# Supplementary material for: Uridine-sensitized screening identifies demethoxy-coenzyme Q and NUDT5 as regulators of nucleotide synthesis
Source: Nat Metab. 2025 Nov 13;7(11):2221–35. doi: 10.1038/s42255-025-01419-2 (PMC12638251; doi:10.1038/s42255-025-01419-2)
Supplement: Supplementary file 2 — Uridine-sensitized CRISPR-Cas9 screen. a, sgRNA read count data from expressed genes. For each sgRNA, read counts and reads per million are indicated for two replicate infections on day 7 (day of medium switch) or day 28 post-infection in medium supplemented with 200 µM uridine (plus-u condition) or water (minus-u condition). b, z-score analysis of screen. c, MAGeCK analysis of screen using robust rank aggregation algorithm. d, Required gene sets from gene set enrichment analysis ranked by ∆Z = Z-uridine – Z+uridine and using GO biological processes gene sets. e, Required gene sets from GSEA ranked by MAGeCK log2 fold change and using Gene Ontology biological processes gene sets. f, Required gene sets from GSEA ranked by ∆Z = Z-uridine – Z+uridine and using MitoPathways gene sets. GSEA data are analysed using a Kolmogorov–Smirnov test. [file 42255_2025_1419_MOESM2_ESM.xlsx]

## Sheet: Information
Extended Data Table 1	Uridine-sensitized CRISPR-Cas9 screen
Sheet A	sgRNA read count data from expressed genes
Sheet B	Z-score analysis of screen
Sheet C	MaGeCK analysis of screen
Sheet D	GSEA using Z-scores and GO biological processes gene set
Sheet E	GSEA using MaGeCK fold-change and GO biological processes gene set
Sheet F	GSEA using Z-scores and MitoPathways gene set

## Sheet: Sheet A
Day post infection				7	7	28	28	28	28	7	7	28	28	28	28
Media condition						plus-u	plus-u	minus-u	minus-u			plus-u	plus-u	minus-u	minus-u
Replicate				1	2	1	2	1	2	1	2	1	2	1	2
	gene_ID	gene_symbol	barcode	read count	read count	read count	read count	read count	read count	RPM	RPM	RPM	RPM	RPM	RPM
	29957	SLC25A24	AAAAAAAATCCGGACAATGG	193	160	176	289	157	176	18.0494	14.758	8.99842	15.2515	11.3685	12.9541
	79072	FASTKD3	AAAAAAAGGATGGTGATCAA	378	385	1023	789	700	551	35.3507	35.5113	52.3033	41.6381	50.6877	40.5552
	10286	BCAS2	AAAAAAATGACATTACTGCA	108	127	257	212	233	173	10.1002	11.7141	13.1397	11.1879	16.8718	12.7333
	1060	CENPC	AAAAAACAGATGCCACCTGT	63	54	75	41	59	60	5.89178	4.98081	3.83456	2.16371	4.27225	4.41618
	57019	CIAPIN1	AAAAAACCAAACTTTGAAGT	90	100	118	158	127	138	8.41683	9.22372	6.03303	8.33818	9.19619	10.1572
	55967	NDUFA12	AAAAAACCCGTAGATAGCCT	49	28	63	145	43	51	4.5825	2.58264	3.22103	7.65213	3.11367	3.75375
	79691	QTRT2	AAAAAACCTGGGCAAAACAG	121	94	143	171	155	86	11.316	8.6703	7.31122	9.02423	11.2237	6.32985
	26228	STAP1	AAAAAACCTTCAAAGTACAA	80	16	207	128	79	99	7.48163	1.4758	10.5834	6.75498	5.72046	7.28669
	89796	NAV1	AAAAAACTGGAGTACGACAG	419	449	444	699	344	724	39.185	41.4145	22.7006	36.8885	24.9094	53.2885
	1287	COL4A5	AAAAAACTTACAAGTCCAGG	66	119	154	377	89	228	6.17234	10.9762	7.87362	19.8955	6.44457	16.7815
	256471	MFSD8	AAAAAACTTGTATCAGCTGT	222	249	522	583	468	461	20.7615	22.9671	26.6885	30.7668	33.8883	33.931
	84298	LLPH	AAAAAAGAATGCCCCAAAGG	86	94	136	154	132	137	8.04275	8.6703	6.95333	8.12709	9.55824	10.0836
	6801	STRN	AAAAAAGCATTGCCTGACAG	230	297	449	552	279	350	21.5097	27.3945	22.9562	29.1309	20.2027	25.761
	51256	TBC1D7	AAAAAAGCCCTCACCAACTG	160	175	152	204	79	71	14.9633	16.1415	7.77137	10.7658	5.72046	5.22581
	29777	ABT1	AAAAAAGCGGTCCTACACCA	174	163	139	118	128	67	16.2725	15.0347	7.10671	6.22725	9.2686	4.9314
	8343	H2BC7	AAAAAAGGGCTCCAAAAAGG	149	99	254	152	86	74	13.9345	9.13149	12.9864	8.02154	6.22734	5.44662
	51430	SUCO	AAAAAAGTTAAGTCCACCGG	169	234	427	390	352	335	15.8049	21.5835	21.8314	20.5816	25.4887	24.657
	55329	MNS1	AAAAAATGAATGCAATGCGA	231	95	378	309	312	165	21.6032	8.76254	19.3262	16.3069	22.5922	12.1445
	64745	METTL17	AAAAAATTCCTGGAAAACCC	47	59	9	16	8	39	4.39546	5.442	0.460147	0.844373	0.579288	2.87051
	6224	RPS20	AAAAACACCCGTGGAGCCGG	84	121	34	52	13	39	7.85571	11.1607	1.73833	2.74421	0.941342	2.87051
	5230	PGK1	AAAAACCCACCAGCCTTCTG	373	320	577	506	319	224	34.8831	29.5159	29.5005	26.7033	23.0991	16.4871
	4359	MPZ	AAAAACCCTCCAGACATAGT	110	144	343	283	296	228	10.2872	13.2822	17.5367	14.9348	21.4336	16.7815
	4329	ALDH6A1	AAAAACCTGAGAGTCAATGC	167	163	313	295	183	163	15.6179	15.0347	16.0029	15.5681	13.2512	11.9973
	9371	KIF3B	AAAAACGGTCCATTGGTAGG	157	164	242	250	259	270	14.6827	15.1269	12.3728	13.1933	18.7544	19.8728
	78987	CRELD1	AAAAACTCACGAAGGCAGGA	133	138	136	283	263	245	12.4382	12.7287	6.95333	14.9348	19.0441	18.0327
	5867	RAB4A	AAAAACTCTGGGAAATGACT	72	75	52	227	23	84	6.73346	6.91779	2.65863	11.9795	1.66545	6.18265
	10111	RAD50	AAAAACTGCCAACCAACTGA	75	98	20	32	19	5	7.01402	9.03925	1.02255	1.68875	1.37581	0.368015
	22995	CEP152	AAAAAGAAGACCTTAGATTG	386	430	558	522	378	238	36.0988	39.662	28.5291	27.5477	27.3713	17.5175
	154467	CCDC167	AAAAAGAAGCGGGAGAATCT	96	66	215	215	116	170	8.97795	6.08766	10.9924	11.3463	8.39967	12.5125
	116071	BATF2	AAAAAGACAACCTCGCCCTG	210	148	264	237	258	197	19.6393	13.6511	13.4976	12.5073	18.682	14.4998
	10165	SLC25A13	AAAAAGACACCTGACATATG	447	424	1286	1092	856	795	41.8036	39.1086	65.7498	57.6284	61.9838	58.5143
	127255	LRRIQ3	AAAAAGACATACGATTGGAG	194	222	560	484	438	348	18.1429	20.4767	28.6313	25.5423	31.716	25.6138
	2289	FKBP5	AAAAAGAGAGTTGCATTCGA	99	104	138	154	177	103	9.25851	9.59267	7.05558	8.12709	12.8167	7.5811
	144195	SLC2A14	AAAAAGAGGAGAATGCTACG	163	222	298	533	319	266	15.2438	20.4767	15.236	28.1282	23.0991	19.5784
	55860	ACTR10	AAAAAGATATGGGTAACACC	74	127	80	84	28	73	6.9205	11.7141	4.09019	4.43296	2.02751	5.37301
	54465	ETAA1	AAAAAGATCAGTATTAACAG	138	88	213	174	113	126	12.9058	8.11688	10.8901	9.18255	8.18244	9.27397
	1967	EIF2B1	AAAAAGATCATGATTGAGCG	260	215	529	384	239	362	24.3153	19.831	27.0464	20.2649	17.3062	26.6443
	26355	FAM162A	AAAAAGATCCTCATATGGTC	236	276	767	742	549	538	22.0708	25.4575	39.2147	39.1578	39.7536	39.5984
	9521	EEF1E1	AAAAAGCAATCGTTCAGCAG	191	156	214	299	137	241	17.8624	14.389	10.9413	15.7792	9.9203	17.7383
	55131	RBM28	AAAAAGCAGTGATCATTCTG	242	202	190	224	177	174	22.6319	18.6319	9.71421	11.8212	12.8167	12.8069
	80817	CEP44	AAAAAGCAGTTTATCCAATG	175	194	327	295	168	240	16.3661	17.894	16.7187	15.5681	12.165	17.6647
	166815	TIGD2	AAAAAGCCCCGAGCATTCAA	53	72	131	316	42	249	4.95658	6.64108	6.69769	16.6764	3.04126	18.3271
	55010	PARPBP	AAAAAGCTCATTACCCGAGC	242	337	394	648	337	444	22.6319	31.084	20.1442	34.1971	24.4025	32.6797
	6146	RPL22	AAAAAGCTTGTGGTGAAGGG	213	211	202	67	170	101	19.9198	19.4621	10.3277	3.53581	12.3099	7.4339
	51205	ACP6	AAAAAGGTGAAGGACAGGAT	93	74	156	218	69	200	8.69739	6.82556	7.97588	11.5046	4.99636	14.7206
	80267	EDEM3	AAAAAGGTGAATATATGCAG	206	295	235	366	162	196	19.2652	27.21	12.0149	19.315	11.7306	14.4262
	2130	EWSR1	AAAAAGTAGACTGACCTGGT	308	203	214	165	89	144	28.8043	18.7242	10.9413	8.70759	6.44457	10.5988
	10466	COG5	AAAAAGTCACTATAACACCC	43	16	32	25	44	42	4.02137	1.4758	1.63608	1.31933	3.18608	3.09132
	23036	ZNF292	AAAAAGTTAAAAAAGACCGT	169	176	571	545	356	428	15.8049	16.2338	29.1937	28.7614	25.7783	31.5021
	254048	UBN2	AAAAAGTTCCCAAACAACTG	85	75	120	30	127	35	7.94923	6.91779	6.13529	1.5832	9.19619	2.5761
	57223	PPP4R3B	AAAAATACATCAGACTTACA	57	56	171	70	93	47	5.33066	5.16529	8.74279	3.69413	6.73422	3.45934
	25966	C2CD2	AAAAATAGAAAAGGACCGCA	199	218	454	337	320	252	18.6105	20.1077	23.2118	17.7846	23.1715	18.5479
	55669	MFN1	AAAAATCAAGGAGGTTACCG	357	305	517	703	373	379	33.3868	28.1324	26.4329	37.0996	27.0093	27.8955
	23386	NUDCD3	AAAAATCCCGACAGTTACAA	128	188	285	380	165	218	11.9706	17.3406	14.5713	20.0539	11.9478	16.0454
	4124	MAN2A1	AAAAATCTCCACTTAAAACA	94	117	171	220	140	222	8.79091	10.7918	8.74279	11.6101	10.1375	16.3399
	23306	NEMP1	AAAAATGATGATTAGCAGAG	134	103	155	321	127	116	12.5317	9.50044	7.92475	16.9402	9.19619	8.53794
	5291	PIK3CB	AAAAATGCGCAAATTCAGCG	348	379	1229	826	758	668	32.5451	34.9579	62.8356	43.5907	54.8875	49.1668
	4999	ORC2	AAAAATGGCTCTGCTACAGG	320	387	349	467	338	396	29.9265	35.6958	17.8435	24.6451	24.4749	29.1468
	22832	CEP162	AAAAATTGAGAGTAACACAG	68	51	222	72	95	104	6.35938	4.7041	11.3503	3.79968	6.87904	7.65471
	64151	NCAPG	AAAAATTGTAGGGCGCACCA	175	230	53	63	1	23	16.3661	21.2146	2.70975	3.32472	0.0724109	1.69287
	904	CCNT1	AAAACAAAAGCAGATGACCG	171	158	222	606	208	483	15.992	14.5735	11.3503	31.9806	15.0615	35.5502
	2961	GTF2E2	AAAACAAAGGTAGAACATGG	103	61	45	64	77	42	9.63259	5.62647	2.30073	3.37749	5.57564	3.09132
	2580	GAK	AAAACAACATCGAAGATGTG	381	269	456	658	321	442	35.6312	24.8118	23.3141	34.7248	23.2439	32.5325
	55140	ELP3	AAAACAACTTGGTCATAGTG	288	385	373	576	301	454	26.9339	35.5113	19.0705	30.3974	21.7957	33.4157
	23002	DAAM1	AAAACAAGGGAGCTACAAGT	141	209	369	363	356	321	13.1864	19.2776	18.866	19.1567	25.7783	23.6265
	387	RHOA	AAAACACATCAGTATAACAT	45	82	92	114	48	49	4.20841	7.56345	4.70372	6.01616	3.47573	3.60654
	29926	GMPPA	AAAACACATCCTGCTCTAGG	150	132	162	235	105	152	14.028	12.1753	8.28264	12.4017	7.60315	11.1876
	154214	RNF217	AAAACACCAGACGAATTGGC	143	169	647	432	357	296	13.3734	15.5881	33.0794	22.7981	25.8507	21.7865
	57504	MTA3	AAAACACTATTAGCTGACAA	38	108	145	54	62	25	3.55377	9.96162	7.41347	2.84976	4.48948	1.84007
	101060200	ZNF891	AAAACAGCATAAGATTCCAG	225	217	604	419	417	369	21.0421	20.0155	30.881	22.112	30.1954	27.1595
	56474	CTPS2	AAAACAGCGTCCGCGCACTG	225	216	367	628	278	431	21.0421	19.9232	18.7638	33.1416	20.1302	31.7229
	1138	CHRNA5	AAAACAGTCATCAGGTACAA	227	214	787	441	486	452	21.2291	19.7388	40.2373	23.273	35.1917	33.2685
	8481	OFD1	AAAACATAAAAGCATAACTG	100	87	510	183	361	255	9.35203	8.02464	26.075	9.65751	26.1404	18.7687
	26268	FBXO9	AAAACATCGGCAGATACCAA	75	86	65	102	69	40	7.01402	7.9324	3.32328	5.38288	4.99636	2.94412
	283450	HECTD4	AAAACATGGTCCTATCACTG	140	128	250	261	153	150	13.0928	11.8064	12.7819	13.7738	11.0789	11.0404
	11037	STON1	AAAACCAAAAAAGAACTACG	107	48	135	168	152	104	10.0067	4.42739	6.9022	8.86591	11.0065	7.65471
	23516	SLC39A14	AAAACCAAAGCCCCACACTG	234	170	287	244	112	128	21.8838	15.6803	14.6736	12.8767	8.11003	9.42118
	54830	NUP62CL	AAAACCAACTGTTATCAAGA	115	136	423	299	307	282	10.7548	12.5443	21.6269	15.7792	22.2302	20.756
	90843	TCEAL8	AAAACCACAGAACATGCCAA	57	106	228	244	67	227	5.33066	9.77715	11.657	12.8767	4.85153	16.7079
	2567	GABRG3	AAAACCACAGTCAGTATACA	133	148	322	435	260	319	12.4382	13.6511	16.463	22.9564	18.8268	23.4793
	29841	GRHL1	AAAACCACCACCCGCTCAGT	400	460	1056	895	747	786	37.4081	42.4291	53.9905	47.2321	54.091	57.8519
	3728	JUP	AAAACCACCACTTACACCCA	440	362	1164	770	1009	588	41.1489	33.3899	59.5123	40.6354	73.0626	43.2785
	55239	OGFOD1	AAAACCAGTTTGTTCCACGA	212	236	467	462	401	378	19.8263	21.768	23.8765	24.3813	29.0368	27.8219
	1537	CYC1	AAAACCATACCCCAACAGTG	274	170	101	70	84	52	25.6246	15.6803	5.16387	3.69413	6.08252	3.82735
	6138	RPL15	AAAACCATTTACCTCTGCAA	60	42	2	2	2	12	5.61122	3.87396	0.102255	0.105547	0.144822	0.883235
	8835	SOCS2	AAAACCCCAGGATGGTACTG	417	484	1098	640	784	437	38.998	44.6428	56.1379	33.7749	56.7702	32.1645
	79631	EFL1	AAAACCCCCAAAAGTTGACA	200	96	103	135	81	85	18.7041	8.85478	5.26612	7.12439	5.86529	6.25625
	29944	PNMA3	AAAACCCCGTAACTCAGATG	521	467	595	482	280	299	48.7241	43.0748	30.4208	25.4367	20.2751	22.0073
	221504	ZBTB9	AAAACCCCTGATACTCTCTG	149	199	304	219	163	164	13.9345	18.3552	15.5427	11.5574	11.803	12.0709
	55280	CWF19L1	AAAACCCTTACAGAAAATCT	68	51	160	119	71	100	6.35938	4.7041	8.18039	6.28002	5.14118	7.36029
	3656	IRAK2	AAAACCGCAAAATCAGCCAG	426	474	992	946	724	703	39.8397	43.7205	50.7184	49.9235	52.4255	51.7429
	81533	ITFG1	AAAACCTCAAAATATGATGG	121	102	349	449	149	189	11.316	9.4082	17.8435	23.6952	10.7892	13.911
	157506	RDH10	AAAACCTGCAAGTTACAGTG	377	326	558	589	265	388	35.2572	30.0693	28.5291	31.0835	19.1889	28.5579
	200894	ARL13B	AAAACCTTACTATCTGACAC	259	141	216	298	315	322	24.2218	13.0055	11.0435	15.7264	22.8094	23.7001
	129881	CFAP210	AAAACGACACAGAGAAAGGG	90	93	193	185	47	192	8.41683	8.57806	9.86759	9.76306	3.40331	14.1318
	84437	MSANTD4	AAAACGACGACTGGATATCG	225	197	1029	533	678	383	21.0421	18.1707	52.6101	28.1282	49.0946	28.1899
	84163	GTF2IRD2	AAAACGCAAGATAGACCAGG	232	194	374	276	225	240	21.6967	17.894	19.1217	14.5654	16.2925	17.6647
	3428	IFI16	AAAACGCCCAGTGATAGTGA	485	560	1095	1201	661	866	45.3574	51.6529	55.9845	63.3807	47.8636	63.7401
	57539	WDR35	AAAACGGGCTTATCATTGTG	358	259	679	614	676	568	33.4803	23.8894	34.7155	32.4028	48.9498	41.8065
	63027	SLC22A23	AAAACGGTTCATGATTACGA	63	26	70	139	12	36	5.89178	2.39817	3.57892	7.33549	0.868931	2.64971
	64785	GINS3	AAAACGTCCGATAAAAGTCT	100	91	186	270	148	228	9.35203	8.39359	9.5097	14.2488	10.7168	16.7815
	64965	MRPS9	AAAACGTGAAACTTACACAG	108	135	103	243	156	139	10.1002	12.452	5.26612	12.8239	11.2961	10.2308
	124540	MSI2	AAAACTACCAACAGGCACAG	284	213	143	250	94	138	26.5598	19.6465	7.31122	13.1933	6.80663	10.1572
	6916	TBXAS1	AAAACTACGTACCATTCTGT	336	225	501	417	381	294	31.4228	20.7534	25.6148	22.0065	27.5886	21.6393
	7390	UROS	AAAACTCAAACGATAAAACA	59	73	223	150	151	47	5.5177	6.73332	11.4014	7.91599	10.9341	3.45934
	3835	KIF22	AAAACTCTACCTGATTGACT	107	95	464	272	312	248	10.0067	8.76254	23.7231	14.3543	22.5922	18.2535
	272	AMPD3	AAAACTGAAAACTATCTGGG	262	205	464	377	228	305	24.5023	18.9086	23.7231	19.8955	16.5097	22.4489
	84295	PHF6	AAAACTGCACATAACTCCGA	63	103	127	181	93	142	5.89178	9.50044	6.49318	9.55197	6.73422	10.4516
	1643	DDB2	AAAACTGGTTGGTATTGAGA	121	165	218	209	145	178	11.316	15.2191	11.1458	11.0296	10.4996	13.1013
	8476	CDC42BPA	AAAACTGTAGGAACTAGTCC	197	255	611	437	376	287	18.4235	23.5205	31.2388	23.0619	27.2265	21.124
	10360	NPM3	AAAACTGTCCATAGTGACCG	220	191	325	246	185	172	20.5745	17.6173	16.6164	12.9822	13.396	12.6597
	5884	RAD17	AAAACTTAGTTTCAACCCTG	233	196	239	183	137	107	21.7902	18.0785	12.2195	9.65751	9.9203	7.87551
	27000	DNAJC2	AAAACTTCGAAACTCATGCA	97	111	15	30	24	1	9.07147	10.2383	0.766911	1.5832	1.73786	0.0736029
	90780	PYGO2	AAAACTTTAGTCCTCCCAGT	230	212	350	131	258	169	21.5097	19.5543	17.8946	6.9133	18.682	12.4389
	283383	ADGRD1	AAAAGAAAACGTGACCCCTG	87	68	314	225	198	137	8.13627	6.27213	16.054	11.874	14.3374	10.0836
	55148	UBR7	AAAAGAACAACGTTTCATGC	475	353	1260	805	999	648	44.4222	32.5597	64.4205	42.4825	72.3385	47.6947
	29100	TMEM208	AAAAGAAGACCAACGTCACA	241	216	352	477	288	173	22.5384	19.9232	17.9968	25.1729	20.8544	12.7333
	151651	EFHB	AAAAGAAGATTCCCGATGCG	359	349	610	844	407	660	33.5738	32.1908	31.1877	44.5407	29.4713	48.5779
	9764	KIAA0513	AAAAGAAGGACATCGCCGAG	264	281	421	373	328	299	24.6894	25.9187	21.5246	19.6844	23.7508	22.0073
	5515	PPP2CA	AAAAGAATCCAACGTGCAAG	252	109	762	459	277	394	23.5671	10.0539	38.9591	24.2229	20.0578	28.9996
	79939	SLC35E1	AAAAGACAACTCGGTGACGG	156	72	171	165	113	166	14.5892	6.64108	8.74279	8.70759	8.18244	12.2181
	28978	TMEM14A	AAAAGACCAGCAATCAAAGA	77	75	166	83	66	66	7.20106	6.91779	8.48715	4.38018	4.77912	4.85779
	55422	ZNF331	AAAAGACCTGCTACTAGAGA	253	182	744	472	423	392	23.6606	16.7872	38.0388	24.909	30.6298	28.8523
	984	CDK11B	AAAAGAGAAAAGAGAAACGT	107	58	91	39	55	35	10.0067	5.34976	4.65259	2.05816	3.9826	2.5761
	51634	RBMX2	AAAAGAGAAAGCCGACCGGG	401	457	846	925	571	738	37.5016	42.1524	43.2538	48.8153	41.3466	54.319
	374986	MIGA1	AAAAGAGCAGCATCAGACAA	134	158	208	263	188	243	12.5317	14.5735	10.6345	13.8794	13.6133	17.8855
	55331	ACER3	AAAAGAGCCGATATTCCATC	222	192	591	488	356	351	20.7615	17.7096	30.2163	25.7534	25.7783	25.8346
	199692	ZNF627	AAAAGAGCGATGATAACTCA	467	415	1136	1018	682	606	43.674	38.2785	58.0807	53.7232	49.3843	44.6034
	8924	HERC2	AAAAGATAATTCGAGAACGA	130	84	274	362	210	306	12.1576	7.74793	14.0089	19.1039	15.2063	22.5225
	60678	EEFSEC	AAAAGATACCGTATTTCCGG	117	105	80	35	39	22	10.9419	9.68491	4.09019	1.84707	2.82403	1.61926
	79677	SMC6	AAAAGATATTAAACACAATG	25	14	12	68	18	14	2.33801	1.29132	0.613529	3.58858	1.3034	1.03044
	2739	GLO1	AAAAGATGAAAAAATAGCCT	96	91	222	298	145	194	8.97795	8.39359	11.3503	15.7264	10.4996	14.279
	29855	UBN1	AAAAGATGACACTTATGACA	118	129	245	142	203	159	11.0354	11.8986	12.5262	7.49381	14.6994	11.7029
	10644	IGF2BP2	AAAAGATGCCAAGTGCGCTG	367	487	776	1039	608	709	34.322	44.9195	39.6749	54.8315	44.0259	52.1845
	440138	ALG11	AAAAGATTCTAGCAGCCAGG	399	279	550	554	451	380	37.3146	25.7342	28.1201	29.2364	32.6573	27.9691
	55729	ATF7IP	AAAAGATTGAATGTAACAAG	149	151	77	75	54	30	13.9345	13.9278	3.93681	3.958	3.91019	2.20809
	387778	SPDYC	AAAAGATTGGTGTTTACGAG	125	208	428	540	251	292	11.69	19.1853	21.8825	28.4976	18.1751	21.4921
	57711	ZNF529	AAAAGCAAGATTGACTTACA	203	205	649	450	376	152	18.9846	18.9086	33.1817	23.748	27.2265	11.1876
	22853	LMTK2	AAAAGCAAGTGCCAACCCAA	241	216	888	522	455	537	22.5384	19.9232	45.4011	27.5477	32.947	39.5248
	79778	MICALL2	AAAAGCACCACCTTAACGCA	468	370	873	881	438	729	43.7675	34.1278	44.6342	46.4933	31.716	53.6565
	11030	RBPMS	AAAAGCAGATAGAGCTCCCG	71	109	199	100	89	85	6.63994	10.0539	10.1744	5.27733	6.44457	6.25625
	7991	TUSC3	AAAAGCAGATGAATAGCGCC	141	179	540	367	218	261	13.1864	16.5105	27.6088	19.3678	15.7856	19.2104
	10928	RALBP1	AAAAGCAGCCTATGACCGGG	207	234	611	172	376	159	19.3587	21.5835	31.2388	9.07701	27.2265	11.7029
	4976	OPA1	AAAAGCAGTCTGATACTGCA	404	381	316	305	244	239	37.7822	35.1424	16.1563	16.0959	17.6683	17.5911
	493869	GPX8	AAAAGCCAACACGCTGAAGT	124	80	173	147	154	118	11.5965	7.37898	8.84504	7.75767	11.1513	8.68515
	9554	SEC22B	AAAAGCCAACTTCTTAGGGA	106	150	30	162	62	74	9.91315	13.8356	1.53382	8.54927	4.48948	5.44662
	91860	CALML4	AAAAGCCACCGACCTCATGG	100	161	90	145	278	160	9.35203	14.8502	4.60147	7.65213	20.1302	11.7765
	10140	TOB1	AAAAGCCATACAAAGGATCG	233	214	234	354	140	274	21.7902	19.7388	11.9638	18.6817	10.1375	20.1672
	92370	PXYLP1	AAAAGCCGGACCCTACAAAG	241	200	419	455	268	203	22.5384	18.4474	21.4224	24.0118	19.4061	14.9414
	23336	SYNM	AAAAGCCGGAGATACAAGGG	101	104	329	242	249	95	9.44555	9.59267	16.8209	12.7711	18.0303	6.99228
	25799	ZNF324	AAAAGCCTGCAGAGACAACG	323	307	472	492	201	436	30.2071	28.3168	24.1321	25.9645	14.5546	32.0909
	10307	APBB3	AAAAGCGAAGTCCCTAGCAG	453	351	461	742	357	507	42.3647	32.3753	23.5697	39.1578	25.8507	37.3167
	11333	PDAP1	AAAAGCGCAAAGGCGTTGAA	456	531	1416	1391	941	1258	42.6453	48.978	72.3964	73.4077	68.1387	92.5925
	284695	ZNF326	AAAAGCGGCGAATTGAGGCT	165	251	282	451	189	267	15.4309	23.1515	14.4179	23.8008	13.6857	19.652
	129881	CFAP210	AAAAGCGTCTTATACAAATG	185	181	174	91	93	87	17.3013	16.6949	8.89617	4.80237	6.73422	6.40346
	51433	ANAPC5	AAAAGCTCTCTGTTGAACAA	265	163	36	52	54	77	24.7829	15.0347	1.84059	2.74421	3.91019	5.66743
	11171	STRAP	AAAAGCTCTGTGGTGCAGTG	382	290	190	176	64	71	35.7248	26.7488	9.71421	9.2881	4.6343	5.22581
	22916	NCBP2	AAAAGCTGTACGTTATATGT	164	149	238	211	125	170	15.3373	13.7434	12.1683	11.1352	9.05137	12.5125
	199	AIF1	AAAAGCTTTCGGACTGCTGA	222	210	517	493	343	280	20.7615	19.3698	26.4329	26.0172	24.837	20.6088
	51074	APIP	AAAAGGAACGAATTCAGGTA	425	351	981	1216	628	822	39.7461	32.3753	50.156	64.1723	45.4741	60.5016
	4685	NCAM2	AAAAGGAAGGTGTTAGGTCA	498	467	1224	1550	904	805	46.5731	43.0748	62.5799	81.7986	65.4595	59.2504
	81572	PDRG1	AAAAGGAATCAGAATCGAGA	40	68	42	8	47	8	3.74081	6.27213	2.14735	0.422186	3.40331	0.588823
	3159	HMGA1	AAAAGGACGGCACTGAGAAG	74	43	0	43	2	4	6.9205	3.9662	0	2.26925	0.144822	0.294412
	23451	SF3B1	AAAAGGATCAAGACGCTCTG	291	288	149	141	163	93	27.2144	26.5643	7.61798	7.44103	11.803	6.84507
	56683	CFAP298	AAAAGGATGATATTGGACGA	433	478	442	595	356	468	40.4943	44.0894	22.5983	31.4001	25.7783	34.4462
	23274	CLEC16A	AAAAGGCATCAAGACGAGTG	485	486	1026	876	768	760	45.3574	44.8273	52.4567	46.2294	55.6116	55.9382
	55718	POLR3E	AAAAGGCATGACCTTCACTG	230	351	42	22	11	24	21.5097	32.3753	2.14735	1.16101	0.79652	1.76647
	9263	STK17A	AAAAGGCCAAGATTGTCGGA	113	189	222	417	228	269	10.5678	17.4328	11.3503	22.0065	16.5097	19.7992
	6176	RPLP1	AAAAGGCTCAACATTTACAC	21	33	2	2	0	3	1.96393	3.04383	0.102255	0.105547	0	0.220809
	79673	ZNF329	AAAAGGCTTCAACCATTCCA	83	114	349	250	172	179	7.76219	10.515	17.8435	13.1933	12.4547	13.1749
	55151	TMEM38B	AAAAGGGAAACATGGACGTG	312	427	895	804	596	629	29.1783	39.3853	45.759	42.4297	43.1569	46.2962
	283316	CD163L1	AAAAGGGAATGGTCTAACTT	211	142	394	333	172	254	19.7328	13.0977	20.1442	17.5735	12.4547	18.6951
	5532	PPP3CB	AAAAGGTATCGTGTATTAGC	470	421	1102	1037	788	733	43.9546	38.8319	56.3424	54.7259	57.0598	53.951
	54876	DCAF16	AAAAGGTGGGACTCCACAAG	333	364	536	509	303	440	31.1423	33.5744	27.4043	26.8616	21.9405	32.3853
	100129792	CCDC152	AAAAGTAATGCAAGCAAAGG	245	252	333	553	308	513	22.9125	23.2438	17.0254	29.1836	22.3026	37.7583
	57679	ALS2	AAAAGTACCTTTGCAAGACG	242	293	438	641	299	450	22.6319	27.0255	22.3938	33.8277	21.6509	33.1213
	132789	GNPDA2	AAAAGTAGTTAATTACCTGT	199	150	245	269	126	237	18.6105	13.8356	12.5262	14.196	9.12378	17.4439
	84298	LLPH	AAAAGTATTCTCAAACTAGA	113	95	154	159	117	124	10.5678	8.76254	7.87362	8.39095	8.47208	9.12676
	2039	DMTN	AAAAGTCATTGCCGATCCGA	360	438	624	1133	571	793	33.6673	40.3999	31.9035	59.7921	41.3466	58.3671
	2907	GRINA	AAAAGTGAACACAGACACCG	39	107	155	88	38	147	3.64729	9.86939	7.92475	4.64405	2.75162	10.8196
	6902	TBCA	AAAAGTGATGTATGAAAAAG	130	197	416	261	206	243	12.1576	18.1707	21.269	13.7738	14.9167	17.8855
	196951	FAM227B	AAAAGTGCTTCAAATATTCG	290	418	663	664	552	476	27.1209	38.5552	33.8975	35.0415	39.9708	35.035
	10951	CBX1	AAAAGTTCTCGACCGTCGAG	517	599	1162	1018	693	866	48.35	55.2501	59.41	53.7232	50.1808	63.7401
	8754	ADAM9	AAAAGTTTCTTATCACACGT	92	107	430	325	268	349	8.60387	9.86939	21.9848	17.1513	19.4061	25.6874
	10240	MRPS31	AAAAGTTTGGAAGCTACACT	218	255	379	532	242	253	20.3874	23.5205	19.3773	28.0754	17.5234	18.6215
	5373	PMM2	AAAAGTTTGTAGCAGATCTA	178	113	596	545	334	484	16.6466	10.4228	30.4719	28.7614	24.1853	35.6238
	153733	CCDC112	AAAATAAATTGATTCACAGC	99	67	180	293	194	201	9.25851	6.1799	9.20293	15.4626	14.0477	14.7942
	5828	PEX2	AAAATACAGAATGAATACCT	93	104	39	31	63	46	8.69739	9.59267	1.99397	1.63597	4.56189	3.38573
	140838	NANP	AAAATACCATTATAAAGAAG	54	37	42	88	34	26	5.0501	3.41278	2.14735	4.64405	2.46197	1.91368
	51074	APIP	AAAATACCTATAATACCCTC	41	53	47	118	24	47	3.83433	4.88857	2.40299	6.22725	1.73786	3.45934
	84436	ZNF528	AAAATAGCAAACGATCCAGA	78	85	191	118	103	86	7.29459	7.84017	9.76533	6.22725	7.45833	6.32985
	2897	GRIK1	AAAATAGTTACCTCTCCGCG	76	70	105	145	135	58	7.10754	6.45661	5.36838	7.65213	9.77548	4.26897
	116496	NIBAN1	AAAATAGTTCCAGGCGCCAA	141	165	123	362	220	297	13.1864	15.2191	6.28867	19.1039	15.9304	21.8601
	79801	SHCBP1	AAAATATCTCCATGGTGGAA	41	87	309	168	142	168	3.83433	8.02464	15.7984	8.86591	10.2824	12.3653
	55763	EXOC1	AAAATATGAAGGACTAACAA	148	112	203	89	131	75	13.841	10.3306	10.3789	4.69682	9.48583	5.52022
	8854	ALDH1A2	AAAATATTGATGACCCCGGG	302	240	564	623	365	556	28.2431	22.1369	28.8359	32.8778	26.43	40.9232
	11269	DDX19B	AAAATCAAACCAGATACCAA	68	125	136	121	141	64	6.35938	11.5297	6.95333	6.38557	10.2099	4.71059
	55757	UGGT2	AAAATCAAAGTATTTATACG	149	213	594	359	314	251	13.9345	19.6465	30.3697	18.9456	22.737	18.4743
	51306	FAM13B	AAAATCAAATGACATGCCAG	100	71	176	26	135	124	9.35203	6.54884	8.99842	1.37211	9.77548	9.12676
	51661	FKBP7	AAAATCAATGTAGCATCCGG	36	115	143	188	40	125	3.36673	10.6073	7.31122	9.92138	2.89644	9.20037
	84542	SANBR	AAAATCAATGTGGATCGACG	171	205	332	519	234	306	15.992	18.9086	16.9743	27.3893	16.9442	22.5225
	55326	AGPAT5	AAAATCACAAGATACATCTG	329	403	761	634	731	432	30.7682	37.1716	38.908	33.4583	52.9324	31.7965
	8668	EIF3I	AAAATCACCAGTGCTGTTTG	659	706	1188	1253	1055	800	61.6299	65.1195	60.7394	66.1249	76.3935	58.8823
	966	CD59	AAAATCAGATGAACAATTGA	128	127	147	324	137	239	11.9706	11.7141	7.51573	17.0985	9.9203	17.5911
	8630	HSD17B6	AAAATCAGCATAGTTGAACC	135	164	276	190	198	167	12.6252	15.1269	14.1112	10.0269	14.3374	12.2917
	5520	PPP2R2A	AAAATCCAGTCTCATAGCAG	102	66	30	63	16	72	9.53907	6.08766	1.53382	3.32472	1.15858	5.29941
	653583	PHLDB3	AAAATCCCCATACCTTAGTG	194	219	418	333	377	290	18.1429	20.2	21.3713	17.5735	27.2989	21.3449
	54951	COMMD8	AAAATCCTGTAGCTGTGCAG	282	266	230	261	153	179	26.3727	24.5351	11.7593	13.7738	11.0789	13.1749
	7405	UVRAG	AAAATCGAGACTTCGCCACG	339	237	647	785	446	509	31.7034	21.8602	33.0794	41.427	32.2953	37.4639
	6170	RPL39	AAAATCGTCCCATTCCCCAG	41	45	53	27	16	8	3.83433	4.15068	2.70975	1.42488	1.15858	0.588823
	51533	PHF7	AAAATCTGCCAAGACTAGGA	235	269	601	311	419	206	21.9773	24.8118	30.7276	16.4125	30.3402	15.1622
	541466	CT45A1	AAAATCTTCGAAATGCTTGA	48	58	403	255	178	161	4.48898	5.34976	20.6043	13.4572	12.8891	11.8501
	23461	ABCA5	AAAATGAATGATACCTCAGG	102	121	89	145	90	124	9.53907	11.1607	4.55034	7.65213	6.51699	9.12676
	84641	MFSD14B	AAAATGAGACCGGTTTCCTG	244	231	717	327	380	279	22.819	21.3068	36.6584	17.2569	27.5162	20.5352
	10794	ZNF460	AAAATGAGCCTTGAACACGA	109	167	453	328	362	203	10.1937	15.4036	23.1607	17.3096	26.2128	14.9414
	549	AUH	AAAATGAGTTCCAGTGAAGT	250	346	700	888	437	534	23.3801	31.9141	35.7892	46.8627	31.6436	39.304
	125919	ZNF543	AAAATGAGTTCTGAACGTGA	79	110	220	286	110	178	7.38811	10.1461	11.248	15.0932	7.9652	13.1013
	29090	TIMM21	AAAATGCAGATCACATCCTG	411	431	522	464	358	415	38.4369	39.7543	26.6885	24.4868	25.9231	30.5452
	54704	PDP1	AAAATGCCACTCGAAGCACC	48	75	101	243	125	212	4.48898	6.91779	5.16387	12.8239	9.05137	15.6038
	29929	ALG6	AAAATGCCAGTGACCCTAGG	235	180	1131	974	649	650	21.9773	16.6027	57.8251	51.4012	46.9947	47.8419
	701	BUB1B	AAAATGGAGAAAGGTACACT	88	140	92	118	34	74	8.22979	12.9132	4.70372	6.22725	2.46197	5.44662
	9839	ZEB2	AAAATGGAGTGGATATGTTG	263	184	197	298	118	282	24.5958	16.9717	10.0721	15.7264	8.54449	20.756
	8775	NAPA	AAAATGGCCAAAAACTGGAG	211	248	85	194	69	55	19.7328	22.8748	4.34583	10.238	4.99636	4.04816
	51374	ATRAID	AAAATGGCGCCTCACGACCC	118	112	268	426	232	193	11.0354	10.3306	13.7021	22.4814	16.7993	14.2054
	130507	UBR3	AAAATGGCTGTAGTTAACTG	144	185	412	171	259	172	13.4669	17.0639	21.0645	9.02423	18.7544	12.6597
	22900	CARD8	AAAATGGGCAACGAGAAACC	213	231	994	505	962	377	19.9198	21.3068	50.8206	26.6505	69.6593	27.7483
	1174	AP1S1	AAAATGGTACCTGGCCACTT	215	213	530	606	298	511	20.1069	19.6465	27.0975	31.9806	21.5785	37.6111
	27134	TJP3	AAAATGGTGCAGTCCCGCGT	253	163	207	163	206	167	23.6606	15.0347	10.5834	8.60205	14.9167	12.2917
	51092	SIDT2	AAAATGTACCTTCTGCGAAG	179	217	650	327	177	284	16.7401	20.0155	33.2328	17.2569	12.8167	20.9032
	84060	RBM48	AAAATGTATGTGTTCATCCG	300	336	272	265	190	207	28.0561	30.9917	13.9067	13.9849	13.7581	15.2358
	675	BRCA2	AAAATGTCAGACAAGCTCAA	135	119	267	313	152	211	12.6252	10.9762	13.651	16.518	11.0065	15.5302
	4363	ABCC1	AAAATGTGATTGGCCCCAAG	356	380	589	624	434	438	33.2932	35.0502	30.114	32.9305	31.4264	32.2381
	57646	USP28	AAAATGTTGGCAATACATGT	197	238	372	424	243	307	18.4235	21.9525	19.0194	22.3759	17.5959	22.5961
	7534	YWHAZ	AAAATGTTGTAGGAGCCCGT	302	336	483	655	325	497	28.2431	30.9917	24.6945	34.5665	23.5336	36.5807
	3149	HMGB3	AAAATTCCGCAAAATTGACA	65	66	113	160	29	63	6.07882	6.08766	5.7774	8.44373	2.09992	4.63698
	9538	EI24	AAAATTCTACTAACAATACG	46	90	99	188	53	62	4.30193	8.30135	5.06161	9.92138	3.83778	4.56338
	23204	ARL6IP1	AAAATTCTAGGCGCTAGAAT	44	103	110	191	75	179	4.11489	9.50044	5.62401	10.0797	5.43082	13.1749
	79800	CARF	AAAATTGGAGATTCATACCG	123	115	165	172	118	91	11.503	10.6073	8.43602	9.07701	8.54449	6.69787
	157567	ANKRD46	AAAATTGGATAGTATCCACA	146	116	263	78	112	112	13.654	10.6995	13.4465	4.11632	8.11003	8.24353
	22841	RAB11FIP2	AAAATTTATCCAGACCCACC	98	144	281	438	192	194	9.16499	13.2822	14.3668	23.1147	13.9029	14.279
	81572	PDRG1	AAAATTTCAACTTACCAGAG	113	90	0	71	0	28	10.5678	8.30135	0	3.7469	0	2.06088
	54901	CDKAL1	AAAATTTGGATACGAACATG	146	185	360	246	508	202	13.654	17.0639	18.4059	12.9822	36.7848	14.8678
	3437	IFIT3	AAAATTTGGCTGCACTGCGG	280	272	620	551	408	496	26.1857	25.0885	31.699	29.0781	29.5437	36.5071
	22796	COG2	AAAATTTGTCCAGTCAAAAG	89	105	87	254	48	136	8.32331	9.68491	4.44808	13.4044	3.47573	10.01
	81608	FIP1L1	AAACAAAAGAGGATACGAAT	43	67	232	260	163	150	4.02137	6.1799	11.8616	13.7211	11.803	11.0404
	8886	DDX18	AAACAAAAGCCCATGAATGT	161	190	290	199	153	106	15.0568	17.5251	14.8269	10.5019	11.0789	7.80191
	8874	ARHGEF7	AAACAAAAGCTATTACAATG	212	182	160	285	148	293	19.8263	16.7872	8.18039	15.0404	10.7168	21.5657
	51608	GET4	AAACAAAAGTAGCGCATCGG	202	246	307	397	234	455	18.8911	22.6904	15.6961	20.951	16.9442	33.4893
	23080	AVL9	AAACAAAATCATCTGCACAT	84	37	176	89	94	116	7.85571	3.41278	8.99842	4.69682	6.80663	8.53794
	7307	U2AF1	AAACAAACCTGGCTAAACGT	121	97	32	24	26	22	11.316	8.94701	1.63608	1.26656	1.88268	1.61926
	51575	ESF1	AAACAAAGGACATTAGACTC	214	150	145	369	128	100	20.0133	13.8356	7.41347	19.4733	9.2686	7.36029
	51668	IFT25	AAACAAATAATGAATTCCTG	115	124	266	141	251	206	10.7548	11.4374	13.5999	7.44103	18.1751	15.1622
	26136	TES	AAACAAATGAACATTCCTGG	113	124	89	274	85	196	10.5678	11.4374	4.55034	14.4599	6.15493	14.4262
	341359	SYT10	AAACAACAACCAGCATTGGG	150	92	275	91	171	77	14.028	8.48583	14.06	4.80237	12.3823	5.66743
	9753	ZSCAN12	AAACAACACCCATAGCAGAG	125	103	177	155	155	217	11.69	9.50044	9.04955	8.17986	11.2237	15.9718
	9147	NEMF	AAACAACATCCAACTTCAGT	124	91	62	180	73	77	11.5965	8.39359	3.1699	9.49919	5.286	5.66743
	57622	LRFN1	AAACAACCAGATCCGCCGGG	489	482	804	973	623	704	45.7314	44.4584	41.1064	51.3484	45.112	51.8165
	7678	ZNF124	AAACAACCCATATGGGTGTG	546	587	1436	1586	920	865	51.0621	54.1433	73.419	83.6984	66.6181	63.6665
	8802	SUCLG1	AAACAACGCAAGTTGGATTG	178	223	718	280	427	164	16.6466	20.5689	36.7095	14.7765	30.9195	12.0709
	51454	GULP1	AAACAAGAAAACAGATCGCA	69	55	28	168	23	184	6.4529	5.07305	1.43157	8.86591	1.66545	13.5429
	7337	UBE3A	AAACAAGAAAGGTCCTCGAG	268	277	1026	404	782	322	25.0634	25.5497	52.4567	21.3204	56.6254	23.7001
	729533	FAM72A	AAACAAGTGCTCAGCTCTAG	87	279	59	37	43	25	8.13627	25.7342	3.01652	1.95261	3.11367	1.84007
	5925	RB1	AAACAATCAAAGGACCGAGA	135	168	364	268	244	256	12.6252	15.4959	18.6104	14.1432	17.6683	18.8424
	84328	LZIC	AAACAATCTGATGACCTCTG	110	125	432	221	251	168	10.2872	11.5297	22.087	11.6629	18.1751	12.3653
	374354	NHLRC2	AAACAATGCCTATCCTCACA	286	282	115	136	112	132	26.7468	26.0109	5.87965	7.17717	8.11003	9.71559
	201965	RWDD4	AAACAATGTATAGGTCATAG	152	177	371	249	191	169	14.2151	16.326	18.9683	13.1406	13.8305	12.4389
	6748	SSR4	AAACAATTCCCTGTCACTCG	438	504	1093	1022	690	778	40.9619	46.4876	55.8823	53.9343	49.9636	57.2631
	84674	CARD6	AAACAATTCTCCTTAGATCG	105	161	429	423	297	349	9.81963	14.8502	21.9337	22.3231	21.5061	25.6874
	11056	DDX52	AAACACAAAATTCACGTCCA	436	373	373	557	213	389	40.7749	34.4045	19.0705	29.3947	15.4235	28.6315
	10102	TSFM	AAACACAACTGTATTAGTAG	125	140	77	69	53	9	11.69	12.9132	3.93681	3.64136	3.83778	0.662426
	55334	SLC39A9	AAACACAATTAACTGGACAC	236	177	316	432	423	263	22.0708	16.326	16.1563	22.7981	30.6298	19.3576
	150159	SLC9B1	AAACACACATAGTCAAAACA	48	49	153	134	74	132	4.48898	4.51963	7.82249	7.07162	5.35841	9.71559
	49855	SCAPER	AAACACACTCTGTATCAATG	90	95	99	138	105	99	8.41683	8.76254	5.06161	7.28271	7.60315	7.28669
	55037	PTCD3	AAACACATAAGGCACAGCTG	356	304	133	395	164	328	33.2932	28.0401	6.79995	20.8455	11.8754	24.1418
	10213	PSMD14	AAACACATCAATCACTCTGA	90	80	58	92	30	49	8.41683	7.37898	2.96539	4.85514	2.17233	3.60654
	1212	CLTB	AAACACATCTCCATTGACTG	218	258	300	356	196	256	20.3874	23.7972	15.3382	18.7873	14.1925	18.8424
	56900	TMEM167B	AAACACCAGAATCCCATCCA	344	302	1116	767	589	522	32.171	27.8556	57.0582	40.4771	42.65	38.4207
	51714	SELENOT	AAACACCCGCCTATAACCTC	103	196	197	230	124	139	9.63259	18.0785	10.0721	12.1379	8.97896	10.2308
	54665	RSBN1	AAACACCGAGAAGACATGCG	386	419	1002	869	645	833	36.0988	38.6474	51.2297	45.86	46.7051	61.3112
	178	AGL	AAACACGAAACCTTATAGGA	154	167	234	324	123	208	14.4021	15.4036	11.9638	17.0985	8.90655	15.3094
	5786	PTPRA	AAACACGATCACTAGCAGAG	51	45	94	101	64	41	4.76954	4.15068	4.80598	5.3301	4.6343	3.01772
	92597	MOB1B	AAACACGCAGAAGCCACACT	128	144	297	452	205	270	11.9706	13.2822	15.1848	23.8535	14.8442	19.8728
	26301	GBGT1	AAACACGCCTGCGCTCATAG	282	231	295	542	234	464	26.3727	21.3068	15.0826	28.6031	16.9442	34.1518
	6207	RPS13	AAACACTCACCGATCTGTGA	61	111	85	32	35	7	5.70474	10.2383	4.34583	1.68875	2.53438	0.515221
	100885848	PTGES3L	AAACACTCACCGTGCCATTG	212	212	352	383	274	314	19.8263	19.5543	17.9968	20.2122	19.8406	23.1113
	25966	C2CD2	AAACACTCCGGACCTCATGT	275	335	246	199	201	117	25.7181	30.8995	12.5773	10.5019	14.5546	8.61154
	57711	ZNF529	AAACACTGGTTCTCAGTGGG	372	598	1198	1065	748	967	34.7896	55.1579	61.2506	56.2036	54.1634	71.174
	7006	TEC	AAACACTTACTTCACTGCGG	99	79	98	225	57	158	9.25851	7.28674	5.01049	11.874	4.12742	11.6293
	54807	ZNF586	AAACACTTGAGAGTTCACAC	71	110	121	209	105	220	6.63994	10.1461	6.18642	11.0296	7.60315	16.1926
	23670	CEMIP2	AAACACTTTATCTCGCATGG	120	130	318	172	288	207	11.2224	11.9908	16.2585	9.07701	20.8544	15.2358
	7866	IFRD2	AAACACTTTCTAAGCAGGCA	367	287	646	789	477	618	34.322	26.4721	33.0283	41.6381	34.54	45.4866
	10111	RAD50	AAACAGCACAAGTTAGACAC	99	121	24	11	33	12	9.25851	11.1607	1.22706	0.580506	2.38956	0.883235
	6920	TCEA3	AAACAGCAGCAAATCAAAAG	42	56	56	186	69	83	3.92785	5.16529	2.86313	9.81583	4.99636	6.10904
	55664	CDC37L1	AAACAGCAGTATCAGAACTG	210	294	546	601	256	344	19.6393	27.1178	27.9156	31.7168	18.5372	25.3194
	23137	SMC5	AAACAGCATCATACGTGTCA	239	208	266	273	109	163	22.3514	19.1853	13.5999	14.4071	7.89279	11.9973
	92689	FAM114A1	AAACAGCATCCCGTAGTGCG	420	399	1259	1173	924	773	39.2785	36.8027	64.3694	61.9031	66.9077	56.8951
	375449	MAST4	AAACAGCTATAAGAGCCGGA	146	112	181	228	166	138	13.654	10.3306	9.25406	12.0323	12.0202	10.1572
	22920	KIFAP3	AAACAGGAACAGCTATTACG	260	253	546	310	339	306	24.3153	23.336	27.9156	16.3597	24.5473	22.5225
	11335	CBX3	AAACAGGCTGACAAACCAAG	81	92	122	5	74	29	7.57515	8.48583	6.23754	0.263866	5.35841	2.13449
	26278	SACS	AAACAGTAGAGTGTACCACG	114	78	390	199	276	185	10.6613	7.19451	19.9397	10.5019	19.9854	13.6165
	54981	NMRK1	AAACAGTGGCAAAACAACAC	123	114	462	349	224	236	11.503	10.515	23.6209	18.4179	16.2201	17.3703
	7644	ZNF91	AAACATAAAATAATACATGC	128	145	190	271	143	215	11.9706	13.3744	9.71421	14.3016	10.3548	15.8246
	51026	GOLT1B	AAACATAAAATGAAAGCTAC	92	159	248	384	134	175	8.60387	14.6657	12.6796	20.2649	9.70307	12.8805
	51244	CCDC174	AAACATAAAGGAAAAGCGAA	49	47	79	205	73	188	4.5825	4.33515	4.03907	10.8185	5.286	13.8374
	8555	CDC14B	AAACATAGGTTATATATTTG	213	203	301	536	240	360	19.9198	18.7242	15.3893	28.2865	17.3786	26.4971
	7576	ZNF28	AAACATAGTATAATTCACAC	117	46	217	126	197	81	10.9419	4.24291	11.0946	6.64944	14.265	5.96184
	55757	UGGT2	AAACATCCATATCAACACGA	50	74	75	110	30	95	4.67602	6.82556	3.83456	5.80506	2.17233	6.99228
	57623	ZFAT	AAACATCGTGAGTCCGACTG	846	665	1206	913	917	707	79.1182	61.3378	61.6597	48.182	66.4008	52.0373
	65977	PLEKHA3	AAACATCTCAGGTTTAAACT	56	98	357	170	128	105	5.23714	9.03925	18.2525	8.97146	9.2686	7.72831
	9538	EI24	AAACATCTCCATGTAGTGAT	141	116	582	531	444	502	13.1864	10.6995	29.7562	28.0226	32.1505	36.9487
	1973	EIF4A1	AAACATCTTGATGTATTTGG	28	43	0	26	0	4	2.61857	3.9662	0	1.37211	0	0.294412
	10092	ARPC5	AAACATGACAGCTGCCCTAC	270	240	580	565	395	422	25.2505	22.1369	29.6539	29.8169	28.6023	31.0604
	5427	POLE2	AAACATGATTGAACGATCTG	336	190	60	77	57	111	31.4228	17.5251	3.06764	4.06354	4.12742	8.16993
	55233	MOB1A	AAACATGCAGAAGCAACTCT	317	305	587	552	507	406	29.6459	28.1324	30.0118	29.1309	36.7123	29.8828
	349565	NMNAT3	AAACATGCGCAGGTGCATGT	395	412	762	1003	711	670	36.9405	38.0017	38.9591	52.9316	51.4842	49.314
	9735	KNTC1	AAACATTCGGAACACTATGG	152	111	83	30	16	4	14.2151	10.2383	4.24357	1.5832	1.15858	0.294412
	55280	CWF19L1	AAACATTTGGTGGTCAACAT	245	164	358	317	178	134	22.9125	15.1269	18.3036	16.7291	12.8891	9.86279
	4253	MIA2	AAACCAAAATCAAACCAACT	108	57	83	162	81	109	10.1002	5.25752	4.24357	8.54927	5.86529	8.02272
	57099	AVEN	AAACCAAAGAGAACTGATGA	213	189	463	339	343	327	19.9198	17.4328	23.672	17.8901	24.837	24.0682
	9849	ZNF518A	AAACCAAATGCATACAACAG	154	129	185	265	129	214	14.4021	11.8986	9.45857	13.9849	9.34101	15.751
	3312	HSPA8	AAACCAACCTCACCTTCCCA	189	182	434	662	559	749	17.6753	16.7872	22.1893	34.9359	40.4777	55.1286
	10450	PPIE	AAACCAATGAGAATTAAGGA	60	56	65	60	115	46	5.61122	5.16529	3.32328	3.1664	8.32726	3.38573
	81691	REXO5	AAACCACCTAAACAACGTAG	57	122	105	222	92	213	5.33066	11.2529	5.36838	11.7157	6.66181	15.6774
	26574	AATF	AAACCACCTCTAGAAAAGCA	132	111	64	105	27	129	12.3447	10.2383	3.27215	5.5412	1.9551	9.49478
	197135	PATL2	AAACCAGTACCTGAACCTAG	54	75	242	191	133	225	5.0501	6.91779	12.3728	10.0797	9.63066	16.5607
	57592	ZNF687	AAACCATTCTGCATTCGATG	158	192	354	307	273	148	14.7762	17.7096	18.0991	16.2014	19.7682	10.8932
	2074	ERCC6	AAACCCAAATACTAAACATG	34	28	156	97	70	50	3.17969	2.58264	7.97588	5.11901	5.06877	3.68015
	1629	DBT	AAACCCATTGCATTTGCTCG	204	186	481	480	306	382	19.0781	17.1561	24.5923	25.3312	22.1577	28.1163
	3214	HOXB4	AAACCCCAATTACGCCGGCG	83	140	166	172	183	256	7.76219	12.9132	8.48715	9.07701	13.2512	18.8424
	5889	RAD51C	AAACCCTCCGAGCTTAGCAA	89	150	3	28	7	8	8.32331	13.8356	0.153382	1.47765	0.506877	0.588823
	79848	CSPP1	AAACCCTTACCGATTTCTCA	138	177	395	401	310	238	12.9058	16.326	20.1953	21.1621	22.4474	17.5175
	2004	ELK3	AAACCGACAAGCACGTCACC	452	470	1084	1178	756	829	42.2712	43.3515	55.4221	62.1669	54.7427	61.0168
	54536	EXOC6	AAACCGGTATTGACTAACCC	109	184	294	154	198	174	10.1937	16.9717	15.0315	8.12709	14.3374	12.8069
	10260	DENND4A	AAACCGTAATCTTAGTGGAG	371	361	749	789	465	555	34.696	33.2976	38.2944	41.6381	33.6711	40.8496
	4584	MUC3A	AAACCGTGAATGTTGATGTG	308	426	505	647	383	573	28.8043	39.2931	25.8193	34.1443	27.7334	42.1745
	8455	ATRN	AAACCGTTCTGTGAACAATG	77	134	458	310	231	191	7.20106	12.3598	23.4164	16.3597	16.7269	14.0582
	283635	FAM177A1	AAACCTACCGGATCAACAGT	129	185	362	604	311	327	12.0641	17.0639	18.5081	31.8751	22.5198	24.0682
	23095	KIF1B	AAACCTACGTAAATGGCAAG	110	123	623	211	319	173	10.2872	11.3452	31.8524	11.1352	23.0991	12.7333
	9187	SLC24A1	AAACCTAGCTCCGAAATGGG	153	162	126	142	73	163	14.3086	14.9424	6.44205	7.49381	5.286	11.9973
	10985	GCN1	AAACCTCCACATCTGCGGTG	164	253	56	129	57	58	15.3373	23.336	2.86313	6.80776	4.12742	4.26897
	55552	ZNF823	AAACCTCCGAAGACACATGG	90	111	149	227	176	147	8.41683	10.2383	7.61798	11.9795	12.7443	10.8196
	2553	GABPB1	AAACCTCTACTATGCTGGCA	475	371	743	692	787	569	44.4222	34.22	37.9877	36.5191	56.9874	41.8801
	79811	SLTM	AAACCTCTTTGCTTGACCAG	248	270	326	332	295	205	23.193	24.9041	16.6675	17.5207	21.3612	15.0886
	10241	CALCOCO2	AAACCTGAGTGGTAACAACC	53	65	233	200	125	158	4.95658	5.99542	11.9127	10.5547	9.05137	11.6293
	10133	OPTN	AAACCTGGACACGTTTACCC	387	356	879	644	576	422	36.1924	32.8365	44.941	33.986	41.7087	31.0604
	120863	DEPDC4	AAACCTGTAGAGACTAATGT	325	363	1000	680	639	703	30.3941	33.4821	51.1274	35.8858	46.2706	51.7429
	23177	CEP68	AAACCTGTGTCAGCCGAGCG	391	522	889	1147	708	853	36.5664	48.1478	45.4523	60.531	51.2669	62.7833
	126295	ZNF57	AAACCTTGCGAGTCCACATG	364	402	822	1023	481	520	34.0414	37.0794	42.0267	53.9871	34.8297	38.2735
	51388	NIP7	AAACCTTGGCATAAGGTGCA	182	303	36	68	13	49	17.0207	27.9479	1.84059	3.58858	0.941342	3.60654
	79780	CCDC82	AAACGAACAAAATCAAACAT	92	57	97	133	68	92	8.60387	5.25752	4.95936	7.01885	4.92394	6.77147
	3572	IL6ST	AAACGAAGCTGTCTTAGAGT	105	107	79	303	108	160	9.81963	9.86939	4.03907	15.9903	7.82038	11.7765
	80262	PHAF1	AAACGAATGTACATCTACAG	73	121	44	151	89	87	6.82698	11.1607	2.24961	7.96877	6.44457	6.40346
	8970	H2BC11	AAACGAATTCATGATGCCCA	229	246	213	203	205	143	21.4162	22.6904	10.8901	10.713	14.8442	10.5252
	112752	IFT43	AAACGCATCACAGAGATTTG	169	163	397	505	274	403	15.8049	15.0347	20.2976	26.6505	19.8406	29.662
	915	CD3D	AAACGCATCCTGGACCCACG	100	163	165	227	114	199	9.35203	15.0347	8.43602	11.9795	8.25485	14.647
	11004	KIF2C	AAACGCCCACTGAATAAGCA	185	156	343	313	238	213	17.3013	14.389	17.5367	16.518	17.2338	15.6774
	23423	TMED3	AAACGCCCTTGACTTCAGCC	179	94	316	390	256	237	16.7401	8.6703	16.1563	20.5816	18.5372	17.4439
	50810	HDGFL3	AAACGGAAAGGATTTAACGA	251	242	563	477	571	445	23.4736	22.3214	28.7847	25.1729	41.3466	32.7533
	51079	NDUFA13	AAACGGAACTTGCCGCGTCG	302	457	286	386	249	300	28.2431	42.1524	14.6224	20.3705	18.0303	22.0809
	6294	SAFB	AAACGGAATGTGGACTCGAG	248	279	122	156	97	139	23.193	25.7342	6.23754	8.23263	7.02386	10.2308
	64282	TENT4B	AAACGGAGGAACTACAACCA	241	171	42	111	14	58	22.5384	15.7726	2.14735	5.85784	1.01375	4.26897
	6757	SSX2	AAACGGGCCGAAGACTTCCA	287	268	814	454	475	386	26.8403	24.7196	41.6177	23.9591	34.3952	28.4107
	30827	CXXC1	AAACGGTCAGCCCGCATGTG	588	469	829	665	704	613	54.9899	43.2593	42.3846	35.0942	50.9773	45.1186
	677	ZFP36L1	AAACGGTGCCTGTAAGTACG	293	319	664	714	449	382	27.4015	29.4237	33.9486	37.6801	32.5125	28.1163
	64062	RBM26	AAACGGTGTAGAGACTATGA	110	121	169	228	106	145	10.2872	11.1607	8.64053	12.0323	7.67556	10.6724
	9849	ZNF518A	AAACGTAGCATTATAGTTAG	486	466	1063	792	639	497	45.4509	42.9826	54.3484	41.7964	46.2706	36.5807
	65123	INTS3	AAACGTCATACAAACACCAT	140	120	63	34	83	51	13.0928	11.0685	3.22103	1.79429	6.01011	3.75375
	9923	ZBTB40	AAACGTGACTCTGGTTCAGG	109	172	369	171	251	133	10.1937	15.8648	18.866	9.02423	18.1751	9.78919
	84303	CHCHD6	AAACGTGGTGAACCGCATGA	479	479	1447	1352	885	927	44.7962	44.1816	73.9814	71.3495	64.0837	68.2299
	4686	NCBP1	AAACTAACTTACCAAATACA	74	94	61	209	81	94	6.9205	8.6703	3.11877	11.0296	5.86529	6.91868
	51455	REV1	AAACTAATGATGTTGCATGG	179	200	379	281	144	194	16.7401	18.4474	19.3773	14.8293	10.4272	14.279
	135114	HINT3	AAACTACGGTTTCCTCAGTG	390	381	515	712	415	480	36.4729	35.1424	26.3306	37.5746	30.0505	35.3294
	57488	ESYT2	AAACTATAGAACCAGCCGTG	271	323	609	614	443	416	25.344	29.7926	31.1366	32.4028	32.078	30.6188
	93953	GCNA	AAACTATTGTGGAGCCACCG	194	218	268	553	202	401	18.1429	20.1077	13.7021	29.1836	14.627	29.5148
	728591	CCDC169	AAACTCAATACTGACAATGA	155	143	133	334	95	297	14.4957	13.1899	6.79995	17.6263	6.87904	21.8601
	5393	EXOSC9	AAACTCAATCGGGCAACAGA	35	50	5	15	8	10	3.27321	4.61186	0.255637	0.791599	0.579288	0.736029
	27338	UBE2S	AAACTCACCAGGGCCCTCGA	93	114	64	90	51	105	8.69739	10.515	3.27215	4.7496	3.69296	7.72831
	201799	TMEM154	AAACTCAGGAGATACAACTG	205	210	506	225	310	213	19.1717	19.3698	25.8705	11.874	22.4474	15.6774
	8545	CGGBP1	AAACTCAGTGACTCGATCCA	315	315	674	787	492	497	29.4589	29.0547	34.4599	41.5326	35.6262	36.5807
	54874	FNBP1L	AAACTCAGTGAGTGTTACAG	208	174	373	587	321	341	19.4522	16.0493	19.0705	30.9779	23.2439	25.0986
	9265	CYTH3	AAACTCATGGAGTTCAACAA	51	77	109	156	117	78	4.76954	7.10227	5.57289	8.23263	8.47208	5.74103
	257397	TAB3	AAACTCCTCAGAGTACGCCG	303	167	440	495	367	323	28.3367	15.4036	22.4961	26.1228	26.5748	23.7737
	440145	MZT1	AAACTCTGTCTATTTGTGTA	371	399	591	718	393	482	34.696	36.8027	30.2163	37.8912	28.4575	35.4766
	114825	PWWP2A	AAACTGACCATAAAGTGGAT	178	204	574	441	537	284	16.6466	18.8164	29.3471	23.273	38.8847	20.9032
	55775	TDP1	AAACTGACCTACGACAGGCC	138	62	331	302	120	151	12.9058	5.71871	16.9232	15.9375	8.68931	11.114
	114821	SCAND3	AAACTGAGGATATCCGAAAG	374	357	683	1009	648	517	34.9766	32.9287	34.92	53.2483	46.9223	38.0527
	26092	TOR1AIP1	AAACTGCAAGAATAAGGACC	206	271	561	544	377	324	19.2652	24.9963	28.6825	28.7087	27.2989	23.8474
	9577	BABAM2	AAACTGCACATACCATATGC	98	104	122	72	88	41	9.16499	9.59267	6.23754	3.79968	6.37216	3.01772
	10611	PDLIM5	AAACTGCAGTTAATGTCCCA	495	445	771	797	611	651	46.2926	41.0456	39.4192	42.0603	44.2431	47.9155
	91582	RPS19BP1	AAACTGCGGAACTCGGCCAA	310	274	212	274	108	187	28.9913	25.273	10.839	14.4599	7.82038	13.7637
	2549	GAB1	AAACTGCTGGAATGTTGTCG	166	223	380	446	318	306	15.5244	20.5689	19.4284	23.5369	23.0267	22.5225
	51706	CYB5R1	AAACTGGGAATGATTGCCGG	249	304	487	536	400	274	23.2866	28.0401	24.899	28.2865	28.9644	20.1672
	4820	NKTR	AAACTGTAAGTGCTTTGGAT	282	315	457	468	261	295	26.3727	29.0547	23.3652	24.6979	18.8993	21.7129
	6159	RPL29	AAACTTACACTGGTTGTGTG	322	335	269	181	93	139	30.1135	30.8995	13.7533	9.55197	6.73422	10.2308
	9284	NPIPA1	AAACTTACCCGGTTGCAAAG	65	30	63	67	33	33	6.07882	2.76712	3.22103	3.53581	2.38956	2.4289
	7360	UGP2	AAACTTACCGAATCTTCAGG	89	182	209	148	184	65	8.32331	16.7872	10.6856	7.81045	13.3236	4.78419
	51433	ANAPC5	AAACTTACTAGTGACCGAAG	57	64	1	10	4	22	5.33066	5.90318	0.0511274	0.527733	0.289644	1.61926
	9276	COPB2	AAACTTACTCTGAAGAATCG	64	82	183	238	174	125	5.9853	7.56345	9.35632	12.56	12.5995	9.20037
	79646	PANK3	AAACTTCTCAACATTGCAGA	113	176	625	171	266	303	10.5678	16.2338	31.9546	9.02423	19.2613	22.3017
	1977	EIF4E	AAACTTGGCAAGCAAACCTG	282	233	37	48	11	44	26.3727	21.4913	1.89171	2.53312	0.79652	3.23853
	84289	ING5	AAAGAAAAAAGAGGGTCCCG	164	162	427	234	212	175	15.3373	14.9424	21.8314	12.349	15.3511	12.8805
	257415	FAM133B	AAAGAAAAAGAAAGGCTCCA	207	189	207	270	141	167	19.3587	17.4328	10.5834	14.2488	10.2099	12.2917
	51280	GOLM1	AAAGAAAACAAAACACCTGG	89	95	259	215	140	132	8.32331	8.76254	13.242	11.3463	10.1375	9.71559
	57697	FANCM	AAAGAAAACTGAGAATAACC	31	56	22	97	22	23	2.89913	5.16529	1.1248	5.11901	1.59304	1.69287
	7741	ZSCAN26	AAAGAAACAAAAAATACTTG	39	18	54	45	44	26	3.64729	1.66027	2.76088	2.3748	3.18608	1.91368
	7627	ZNF75A	AAAGAAAGAAACTTTCAACC	79	63	193	195	107	177	7.38811	5.81095	9.86759	10.2908	7.74797	13.0277
	51024	FIS1	AAAGAAATTTCAGTCTGAGA	161	117	370	263	221	160	15.0568	10.7918	18.9171	13.8794	16.0028	11.7765
	143684	FAM76B	AAAGAACAAAGGAAGAGCCT	84	96	287	117	270	167	7.85571	8.85478	14.6736	6.17448	19.551	12.2917
	3516	RBPJ	AAAGAACAAATGGAACGCGA	19	18	15	100	11	84	1.77689	1.66027	0.766911	5.27733	0.79652	6.18265
	51259	TMEM216	AAAGAACAGGATTTCCAGCG	74	126	111	127	86	200	6.9205	11.6219	5.67514	6.70221	6.22734	14.7206
	51065	RPS27L	AAAGAACCACTGTCTGAGCA	128	147	233	307	164	231	11.9706	13.5589	11.9127	16.2014	11.8754	17.0023
	143884	CWF19L2	AAAGAACTTAAGCGACTTCG	172	135	212	176	119	188	16.0855	12.452	10.839	9.2881	8.6169	13.8374
	3925	STMN1	AAAGAAGAAGGATCTTTCCC	137	184	130	269	115	184	12.8123	16.9717	6.64656	14.196	8.32726	13.5429
	8562	DENR	AAAGAAGACCGTACCACAAA	136	101	174	87	98	112	12.7188	9.31596	8.89617	4.59128	7.09627	8.24353
	9320	TRIP12	AAAGAAGAGACATTTAGACC	323	295	227	261	165	184	30.2071	27.21	11.6059	13.7738	11.9478	13.5429
	11322	TMC6	AAAGAAGCTCACGCCCACAG	258	226	392	363	226	273	24.1282	20.8456	20.0419	19.1567	16.3649	20.0936
	389	RHOC	AAAGAAGCTGGTGATCGTTG	234	241	524	385	449	410	21.8838	22.2292	26.7908	20.3177	32.5125	30.1772
	84458	LCOR	AAAGAAGTCAAGGAGTTACG	326	359	414	311	236	214	30.4876	33.1132	21.1667	16.4125	17.089	15.751
	9991	PTBP3	AAAGAATCACCTGTAGCTTG	513	608	1355	995	880	838	47.9759	56.0802	69.2776	52.5094	63.7216	61.6793
	168850	ZNF800	AAAGAATTCAATTCTAGACG	323	228	876	726	532	533	30.2071	21.0301	44.7876	38.3134	38.5226	39.2304
	9208	LRRFIP1	AAAGACAAACTTCATGTACC	414	451	1069	1240	915	721	38.7174	41.599	54.6552	65.4389	66.256	53.0677
	57787	MARK4	AAAGACAAATGGATCAACAT	22	12	95	93	27	48	2.05745	1.10685	4.8571	4.90792	1.9551	3.53294
	96764	TGS1	AAAGACAGACCACATGCCAG	194	262	249	214	200	241	18.1429	24.1662	12.7307	11.2935	14.4822	17.7383
	6838	SURF6	AAAGACAGACTCAGGCTCAG	137	115	33	95	35	109	12.8123	10.6073	1.6872	5.01346	2.53438	8.02272
	3476	IGBP1	AAAGACAGGCTAAAATACAG	72	78	0	11	0	0	6.73346	7.19451	0	0.580506	0	0
	7272	TTK	AAAGACAGGTTGCTCAAAAG	81	76	174	80	92	117	7.57515	7.01003	8.89617	4.22186	6.66181	8.61154
	79582	SPAG16	AAAGACATCCTAGTCTCCTG	141	131	224	246	256	279	13.1864	12.0831	11.4525	12.9822	18.5372	20.5352
	8939	FUBP3	AAAGACCAAGCTGACTTTCG	157	197	408	402	135	358	14.6827	18.1707	20.86	21.2149	9.77548	26.3499
	203197	TMEM268	AAAGACCAGCACAAGAGTCA	124	128	387	271	228	200	11.5965	11.8064	19.7863	14.3016	16.5097	14.7206
	23171	GPD1L	AAAGACCCACATCTTGACTG	587	506	859	1227	652	606	54.8964	46.672	43.9184	64.7528	47.2119	44.6034
	57567	ZNF319	AAAGACCTACAAGCCAGCTG	189	254	485	394	305	262	17.6753	23.4283	24.7968	20.7927	22.0853	19.284
	55149	MTPAP	AAAGACGAGAACAGGCACAG	205	146	0	0	0	0	19.1717	13.4666	0	0	0	0
	84942	WDR73	AAAGACGCCCATCTGAGCCA	383	481	549	693	545	461	35.8183	44.3661	28.0689	36.5719	39.464	33.931
	10618	TGOLN2	AAAGACGGCTCTAACAAGTC	301	377	764	960	555	632	28.1496	34.7734	39.0613	50.6624	40.1881	46.5171
	9124	PDLIM1	AAAGACGTGGACTGTTTCGG	201	89	301	209	221	104	18.7976	8.20912	15.3893	11.0296	16.0028	7.65471
	23413	NCS1	AAAGACGTTGAAAACAAATG	99	67	318	290	278	140	9.25851	6.1799	16.2585	15.3043	20.1302	10.3044
	23060	ZNF609	AAAGACTCACCATATTACCA	92	26	225	100	102	65	8.60387	2.39817	11.5037	5.27733	7.38592	4.78419
	26001	RNF167	AAAGACTGACCCATTGACCG	178	210	302	281	144	159	16.6466	19.3698	15.4405	14.8293	10.4272	11.7029
	5479	PPIB	AAAGACTGTTCCAAAAACAG	68	51	362	101	177	55	6.35938	4.7041	18.5081	5.3301	12.8167	4.04816
	51645	PPIL1	AAAGACTTCATGATCCAAGG	236	217	27	75	46	54	22.0708	20.0155	1.38044	3.958	3.3309	3.97456
	55507	GPRC5D	AAAGAGAAAGTAGCGTACGG	91	50	100	53	84	90	8.51035	4.61186	5.11274	2.79698	6.08252	6.62426
	54880	BCOR	AAAGAGAATCGCCAACTCAG	130	43	58	82	43	94	12.1576	3.9662	2.96539	4.32741	3.11367	6.91868
	55339	WDR33	AAAGAGACCAGAGAGATATG	299	325	221	271	217	125	27.9626	29.9771	11.2992	14.3016	15.7132	9.20037
	120526	DNAJC24	AAAGAGAGTATGACCTGCAG	190	167	39	91	24	73	17.7689	15.4036	1.99397	4.80237	1.73786	5.37301
	6303	SAT1	AAAGAGCACTGGACTCCGGA	93	50	38	188	35	136	8.69739	4.61186	1.94284	9.92138	2.53438	10.01
	5291	PIK3CB	AAAGAGCACTTGGTAATCGG	337	332	1002	607	707	414	31.5163	30.6228	51.2297	32.0334	51.1945	30.4716
	26130	GAPVD1	AAAGAGGAGGCAATAAGACG	307	378	403	212	271	161	28.7107	34.8657	20.6043	11.1879	19.6234	11.8501
	10463	SLC30A9	AAAGAGGATTACCCATAGAA	83	128	73	122	80	45	7.76219	11.8064	3.7323	6.43834	5.79288	3.31213
	9284	NPIPA1	AAAGAGGCTTTCTTGCAGAA	122	121	351	438	199	243	11.4095	11.1607	17.9457	23.1147	14.4098	17.8855
	56993	TOMM22	AAAGAGGGAAAGATCAAAAG	193	167	32	11	40	11	18.0494	15.4036	1.63608	0.580506	2.89644	0.809632
	64332	NFKBIZ	AAAGAGGTTTGGTTCATAAG	257	263	372	900	296	579	24.0347	24.2584	19.0194	47.496	21.4336	42.6161
	4864	NPC1	AAAGAGTTACAATACTACGT	52	96	133	101	77	66	4.86306	8.85478	6.79995	5.3301	5.57564	4.85779
	401466	RBIS	AAAGATAAACATTATGAATG	203	283	928	483	554	393	18.9846	26.1031	47.4462	25.4895	40.1157	28.926
	91801	ALKBH8	AAAGATAAGCCATTATCTGG	134	227	128	189	146	218	12.5317	20.9379	6.54431	9.97415	10.572	16.0454
	30836	DNTTIP2	AAAGATAGTAAGATTGTACC	283	442	526	456	362	346	26.4663	40.7689	26.893	24.0646	26.2128	25.4666
	51263	MRPL30	AAAGATATAATAAAGATGCT	53	124	42	167	28	57	4.95658	11.4374	2.14735	8.81314	2.02751	4.19537
	102288414	C11orf98	AAAGATCAACCGGCCCCGAA	89	149	224	232	179	156	8.32331	13.7434	11.4525	12.2434	12.9616	11.4821
	10042	HMGXB4	AAAGATCAAGGTTAGCACTG	302	222	639	319	430	172	28.2431	20.4767	32.6704	16.8347	31.1367	12.6597
	7695	ZNF136	AAAGATCACTACAAACACCG	114	118	263	76	268	26	10.6613	10.884	13.4465	4.01077	19.4061	1.91368
	54956	PARP16	AAAGATCCAAAAGCTGACTG	355	332	498	522	494	541	33.1997	30.6228	25.4614	27.5477	35.771	39.8192
	26037	SIPA1L1	AAAGATGACAAATCTGATCG	227	268	579	715	438	320	21.2291	24.7196	29.6028	37.7329	31.716	23.5529
	9069	CLDN12	AAAGATGACCCAGATAGATG	511	480	914	884	546	592	47.7889	44.2739	46.7305	46.6516	39.5364	43.5729
	6936	GCFC2	AAAGATGAGACATCCACAAG	229	278	530	372	458	320	21.4162	25.642	27.0975	19.6317	33.1642	23.5529
	653519	GPR89A	AAAGATGATGAGCTCAAACA	200	223	21	70	25	39	18.7041	20.5689	1.07368	3.69413	1.81027	2.87051
	9414	TJP2	AAAGATGGCAACCTTCACGA	209	199	327	311	341	207	19.5457	18.3552	16.7187	16.4125	24.6921	15.2358
	11259	FILIP1L	AAAGATGTACAGCGTAACCA	158	194	386	304	278	362	14.7762	17.894	19.7352	16.0431	20.1302	26.6443
	27436	EML4	AAAGATGTCATCATCAACCA	260	205	408	320	364	370	24.3153	18.9086	20.86	16.8875	26.3576	27.2331
	4698	NDUFA5	AAAGATTCTTGATGTTCTTG	488	398	1182	1345	905	915	45.6379	36.7104	60.4326	70.9801	65.5319	67.3467
	54532	USP53	AAAGATTTAGGACGACATAG	128	129	518	355	400	368	11.9706	11.8986	26.484	18.7345	28.9644	27.0859
	56987	BBX	AAAGCAAAAGAATCCGATGG	176	119	134	87	161	67	16.4596	10.9762	6.85107	4.59128	11.6582	4.9314
	56919	DHX33	AAAGCAAAGAAGTATAACCC	121	257	13	133	20	137	11.316	23.705	0.664656	7.01885	1.44822	10.0836
	23283	CSTF2T	AAAGCAAAGTCCCTCCACGT	328	254	320	288	235	203	30.6747	23.4283	16.3608	15.1987	17.0166	14.9414
	148545	NBPF4	AAAGCAAAGTGATCTTGAAG	82	197	184	138	160	137	7.66867	18.1707	9.40744	7.28271	11.5858	10.0836
	728591	CCDC169	AAAGCAAATTGTTTATCTCA	264	344	687	909	470	703	24.6894	31.7296	35.1245	47.9709	34.0331	51.7429
	10776	ARPP19	AAAGCAAGATATCCTCATCT	114	101	401	212	278	133	10.6613	9.31596	20.5021	11.1879	20.1302	9.78919
	54974	THG1L	AAAGCAAGTTCGAGTACGTG	429	305	978	774	689	657	40.1202	28.1324	50.0026	40.8465	49.8911	48.3571
	64208	POPDC3	AAAGCAATCGTTCTGAAGAC	117	119	202	365	157	283	10.9419	10.9762	10.3277	19.2623	11.3685	20.8296
	85460	ZNF518B	AAAGCACACCCTTCAACACG	387	358	502	450	321	419	36.1924	33.0209	25.666	23.748	23.2439	30.8396
	348801	LNP1	AAAGCACAGTTGCCGTTCAA	225	229	550	463	502	298	21.0421	21.1223	28.1201	24.434	36.3503	21.9337
	3710	ITPR3	AAAGCACATCACCAAGACCG	117	141	193	241	106	132	10.9419	13.0055	9.86759	12.7184	7.67556	9.71559
	246243	RNASEH1	AAAGCACATGAAGCCGAGCG	176	219	382	256	183	190	16.4596	20.2	19.5307	13.51	13.2512	13.9846
	1441	CSF3R	AAAGCACATTGGCAAGACCT	222	287	495	365	215	277	20.7615	26.4721	25.3081	19.2623	15.5684	20.388
	83943	IMMP2L	AAAGCACCACATCAGATGAC	83	115	408	523	185	313	7.76219	10.6073	20.86	27.6004	13.396	23.0377
	746	TMEM258	AAAGCACCACGGTCAGATGG	75	95	75	126	77	52	7.01402	8.76254	3.83456	6.64944	5.57564	3.82735
	132321	C4orf33	AAAGCACTAAATGCTGTCCG	189	164	727	606	390	359	17.6753	15.1269	37.1696	31.9806	28.2403	26.4235
	11169	WDHD1	AAAGCACTGATGAACTAGCA	205	228	332	197	227	76	19.1717	21.0301	16.9743	10.3963	16.4373	5.59382
	8872	CDC123	AAAGCAGAAAGATGTCGCTG	211	280	86	58	89	53	19.7328	25.8264	4.39696	3.06085	6.44457	3.90096
	50862	RNF141	AAAGCAGAGGAATCAGACCC	666	611	1090	1458	894	1000	62.2845	56.357	55.7289	76.9435	64.7354	73.6029
	3073	HEXA	AAAGCAGGTCACGATAGCGC	152	187	480	480	364	173	14.2151	17.2484	24.5412	25.3312	26.3576	12.7333
	10228	STX6	AAAGCAGTCAACACTGCCCA	156	226	343	461	244	222	14.5892	20.8456	17.5367	24.3285	17.6683	16.3399
	54545	MTMR12	AAAGCAGTGAGTGTCAACGA	265	320	708	500	410	345	24.7829	29.5159	36.1982	26.3866	29.6885	25.393
	7561	ZNF14	AAAGCAGTGGTGATAACTGA	184	160	710	227	401	217	17.2077	14.758	36.3005	11.9795	29.0368	15.9718
	10101	NUBP2	AAAGCAGTTTGTGTCCGACG	478	388	519	522	246	424	44.7027	35.7881	26.5351	27.5477	17.8131	31.2076
	122769	LRR1	AAAGCATACGCATATCAACT	101	75	70	84	33	66	9.44555	6.91779	3.57892	4.43296	2.38956	4.85779
	65008	MRPL1	AAAGCATATCCCTATATGGA	99	124	124	404	224	307	9.25851	11.4374	6.3398	21.3204	16.2201	22.5961
	9685	CLINT1	AAAGCATATTCATATCACAC	81	58	209	218	120	138	7.57515	5.34976	10.6856	11.5046	8.68931	10.1572
	81627	TRMT1L	AAAGCATCTAGACATTCCAA	127	103	200	183	227	103	11.8771	9.50044	10.2255	9.65751	16.4373	7.5811
	26046	LTN1	AAAGCATGTTTATCTGAACT	157	145	221	213	102	189	14.6827	13.3744	11.2992	11.2407	7.38592	13.911
	3550	IK	AAAGCATTCGGTAAACATTG	178	105	117	115	88	68	16.6466	9.68491	5.98191	6.06893	6.37216	5.005
	9646	CTR9	AAAGCATTGCGTACTAACCC	340	242	73	130	49	54	31.7969	22.3214	3.7323	6.86053	3.54814	3.97456
	64422	ATG3	AAAGCCAAAACTGATGCTGG	339	418	553	961	466	477	31.7034	38.5552	28.2735	50.7151	33.7435	35.1086
	3998	LMAN1	AAAGCCAAAGAGGCTCAGTG	120	155	307	592	173	394	11.2224	14.2968	15.6961	31.2418	12.5271	28.9996
	79944	L2HGDH	AAAGCCAAATTATGTGTACA	165	147	249	442	165	536	15.4309	13.5589	12.7307	23.3258	11.9478	39.4512
	3276	PRMT1	AAAGCCAACAAGTTAGACCA	336	389	101	111	16	69	31.4228	35.8803	5.16387	5.85784	1.15858	5.0786
	79081	LBHD1	AAAGCCACTTCTACAAACAC	188	69	436	251	314	122	17.5818	6.36437	22.2915	13.2461	22.737	8.97956
	63920	FAM200C	AAAGCCAGTCCTCTTAAAGT	163	137	88	146	58	204	15.2438	12.6365	4.49921	7.7049	4.19983	15.015
	55157	DARS2	AAAGCCATATGTATCCCTGA	251	240	34	70	25	119	23.4736	22.1369	1.73833	3.69413	1.81027	8.75875
	115703	ARHGAP33	AAAGCCCCCATACCTGAATG	239	222	434	413	308	242	22.3514	20.4767	22.1893	21.7954	22.3026	17.8119
	51451	LCMT1	AAAGCCCCTGAAATCAACAG	100	107	51	25	16	19	9.35203	9.86939	2.6075	1.31933	1.15858	1.39846
	57455	REXO1	AAAGCCCGCTCACTAGACGA	391	430	633	616	441	419	36.5664	39.662	32.3636	32.5083	31.9332	30.8396
	64429	ZDHHC6	AAAGCCCGGACCGACAAACA	250	245	353	538	446	351	23.3801	22.5981	18.048	28.392	32.2953	25.8346
	10861	SLC26A1	AAAGCCCGGTCATCAGCGTG	237	297	722	568	560	492	22.1643	27.3945	36.914	29.9752	40.5501	36.2126
	5045	FURIN	AAAGCCCGTAGCCATATGAG	257	207	307	300	285	246	24.0347	19.0931	15.6961	15.832	20.6371	18.1063
	55857	KIZ	AAAGCCCTTCAGAAAAATGC	88	20	121	161	55	109	8.22979	1.84474	6.18642	8.4965	3.9826	8.02272
	5694	PSMB6	AAAGCCGAGAAGTTTCCACT	261	115	87	90	131	35	24.4088	10.6073	4.44808	4.7496	9.48583	2.5761
	11135	CDC42EP1	AAAGCCGCATGACCGAGACC	442	412	1136	757	523	420	41.336	38.0017	58.0807	39.9494	37.8709	30.9132
	9145	SYNGR1	AAAGCCGTCCTGTCCGACAT	596	549	1019	810	846	589	55.7381	50.6382	52.0988	42.7464	61.2597	43.3521
	84305	PYM1	AAAGCCTAACCACGTACACT	262	299	392	250	301	287	24.5023	27.5789	20.0419	13.1933	21.7957	21.124
	51164	DCTN4	AAAGCCTATTACCTGGCATG	397	371	754	625	433	326	37.1276	34.22	38.5501	32.9833	31.3539	23.9946
	9910	RABGAP1L	AAAGCCTCTACTTCATTACG	349	344	939	1070	822	553	32.6386	31.7296	48.0086	56.4674	59.5218	40.7024
	84908	FAM136A	AAAGCCTGGGCTTGAGCCAG	459	434	645	430	754	675	42.9258	40.031	32.9772	22.6925	54.5979	49.682
	5208	PFKFB2	AAAGCGAGTTCAATCTCTTG	234	208	611	443	309	196	21.8838	19.1853	31.2388	23.3786	22.375	14.4262
	11270	NRM	AAAGCGCACGAACTCCACTC	159	163	226	410	127	191	14.8697	15.0347	11.5548	21.6371	9.19619	14.0582
	6619	SNAPC3	AAAGCGCGCGTATTTAGCTC	119	233	181	347	270	177	11.1289	21.4913	9.25406	18.3123	19.551	13.0277
	55156	ARMC1	AAAGCGGAGTGGACGACTGG	442	451	676	1021	449	890	41.336	41.599	34.5621	53.8815	32.5125	65.5066
	51567	TDP2	AAAGCGGCGACTTCTGTGTG	189	202	339	688	235	273	17.6753	18.6319	17.3322	36.308	17.0166	20.0936
	23609	MKRN2	AAAGCGTGAAAAGAGAACAT	152	228	226	329	157	162	14.2151	21.0301	11.5548	17.3624	11.3685	11.9237
	32	ACACB	AAAGCGTGTGACAAACTCAG	117	93	184	74	118	76	10.9419	8.57806	9.40744	3.90522	8.54449	5.59382
	50865	HEBP1	AAAGCGTTAAGATTGAGGAA	249	278	637	398	609	487	23.2866	25.642	32.5682	21.0038	44.0983	35.8446
	132789	GNPDA2	AAAGCTACCATTCTTATATG	256	299	540	491	454	233	23.9412	27.5789	27.6088	25.9117	32.8746	17.1495
	1147	CHUK	AAAGCTCCAATAATCAACAG	78	112	191	215	124	131	7.29459	10.3306	9.76533	11.3463	8.97896	9.64198
	10153	CEBPZ	AAAGCTCCACATATAAATGG	78	84	1	68	2	37	7.29459	7.74793	0.0511274	3.58858	0.144822	2.72331
	152579	SCFD2	AAAGCTCTAATGAATCATTG	215	275	619	593	484	461	20.1069	25.3652	31.6479	31.2946	35.0469	33.931
	11335	CBX3	AAAGCTGGCAAAGAAAAAGA	13	25	13	10	9	12	1.21576	2.30593	0.664656	0.527733	0.651699	0.883235
	3047	HBG1	AAAGCTGTCAAAGAACCTCT	139	181	197	451	147	285	12.9993	16.6949	10.0721	23.8008	10.6444	20.9768
	8809	IL18R1	AAAGCTTAACCATGTTGCAG	263	308	301	613	393	312	24.5958	28.4091	15.3893	32.35	28.4575	22.9641
	1977	EIF4E	AAAGCTTACCTGTTCTGTAG	330	299	123	343	141	337	30.8617	27.5789	6.28867	18.1012	10.2099	24.8042
	117143	TADA1	AAAGCTTATCGGTTACGAGA	280	221	339	271	113	195	26.1857	20.3844	17.3322	14.3016	8.18244	14.3526
	124411	KRBOX5	AAAGCTTCTGATCTGAGTCC	141	118	211	166	125	162	13.1864	10.884	10.7879	8.76037	9.05137	11.9237
	50640	PNPLA8	AAAGCTTGTACACCTTCCGT	128	147	134	170	80	69	11.9706	13.5589	6.85107	8.97146	5.79288	5.0786
	25914	RTTN	AAAGCTTTAATGCTAGCGAA	384	407	539	290	234	260	35.9118	37.5406	27.5577	15.3043	16.9442	19.1368
	11168	PSIP1	AAAGGAAACTAGTGTTTCAA	243	239	819	619	781	522	22.7254	22.0447	41.8733	32.6667	56.5529	38.4207
	79944	L2HGDH	AAAGGAAATATTTATCCGGT	78	83	235	158	171	119	7.29459	7.65569	12.0149	8.33818	12.3823	8.75875
	11179	ZNF277	AAAGGAACTTGGAAAATCGT	235	234	706	601	418	358	21.9773	21.5835	36.0959	31.7168	30.2678	26.3499
	29106	SCG3	AAAGGAAGCCAACAATTATG	365	304	874	758	607	551	34.1349	28.0401	44.6854	40.0022	43.9534	40.5552
	284992	CCDC150	AAAGGAATTAGCTAAAAACA	57	90	114	187	36	163	5.33066	8.30135	5.82852	9.86861	2.60679	11.9973
	25976	TIPARP	AAAGGACAACTACTCAAAAG	175	127	372	211	181	88	16.3661	11.7141	19.0194	11.1352	13.1064	6.47706
	78989	COLEC11	AAAGGACAGAAAGGCAGTGT	296	283	433	403	325	353	27.682	26.1031	22.1382	21.2676	23.5336	25.9818
	92714	ARRDC1	AAAGGACCCTCAAAGGACGT	206	212	294	263	163	185	19.2652	19.5543	15.0315	13.8794	11.803	13.6165
	1062	CENPE	AAAGGACCTAGAAAAACAAG	140	98	162	222	112	150	13.0928	9.03925	8.28264	11.7157	8.11003	11.0404
	100507436	MICA	AAAGGACCTCAGGATGACCC	215	248	239	318	194	179	20.1069	22.8748	12.2195	16.7819	14.0477	13.1749
	56605	ERO1B	AAAGGACGATAAACAGATCG	359	340	1033	761	651	502	33.5738	31.3607	52.8146	40.1605	47.1395	36.9487
	23658	LSM5	AAAGGACGGCGATTACCTAA	92	93	10	28	9	9	8.60387	8.57806	0.511274	1.47765	0.651699	0.662426
	375287	RBM43	AAAGGACTGAAGCTTAAACT	192	204	286	457	254	353	17.9559	18.8164	14.6224	24.1174	18.3924	25.9818
	64121	RRAGC	AAAGGACTTCGGCTACGGCG	96	115	241	336	180	140	8.97795	10.6073	12.3217	17.7318	13.034	10.3044
	79753	SNIP1	AAAGGAGAACGTCTAACGAG	392	346	816	638	373	365	36.66	31.9141	41.72	33.6694	27.0093	26.8651
	2186	BPTF	AAAGGAGCAGAGCAAAACCG	290	333	180	209	101	182	27.1209	30.715	9.20293	11.0296	7.31351	13.3957
	7568	ZNF20	AAAGGAGTCAAGATAACTGA	196	167	240	238	224	218	18.33	15.4036	12.2706	12.56	16.2201	16.0454
	143872	ARHGAP42	AAAGGAGTCTCATTTACAAG	136	182	279	242	242	206	12.7188	16.7872	14.2645	12.7711	17.5234	15.1622
	80184	CEP290	AAAGGATAAAGAATTAGTTG	217	304	506	609	306	420	20.2939	28.0401	25.8705	32.1389	22.1577	30.9132
	84083	ZRANB3	AAAGGATCCTGACACTCGCG	335	321	452	477	325	282	31.3293	29.6082	23.1096	25.1729	23.5336	20.756
	5867	RAB4A	AAAGGATGATCACAATGTTC	325	388	856	1031	539	519	30.3941	35.7881	43.7651	54.4093	39.0295	38.1999
	6222	RPS18	AAAGGATGGAAAATACAGCC	140	139	9	58	9	35	13.0928	12.821	0.460147	3.06085	0.651699	2.5761
	5534	PPP3R1	AAAGGATTCTGTTGTAACTC	259	289	399	783	220	396	24.2218	26.6566	20.3998	41.3215	15.9304	29.1468
	163050	ZNF564	AAAGGATTGACAAGAACTGA	246	336	586	625	379	529	23.006	30.9917	29.9607	32.9833	27.4437	38.936
	51633	OTUD6B	AAAGGATTGTGCTCTGACTG	339	373	458	659	382	569	31.7034	34.4045	23.4164	34.7776	27.661	41.8801
	55173	MRPS10	AAAGGATTTGACCAAACCTG	287	322	349	346	175	293	26.8403	29.7004	17.8435	18.2596	12.6719	21.5657
	5610	EIF2AK2	AAAGGCAATACGTACCACTG	322	543	939	808	661	466	30.1135	50.0848	48.0086	42.6408	47.8636	34.299
	317649	EIF4E3	AAAGGCAGGCTAGTCACAGG	392	508	923	760	789	680	36.66	46.8565	47.1906	40.1077	57.1322	50.05
	283726	SAXO2	AAAGGCCGGACTATTGCCAC	208	261	262	418	255	198	19.4522	24.0739	13.3954	22.0592	18.4648	14.5734
	1540	CYLD	AAAGGCCTCCAAATAGACGT	255	229	298	449	216	355	23.8477	21.1223	15.236	23.6952	15.6408	26.129
	50809	HP1BP3	AAAGGCGAGTAAAGGCCAGT	332	181	120	164	171	234	31.0487	16.6949	6.13529	8.65482	12.3823	17.2231
	641649	TMEM91	AAAGGCTATCTCTCTTAAGG	200	108	359	321	174	137	18.7041	9.96162	18.3547	16.9402	12.5995	10.0836
	51720	UIMC1	AAAGGCTCACATATCAGTCA	184	277	426	603	302	431	17.2077	25.5497	21.7803	31.8223	21.8681	31.7229
	64398	PALS1	AAAGGCTCGTGATATTCCGT	136	187	485	226	438	243	12.7188	17.2484	24.7968	11.9268	31.716	17.8855
	4001	LMNB1	AAAGGCTCTCAATTCTCATG	249	169	131	369	132	269	23.2866	15.5881	6.69769	19.4733	9.55824	19.7992
	9500	MAGED1	AAAGGCTGACTTAGGCCTAG	173	246	380	471	252	297	16.179	22.6904	19.4284	24.8562	18.2476	21.8601
	54148	MRPL39	AAAGGCTTATACATGTCCCA	147	165	58	50	38	35	13.7475	15.2191	2.96539	2.63866	2.75162	2.5761
	90701	SEC11C	AAAGGCTTGATCGTGCTCAC	184	164	344	275	233	197	17.2077	15.1269	17.5878	14.5127	16.8718	14.4998
	285268	ZNF621	AAAGGCTTTCCGTAGGAGTG	633	715	1482	992	740	858	59.1984	65.9496	75.7708	52.3511	53.5841	63.1513
	6487	ST3GAL3	AAAGGCTTTGAGAAGGACGT	147	92	100	109	140	96	13.7475	8.48583	5.11274	5.75229	10.1375	7.06588
	3150	HMGN1	AAAGGGAAAACAGGCCGAAG	51	50	0	0	0	0	4.76954	4.61186	0	0	0	0
	6461	SHB	AAAGGGATCTGAGTAGTCAT	230	277	499	550	315	434	21.5097	25.5497	25.5126	29.0253	22.8094	31.9437
	90637	ZFAND2A	AAAGGGCCAGATACCAGACG	325	322	588	495	395	410	30.3941	29.7004	30.0629	26.1228	28.6023	30.1772
	79585	CORO7	AAAGGGCGAGAAGTCCAAGT	139	153	348	112	203	70	12.9993	14.1123	17.7923	5.91061	14.6994	5.15221
	149986	LSM14B	AAAGGGCTGTAAGGCACGTG	418	487	1072	1187	727	694	39.0915	44.9195	54.8086	62.6419	52.6428	51.0804
	91966	EOLA1	AAAGGGGAAAAGTTTGGTCG	185	164	311	393	241	222	17.3013	15.1269	15.9006	20.7399	17.451	16.3399
	54414	SIAE	AAAGGGGTAGTATGGTACCA	198	241	633	555	450	579	18.517	22.2292	32.3636	29.2892	32.5849	42.6161
	23522	KAT6B	AAAGGGGTCGTAAACGCAGG	105	101	127	77	129	97	9.81963	9.31596	6.49318	4.06354	9.34101	7.13948
	79031	PDCL3	AAAGGGTATCTTACCCCCCA	237	187	520	593	389	307	22.1643	17.2484	26.5863	31.2946	28.1679	22.5961
	56979	PRDM9	AAAGGGTCATGCATACAAAG	207	176	389	690	222	410	19.3587	16.2338	19.8886	36.4136	16.0752	30.1772
	55246	CCDC25	AAAGGTAAAAATTGTGACAG	180	163	512	397	336	368	16.8337	15.0347	26.1772	20.951	24.3301	27.0859
	100101267	POM121C	AAAGGTAAATGAAGGCTGAG	350	467	1166	945	678	714	32.7321	43.0748	59.6146	49.8708	49.0946	52.5525
	23471	TRAM1	AAAGGTAAGCTCCAGCAATG	429	381	869	656	728	501	40.1202	35.1424	44.4297	34.6193	52.7152	36.8751
	64834	ELOVL1	AAAGGTAGGGTTGTGCCACA	154	148	271	339	235	288	14.4021	13.6511	13.8555	17.8901	17.0166	21.1976
	10478	SLC25A17	AAAGGTCAACATTCTACCAC	79	65	125	204	101	235	7.38811	5.99542	6.39093	10.7658	7.31351	17.2967
	5552	SRGN	AAAGGTCAGTCCTCAGACGG	250	219	159	273	163	218	23.3801	20.2	8.12926	14.4071	11.803	16.0454
	5691	PSMB3	AAAGGTCTTCGGGTCCAACC	289	238	159	75	136	62	27.0274	21.9525	8.12926	3.958	9.84789	4.56338
	55255	WDR41	AAAGGTGGCTAGTCTTACAC	106	72	183	167	116	24	9.91315	6.64108	9.35632	8.81314	8.39967	1.76647
	535	ATP6V0A1	AAAGGTTCTGAATCAAACGG	303	360	216	198	201	149	28.3367	33.2054	11.0435	10.4491	14.5546	10.9668
	55150	C19orf73	AAAGGTTGGATTTCAAGGCG	198	143	482	203	291	101	18.517	13.1899	24.6434	10.713	21.0716	7.4339
	10211	FLOT1	AAAGGTTTACACTCGCCATG	409	433	708	612	466	494	38.2498	39.9387	36.1982	32.2973	33.7435	36.3598
	81562	LMAN2L	AAAGTAAACAGGGTGCCTTG	202	166	484	357	339	294	18.8911	15.3114	24.7457	18.8401	24.5473	21.6393
	222235	FBXL13	AAAGTACAATCGGAGATATG	164	143	537	250	442	173	15.3373	13.1899	27.4554	13.1933	32.0056	12.7333
	24139	EML2	AAAGTACACTATCTCCCCGG	197	245	130	170	73	71	18.4235	22.5981	6.64656	8.97146	5.286	5.22581
	9465	AKAP7	AAAGTACCAATCCCTTGAAA	114	138	162	238	164	137	10.6613	12.7287	8.28264	12.56	11.8754	10.0836
	55296	TBC1D19	AAAGTACCTTTCGTGCCAGT	320	359	748	854	521	393	29.9265	33.1132	38.2433	45.0684	37.7261	28.926
	4245	MGAT1	AAAGTACTCGAAGAAGTCCG	379	480	269	367	227	263	35.4442	44.2739	13.7533	19.3678	16.4373	19.3576
	6634	SNRPD3	AAAGTACTGCATGAGGCCGA	84	68	0	6	17	17	7.85571	6.27213	0	0.31664	1.23099	1.25125
	81855	SFXN3	AAAGTACTTTGGTCCCAGCG	190	179	469	307	322	225	17.7689	16.5105	23.9788	16.2014	23.3163	16.5607
	146223	CMTM4	AAAGTAGAGGCCTTCACACG	257	261	420	596	240	261	24.0347	24.0739	21.4735	31.4529	17.3786	19.2104
	3298	HSF2	AAAGTAGTACATATCGACTC	150	147	307	220	182	155	14.028	13.5589	15.6961	11.6101	13.1788	11.4085
	2794	GNL1	AAAGTATCGGGTATGGCCCG	583	472	1118	1265	872	810	54.5223	43.536	57.1604	66.7582	63.1423	59.6184
	64860	ARMCX5	AAAGTATGGGCCTAATCCGA	202	220	450	480	226	358	18.8911	20.2922	23.0073	25.3312	16.3649	26.3499
	10490	VTI1B	AAAGTATTGAACGTTCTCAT	295	295	788	798	339	517	27.5885	27.21	40.2884	42.1131	24.5473	38.0527
	55308	DDX19A	AAAGTCAAAGCAGATACCAA	170	117	177	115	143	32	15.8985	10.7918	9.04955	6.06893	10.3548	2.35529
	8898	MTMR2	AAAGTCAAGCCACAATCACT	193	98	248	234	193	257	18.0494	9.03925	12.6796	12.349	13.9753	18.916
	140883	ZNF280B	AAAGTCACTAAGTAACACAA	41	33	219	81	53	67	3.83433	3.04383	11.1969	4.27464	3.83778	4.9314
	161779	PGBD4	AAAGTCAGTCTGGTTATGTG	463	416	643	623	395	629	43.2999	38.3707	32.8749	32.8778	28.6023	46.2962
	9790	BMS1	AAAGTCATACCTGAGTATTG	125	142	217	43	103	95	11.69	13.0977	11.0946	2.26925	7.45833	6.99228
	2037	EPB41L2	AAAGTCATATACCTTAGTAG	84	112	132	86	74	86	7.85571	10.3306	6.74882	4.5385	5.35841	6.32985
	56262	LRRC8A	AAAGTCATCGACCGTCAGTG	217	283	366	434	335	218	20.2939	26.1031	18.7126	22.9036	24.2577	16.0454
	79837	PIP4K2C	AAAGTCCATATCCTTAAGGG	128	65	139	76	95	67	11.9706	5.99542	7.10671	4.01077	6.87904	4.9314
	26512	INTS6	AAAGTCCGGAGCCGATCACA	418	526	631	612	483	484	39.0915	48.5168	32.2614	32.2973	34.9745	35.6238
	5688	PSMA7	AAAGTCGAAACCCACGATGA	157	150	53	43	68	27	14.6827	13.8356	2.70975	2.26925	4.92394	1.98728
	112936	VPS26B	AAAGTCGAAGGCCTGCGACT	197	67	179	238	122	173	18.4235	6.1799	9.15181	12.56	8.83414	12.7333
	132	ADK	AAAGTCGAATATCATGCTGG	353	333	526	688	361	416	33.0127	30.715	26.893	36.308	26.1404	30.6188
	10472	ZBTB18	AAAGTCGAGAGTCTCTCCGA	262	257	454	371	320	367	24.5023	23.705	23.2118	19.5789	23.1715	27.0123
	129025	ZNF280A	AAAGTCGCTAAGTAACACGA	142	86	327	295	206	129	13.2799	7.9324	16.7187	15.5681	14.9167	9.49478
	65109	UPF3B	AAAGTCGGGACTATCGATGA	251	185	838	756	588	522	23.4736	17.0639	42.8448	39.8966	42.5776	38.4207
	653220	XAGE1A	AAAGTCGGGATCCTACACCT	279	208	407	201	247	222	26.0922	19.1853	20.8089	10.6074	17.8855	16.3399
	93134	ZNF561	AAAGTCTTTACTCTAACTCC	68	64	82	314	52	159	6.35938	5.90318	4.19245	16.5708	3.76537	11.7029
	79158	GNPTAB	AAAGTGAATGGTCATGACCA	155	147	387	323	248	230	14.4957	13.5589	19.7863	17.0458	17.9579	16.9287
	6166	RPL36AL	AAAGTGACACAGTATAAGAA	102	102	27	34	21	20	9.53907	9.4082	1.38044	1.79429	1.52063	1.47206
	7697	ZNF138	AAAGTGACACTGAGCAGATA	498	367	1199	1191	732	783	46.5731	33.8511	61.3018	62.853	53.0048	57.6311
	54914	FOCAD	AAAGTGACAGCTCTTAGTCG	560	413	1368	1444	975	928	52.3714	38.094	69.9423	76.2046	70.6007	68.3035
	92689	FAM114A1	AAAGTGACCCGGGCTTTAAG	325	289	838	596	806	474	30.3941	26.6566	42.8448	31.4529	58.3632	34.8878
	3422	IDI1	AAAGTGACGCCCTTGGAGTG	132	112	38	13	24	8	12.3447	10.3306	1.94284	0.686053	1.73786	0.588823
	9700	ESPL1	AAAGTGAGGAACCTCACAAG	214	290	158	61	140	29	20.0133	26.7488	8.07813	3.21917	10.1375	2.13449
	79034	INTS15	AAAGTGATGAGAATCAACCT	387	375	130	235	89	92	36.1924	34.589	6.64656	12.4017	6.44457	6.77147
	79624	ARMT1	AAAGTGATGGAAAATCAAGA	102	55	138	128	41	108	9.53907	5.07305	7.05558	6.75498	2.96885	7.94912
	9183	ZW10	AAAGTGCCAGGATGTGATTG	575	450	207	352	143	114	53.7742	41.5068	10.5834	18.5762	10.3548	8.39073
	10808	HSPH1	AAAGTGCGAGTCAACACCCA	295	264	381	375	298	308	27.5885	24.3506	19.4795	19.79	21.5785	22.6697
	79701	OGFOD3	AAAGTGCTTCCCGACAGACA	97	77	416	289	302	152	9.07147	7.10227	21.269	15.2515	21.8681	11.1876
	23384	SPECC1L	AAAGTGGACTCCACATCAGT	170	191	351	245	270	246	15.8985	17.6173	17.9457	12.9295	19.551	18.1063
	50840	TAS2R14	AAAGTGGAGGGTTAAAAAGG	375	321	846	819	644	501	35.0701	29.6082	43.2538	43.2213	46.6326	36.8751
	9258	MFHAS1	AAAGTGGCGAGGCTCATAGG	527	550	1376	898	789	547	49.2852	50.7305	70.3513	47.3904	57.1322	40.2608
	6156	RPL30	AAAGTGGGAAGTACGTCCTG	60	76	0	0	0	0	5.61122	7.01003	0	0	0	0
	54521	WDR44	AAAGTGGTGCAAGATCTTAG	400	449	882	1202	670	558	37.4081	41.4145	45.0944	63.4335	48.5153	41.0704
	1775	DNASE1L2	AAAGTGTCGGACCCCGCTTG	236	220	326	279	175	186	22.0708	20.2922	16.6675	14.7237	12.6719	13.6901
	58527	ABRACL	AAAGTTAAGCGTGAAATTTG	253	309	687	896	480	673	23.6606	28.5013	35.1245	47.2849	34.7573	49.5348
	6100	RP9	AAAGTTAGAGCAGTTCAGAG	290	343	579	625	321	475	27.1209	31.6374	29.6028	32.9833	23.2439	34.9614
	83852	SETDB2	AAAGTTCAGTAATAATCCCA	60	84	126	165	159	151	5.61122	7.74793	6.44205	8.70759	11.5133	11.114
	25940	FAM98A	AAAGTTCCACCTAATCATGT	151	254	536	400	277	281	14.1216	23.4283	27.4043	21.1093	20.0578	20.6824
	1306	COL15A1	AAAGTTCCATGTCTTCAAAG	146	124	284	110	198	114	13.654	11.4374	14.5202	5.80506	14.3374	8.39073
	7014	TERF2	AAAGTTCTGGATAACAGGAT	200	348	32	39	5	34	18.7041	32.0986	1.63608	2.05816	0.362055	2.5025
	23036	ZNF292	AAAGTTGACGACACCTCTCA	432	441	1069	760	832	611	40.4008	40.6766	54.6552	40.1077	60.2459	44.9714
	192670	AGO4	AAAGTTGAGGTGACCCACTG	260	380	445	616	330	319	24.3153	35.0502	22.7517	32.5083	23.8956	23.4793
	10055	SAE1	AAAGTTGCCAAAGTTAGCCA	422	373	299	426	282	290	39.4656	34.4045	15.2871	22.4814	20.4199	21.3449
	81689	ISCA1	AAAGTTGGTGTCCGAACCAG	155	91	20	6	9	8	14.4957	8.39359	1.02255	0.31664	0.651699	0.588823
	154865	IQUB	AAAGTTGTACTTATTCCAGT	118	91	247	332	184	239	11.0354	8.39359	12.6285	17.5207	13.3236	17.5911
	9284	NPIPA1	AAAGTTTCAGCTGTGAGGTA	57	94	1	35	5	13	5.33066	8.6703	0.0511274	1.84707	0.362055	0.956838
	84124	ZNF394	AAAGTTTCCACATGGTGACG	527	486	1659	1439	859	1171	49.2852	44.8273	84.8204	75.9408	62.201	86.189
	23235	SIK2	AAAGTTTGATTATGTGAGGG	234	258	538	667	256	468	21.8838	23.7972	27.5065	35.1998	18.5372	34.4462
	5336	PLCG2	AAATAAAAGAAATCCGCCCA	217	166	205	154	288	167	20.2939	15.3114	10.4811	8.12709	20.8544	12.2917
	9014	TAF1B	AAATAAAAGCCCTCAACCGG	270	213	30	4	18	1	25.2505	19.6465	1.53382	0.211093	1.3034	0.0736029
	121457	IKBIP	AAATAAAATTGCTCACTGAA	81	129	311	224	168	142	7.57515	11.8986	15.9006	11.8212	12.165	10.4516
	23035	PHLPP2	AAATAAACACATCACCCACG	128	101	104	173	95	131	11.9706	9.31596	5.31725	9.12978	6.87904	9.64198
	5229	PGGT1B	AAATAAAGAAGCTTGCTTAG	209	147	568	601	340	453	19.5457	13.5589	29.0404	31.7168	24.6197	33.3421
	84933	C8orf76	AAATAAAGAGCTCTCAGGCA	134	142	274	171	128	181	12.5317	13.0977	14.0089	9.02423	9.2686	13.3221
	80705	TSGA10	AAATAAAGCCCGTCAATCAG	106	79	153	67	87	73	9.91315	7.28674	7.82249	3.53581	6.29975	5.37301
	5208	PFKFB2	AAATAACAGACCTCAAAGTG	270	244	440	561	299	328	25.2505	22.5059	22.4961	29.6058	21.6509	24.1418
	9818	NUP58	AAATAAGCAACCCTTCTGTG	191	109	50	45	59	42	17.8624	10.0539	2.55637	2.3748	4.27225	3.09132
	59342	SCPEP1	AAATAAGGGGCTCTACAGAG	384	410	733	585	379	329	35.9118	37.8173	37.4764	30.8724	27.4437	24.2154
	10818	FRS2	AAATAATAGTATAAATGTGG	32	26	146	42	45	39	2.99265	2.39817	7.4646	2.21648	3.25849	2.87051
	63892	THADA	AAATAATCATTAGTATCTCG	184	100	293	199	223	128	17.2077	9.22372	14.9803	10.5019	16.1476	9.42118
	22944	KIN	AAATAATCCATAAACTGCTG	167	187	375	316	311	199	15.6179	17.2484	19.1728	16.6764	22.5198	14.647
	84167	C19orf44	AAATAATGCACAGAACGCGA	55	39	95	19	34	31	5.14362	3.59725	4.8571	1.00269	2.46197	2.28169
	55297	CCDC91	AAATAATGGCATCAGAAGAG	101	104	111	44	110	185	9.44555	9.59267	5.67514	2.32202	7.9652	13.6165
	29079	MED4	AAATAATTAAGTATGCACAT	73	107	125	128	45	61	6.82698	9.86939	6.39093	6.75498	3.25849	4.48978
	9611	NCOR1	AAATAATTTGGACAATACTG	33	15	78	32	52	18	3.08617	1.38356	3.98794	1.68875	3.76537	1.32485
	22890	ZBTB1	AAATACACCACATAATAGAG	73	92	159	144	75	105	6.82698	8.48583	8.12926	7.59935	5.43082	7.72831
	757	TMEM50B	AAATACACCACATGTGTGAA	215	244	794	717	467	520	20.1069	22.5059	40.5952	37.8385	33.8159	38.2735
	55808	ST6GALNAC1	AAATACAGCTTCGAAATAGG	28	80	58	26	74	44	2.61857	7.37898	2.96539	1.37211	5.35841	3.23853
	7024	TFCP2	AAATACAGTGGAGTTCCTGT	385	357	686	887	412	474	36.0053	32.9287	35.0734	46.8099	29.8333	34.8878
	80778	ZNF34	AAATACAGTTCGTAACTCTG	266	150	456	386	240	285	24.8764	13.8356	23.3141	20.3705	17.3786	20.9768
	254170	FBXO33	AAATACATACCTCAGCAAGG	84	110	241	158	194	137	7.85571	10.1461	12.3217	8.33818	14.0477	10.0836
	127943	FCRLB	AAATACCAGAGAGTGCTGAT	179	264	372	345	294	231	16.7401	24.3506	19.0194	18.2068	21.2888	17.0023
	6829	SUPT5H	AAATACGCCAAGTCATCTGT	268	247	219	127	152	133	25.0634	22.7826	11.1969	6.70221	11.0065	9.78919
	84939	PWWP3A	AAATACGCTCTTACCTAACG	199	142	268	239	242	228	18.6105	13.0977	13.7021	12.6128	17.5234	16.7815
	8360	H4C4	AAATACGCTTGACGCCGCCG	200	113	291	196	192	163	18.7041	10.4228	14.8781	10.3436	13.9029	11.9973
	5558	PRIM2	AAATACTAAATCTAAATCGA	26	63	73	117	45	48	2.43153	5.81095	3.7323	6.17448	3.25849	3.53294
	129450	TYW5	AAATACTACTTACGGTCACT	318	348	1118	872	841	565	29.7395	32.0986	57.1604	46.0183	60.8976	41.5857
	79665	DHX40	AAATACTGCGTATATTCAAG	76	65	16	164	59	105	7.10754	5.99542	0.818039	8.65482	4.27225	7.72831
	1376	CPT2	AAATACTGGGACATATCCAG	210	331	147	243	80	162	19.6393	30.5305	7.51573	12.8239	5.79288	11.9237
	10933	MORF4L1	AAATACTTCATACATTACAG	146	95	107	55	126	72	13.654	8.76254	5.47063	2.90253	9.12378	5.29941
	8881	CDC16	AAATACTTGAAGGACGAAAG	89	76	39	40	98	12	8.32331	7.01003	1.99397	2.11093	7.09627	0.883235
	80254	CEP63	AAATAGAGCGCCTCACCATG	138	126	162	222	114	75	12.9058	11.6219	8.28264	11.7157	8.25485	5.52022
	9444	QKI	AAATAGAGGCAAGCCCAATT	276	333	716	841	404	665	25.8116	30.715	36.6072	44.3823	29.254	48.946
	25764	HYPK	AAATAGATATGGCGACCGAG	131	181	51	12	17	19	12.2512	16.6949	2.6075	0.63328	1.23099	1.39846
	10059	DNM1L	AAATAGCTACGGTGAACCCG	504	439	111	100	187	110	47.1342	40.4922	5.67514	5.27733	13.5408	8.09632
	9100	USP10	AAATAGCTGTAATATCCAGG	168	127	51	26	28	38	15.7114	11.7141	2.6075	1.37211	2.02751	2.79691
	9585	KIF20B	AAATAGCTTCAATACTAGAG	252	265	229	452	106	241	23.5671	24.4429	11.7082	23.8535	7.67556	17.7383
	585	BBS4	AAATAGGAAACTCTGGAGCT	95	90	85	204	120	97	8.88443	8.30135	4.34583	10.7658	8.68931	7.13948
	152185	SPICE1	AAATAGGACTAATTCCAACC	115	167	108	204	111	71	10.7548	15.4036	5.52176	10.7658	8.03761	5.22581
	1122	CHML	AAATAGTTAAAGAAGGCAGG	370	266	528	779	640	372	34.6025	24.5351	26.9953	41.1104	46.343	27.3803
	51111	KMT5B	AAATAGTTGCAACAAAAGAG	74	40	31	35	46	25	6.9205	3.68949	1.58495	1.84707	3.3309	1.84007
	151525	WDSUB1	AAATATAAAAGTACACTGAG	90	149	320	144	188	218	8.41683	13.7434	16.3608	7.59935	13.6133	16.0454
	4124	MAN2A1	AAATATAATAAGGCTGAGTG	392	414	654	928	410	622	36.66	38.1862	33.4373	48.9736	29.6885	45.781
	375056	MIA3	AAATATACTAACAACCTGGG	102	44	101	190	58	85	9.53907	4.05844	5.16387	10.0269	4.19983	6.25625
	84320	ACBD6	AAATATATTTGATTACTGCA	107	142	457	558	249	250	10.0067	13.0977	23.3652	29.4475	18.0303	18.4007
	204962	SLC44A5	AAATATCCAACTAAGGACCA	119	120	291	181	123	148	11.1289	11.0685	14.8781	9.55197	8.90655	10.8932
	84132	USP42	AAATATCTGACAAACAAGAG	205	227	497	459	315	293	19.1717	20.9379	25.4103	24.2229	22.8094	21.5657
	164045	HFM1	AAATATCTGACAATATACAT	47	34	83	38	71	35	4.39546	3.13607	4.24357	2.00539	5.14118	2.5761
	54940	OCIAD1	AAATATGACTCAAGTGTGAG	127	136	440	365	284	230	11.8771	12.5443	22.4961	19.2623	20.5647	16.9287
	84312	BRMS1L	AAATATGCAAATTCGTACAA	240	131	429	633	392	231	22.4449	12.0831	21.9337	33.4055	28.3851	17.0023
	80267	EDEM3	AAATATGCTAGAGTGCCTTG	348	231	352	870	374	611	32.5451	21.3068	17.9968	45.9128	27.0817	44.9714
	27316	RBMX	AAATATGGACGAATAGTGGA	214	220	8	73	18	46	20.0133	20.2922	0.409019	3.85245	1.3034	3.38573
	11073	TOPBP1	AAATATGTACAAATGATGGG	143	83	50	5	8	0	13.3734	7.65569	2.55637	0.263866	0.579288	0
	85463	ZC3H12C	AAATATTACCATCCCGAAAG	52	38	115	125	108	80	4.86306	3.50502	5.87965	6.59666	7.82038	5.88823
	6611	SMS	AAATATTCTCATCCTTAGTG	244	259	370	243	244	237	22.819	23.8894	18.9171	12.8239	17.6683	17.4439
	26578	OSTF1	AAATATTGAACTGAACCAGC	170	189	381	704	301	258	15.8985	17.4328	19.4795	37.1524	21.7957	18.9896
	54206	ERRFI1	AAATATTGACCCGATAACCA	181	180	141	252	124	249	16.9272	16.6027	7.20896	13.2989	8.97896	18.3271
	9786	KIAA0586	AAATATTGCTGATCGCCATG	104	146	335	557	217	299	9.72611	13.4666	17.1277	29.3947	15.7132	22.0073
	123688	HYKK	AAATCAAAAGCTACTTGGTG	447	345	778	935	534	519	41.8036	31.8219	39.7771	49.343	38.6674	38.1999
	148545	NBPF4	AAATCAAAATGACCATGAGG	71	127	100	35	90	70	6.63994	11.7141	5.11274	1.84707	6.51699	5.15221
	55719	SLF2	AAATCAAACATCAAATATGG	57	56	48	113	26	66	5.33066	5.16529	2.45412	5.96338	1.88268	4.85779
	51643	TMBIM4	AAATCAAACCCAGAGATCCG	110	103	159	214	143	204	10.2872	9.50044	8.12926	11.2935	10.3548	15.015
	5360	PLTP	AAATCACCAATGCCTCCTTG	327	300	554	474	620	575	30.5811	27.6712	28.3246	25.0145	44.8948	42.3217
	57209	ZNF248	AAATCACTAACTCACCTGGG	325	311	937	1006	839	719	30.3941	28.6858	47.9064	53.0899	60.7528	52.9205
	64412	GZF1	AAATCAGGAGAGCTAGTGGA	151	276	330	359	249	340	14.1216	25.4575	16.872	18.9456	18.0303	25.025
	55293	UEVLD	AAATCATGACCTATGTAACA	223	158	558	589	305	415	20.855	14.5735	28.5291	31.0835	22.0853	30.5452
	11014	KDELR2	AAATCATGATACCTTCCGAG	119	163	252	180	209	226	11.1289	15.0347	12.8841	9.49919	15.1339	16.6343
	10200	MPHOSPH6	AAATCATTAGTGAAGAGCAC	95	179	115	161	47	84	8.88443	16.5105	5.87965	8.4965	3.40331	6.18265
	6188	RPS3	AAATCATTATCTTAGCCACC	120	68	159	135	76	125	11.2224	6.27213	8.12926	7.12439	5.50323	9.20037
	9150	CTDP1	AAATCATTCTCGAGGCACTG	113	151	308	249	230	149	10.5678	13.9278	15.7472	13.1406	16.6545	10.9668
	4189	DNAJB9	AAATCATTTCCAGACACGCC	63	53	289	207	184	73	5.89178	4.88857	14.7758	10.9241	13.3236	5.37301
	95681	CEP41	AAATCCACGCTCGCACATGG	70	119	40	54	14	43	6.54642	10.9762	2.0451	2.84976	1.01375	3.16493
	6627	SNRPA1	AAATCCAGTACTCTGACTTG	57	80	27	43	3	51	5.33066	7.37898	1.38044	2.26925	0.217233	3.75375
	23373	CRTC1	AAATCCCAGTACCTGCAACT	119	155	287	191	145	144	11.1289	14.2968	14.6736	10.0797	10.4996	10.5988
	56652	TWNK	AAATCCGCCAGTATTTGCGG	427	525	5	5	1	0	39.9332	48.4246	0.255637	0.263866	0.0724109	0
	84705	GTPBP3	AAATCCGGCCAGGTCGACTG	450	511	650	957	596	758	42.0841	47.1332	33.2328	50.504	43.1569	55.791
	284443	ZNF493	AAATCCTACAAATATGAATG	90	127	287	140	230	170	8.41683	11.7141	14.6736	7.38826	16.6545	12.5125
	55697	VAC14	AAATCCTCTCTCGCAACAAG	95	113	122	172	141	124	8.88443	10.4228	6.23754	9.07701	10.2099	9.12676
	27339	PRPF19	AAATCCTGATAGTGGCATCG	152	129	146	103	49	72	14.2151	11.8986	7.4646	5.43565	3.54814	5.29941
	51186	TCEAL9	AAATCCTGTCAAAAAATGGA	51	120	254	94	140	60	4.76954	11.0685	12.9864	4.96069	10.1375	4.41618
	84267	QNG1	AAATCCTTGTAGCAGATACG	185	154	429	304	290	194	17.3013	14.2045	21.9337	16.0431	20.9992	14.279
	55176	SEC61A2	AAATCGAACAGACAGCATCT	308	244	667	907	487	676	28.8043	22.5059	34.102	47.8654	35.2641	49.7556
	10389	SCML2	AAATCGCTGACCAGAGACCG	487	629	696	1240	506	994	45.5444	58.0172	35.5847	65.4389	36.6399	73.1613
	3312	HSPA8	AAATCGGGCACGGGTAATGG	294	316	1185	939	1547	897	27.495	29.147	60.586	49.5541	112.02	66.0218
	84962	AJUBA	AAATCGGGGGGCAACGACTG	212	185	393	586	290	260	19.8263	17.0639	20.0931	30.9252	20.9992	19.1368
	26094	DCAF4	AAATCGGTCGCTTGCCAAGG	287	247	272	315	168	188	26.8403	22.7826	13.9067	16.6236	12.165	13.8374
	54536	EXOC6	AAATCGTGATAGAATTCCAG	121	85	198	247	92	117	11.316	7.84017	10.1232	13.035	6.66181	8.61154
	79912	PYROXD1	AAATCTAAAGCAGATAATGT	201	284	193	200	153	102	18.7976	26.1954	9.86759	10.5547	11.0789	7.5075
	10771	ZMYND11	AAATCTAAGAATGAGGACCG	240	200	470	299	350	156	22.4449	18.4474	24.0299	15.7792	25.3438	11.4821
	57002	YAE1	AAATCTACAACATGGGACGG	228	267	242	298	193	160	21.3226	24.6273	12.3728	15.7264	13.9753	11.7765
	51072	MEMO1	AAATCTAGAACTTACCCCAA	98	86	162	306	121	117	9.16499	7.9324	8.28264	16.1486	8.76172	8.61154
	55364	IMPACT	AAATCTCAGATGACAGAACC	227	292	667	716	315	428	21.2291	26.9333	34.102	37.7857	22.8094	31.5021
	9570	GOSR2	AAATCTCCAGACGTTCTAGA	194	198	296	360	214	121	18.1429	18.263	15.1337	18.9984	15.4959	8.90595
	79752	ZFAND1	AAATCTCTAAGACCAACCTG	198	208	342	199	298	164	18.517	19.1853	17.4856	10.5019	21.5785	12.0709
	80135	RPF1	AAATCTCTTGCGATGCACTG	296	307	219	133	112	73	27.682	28.3168	11.1969	7.01885	8.11003	5.37301
	60492	CCDC90B	AAATCTGAGAGCAGAGAATG	388	476	801	933	610	797	36.2859	43.9049	40.9531	49.2375	44.1707	58.6615
	79068	FTO	AAATCTGCAGACATACACAA	62	17	113	17	96	54	5.79826	1.56803	5.7774	0.897146	6.95145	3.97456
	85440	DOCK7	AAATCTTAGAGTTTCCCGCA	250	229	933	739	564	580	23.3801	21.1223	47.7019	38.9995	40.8398	42.6897
	9791	PTDSS1	AAATCTTCGATACGCCACAA	88	43	228	183	140	72	8.22979	3.9662	11.657	9.65751	10.1375	5.29941
	51053	GMNN	AAATCTTGGAGGAGTCACCC	153	154	62	51	52	73	14.3086	14.2045	3.1699	2.69144	3.76537	5.37301
	55215	FANCI	AAATGAAACCAAGTTCTACG	235	175	174	224	66	79	21.9773	16.1415	8.89617	11.8212	4.77912	5.81463
	2137	EXTL3	AAATGAACCTCGGTAACACG	296	279	427	163	314	144	27.682	25.7342	21.8314	8.60205	22.737	10.5988
	3838	KPNA2	AAATGAACGAATTGGCATGG	214	181	608	479	333	300	20.0133	16.6949	31.0855	25.2784	24.1128	22.0809
	6660	SOX5	AAATGAAGGAGCAACTCCGA	120	86	107	255	97	123	11.2224	7.9324	5.47063	13.4572	7.02386	9.05316
	375444	C5orf34	AAATGAAGTGCTAAAGACAA	131	174	128	306	181	353	12.2512	16.0493	6.54431	16.1486	13.1064	25.9818
	55055	ZWILCH	AAATGACATAGTATTCATAG	95	92	52	89	32	83	8.88443	8.48583	2.65863	4.69682	2.31715	6.10904
	9352	TXNL1	AAATGACCCTGGAAGCAATG	90	85	127	226	78	230	8.41683	7.84017	6.49318	11.9268	5.64805	16.9287
	2149	F2R	AAATGACCGGGGATCTAAGG	122	112	147	113	137	192	11.4095	10.3306	7.51573	5.96338	9.9203	14.1318
	1475	CSTA	AAATGAGACTTACGGAAAAT	99	138	412	231	305	206	9.25851	12.7287	21.0645	12.1906	22.0853	15.1622
	80110	ZNF614	AAATGAGCTGAGACTTCCTA	151	87	119	175	63	122	14.1216	8.02464	6.08416	9.23533	4.56189	8.97956
	5194	PEX13	AAATGAGGTAAGGACCACCA	209	235	204	191	173	118	19.5457	21.6758	10.43	10.0797	12.5271	8.68515
	219738	FAM241B	AAATGAGTACCTACCTGTCG	571	392	760	866	622	745	53.4001	36.157	38.8568	45.7017	45.0396	54.8342
	132949	AASDH	AAATGAGTTGATAATGACGG	410	393	559	530	400	461	38.3433	36.2492	28.5802	27.9698	28.9644	33.931
	79096	CSTPP1	AAATGATACCCTATTGTGGG	278	299	359	346	495	224	25.9986	27.5789	18.3547	18.2596	35.8434	16.4871
	10137	RBM12	AAATGATACTAAATCCAGAG	158	125	149	168	38	151	14.7762	11.5297	7.61798	8.86591	2.75162	11.114
	260425	MAGI3	AAATGATACTGGATAGTCAG	442	482	987	920	712	676	41.336	44.4584	50.4628	48.5514	51.5566	49.7556
	55314	TMEM144	AAATGATAGTATATATGCAG	144	143	166	262	209	263	13.4669	13.1899	8.48715	13.8266	15.1339	19.3576
	5175	PECAM1	AAATGATCCTAGCTTGACAT	168	228	338	229	192	168	15.7114	21.0301	17.2811	12.0851	13.9029	12.3653
	57708	MIER1	AAATGATGATCAGCTCCTGT	178	176	209	214	243	122	16.6466	16.2338	10.6856	11.2935	17.5959	8.97956
	9638	FEZ1	AAATGATTCCGGTATCAACG	314	356	443	513	285	452	29.3654	32.8365	22.6494	27.0727	20.6371	33.2685
	81839	VANGL1	AAATGATTCTACTCGGACAG	492	489	1514	1054	724	900	46.012	45.104	77.4069	55.6231	52.4255	66.2426
	5836	PYGL	AAATGATTTCCAAATGTCGA	184	93	483	340	268	247	17.2077	8.57806	24.6945	17.9429	19.4061	18.1799
	7327	UBE2G2	AAATGCAGACTCTCCCATCA	437	396	610	335	292	216	40.8684	36.526	31.1877	17.6791	21.144	15.8982
	148156	ZNF558	AAATGCAGTCTAAGGGATGA	714	717	1727	1328	1118	1025	66.7735	66.1341	88.297	70.0829	80.9554	75.443
	3597	IL13RA1	AAATGCATCTCACCCCCAGA	357	457	773	981	570	565	33.3868	42.1524	39.5215	51.7706	41.2742	41.5857
	80174	DBF4B	AAATGCCAGAAGAACTCACC	182	251	416	263	328	180	17.0207	23.1515	21.269	13.8794	23.7508	13.2485
	85019	TMEM241	AAATGCCAGGAGCACCACAC	172	145	542	668	389	459	16.0855	13.3744	27.7111	35.2526	28.1679	33.7837
	114294	LACTB	AAATGCCGGAATTCAAAACC	106	151	181	244	128	198	9.91315	13.9278	9.25406	12.8767	9.2686	14.5734
	1778	DYNC1H1	AAATGCGCCCCGAGACACCG	79	44	56	24	1	14	7.38811	4.05844	2.86313	1.26656	0.0724109	1.03044
	6445	SGCG	AAATGCGCGCAACTCAGAAG	298	278	457	598	302	371	27.8691	25.642	23.3652	31.5584	21.8681	27.3067
	79004	CUEDC2	AAATGCTCAAAGAAGAGACT	70	105	133	64	182	78	6.54642	9.68491	6.79995	3.37749	13.1788	5.74103
	7266	DNAJC7	AAATGCTCAGGCACAACAAG	90	92	260	113	175	177	8.41683	8.48583	13.2931	5.96338	12.6719	13.0277
	64799	IQCH	AAATGCTGATAAATCTTCCA	106	108	145	162	81	120	9.91315	9.96162	7.41347	8.54927	5.86529	8.83235
	7272	TTK	AAATGCTGGAAATTGCCCTG	154	185	40	86	41	66	14.4021	17.0639	2.0451	4.5385	2.96885	4.85779
	51106	TFB1M	AAATGCTTATGTTTACGAAG	191	116	475	364	291	227	17.8624	10.6995	24.2855	19.2095	21.0716	16.7079
	28978	TMEM14A	AAATGCTTCCAAATGTCACG	189	196	467	523	250	470	17.6753	18.0785	23.8765	27.6004	18.1027	34.5934
	6498	SKIL	AAATGGAAAAACGATAAACA	66	121	129	150	124	83	6.17234	11.1607	6.59544	7.91599	8.97896	6.10904
	25950	RWDD3	AAATGGAACACCAATTCCAG	44	77	241	135	166	111	4.11489	7.10227	12.3217	7.12439	12.0202	8.16993
	54436	SH3TC1	AAATGGAATCAAAGGCTCCG	89	119	304	343	166	291	8.32331	10.9762	15.5427	18.1012	12.0202	21.4185
	9885	OSBPL2	AAATGGACGGAATGTTTGTG	139	196	385	203	340	239	12.9993	18.0785	19.6841	10.713	24.6197	17.5911
	27236	ARFIP1	AAATGGAGAGACTCTTCTTG	155	173	338	316	171	136	14.4957	15.957	17.2811	16.6764	12.3823	10.01
	6741	SSB	AAATGGATAGACTTCGTCAG	343	400	368	407	253	330	32.0775	36.8949	18.8149	21.4787	18.32	24.289
	114907	FBXO32	AAATGGATCTATGTTCACAA	97	167	346	656	171	262	9.07147	15.4036	17.6901	34.6193	12.3823	19.284
	260425	MAGI3	AAATGGCCTACACTGACACA	413	380	915	955	776	668	38.6239	35.0502	46.7816	50.3985	56.1909	49.1668
	79648	MCPH1	AAATGGCTAAAGAGCTACAA	209	183	380	383	175	299	19.5457	16.8794	19.4284	20.2122	12.6719	22.0073
	83941	TM2D1	AAATGGCTATTCCTACAAAG	100	107	76	178	69	185	9.35203	9.86939	3.88568	9.39365	4.99636	13.6165
	286410	ATP11C	AAATGGCTTTGAACTACCAA	89	106	195	309	156	86	8.32331	9.77715	9.96984	16.3069	11.2961	6.32985
	3187	HNRNPH1	AAATGGGATAACATTGCCGG	388	540	124	162	90	119	36.2859	49.8081	6.3398	8.54927	6.51699	8.75875
	51466	EVL	AAATGGGTACCAATCAAACC	126	120	231	336	177	246	11.7836	11.0685	11.8104	17.7318	12.8167	18.1063
	5810	RAD1	AAATGGTATCAAAGTAACAG	91	54	28	24	11	17	8.51035	4.98081	1.43157	1.26656	0.79652	1.25125
	84255	SLC37A3	AAATGGTATCCAGTGTGCCG	529	496	801	892	576	536	49.4723	45.7497	40.9531	47.0738	41.7087	39.4512
	127253	TYW3	AAATGGTTCAAATTTCAAAG	76	63	214	24	119	33	7.10754	5.81095	10.9413	1.26656	8.6169	2.4289
	79887	PLBD1	AAATGTAATGGACAAGAATG	229	322	527	693	377	410	21.4162	29.7004	26.9441	36.5719	27.2989	30.1772
	1756	DMD	AAATGTACAAGGACCGACAA	115	174	681	564	430	281	10.7548	16.0493	34.8178	29.7641	31.1367	20.6824
	55922	NKRF	AAATGTACAGGCTCAAAACG	117	73	164	97	207	118	10.9419	6.73332	8.38489	5.11901	14.9891	8.68515
	5727	PTCH1	AAATGTACGAGCACTTCAAG	189	155	247	151	238	124	17.6753	14.2968	12.6285	7.96877	17.2338	9.12676
	51362	CDC40	AAATGTATGACTATCAAGGC	64	134	145	165	97	55	5.9853	12.3598	7.41347	8.70759	7.02386	4.04816
	2909	ARHGAP35	AAATGTATGAGCTTTCCCTG	149	197	374	318	268	211	13.9345	18.1707	19.1217	16.7819	19.4061	15.5302
	283316	CD163L1	AAATGTCATCCAGCCAAATG	190	163	280	223	267	147	17.7689	15.0347	14.3157	11.7684	19.3337	10.8196
	2651	GCNT2	AAATGTCTACTGTGTTCACG	219	135	591	354	254	266	20.481	12.452	30.2163	18.6817	18.3924	19.5784
	26156	RSL1D1	AAATGTCTCCCAATGAGTGA	393	307	414	98	234	135	36.7535	28.3168	21.1667	5.17178	16.9442	9.9364
	587	BCAT2	AAATGTCTTCCCAAACACCA	108	115	180	122	104	35	10.1002	10.6073	9.20293	6.43834	7.53074	2.5761
	7748	ZNF195	AAATGTGAAACATGGTACAA	469	421	1296	870	933	637	43.861	38.8319	66.2611	45.9128	67.5594	46.8851
	143684	FAM76B	AAATGTGAAGCAATTTGGGA	61	72	165	88	161	50	5.70474	6.64108	8.43602	4.64405	11.6582	3.68015
	158	ADSL	AAATGTGTGAAACCTAATGT	90	44	15	0	4	15	8.41683	4.05844	0.766911	0	0.289644	1.10404
	51193	ZNF639	AAATGTGTGTCGAGTATGCA	409	329	781	757	710	616	38.2498	30.3461	39.9305	39.9494	51.4118	45.3394
	5781	PTPN11	AAATGTTACTGACCTTTCAG	25	97	59	59	4	18	2.33801	8.94701	3.01652	3.11362	0.289644	1.32485
	151230	KLHL23	AAATGTTCAAAGCCTGCTTG	444	367	884	690	681	424	41.523	33.8511	45.1966	36.4136	49.3119	31.2076
	1173	AP2M1	AAATGTTGGACCGCTTAACG	292	214	179	279	101	208	27.3079	19.7388	9.15181	14.7237	7.31351	15.3094
	8835	SOCS2	AAATTAAAAGAGGCACCAGA	103	33	218	274	288	144	9.63259	3.04383	11.1458	14.4599	20.8544	10.5988
	83694	RPS6KL1	AAATTACCAAATACCTGCGG	228	184	635	319	479	182	21.3226	16.9717	32.4659	16.8347	34.6848	13.3957
	64318	NOC3L	AAATTACGAAGTTAGGCCAG	55	93	11	111	14	35	5.14362	8.57806	0.562401	5.85784	1.01375	2.5761
	54801	HAUS6	AAATTATATGAAAGGCATCA	88	69	65	117	25	77	8.22979	6.36437	3.32328	6.17448	1.81027	5.66743
	10351	ABCA8	AAATTATCAGCCAAAAGCGA	61	60	66	163	37	77	5.70474	5.53423	3.37441	8.60205	2.6792	5.66743
	6902	TBCA	AAATTATGACATTAAAAAGC	14	15	29	72	36	71	1.30928	1.38356	1.48269	3.79968	2.60679	5.22581
	23461	ABCA5	AAATTATGAGGAGTTATCAG	66	144	267	251	143	173	6.17234	13.2822	13.651	13.2461	10.3548	12.7333
	400966	RGPD1	AAATTATTCTCATCACAATG	52	86	83	80	189	81	4.86306	7.9324	4.24357	4.22186	13.6857	5.96184
	7485	GET1	AAATTATTTAAAGCAGCCTG	272	312	606	471	421	297	25.4375	28.778	30.9832	24.8562	30.485	21.8601
	64849	SLC13A3	AAATTCACCACGTCACACTG	179	137	195	194	125	178	16.7401	12.6365	9.96984	10.238	9.05137	13.1013
	3183	HNRNPC	AAATTCACTTACCTAAAACC	41	63	0	22	0	15	3.83433	5.81095	0	1.16101	0	1.10404
	2744	GLS	AAATTCAGTCCCGATTTGTG	172	219	271	198	190	143	16.0855	20.2	13.8555	10.4491	13.7581	10.5252
	538	ATP7A	AAATTCATAACAGACAATCC	120	160	129	241	115	123	11.2224	14.758	6.59544	12.7184	8.32726	9.05316
	7037	TFRC	AAATTCATATGTCCCTCGTG	200	287	96	99	134	49	18.7041	26.4721	4.90823	5.22456	9.70307	3.60654
	84747	UNC119B	AAATTCGAGATTTGGAGACA	190	276	346	422	352	225	17.7689	25.4575	17.6901	22.2703	25.4887	16.5607
	498	ATP5F1A	AAATTCGAGGAATGATACCG	227	244	12	68	37	45	21.2291	22.5059	0.613529	3.58858	2.6792	3.31213
	55337	SHFL	AAATTCGGCAGCGACCACAC	63	82	265	205	145	102	5.89178	7.56345	13.5488	10.8185	10.4996	7.5075
	493911	PHOSPHO2	AAATTCGGTCTTCATAGATT	213	282	767	451	466	393	19.9198	26.0109	39.2147	23.8008	33.7435	28.926
	84064	HDHD2	AAATTCTGAATCAAGCATTC	92	72	273	308	198	120	8.60387	6.64108	13.9578	16.2542	14.3374	8.83235
	65220	NADK	AAATTCTGTACCTTTCGAGA	70	74	143	321	117	220	6.54642	6.82556	7.31122	16.9402	8.47208	16.1926
	79596	OBI1	AAATTGAAATTGGAAAATGG	129	96	189	253	127	162	12.0641	8.85478	9.66308	13.3516	9.19619	11.9237
	6201	RPS7	AAATTGAAGTTGGTGGTGGT	181	170	539	614	429	325	16.9272	15.6803	27.5577	32.4028	31.0643	23.921
	10795	ZNF268	AAATTGATGATCTTATGGAT	259	266	602	422	300	435	24.2218	24.5351	30.7787	22.2703	21.7233	32.0173
	953	ENTPD1	AAATTGCAGAGCATTATCTG	184	170	202	359	129	312	17.2077	15.6803	10.3277	18.9456	9.34101	22.9641
	157769	FAM91A1	AAATTGCCATAGAGGCGTGG	244	268	210	458	186	245	22.819	24.7196	10.7368	24.1702	13.4684	18.0327
	26268	FBXO9	AAATTGCTAGAGCTTACACC	105	148	132	166	79	302	9.81963	13.6511	6.74882	8.76037	5.72046	22.2281
	28971	AAMDC	AAATTGCTTCCTTATCATGG	106	90	275	246	133	134	9.91315	8.30135	14.06	12.9822	9.63066	9.86279
	23350	U2SURP	AAATTGGAAGAAATCTTGCG	292	244	81	108	113	92	27.3079	22.5059	4.14132	5.69952	8.18244	6.77147
	65992	DDRGK1	AAATTGGAGCTAAGAAACTG	109	180	243	262	109	197	10.1937	16.6027	12.424	13.8266	7.89279	14.4998
	23142	DCUN1D4	AAATTGGATGCACAAAACAT	88	98	232	249	154	77	8.22979	9.03925	11.8616	13.1406	11.1513	5.66743
	7525	YES1	AAATTGGTGAAACACTACAC	174	231	240	243	146	155	16.2725	21.3068	12.2706	12.8239	10.572	11.4085
	284323	ZNF780A	AAATTGTATGTGAAGTCGAA	195	155	469	539	294	342	18.2365	14.2968	23.9788	28.4448	21.2888	25.1722
	57570	TRMT5	AAATTGTATTTAGAGATCTG	426	302	207	230	150	162	39.8397	27.8556	10.5834	12.1379	10.8616	11.9237
	55435	AP1AR	AAATTGTTGACCTAAGAGAA	375	291	475	758	592	530	35.0701	26.841	24.2855	40.0022	42.8673	39.0096
	9584	RBM39	AAATTTAACAGTGCCATCCG	339	433	543	417	454	301	31.7034	39.9387	27.7622	22.0065	32.8746	22.1545
	9782	MATR3	AAATTTATGATAGTTATGCG	178	238	481	202	256	143	16.6466	21.9525	24.5923	10.6602	18.5372	10.5252
	54557	SGTB	AAATTTATTCAAGGCAGTGA	131	166	296	361	243	211	12.2512	15.3114	15.1337	19.0512	17.5959	15.5302
	28977	MRPL42	AAATTTCACTTACTTTGGAC	124	138	183	362	89	158	11.5965	12.7287	9.35632	19.1039	6.44457	11.6293
	85004	RERG	AAATTTGACCTACCGAGGGT	257	293	480	565	345	437	24.0347	27.0255	24.5412	29.8169	24.9818	32.1645
	1937	EEF1G	AAATTTGCGGAGAAATTCAG	106	100	125	82	84	127	9.91315	9.22372	6.39093	4.32741	6.08252	9.34757
	85477	SCIN	AAATTTGTTTGGCAGCCCCG	273	333	715	526	555	395	25.531	30.715	36.5561	27.7588	40.1881	29.0732
	132720	FAM241A	AACAAAAACCTTATCAACAT	131	75	91	128	109	96	12.2512	6.91779	4.65259	6.75498	7.89279	7.06588
	3338	DNAJC4	AACAAAACAAACAAGTGCTG	76	112	179	132	125	85	7.10754	10.3306	9.15181	6.96607	9.05137	6.25625
	6165	RPL35A	AACAAAACCAGAGTCATCTG	222	179	11	48	2	14	20.7615	16.5105	0.562401	2.53312	0.144822	1.03044
	51608	GET4	AACAAAACTATTGTGAGTCG	265	246	267	227	185	191	24.7829	22.6904	13.651	11.9795	13.396	14.0582
	283987	HID1	AACAAAAGAACTGAACCCAT	54	132	166	64	70	73	5.0501	12.1753	8.48715	3.37749	5.06877	5.37301
	23113	CUL9	AACAAAAGTGGGGATCTCCG	167	182	174	243	110	129	15.6179	16.7872	8.89617	12.8239	7.9652	9.49478
	9616	RNF7	AACAAACAAGAGGACTGTGT	114	94	140	147	22	113	10.6613	8.6703	7.15784	7.75767	1.59304	8.31713
	4685	NCAM2	AACAAACCGGACTCCCATGG	185	217	250	320	145	210	17.3013	20.0155	12.7819	16.8875	10.4996	15.4566
	6845	VAMP7	AACAAACTAACGTACTCACA	136	232	204	272	109	208	12.7188	21.399	10.43	14.3543	7.89279	15.3094
	6164	RPL34	AACAAAGAAACATGTCAGCA	250	232	205	23	251	21	23.3801	21.399	10.4811	1.21379	18.1751	1.54566
	5439	POLR2J	AACAAAGAAGACCACACACT	284	146	74	188	94	127	26.5598	13.4666	3.78343	9.92138	6.80663	9.34757
	1435	CSF1	AACAAAGAATCTCCTTGACA	89	91	326	130	141	132	8.32331	8.39359	16.6675	6.86053	10.2099	9.71559
	11160	ERLIN2	AACAAAGCCCAACATACCAG	41	68	162	86	80	34	3.83433	6.27213	8.28264	4.5385	5.79288	2.5025
	10488	CREB3	AACAAATTCTGAAACGTGTG	304	250	910	794	628	525	28.4302	23.0593	46.5259	41.902	45.4741	38.6415
	130940	CCDC148	AACAACACAAGCAAGTGTGG	306	434	516	770	511	480	28.6172	40.031	26.3817	40.6354	37.002	35.3294
	55388	MCM10	AACAACCAGATTACTCAGAG	252	252	432	517	451	469	23.5671	23.2438	22.087	27.2838	32.6573	34.5198
	9403	SELENOF	AACAACCGTAGCCCAAACGC	46	137	78	155	36	108	4.30193	12.6365	3.98794	8.17986	2.60679	7.94912
	6899	TBX1	AACAACCTACTGGACGACAA	104	67	94	282	80	194	9.72611	6.1799	4.80598	14.8821	5.79288	14.279
	51125	GOLGA7	AACAACCTTCGAGATATGAC	59	72	269	81	173	134	5.5177	6.64108	13.7533	4.27464	12.5271	9.86279
	9329	GTF3C4	AACAACGAATGCCGGGACGT	263	324	227	422	165	237	24.5958	29.8849	11.6059	22.2703	11.9478	17.4439
	23317	DNAJC13	AACAACTGTGTGATACACTC	84	179	154	112	76	139	7.85571	16.5105	7.87362	5.91061	5.50323	10.2308
	3161	HMMR	AACAACTTATTGAATTGACC	71	77	128	140	109	216	6.63994	7.10227	6.54431	7.38826	7.89279	15.8982
	9928	KIF14	AACAACTTCAGTCTGACTCA	266	226	335	407	261	276	24.8764	20.8456	17.1277	21.4787	18.8993	20.3144
	26135	SERBP1	AACAAGAAAAAAGAAGCCGG	140	165	33	50	63	17	13.0928	15.2191	1.6872	2.63866	4.56189	1.25125
	579	NKX3-2	AACAAGAAAGAGGAGCGCGG	55	87	83	239	89	112	5.14362	8.02464	4.24357	12.6128	6.44457	8.24353
	55297	CCDC91	AACAAGAATTGGAAGACATG	232	215	585	426	284	360	21.6967	19.831	29.9095	22.4814	20.5647	26.4971
	9754	STARD8	AACAAGACCCCAGATTACCG	231	237	333	250	231	170	21.6032	21.8602	17.0254	13.1933	16.7269	12.5125
	79882	ZC3H14	AACAAGAGCAATTTCAGTCG	197	239	472	329	386	226	18.4235	22.0447	24.1321	17.3624	27.9506	16.6343
	9567	GTPBP1	AACAAGCCTGACAGCCACGG	142	101	302	163	232	178	13.2799	9.31596	15.4405	8.60205	16.7993	13.1013
	154007	SNRNP48	AACAAGCTAGAACTGCAGTT	134	87	178	552	167	415	12.5317	8.02464	9.10068	29.1309	12.0926	30.5452
	91252	SLC39A13	AACAAGGAAAGCGAGTCCTG	380	393	432	342	250	292	35.5377	36.2492	22.087	18.0485	18.1027	21.4921
	7716	VEZF1	AACAAGGCATCAGTAAAAGT	27	14	67	139	35	99	2.52505	1.29132	3.42554	7.33549	2.53438	7.28669
	23649	POLA2	AACAAGTCAGTGATTCTCGA	124	92	116	164	60	43	11.5965	8.48583	5.93078	8.65482	4.34466	3.16493
	22794	CASC3	AACAAGTCTCATCGCCACCA	309	335	659	711	319	379	28.8978	30.8995	33.693	37.5218	23.0991	27.8955
	84064	HDHD2	AACAAGTGATCCTAATGCTG	159	149	202	440	252	380	14.8697	13.7434	10.3277	23.2202	18.2476	27.9691
	164045	HFM1	AACAATCCATACCACAAGTG	370	371	838	671	467	632	34.6025	34.22	42.8448	35.4109	33.8159	46.5171
	283464	GXYLT1	AACAATCTCTGCGAAGCACA	309	274	726	792	512	599	28.8978	25.273	37.1185	41.7964	37.0744	44.0882
	25978	CHMP2B	AACAATGCAGAATTTCCAGA	62	31	94	162	84	94	5.79826	2.85935	4.80598	8.54927	6.08252	6.91868
	9732	DOCK4	AACAATGCCGAAACTCGAAG	178	118	179	316	161	255	16.6466	10.884	9.15181	16.6764	11.6582	18.7687
	5893	RAD52	AACAATGGCAAGTTCTACGT	227	199	288	336	282	237	21.2291	18.3552	14.7247	17.7318	20.4199	17.4439
	55608	ANKRD10	AACAATGGCATCTTAAATGG	144	108	212	142	96	107	13.4669	9.96162	10.839	7.49381	6.95145	7.87551
	51022	GLRX2	AACAATTTCTGATAATTGTG	86	56	252	256	178	195	8.04275	5.16529	12.8841	13.51	12.8891	14.3526
	9655	SOCS5	AACAATTTGAGGGATTTCTG	177	164	287	410	226	365	16.5531	15.1269	14.6736	21.6371	16.3649	26.8651
	3792	KEL	AACACACAGATGTCTCACAG	131	181	221	284	278	218	12.2512	16.6949	11.2992	14.9876	20.1302	16.0454
	6821	SUOX	AACACACATATACACTAAGG	66	61	118	82	32	69	6.17234	5.62647	6.03303	4.32741	2.31715	5.0786
	26472	PPP1R14B	AACACACCTGGCAGTCGTAG	515	478	835	572	558	435	48.163	44.0894	42.6914	30.1863	40.4053	32.0173
	259295	TAS2R20	AACACACGTATATAAATGTG	396	374	816	469	588	400	37.034	34.4967	41.72	24.7507	42.5776	29.4412
	9034	CCRL2	AACACAGCAGAGCAGAGTGA	731	826	869	1241	481	612	68.3634	76.188	44.4297	65.4917	34.8297	45.045
	90693	CCDC126	AACACAGTGGATGTCGAGAA	164	115	409	263	271	252	15.3373	10.6073	20.9111	13.8794	19.6234	18.5479
	10795	ZNF268	AACACATCCATGAATGACAA	189	177	378	233	293	282	17.6753	16.326	19.3262	12.2962	21.2164	20.756
	25926	NOL11	AACACATTGAAGTAGAAGTA	356	304	658	872	361	486	33.2932	28.0401	33.6418	46.0183	26.1404	35.771
	2055	CLN8	AACACCAAAGACTGCACGCG	142	116	328	343	387	211	13.2799	10.6995	16.7698	18.1012	28.023	15.5302
	2521	FUS	AACACCACCGTACCTTCCCG	203	208	63	50	65	45	18.9846	19.1853	3.22103	2.63866	4.70671	3.31213
	115399	LRRC56	AACACCAGCAGCCTCACCCA	267	159	358	371	198	176	24.9699	14.6657	18.3036	19.5789	14.3374	12.9541
	57473	ZNF512B	AACACCCAAAAAGTTTACAG	58	72	39	24	28	8	5.42418	6.64108	1.99397	1.26656	2.02751	0.588823
	10483	SEC23B	AACACCCCGATCCCCCAAGG	313	268	156	212	73	204	29.2719	24.7196	7.97588	11.1879	5.286	15.015
	25880	TMEM186	AACACCGTGTGCCTCATGAG	149	132	423	264	348	288	13.9345	12.1753	21.6269	13.9321	25.199	21.1976
	57541	ZNF398	AACACCTGCTCGCCAACTGG	92	140	195	323	159	215	8.60387	12.9132	9.96984	17.0458	11.5133	15.8246
	27102	EIF2AK1	AACACCTGTCTTGAACGAAG	57	62	105	62	124	38	5.33066	5.71871	5.36838	3.27194	8.97896	2.79691
	7439	BEST1	AACACCTTGCGTACTCAGTG	209	150	561	486	231	293	19.5457	13.8356	28.6825	25.6478	16.7269	21.5657
	10464	PIBF1	AACACGATCAGCTCTTAGAC	209	158	339	335	247	366	19.5457	14.5735	17.3322	17.6791	17.8855	26.9387
	79019	CENPM	AACACGATCAGGTCAATTCG	294	411	211	163	141	167	27.495	37.9095	10.7879	8.60205	10.2099	12.2917
	8992	ATP6V0E1	AACACGCTCATCACAATGAG	250	176	342	438	245	142	23.3801	16.2338	17.4856	23.1147	17.7407	10.4516
	10761	PLAC1	AACACGGTAGGTGAACTGGT	681	717	1754	2061	1189	1237	63.6873	66.1341	89.6775	108.766	86.0966	91.0468
	158056	MAMDC4	AACACGGTCTCGGACCCAGG	101	94	172	231	214	197	9.44555	8.6703	8.79391	12.1906	15.4959	14.4998
	597	BCL2A1	AACACTATTCAACCAAGTGA	204	222	161	467	101	357	19.0781	20.4767	8.23151	24.6451	7.31351	26.2762
	2969	GTF2I	AACACTCAGAAAAACAGTTG	217	187	218	200	92	212	20.2939	17.2484	11.1458	10.5547	6.66181	15.6038
	100127983	C8orf88	AACACTCAGTGCATACAAAG	132	187	425	349	160	206	12.3447	17.2484	21.7291	18.4179	11.5858	15.1622
	128338	DRAM2	AACACTCCACCATATAGACC	64	100	400	111	283	60	5.9853	9.22372	20.451	5.85784	20.4923	4.41618
	1021	CDK6	AACACTCCAGAGATCCACGG	8	35	6	20	3	7	0.748163	3.2283	0.306764	1.05547	0.217233	0.515221
	4338	MOCS2	AACACTGCTATGTGTTTGAC	258	163	669	810	572	706	24.1282	15.0347	34.2042	42.7464	41.4191	51.9637
	6690	SPINK1	AACACTGGAGCTGACTCCCT	428	551	1456	1208	937	901	40.0267	50.8227	74.4415	63.7501	67.8491	66.3162
	64208	POPDC3	AACACTGTTATGCCATGCAG	223	187	367	345	291	304	20.855	17.2484	18.7638	18.2068	21.0716	22.3753
	23164	MPRIP	AACACTTACCATCTCATCCA	50	70	141	37	74	19	4.67602	6.45661	7.20896	1.95261	5.35841	1.39846
	152137	CCDC50	AACACTTCACCACTGATCGT	206	207	518	321	369	391	19.2652	19.0931	26.484	16.9402	26.7196	28.7787
	79073	TMEM109	AACACTTGGGACGAAGACTG	207	196	413	245	285	309	19.3587	18.0785	21.1156	12.9295	20.6371	22.7433
	84376	HOOK3	AACAGAAAGGGATTCTCTGA	141	198	640	316	463	384	13.1864	18.263	32.7215	16.6764	33.5263	28.2635
	1062	CENPE	AACAGAACAGTCCACAACCA	223	204	428	625	425	381	20.855	18.8164	21.8825	32.9833	30.7747	28.0427
	9886	RHOBTB1	AACAGAACATCGGCACATAG	156	184	389	394	254	213	14.5892	16.9717	19.8886	20.7927	18.3924	15.6774
	9749	PHACTR2	AACAGAACCACTCTCTACTC	126	149	399	353	266	168	11.7836	13.7434	20.3998	18.629	19.2613	12.3653
	10130	PDIA6	AACAGACCAGAAGATTACCA	50	101	552	288	262	126	4.67602	9.31596	28.2223	15.1987	18.9717	9.27397
	23314	SATB2	AACAGACCTCCCTATTAAGG	233	311	371	519	270	380	21.7902	28.6858	18.9683	27.3893	19.551	27.9691
	8891	EIF2B3	AACAGACGTTGCCTTACATG	423	360	77	86	79	84	39.5591	33.2054	3.93681	4.5385	5.72046	6.18265
	55635	DEPDC1	AACAGACTATCCAACTGTTG	404	580	1455	830	888	783	37.7822	53.4976	74.3904	43.8018	64.3009	57.6311
	57019	CIAPIN1	AACAGACTGTACTTCCTCAG	120	185	55	80	72	62	11.2224	17.0639	2.81201	4.22186	5.21359	4.56338
	170960	ZNF721	AACAGAGAGAAAGCTTACAC	231	219	713	530	535	364	21.6032	20.2	36.4538	27.9698	38.7399	26.7915
	54850	FBXL12	AACAGAGCAGGGGACAACTG	167	135	236	342	185	137	15.6179	12.452	12.0661	18.0485	13.396	10.0836
	2966	GTF2H2	AACAGAGTATTTGAGCACCA	123	37	173	26	20	18	11.503	3.41278	8.84504	1.37211	1.44822	1.32485
	116844	LRG1	AACAGAGTTCTAGAAACATG	128	181	71	171	74	188	11.9706	16.6949	3.63005	9.02423	5.35841	13.8374
	84807	NFKBID	AACAGATCCTCCACAATCAG	110	107	219	165	98	178	10.2872	9.86939	11.1969	8.70759	7.09627	13.1013
	51347	TAOK3	AACAGATGTCAGGTTATAAG	134	196	337	200	130	186	12.5317	18.0785	17.2299	10.5547	9.41342	13.6901
	521	ATP5ME	AACAGATTACCTAAAACCTC	43	25	60	29	30	21	4.02137	2.30593	3.06764	1.53043	2.17233	1.54566
	81789	TIGD6	AACAGATTTAGAGATCGCCA	60	46	87	103	63	46	5.61122	4.24291	4.44808	5.43565	4.56189	3.38573
	4733	DRG1	AACAGCAAACCCCCCAACAT	73	147	117	133	68	92	6.82698	13.5589	5.98191	7.01885	4.92394	6.77147
	146923	RUNDC1	AACAGCAAAGATCTGGAGCA	443	314	513	448	399	528	41.4295	28.9625	26.2284	23.6424	28.892	38.8623
	1052	CEBPD	AACAGCAATCACAAGGCGGG	286	315	685	602	502	521	26.7468	29.0547	35.0223	31.7695	36.3503	38.3471
	57030	SLC17A7	AACAGCACGACCCACCGCGG	131	139	232	238	216	151	12.2512	12.821	11.8616	12.56	15.6408	11.114
	10336	PCGF3	AACAGCACTTAGATTCCCAT	185	207	493	781	239	579	17.3013	19.0931	25.2058	41.2159	17.3062	42.6161
	54585	LZTFL1	AACAGCAGAACTCCTAAACA	113	140	173	199	195	214	10.5678	12.9132	8.84504	10.5019	14.1201	15.751
	27292	DIMT1	AACAGCATTATCGATAAGGT	213	157	10	51	14	23	19.9198	14.4812	0.511274	2.69144	1.01375	1.69287
	2060	EPS15	AACAGCCAGACATTACCAGT	118	173	196	287	149	270	11.0354	15.957	10.021	15.1459	10.7892	19.8728
	3550	IK	AACAGCCCTATAGTTAGCTG	160	108	153	54	90	68	14.9633	9.96162	7.82249	2.84976	6.51699	5.005
	2806	GOT2	AACAGCGAAGTCTTGAAGAG	120	139	115	107	64	65	11.2224	12.821	5.87965	5.64674	4.6343	4.78419
	26751	SH3YL1	AACAGCTCACGTAATTGCGA	113	117	225	234	162	112	10.5678	10.7918	11.5037	12.349	11.7306	8.24353
	84181	CHD6	AACAGCTCCAAGTCGAACGG	321	375	522	590	419	318	30.02	34.589	26.6885	31.1362	30.3402	23.4057
	2622	GAS8	AACAGCTCGCAAACTACGAG	270	210	585	604	423	293	25.2505	19.3698	29.9095	31.8751	30.6298	21.5657
	29079	MED4	AACAGCTGTTTACCAAGCGA	123	129	177	40	166	28	11.503	11.8986	9.04955	2.11093	12.0202	2.06088
	27247	NFU1	AACAGCTTAAAGTTTATACC	191	188	500	312	373	301	17.8624	17.3406	25.5637	16.4653	27.0093	22.1545
	6386	SDCBP	AACAGCTTACCTGTCACGAA	119	103	303	438	92	329	11.1289	9.50044	15.4916	23.1147	6.66181	24.2154
	51639	SF3B6	AACAGCTTATGTGGTCTATG	393	485	782	517	501	304	36.7535	44.7351	39.9816	27.2838	36.2779	22.3753
	55735	DNAJC11	AACAGCTTGAGACCGAACAA	385	424	67	137	68	69	36.0053	39.1086	3.42554	7.22994	4.92394	5.0786
	3149	HMGB3	AACAGGAAGAATCCAGACCT	651	634	1664	1572	1274	1129	60.8817	58.4784	85.076	82.9596	92.2515	83.0977
	4289	MKLN1	AACAGGAATATAAGCCACGA	239	206	510	713	368	328	22.3514	19.0009	26.075	37.6274	26.6472	24.1418
	9807	IP6K1	AACAGGATGACACAACAGAA	97	107	97	206	87	181	9.07147	9.86939	4.95936	10.8713	6.29975	13.3221
	221937	FOXK1	AACAGGCATTCCGGAAACGG	137	168	393	200	194	220	12.8123	15.4959	20.0931	10.5547	14.0477	16.1926
	283489	CHAMP1	AACAGGCTTCCAGATATCTG	517	434	595	555	321	472	48.35	40.031	30.4208	29.2892	23.2439	34.7406
	2543	GAGE1	AACAGGGTCACCCACAGACT	144	175	226	140	260	127	13.4669	16.1415	11.5548	7.38826	18.8268	9.34757
	112399	EGLN3	AACAGGTTATGTTCGCCACG	196	256	700	774	469	560	18.33	23.6127	35.7892	40.8465	33.9607	41.2176
	10210	TOPORS	AACAGTACTCCACTATCCGG	296	307	656	736	516	478	27.682	28.3168	33.5396	38.8411	37.364	35.1822
	79161	TMEM243	AACAGTACTTACAAGTATGC	55	44	244	59	259	44	5.14362	4.05844	12.4751	3.11362	18.7544	3.23853
	84292	WDR83	AACAGTAGTCTCTGCTCCGG	219	212	47	43	9	72	20.481	19.5543	2.40299	2.26925	0.651699	5.29941
	121274	ZNF641	AACAGTATCTTCAGACACGC	96	163	45	260	67	234	8.97795	15.0347	2.30073	13.7211	4.85153	17.2231
	23032	USP33	AACAGTCGACTTAAACAACC	65	96	301	328	199	194	6.07882	8.85478	15.3893	17.3096	14.4098	14.279
	10427	SEC24B	AACAGTCGGAGCATTCTGTG	198	189	557	441	412	396	18.517	17.4328	28.478	23.273	29.8333	29.1468
	7270	TTF1	AACAGTCTCAAATAACTAGG	82	160	138	171	42	162	7.66867	14.758	7.05558	9.02423	3.04126	11.9237
	5316	PKNOX1	AACAGTGAAACTCTGTTGAG	398	509	522	614	375	366	37.2211	46.9488	26.6885	32.4028	27.1541	26.9387
	284992	CCDC150	AACAGTGAAGTGTCGTAATG	178	196	567	388	451	213	16.6466	18.0785	28.9892	20.476	32.6573	15.6774
	55743	CHFR	AACAGTGATTAACAAGCTGA	280	275	666	1059	584	682	26.1857	25.3652	34.0509	55.8869	42.288	50.1972
	1182	CLCN3	AACAGTTCAAAAAGGTACCA	190	125	204	266	206	217	17.7689	11.5297	10.43	14.0377	14.9167	15.9718
	55341	LSG1	AACAGTTCTTGTGTATACCG	194	163	6	0	12	18	18.1429	15.0347	0.306764	0	0.868931	1.32485
	9611	NCOR1	AACATAAAAGTGGTAGAACG	127	105	417	179	216	155	11.8771	9.68491	21.3201	9.44642	15.6408	11.4085
	85013	TMEM128	AACATAATAGGTCACAACAA	122	158	240	273	111	189	11.4095	14.5735	12.2706	14.4071	8.03761	13.911
	55831	EMC3	AACATACCAGTCATAGGAGA	185	247	235	228	235	111	17.3013	22.7826	12.0149	12.0323	17.0166	8.16993
	57690	TNRC6C	AACATACCCAGATTGCCACT	293	226	425	772	423	553	27.4015	20.8456	21.7291	40.741	30.6298	40.7024
	5445	PON2	AACATACTTGAACTTACACT	63	50	71	38	53	60	5.89178	4.61186	3.63005	2.00539	3.83778	4.41618
	23310	NCAPD3	AACATAGCGTATTCCCCACA	369	442	329	472	219	287	34.509	40.7689	16.8209	24.909	15.858	21.124
	55781	RIOK2	AACATAGGCACAATGTGTCA	195	234	541	463	371	258	18.2365	21.5835	27.6599	24.434	26.8645	18.9896
	55290	BRF2	AACATATTCCCGAAGCACAG	25	26	115	2	21	18	2.33801	2.39817	5.87965	0.105547	1.52063	1.32485
	64429	ZDHHC6	AACATATTGCTATAACACCA	71	107	138	259	77	113	6.63994	9.86939	7.05558	13.6683	5.57564	8.31713
	285971	ZNF775	AACATATTTCAGCAGCACCG	65	50	203	222	275	95	6.07882	4.61186	10.3789	11.7157	19.913	6.99228
	80135	RPF1	AACATCAGATAGACCTCATG	165	134	28	30	20	75	15.4309	12.3598	1.43157	1.5832	1.44822	5.52022
	7786	MAP3K12	AACATCATCACTTTCAAGTG	195	207	444	338	412	311	18.2365	19.0931	22.7006	17.8374	29.8333	22.8905
	55100	WDR70	AACATCCTCAAGATCAAATG	29	49	29	59	13	44	2.71209	4.51963	1.48269	3.11362	0.941342	3.23853
	3628	INPP1	AACATCCTGATGAACAACCC	42	72	194	159	59	58	3.92785	6.64108	9.91872	8.39095	4.27225	4.26897
	645	BLVRB	AACATCTCCCACTACCACGT	63	83	36	167	15	76	5.89178	7.65569	1.84059	8.81314	1.08616	5.59382
	10472	ZBTB18	AACATCTGCCGAATCCCTCA	90	93	237	260	241	123	8.41683	8.57806	12.1172	13.7211	17.451	9.05316
	56985	ADPRM	AACATCTGCGATGACGCCAA	181	192	414	260	211	250	16.9272	17.7096	21.1667	13.7211	15.2787	18.4007
	6729	SRP54	AACATCTGCTTCCAACAAAG	47	53	16	2	0	9	4.39546	4.88857	0.818039	0.105547	0	0.662426
	10239	AP3S2	AACATCTGTAACTTCTTGGA	75	143	113	148	57	147	7.01402	13.1899	5.7774	7.81045	4.12742	10.8196
	79739	TTLL7	AACATGAAAATCGACATATG	168	207	479	368	290	234	15.7114	19.0931	24.49	19.4206	20.9992	17.2231
	2140	EYA3	AACATGACTAGCAAGAACCG	549	533	481	593	332	557	51.3427	49.1625	24.5923	31.2946	24.0404	40.9968
	64743	WDR13	AACATGATACATGCCCGCAA	157	141	267	156	138	176	14.6827	13.0055	13.651	8.23263	9.99271	12.9541
	8780	RIOK3	AACATGATGAAGTAGTATGT	173	209	176	209	90	101	16.179	19.2776	8.99842	11.0296	6.51699	7.4339
	191	AHCY	AACATGATTCTGGACGACGG	157	171	10	29	18	6	14.6827	15.7726	0.511274	1.53043	1.3034	0.441618
	64895	PAPOLG	AACATGCTAGGATTCCTTGG	419	512	1138	1717	1142	1091	39.185	47.2255	58.183	90.6117	82.6933	80.3008
	4697	NDUFA4	AACATGCTCCGCCAGATCAT	153	125	340	175	300	122	14.3086	11.5297	17.3833	9.23533	21.7233	8.97956
	6774	STAT3	AACATGGAAGAATCCAACAA	85	127	156	98	138	73	7.94923	11.7141	7.97588	5.17178	9.99271	5.37301
	100652748	TIMM23B	AACATGGCCTGGTCCAAACC	251	230	275	514	349	463	23.4736	21.2146	14.06	27.1255	25.2714	34.0782
	6018	RLF	AACATGGTATCCTCTGTACA	335	326	981	908	713	536	31.3293	30.0693	50.156	47.9182	51.629	39.4512
	404672	GTF2H5	AACATGGTCAACGTCTTGAA	144	157	290	231	170	160	13.4669	14.4812	14.8269	12.1906	12.3099	11.7765
	29945	ANAPC4	AACATGTATGTGTGAAGCAT	403	400	502	711	516	416	37.6887	36.8949	25.666	37.5218	37.364	30.6188
	3169	FOXA1	AACATGTCCTATGCCAACCC	172	98	576	226	262	280	16.0855	9.03925	29.4494	11.9268	18.9717	20.6088
	440574	MICOS10	AACATGTCTGAGTCGGAGCT	279	336	169	186	181	155	26.0922	30.9917	8.64053	9.81583	13.1064	11.4085
	51427	ZNF107	AACATGTGGATGAGTGTACG	335	402	893	899	597	604	31.3293	37.0794	45.6568	47.4432	43.2293	44.4562
	7110	TMF1	AACATTAGTTATACCCACTG	279	295	717	752	591	450	26.0922	27.21	36.6584	39.6855	42.7949	33.1213
	8087	FXR1	AACATTCAGAATCTACGGAG	160	159	329	189	298	135	14.9633	14.6657	16.8209	9.97415	21.5785	9.9364
	1315	COPB1	AACATTCAGACAAGACCTTG	117	149	104	149	30	105	10.9419	13.7434	5.31725	7.86322	2.17233	7.72831
	9741	LAPTM4A	AACATTCAGTATGAAGTCAT	157	164	274	603	130	420	14.6827	15.1269	14.0089	31.8223	9.41342	30.9132
	535	ATP6V0A1	AACATTCCGATTATGGACAC	454	566	620	763	417	597	42.4582	52.2063	31.699	40.266	30.1954	43.941
	10346	TRIM22	AACATTCCGCATAAACGAGG	38	80	137	140	40	100	3.55377	7.37898	7.00445	7.38826	2.89644	7.36029
	56995	TULP4	AACATTGTAGAACTTGACCA	166	119	319	219	246	105	15.5244	10.9762	16.3096	11.5574	17.8131	7.72831
	56943	ENY2	AACCAAAAGTTGATAGAAAC	86	76	203	153	122	198	8.04275	7.01003	10.3789	8.07431	8.83414	14.5734
	55656	INTS8	AACCAAAGAACTAATTGCAG	53	20	46	7	33	20	4.95658	1.84474	2.35186	0.369413	2.38956	1.47206
	5347	PLK1	AACCAAAGTCGAATATGACG	34	42	12	148	3	25	3.17969	3.87396	0.613529	7.81045	0.217233	1.84007
	51155	JPT1	AACCAACAGAACAACCTGTG	131	129	240	302	144	241	12.2512	11.8986	12.2706	15.9375	10.4272	17.7383
	168451	THAP5	AACCAAGATACAGGTAGAGG	422	307	1050	723	611	500	39.4656	28.3168	53.6838	38.1551	44.2431	36.8015
	6414	SELENOP	AACCAAGATGATATACAAGA	59	94	92	190	79	182	5.5177	8.6703	4.70372	10.0269	5.72046	13.3957
	10276	NET1	AACCAAGCCTGATGGAACAG	175	159	285	229	198	192	16.3661	14.6657	14.5713	12.0851	14.3374	14.1318
	2137	EXTL3	AACCAAGCGAGGGTCCCCGG	146	144	319	312	355	203	13.654	13.2822	16.3096	16.4653	25.7059	14.9414
	55632	G2E3	AACCAAGCGTTCTTACAACA	91	67	226	118	258	233	8.51035	6.1799	11.5548	6.22725	18.682	17.1495
	7419	VDAC3	AACCAAGTCTTGTAGTGGAG	185	155	430	360	301	340	17.3013	14.2968	21.9848	18.9984	21.7957	25.025
	10061	ABCF2	AACCAATGAGGCCATAACGA	187	274	260	217	107	178	17.4883	25.273	13.2931	11.4518	7.74797	13.1013
	9255	AIMP1	AACCAATTCGAAGATCCAGA	52	43	192	124	131	88	4.86306	3.9662	9.81646	6.54389	9.48583	6.47706
	4666	NACA	AACCACACAACAAGCCCAGG	166	177	38	234	68	206	15.5244	16.326	1.94284	12.349	4.92394	15.1622
	84255	SLC37A3	AACCACACAGGGCCAACCAG	105	130	89	168	42	118	9.81963	11.9908	4.55034	8.86591	3.04126	8.68515
	57132	CHMP1B	AACCACACCAGCCATCGACT	90	105	201	159	179	50	8.41683	9.68491	10.2766	8.39095	12.9616	3.68015
	148534	TLCD4	AACCACCAAAGAATGGCATG	291	301	515	603	420	627	27.2144	27.7634	26.3306	31.8223	30.4126	46.149
	54621	VSIG10	AACCACCATTCAACCACGGG	200	272	265	361	189	178	18.7041	25.0885	13.5488	19.0512	13.6857	13.1013
	5110	PCMT1	AACCACCTTCAGCGCGACGA	181	323	715	450	351	328	16.9272	29.7926	36.5561	23.748	25.4162	24.1418
	284352	PPP1R37	AACCACGTGCTAGACTCGGG	287	307	420	665	397	426	26.8403	28.3168	21.4735	35.0942	28.7471	31.3548
	7587	ZNF37A	AACCACTATGGTAATGAATG	281	299	874	698	650	676	26.2792	27.5789	44.6854	36.8358	47.0671	49.7556
	23585	TMEM50A	AACCACTCATACCATGCCTG	172	120	386	361	259	330	16.0855	11.0685	19.7352	19.0512	18.7544	24.289
	80204	FBXO11	AACCACTGTAGGGTTAGCAT	282	293	196	262	120	106	26.3727	27.0255	10.021	13.8266	8.68931	7.80191
	64843	ISL2	AACCAGACGCGGATGACCCG	231	256	423	313	262	279	21.6032	23.6127	21.6269	16.518	18.9717	20.5352
	83862	TMEM120A	AACCAGATGAAAGAGCGCCA	149	100	341	458	156	175	13.9345	9.22372	17.4344	24.1702	11.2961	12.8805
	10233	LRRC23	AACCAGATTACTGACACTGA	134	127	271	295	195	223	12.5317	11.7141	13.8555	15.5681	14.1201	16.4135
	158427	TSTD2	AACCAGCATCCATAGACATG	419	481	708	554	423	546	39.185	44.3661	36.1982	29.2364	30.6298	40.1872
	8560	DEGS1	AACCAGCCCTCAAAATCGGT	163	106	181	122	120	100	15.2438	9.77715	9.25406	6.43834	8.68931	7.36029
	4798	NFRKB	AACCAGCTAAGTCTAGCTCG	638	605	1870	1080	1265	1490	59.666	55.8035	95.6083	56.9952	91.5998	109.668
	375593	TRIM73	AACCAGGCAGCCCTTGCAGT	163	195	115	248	88	187	15.2438	17.9863	5.87965	13.0878	6.37216	13.7637
	84328	LZIC	AACCAGGTCAGCTTCGGACA	657	686	1392	1470	941	915	61.4429	63.2748	71.1694	77.5767	68.1387	67.3467
	57674	RNF213	AACCAGTACTACGTCCACCT	156	158	195	322	168	272	14.5892	14.5735	9.96984	16.993	12.165	20.02
	353088	ZNF429	AACCATAAGAGAATTTATGT	76	121	451	518	261	170	7.10754	11.1607	23.0585	27.3366	18.8993	12.5125
	494513	PJVK	AACCATATTGTAAATGACGT	100	156	469	283	295	362	9.35203	14.389	23.9788	14.9348	21.3612	26.6443
	25977	NECAP1	AACCATCAAGTTGTGTATCG	146	137	408	410	206	235	13.654	12.6365	20.86	21.6371	14.9167	17.2967
	10585	POMT1	AACCATCACCTTACATCATG	235	237	413	206	333	100	21.9773	21.8602	21.1156	10.8713	24.1128	7.36029
	28969	BZW2	AACCATCCGAAACTATGCTC	147	87	163	194	123	162	13.7475	8.02464	8.33377	10.238	8.90655	11.9237
	79145	CHCHD7	AACCATCCTACCGACAAACA	80	72	179	224	96	114	7.48163	6.64108	9.15181	11.8212	6.95145	8.39073
	642636	RAD21L1	AACCATGAGTGTGTCCGCAA	212	268	267	338	146	369	19.8263	24.7196	13.651	17.8374	10.572	27.1595
	79023	NUP37	AACCATTAATGAAATCGGTA	104	84	232	207	211	133	9.72611	7.74793	11.8616	10.9241	15.2787	9.78919
	115548	FCHO2	AACCATTCAGAGCATAACTC	82	128	51	133	21	130	7.66867	11.8064	2.6075	7.01885	1.52063	9.56838
	3419	IDH3A	AACCCAAAACAGGTGACCAG	289	228	97	189	94	167	27.0274	21.0301	4.95936	9.97415	6.80663	12.2917
	112609	MRAP2	AACCCAAAATCCAATCACAA	68	118	176	339	73	238	6.35938	10.884	8.99842	17.8901	5.286	17.5175
	10438	C1D	AACCCAAGGAGTTAATCCTA	183	185	268	326	154	194	17.1142	17.0639	13.7021	17.2041	11.1513	14.279
	83694	RPS6KL1	AACCCAAGTGAGCCCCCGAG	660	671	1021	1284	722	786	61.7234	61.8912	52.2011	67.7609	52.2807	57.8519
	8454	CUL1	AACCCAATGTCTATTGAGGT	285	316	864	927	751	540	26.6533	29.147	44.1741	48.9208	54.3806	39.7456
	80830	APOL6	AACCCACAAGAAATTCACCA	162	172	115	92	71	64	15.1503	15.8648	5.87965	4.85514	5.14118	4.71059
	9275	BCL7B	AACCCACTTAAATATCCTCA	309	324	968	792	598	629	28.8978	29.8849	49.4913	41.7964	43.3017	46.2962
	8500	PPFIA1	AACCCAGGGGAAGTTACACG	196	131	287	276	198	178	18.33	12.0831	14.6736	14.5654	14.3374	13.1013
	84163	GTF2IRD2	AACCCATGGAAGATTCTGGT	168	118	253	259	203	193	15.7114	10.884	12.9352	13.6683	14.6994	14.2054
	55425	GPALPP1	AACCCATTGTAAGAGAGTCA	306	331	493	301	357	443	28.6172	30.5305	25.2058	15.8848	25.8507	32.6061
	729515	TMEM242	AACCCCACACCATGCATACA	629	548	627	1072	556	766	58.8243	50.546	32.0569	56.573	40.2605	56.3798
	10229	COQ7	AACCCCAGCACGTTCCACAA	479	516	724	750	389	354	44.7962	47.5944	37.0162	39.58	28.1679	26.0554
	1954	MEGF8	AACCCCCAGAGATATACAGG	405	402	634	453	444	333	37.8757	37.0794	32.4148	23.9063	32.1505	24.5098
	1999	ELF3	AACCCCCAGATGTCATTGGA	140	199	300	358	185	297	13.0928	18.3552	15.3382	18.8928	13.396	21.8601
	116211	TM4SF19	AACCCCGGACACTTACCATG	477	504	1244	1065	1027	654	44.6092	46.4876	63.6025	56.2036	74.366	48.1363
	6510	SLC1A5	AACCCCTACCGCTTCCTGTG	397	406	645	418	491	383	37.1276	37.4483	32.9772	22.0592	35.5538	28.1899
	140545	RNF32	AACCCGAGTGATACACGATG	261	176	60	214	90	200	24.4088	16.2338	3.06764	11.2935	6.51699	14.7206
	730094	MOSMO	AACCCGGACTGGATCAACAC	46	45	192	191	155	123	4.30193	4.15068	9.81646	10.0797	11.2237	9.05316
	196264	MPZL3	AACCCTACCATAAAGGACAA	92	80	265	181	143	186	8.60387	7.37898	13.5488	9.55197	10.3548	13.6901
	29765	TMOD4	AACCCTATATTCAGCCCAAG	173	127	313	335	241	182	16.179	11.7141	16.0029	17.6791	17.451	13.3957
	28989	NTMT1	AACCCTCACCTATCACCCAC	225	184	351	163	316	172	21.0421	16.9717	17.9457	8.60205	22.8819	12.6597
	2804	GOLGB1	AACCCTCCAACAAACCATCG	66	88	114	326	89	106	6.17234	8.11688	5.82852	17.2041	6.44457	7.80191
	3956	LGALS1	AACCCTCGCTTCAACGCCCA	406	422	555	696	511	618	37.9693	38.9241	28.3757	36.7302	37.002	45.4866
	307	ANXA4	AACCGAAATCACCTGTTGCA	415	408	694	725	553	504	38.8109	37.6328	35.4824	38.2606	40.0433	37.0959
	9585	KIF20B	AACCGACCAAGGATGCATTG	490	418	485	774	270	389	45.825	38.5552	24.7968	40.8465	19.551	28.6315
	57171	DOLPP1	AACCGACGATGACAAATACA	130	130	197	246	192	85	12.1576	11.9908	10.0721	12.9822	13.9029	6.25625
	444	ASPH	AACCGAGCATAGTTACCACG	328	335	449	630	227	551	30.6747	30.8995	22.9562	33.2472	16.4373	40.5552
	11159	RABL2A	AACCGAGTGAGTTGGACCAA	306	354	221	206	84	186	28.6172	32.652	11.2992	10.8713	6.08252	13.6901
	55954	ZMAT5	AACCGCAAGAAGCACCTGAA	267	234	363	454	204	212	24.9699	21.5835	18.5592	23.9591	14.7718	15.6038
	22888	UBOX5	AACCGCAGTGAAGCCACATG	724	675	960	1050	751	865	67.7087	62.2601	49.0823	55.412	54.3806	63.6665
	548645	DNAJC25	AACCGCCTACGAGACACTCA	81	68	263	142	191	70	7.57515	6.27213	13.4465	7.49381	13.8305	5.15221
	3098	HK1	AACCGCCTGCGTGATAACAA	252	218	404	362	453	230	23.5671	20.1077	20.6555	19.1039	32.8022	16.9287
	5621	PRNP	AACCGCTACCCACCTCAGGG	176	249	569	351	378	201	16.4596	22.9671	29.0915	18.5234	27.3713	14.7942
	9896	FIG4	AACCGCTCGAAATAAGCCCG	337	288	514	373	404	296	31.5163	26.5643	26.2795	19.6844	29.254	21.7865
	3224	HOXC8	AACCGGCAGTCGTAATAGGC	262	288	621	427	522	393	24.5023	26.5643	31.7501	22.5342	37.7985	28.926
	79068	FTO	AACCGGCCAAAACACAGTGT	264	228	317	285	165	288	24.6894	21.0301	16.2074	15.0404	11.9478	21.1976
	1942	EFNA1	AACCGGCCCAGTGCCAAGCA	187	260	867	591	387	374	17.4883	23.9817	44.3275	31.189	28.023	27.5275
	148738	HJV	AACCGGCCTTCATAGTCACA	195	230	543	472	518	289	18.2365	21.2146	27.7622	24.909	37.5089	21.2712
	3300	DNAJB2	AACCGGGGTTCCCGACACTC	180	161	587	373	351	193	16.8337	14.8502	30.0118	19.6844	25.4162	14.2054
	55614	KIF16B	AACCGTCAGTAAGATCCACT	278	281	816	576	526	424	25.9986	25.9187	41.72	30.3974	38.0882	31.2076
	140890	SREK1	AACCGTGTTAGTTAGATGCT	551	571	615	563	430	516	51.5297	52.6675	31.4434	29.7114	31.1367	37.9791
	23367	LARP1	AACCTAAAGACACTACCCAA	334	366	237	300	107	131	31.2358	33.7588	12.1172	15.832	7.74797	9.64198
	219844	HYLS1	AACCTACCACATGAATACCA	149	109	223	226	148	148	13.9345	10.0539	11.4014	11.9268	10.7168	10.8932
	7280	TUBB2A	AACCTACTCCATTGATAACG	169	138	278	619	248	373	15.8049	12.7287	14.2134	32.6667	17.9579	27.4539
	347733	TUBB2B	AACCTACTGCATTGACAACG	290	294	700	424	380	234	27.1209	27.1178	35.7892	22.3759	27.5162	17.2231
	57486	NLN	AACCTAGAAAGGCTGTTACG	452	418	1051	988	727	891	42.2712	38.5552	53.7349	52.14	52.6428	65.5802
	9559	VPS26A	AACCTAGCCTTTAAGCAACC	316	295	348	453	364	421	29.5524	27.21	17.7923	23.9063	26.3576	30.9868
	56945	MRPS22	AACCTATAAGCTAATGACTC	140	228	92	75	41	58	13.0928	21.0301	4.70372	3.958	2.96885	4.26897
	3146	HMGB1	AACCTATATCCCTCCCAAAG	84	82	1	24	11	12	7.85571	7.56345	0.0511274	1.26656	0.79652	0.883235
	7565	ZNF17	AACCTCACATGCATGCAGGG	330	472	625	540	390	355	30.8617	43.536	31.9546	28.4976	28.2403	26.129
	6472	SHMT2	AACCTCACGACCGGATCATG	242	249	52	47	10	20	22.6319	22.9671	2.65863	2.48034	0.724109	1.47206
	140465	MYL6B	AACCTCCAGAGCTGAAGTCG	478	438	1087	856	536	696	44.7027	40.3999	55.5755	45.1739	38.8123	51.2276
	4650	MYO9B	AACCTCCCCGAGCTAACCGA	308	364	423	359	195	222	28.8043	33.5744	21.6269	18.9456	14.1201	16.3399
	5290	PIK3CA	AACCTCGAACCATAGGATCT	227	195	292	464	240	331	21.2291	17.9863	14.9292	24.4868	17.3786	24.3626
	55486	PARL	AACCTCGAAGATCAGACCCA	347	347	360	529	354	876	32.4516	32.0063	18.4059	27.9171	25.6335	64.4762
	147700	KLC3	AACCTCGTGATCCAGTACGC	103	106	172	246	105	146	9.63259	9.77715	8.79391	12.9822	7.60315	10.746
	89944	GLB1L2	AACCTCTACATGTTCCACGG	355	393	331	450	307	385	33.1997	36.2492	16.9232	23.748	22.2302	28.3371
	27	ABL2	AACCTCTGTAATGACGACGG	138	206	562	297	606	202	12.9058	19.0009	28.7336	15.6737	43.881	14.8678
	23466	CBX6	AACCTGAAGGTGATCGACAA	393	324	671	852	709	585	36.7535	29.8849	34.3065	44.9628	51.3394	43.0577
	5756	TWF1	AACCTGAATAATATATAGCA	67	44	108	106	73	37	6.26586	4.05844	5.52176	5.59397	5.286	2.72331
	7762	ZNF215	AACCTGAATTCATTGCGTAA	279	307	676	724	625	537	26.0922	28.3168	34.5621	38.2079	45.2568	39.5248
	7165	TPD52L2	AACCTGAATTCTCCTAACAA	78	95	347	339	138	159	7.29459	8.76254	17.7412	17.8901	9.99271	11.7029
	4363	ABCC1	AACCTGACAGCATCGAGCGA	369	444	423	516	449	305	34.509	40.9533	21.6269	27.231	32.5125	22.4489
	83746	L3MBTL2	AACCTGACATCTTGATGCCG	248	289	737	543	422	470	23.193	26.6566	37.6809	28.6559	30.5574	34.5934
	64115	VSIR	AACCTGACCCTGCTGGATAG	191	198	243	166	129	151	17.8624	18.263	12.424	8.76037	9.34101	11.114
	51271	UBAP1	AACCTGCAAACAATCAGGCA	185	142	80	71	45	81	17.3013	13.0977	4.09019	3.7469	3.25849	5.96184
	10138	YAF2	AACCTGCTGTGCAACCAACT	252	260	662	987	531	591	23.5671	23.9817	33.8463	52.0872	38.4502	43.4993
	80194	TMEM134	AACCTGGAGAACGATGAGGA	633	670	1503	1040	1064	739	59.1984	61.799	76.8445	54.8842	77.0452	54.3926
	91523	PCED1B	AACCTGGCCCGAGAGTCGAA	483	469	1312	1301	785	854	45.1703	43.2593	67.0792	68.6581	56.8426	62.8569
	51274	KLF3	AACCTGGGATCGAACCACAG	350	467	1027	776	686	465	32.7321	43.0748	52.5078	40.9521	49.6739	34.2254
	4162	MCAM	AACCTGGGGAGTACGAGCAG	586	630	919	1041	548	576	54.8029	58.1095	46.9861	54.937	39.6812	42.3953
	79797	ZNF408	AACCTGTCATTAGGCCCATG	185	155	166	275	168	157	17.3013	14.2968	8.48715	14.5127	12.165	11.5557
	1719	DHFR	AACCTTAGGGAACCTCCACA	106	147	30	110	25	32	9.91315	13.5589	1.53382	5.80506	1.81027	2.35529
	1382	CRABP2	AACCTTGAAGTTAATCTCTG	196	105	180	390	158	254	18.33	9.68491	9.20293	20.5816	11.4409	18.6951
	54821	ERCC6L	AACCTTTCATGGTCCTAGCA	207	175	432	339	311	301	19.3587	16.1415	22.087	17.8901	22.5198	22.1545
	10959	TMED2	AACGAAATAGCCCGAGACCG	357	342	253	116	173	51	33.3868	31.5451	12.9352	6.1217	12.5271	3.75375
	54778	RNF111	AACGAACTGCCATGTAAACA	202	159	251	430	249	395	18.8911	14.6657	12.833	22.6925	18.0303	29.0732
	203522	INTS6L	AACGAATACTAGCATCAGTG	309	355	543	496	403	306	28.8978	32.7442	27.7622	26.1756	29.1816	22.5225
	1351	COX8A	AACGAATGGATCTTGGCGCG	169	168	278	438	128	284	15.8049	15.4959	14.2134	23.1147	9.2686	20.9032
	10557	RPP38	AACGACGTCTTCACAACCAG	445	341	600	231	490	215	41.6165	31.4529	30.6764	12.1906	35.4814	15.8246
	80263	TRIM45	AACGACTTACCACACCATGG	217	284	508	222	271	106	20.2939	26.1954	25.9727	11.7157	19.6234	7.80191
	6920	TCEA3	AACGAGAAGACCCCAAAACC	98	131	69	223	75	153	9.16499	12.0831	3.52779	11.7684	5.43082	11.2612
	79071	ELOVL6	AACGAGCAAAGTTTGAACTG	213	172	324	241	239	276	19.9198	15.8648	16.5653	12.7184	17.3062	20.3144
	7204	TRIO	AACGAGCTGACCATCCGACG	98	145	158	184	139	171	9.16499	13.3744	8.07813	9.71029	10.0651	12.5861
	57396	CLK4	AACGAGCTGCTTCACGGTAA	337	217	856	861	466	575	31.5163	20.0155	43.7651	45.4378	33.7435	42.3217
	3685	ITGAV	AACGATGAGCTCAGCTTCGT	388	348	1529	1152	925	764	36.2859	32.0986	78.1738	60.7948	66.9801	56.2326
	64320	RNF25	AACGCAAGCGGCTCTACCAG	473	609	1563	1506	1097	854	44.2351	56.1725	79.9121	79.4766	79.4348	62.8569
	84461	NEURL4	AACGCAGTCATCACTAACGG	342	404	509	557	256	460	31.984	37.2638	26.0239	29.3947	18.5372	33.8573
	5515	PPP2CA	AACGCATCACCATTCTTCGA	85	78	53	125	79	41	7.94923	7.19451	2.70975	6.59666	5.72046	3.01772
	5638	PRRG1	AACGCTACCCAAGAGCTAAT	183	185	554	522	334	287	17.1142	17.0639	28.3246	27.5477	24.1853	21.124
	10068	IL18BP	AACGCTGAGCTTATCCTGTG	240	267	392	512	447	290	22.4449	24.6273	20.0419	27.0199	32.3677	21.3449
	64981	MRPL34	AACGCTGCCGACCTACTCGT	274	242	245	361	193	133	25.6246	22.3214	12.5262	19.0512	13.9753	9.78919
	57805	CCAR2	AACGGACACTGATCTCCCAG	143	201	291	186	175	144	13.3734	18.5397	14.8781	9.81583	12.6719	10.5988
	54625	PARP14	AACGGAGTTGACAACAACAT	104	151	256	229	221	145	9.72611	13.9278	13.0886	12.0851	16.0028	10.6724
	57580	PREX1	AACGGCTATACCGTCACCAA	216	210	335	373	192	282	20.2004	19.3698	17.1277	19.6844	13.9029	20.756
	7703	PCGF2	AACGGCTCCAATGAGGACCG	104	191	213	168	125	96	9.72611	17.6173	10.8901	8.86591	9.05137	7.06588
	92799	SHKBP1	AACGGCTCCATTTACTACGT	269	272	266	238	161	235	25.157	25.0885	13.5999	12.56	11.6582	17.2967
	26589	MRPL46	AACGGCTTGGAGACTACAGG	123	102	56	1	46	0	11.503	9.4082	2.86313	0.0527733	3.3309	0
	9942	XYLB	AACGGGATACAGACTCGTTG	482	605	1120	1157	504	577	45.0768	55.8035	57.2627	61.0587	36.4951	42.4689
	9749	PHACTR2	AACGGGCACATGATACCCAT	166	168	257	395	119	240	15.5244	15.4959	13.1397	20.8455	8.6169	17.6647
	25813	SAMM50	AACGGGCAGTTATAACACCA	99	123	43	13	31	1	9.25851	11.3452	2.19848	0.686053	2.24474	0.0736029
	6757	SSX2	AACGGGCCGAAGACTTCCAG	274	155	487	511	420	395	25.6246	14.2968	24.899	26.9672	30.4126	29.0732
	10214	SSX3	AACGGGTCACAGACTTCCAG	159	94	199	106	63	80	14.8697	8.6703	10.1744	5.59397	4.56189	5.88823
	9789	SPCS2	AACGGGTTTGGACTCTGGAA	123	100	89	11	54	25	11.503	9.22372	4.55034	0.580506	3.91019	1.84007
	5564	PRKAB1	AACGGTGTTTCGATGGACGG	214	219	189	354	130	264	20.0133	20.2	9.66308	18.6817	9.41342	19.4312
	9094	UNC119	AACGGTTGCCCATCAACCGG	221	268	421	338	259	250	20.668	24.7196	21.5246	17.8374	18.7544	18.4007
	643155	SMIM15	AACGGTTGTAAGGAAGCCAT	415	429	911	800	656	624	38.8109	39.5698	46.5771	42.2186	47.5016	45.9282
	138241	C9orf85	AACGTATTCTGGTGCTTCTG	569	579	1250	1579	906	1016	53.2131	53.4054	63.9093	83.329	65.6043	74.7806
	8934	RAB29	AACGTCAAACATAATAACAC	17	19	74	32	74	49	1.58985	1.75251	3.78343	1.68875	5.35841	3.60654
	348262	MCRIP1	AACGTCCGCTTCATTTACGA	222	224	424	399	277	397	20.7615	20.6611	21.678	21.0565	20.0578	29.2204
	440400	RNASEK	AACGTCCTCAATCAACACAG	134	124	19	13	6	38	12.5317	11.4374	0.971421	0.686053	0.434466	2.79691
	81619	TSPAN14	AACGTCTACTTCAATTGCAG	66	65	67	128	42	40	6.17234	5.99542	3.42554	6.75498	3.04126	2.94412
	11060	WWP2	AACGTCTTGAAGAACAATGG	161	214	150	185	200	176	15.0568	19.7388	7.66911	9.76306	14.4822	12.9541
	2966	GTF2H2	AACGTCTTTGAAGAAAGCTG	166	124	430	272	240	277	15.5244	11.4374	21.9848	14.3543	17.3786	20.388
	728340	GTF2H2C	AACGTCTTTGAAGGAAGCTG	192	222	649	264	371	271	17.9559	20.4767	33.1817	13.9321	26.8645	19.9464
	8273	SLC10A3	AACGTGAGTGCTATAACCTG	163	63	179	157	139	203	15.2438	5.81095	9.15181	8.28541	10.0651	14.9414
	9284	NPIPA1	AACGTGCGCAAGCGTTGCGG	230	189	1	20	6	9	21.5097	17.4328	0.0511274	1.05547	0.434466	0.662426
	728294	D2HGDH	AACGTGGCAACCAACGCTGG	435	443	604	479	434	530	40.6813	40.8611	30.881	25.2784	31.4264	39.0096
	100188893	TOMM6	AACGTGGGAGATTGGCTTCG	338	218	825	634	572	510	31.6099	20.1077	42.1801	33.4583	41.4191	37.5375
	27335	EIF3K	AACGTGGGCAAGTTGCTCAA	284	390	450	745	254	403	26.5598	35.9725	23.0073	39.3161	18.3924	29.662
	80235	PIGZ	AACGTGGGGCCCTACACGCA	296	273	542	639	505	430	27.682	25.1808	27.7111	33.7221	36.5675	31.6493
	55062	WIPI1	AACGTGTATCACTTCAAGAA	103	81	189	185	92	155	9.63259	7.47122	9.66308	9.76306	6.66181	11.4085
	55614	KIF16B	AACGTGTGAGAGATCTACTT	393	307	1061	812	602	455	36.7535	28.3168	54.2462	42.8519	43.5914	33.4893
	170960	ZNF721	AACGTGTGTAAAGTGCAGAA	500	449	1446	1149	1109	974	46.7602	41.4145	73.9302	60.6365	80.3037	71.6893
	102723631	CT45A10	AACGTTACCAGCAATTTCTC	251	190	659	486	336	451	23.4736	17.5251	33.693	25.6478	24.3301	33.1949
	123720	WHAMM	AACGTTCATTAATGCTACCA	259	262	470	686	422	540	24.2218	24.1662	24.0299	36.2025	30.5574	39.7456
	55704	CCDC88A	AACGTTGGTTACACTACGTG	165	120	121	269	118	221	15.4309	11.0685	6.18642	14.196	8.54449	16.2662
	11097	NUP42	AACGTTTAATAAATCAATGG	85	107	91	234	112	289	7.94923	9.86939	4.65259	12.349	8.11003	21.2712
	440	ASNS	AACGTTTGATGACAGACAGA	259	314	500	920	272	595	24.2218	28.9625	25.5637	48.5514	19.6958	43.7937
	100288142	NBPF20	AACTAAAAAGGACCAAGAAG	54	78	9	0	0	0	5.0501	7.19451	0.460147	0	0	0
	51202	DDX47	AACTAAAACATTTAAAGACC	96	62	23	29	28	45	8.97795	5.71871	1.17593	1.53043	2.02751	3.31213
	151050	KANSL1L	AACTAACAGGCACATTTGAG	579	682	1797	2203	990	1351	54.1483	62.9058	91.876	116.26	71.6868	99.4376
	9204	ZMYM6	AACTAAGCGAGTCCATAAAG	42	61	149	168	139	168	3.92785	5.62647	7.61798	8.86591	10.0651	12.3653
	79612	NAA16	AACTAATGGATAAGTTCCTG	223	163	361	371	263	244	20.855	15.0347	18.457	19.5789	19.0441	17.9591
	23307	FKBP15	AACTAATTGAACGAAATCAG	71	57	97	226	112	262	6.63994	5.25752	4.95936	11.9268	8.11003	19.284
	84342	COG8	AACTACAAGACCTTCATCCG	204	115	45	73	44	36	19.0781	10.6073	2.30073	3.85245	3.18608	2.64971
	1676	DFFA	AACTACAGCCGCGAACAGCA	94	70	36	24	54	206	8.79091	6.45661	1.84059	1.26656	3.91019	15.1622
	145853	C15orf61	AACTACCACGTCCTGCGCAC	343	225	457	414	329	414	32.0775	20.7534	23.3652	21.8481	23.8232	30.4716
	8675	STX16	AACTACCCAAGAGATCACTC	189	203	362	568	383	333	17.6753	18.7242	18.5081	29.9752	27.7334	24.5098
	63967	CLSPN	AACTACCTATGACAGTGCCG	194	272	182	185	94	179	18.1429	25.0885	9.30519	9.76306	6.80663	13.1749
	10010	TANK	AACTACCTTTCATGGAGCAA	348	201	630	764	470	386	32.5451	18.5397	32.2103	40.3188	34.0331	28.4107
	2064	ERBB2	AACTACCTTTCTACGGACGT	322	276	1114	849	845	604	30.1135	25.4575	56.9559	44.8045	61.1872	44.4562
	3895	KTN1	AACTACGCCAGGATTATGCT	232	364	704	626	492	328	21.6967	33.5744	35.9937	33.0361	35.6262	24.1418
	8301	PICALM	AACTACTAATAGTAGTTGGG	259	256	547	483	411	371	24.2218	23.6127	27.9667	25.4895	29.7609	27.3067
	22955	SCMH1	AACTACTGTGGCAATACAGG	279	336	465	330	234	245	26.0922	30.9917	23.7742	17.4152	16.9442	18.0327
	51374	ATRAID	AACTACTTACATGATGACAG	72	37	62	82	46	121	6.73346	3.41278	3.1699	4.32741	3.3309	8.90595
	402	ARL2	AACTACTTTGAGAGCACCGA	84	59	89	62	38	59	7.85571	5.442	4.55034	3.27194	2.75162	4.34257
	79801	SHCBP1	AACTAGAACCTGGTTTATCA	137	125	619	288	355	251	12.8123	11.5297	31.6479	15.1987	25.7059	18.4743
	9517	SPTLC2	AACTAGAGGAGCTTGTAGCA	204	212	98	101	72	84	19.0781	19.5543	5.01049	5.3301	5.21359	6.18265
	284273	PTGR3	AACTATAAAACTGAACCCGT	137	168	807	268	471	218	12.8123	15.4959	41.2598	14.1432	34.1056	16.0454
	219855	SLC37A2	AACTATAAGGAGTTACTAGG	81	57	180	214	163	259	7.57515	5.25752	9.20293	11.2935	11.803	19.0632
	9692	PRORP	AACTATAATGACTGTATCCA	79	85	20	60	5	30	7.38811	7.84017	1.02255	3.1664	0.362055	2.20809
	114926	SMIM19	AACTATCAAGTAAACATTGG	170	178	172	208	151	117	15.8985	16.4182	8.79391	10.9768	10.9341	8.61154
	79811	SLTM	AACTATGTCTTCAAGCACAG	12	86	100	178	112	161	1.12224	7.9324	5.11274	9.39365	8.11003	11.8501
	80011	PSME3IP1	AACTCACAATAACCTCAAGA	82	99	65	91	70	63	7.66867	9.13149	3.32328	4.80237	5.06877	4.63698
	1820	ARID3A	AACTCACATGTCCTCGTCGG	146	196	468	307	388	111	13.654	18.0785	23.9276	16.2014	28.0954	8.16993
	27338	UBE2S	AACTCACCAGCAGTACGTGT	76	105	7	20	25	4	7.10754	9.68491	0.357892	1.05547	1.81027	0.294412
	10724	OGA	AACTCACTGCTGTATTGATG	182	190	145	241	63	193	17.0207	17.5251	7.41347	12.7184	4.56189	14.2054
	23245	ASTN2	AACTCAGCTGACATTCTACA	92	47	100	286	80	179	8.60387	4.33515	5.11274	15.0932	5.79288	13.1749
	29997	NOP53	AACTCATCCTGGCCAACCAA	116	171	173	216	111	107	10.8484	15.7726	8.84504	11.399	8.03761	7.87551
	663	BNIP2	AACTCATTACTATTCTCTGA	77	100	175	130	56	103	7.20106	9.22372	8.9473	6.86053	4.05501	7.5811
	6431	SRSF6	AACTCCACGAAGCCGTACCT	135	105	176	46	58	66	12.6252	9.68491	8.99842	2.42757	4.19983	4.85779
	11037	STON1	AACTCCCCAGACATGCTCGG	94	123	268	193	126	127	8.79091	11.3452	13.7021	10.1852	9.12378	9.34757
	117155	CATSPER2	AACTCCCTGATAGTGTGCCG	251	279	404	638	198	294	23.4736	25.7342	20.6555	33.6694	14.3374	21.6393
	613	BCR	AACTCCGTAGTTGTCCACGA	31	70	31	31	7	7	2.89913	6.45661	1.58495	1.63597	0.506877	0.515221
	60626	RIC8A	AACTCCGTGGAGTCTCCATG	410	441	762	651	402	420	38.3433	40.6766	38.9591	34.3554	29.1092	30.9132
	55643	BTBD2	AACTCCTCGATGGTCATGAG	443	395	589	474	576	307	41.4295	36.4337	30.114	25.0145	41.7087	22.5961
	84968	PNMA6A	AACTCCTCGCCTGAGCAACG	160	94	424	499	220	184	14.9633	8.6703	21.678	26.3339	15.9304	13.5429
	4998	ORC1	AACTCCTTGACCATACCGGA	13	54	8	6	0	1	1.21576	4.98081	0.409019	0.31664	0	0.0736029
	5978	REST	AACTCGAAAATCAGTAACAG	257	143	343	468	216	202	24.0347	13.1899	17.5367	24.6979	15.6408	14.8678
	240	ALOX5	AACTCGATGTAGTCCCCGTG	235	161	389	278	249	245	21.9773	14.8502	19.8886	14.671	18.0303	18.0327
	57459	GATAD2B	AACTCGCTATTGGCTGCACT	199	138	129	229	79	89	18.6105	12.7287	6.59544	12.0851	5.72046	6.55066
	55421	NCBP3	AACTCGGGTGTACTTACAGG	159	158	233	398	67	140	14.8697	14.5735	11.9127	21.0038	4.85153	10.3044
	11188	NISCH	AACTCGGTGAGGTCGCCATG	344	361	609	659	437	551	32.171	33.2976	31.1366	34.7776	31.6436	40.5552
	5202	PFDN2	AACTCGTAAGTGCTACCGCA	185	258	22	4	14	12	17.3013	23.7972	1.1248	0.211093	1.01375	0.883235
	57479	PRR12	AACTCGTAGGGTGTACCCGG	594	613	1012	767	609	353	55.5511	56.5414	51.7409	40.4771	44.0983	25.9818
	1479	CSTF3	AACTCGTTCAAACAAAACTC	145	130	48	44	37	85	13.5604	11.9908	2.45412	2.32202	2.6792	6.25625
	835	CASP2	AACTCTAAAAAAGAACCGAG	38	53	85	80	56	43	3.55377	4.88857	4.34583	4.22186	4.05501	3.16493
	56983	POGLUT1	AACTCTACAGCATATTTCCG	113	147	186	451	84	241	10.5678	13.5589	9.5097	23.8008	6.08252	17.7383
	54931	TRMT10C	AACTCTAGCTCTTCAGAAGG	334	318	215	241	122	186	31.2358	29.3314	10.9924	12.7184	8.83414	13.6901
	27294	DHDH	AACTCTAGGAGACCTCCGGG	140	177	235	486	281	312	13.0928	16.326	12.0149	25.6478	20.3475	22.9641
	23353	SUN1	AACTCTCGACACGGGCCCGG	178	110	209	124	207	215	16.6466	10.1461	10.6856	6.54389	14.9891	15.8246
	10573	MRPL28	AACTCTCGCTCAAACAGCTG	152	146	65	57	31	11	14.2151	13.4666	3.32328	3.00808	2.24474	0.809632
	3295	HSD17B4	AACTCTCGTGACAAAGCCAA	167	136	366	361	243	216	15.6179	12.5443	18.7126	19.0512	17.5959	15.8982
	4069	LYZ	AACTCTGAAAAGATTGGGAA	77	92	478	212	191	171	7.20106	8.48583	24.4389	11.1879	13.8305	12.5861
	8050	PDHX	AACTCTTCGAATATTGCTGG	145	162	353	313	309	307	13.5604	14.9424	18.048	16.518	22.375	22.5961
	389170	LEKR1	AACTCTTCTGAATCAGACAA	271	123	187	349	292	117	25.344	11.3452	9.56083	18.4179	21.144	8.61154
	9654	TTLL4	AACTCTTGGCATAGCCAACG	676	514	1400	1441	887	1129	63.2197	47.4099	71.5784	76.0463	64.2285	83.0977
	91298	RLIG1	AACTGAAACTGTAAGTCACA	110	108	332	106	273	176	10.2872	9.96162	16.9743	5.59397	19.7682	12.9541
	10051	SMC4	AACTGAACAAGAATTAAAGG	79	88	24	42	27	14	7.38811	8.11688	1.22706	2.21648	1.9551	1.03044
	51192	CKLF	AACTGAACACTTACAAGCAA	46	65	213	134	86	202	4.30193	5.99542	10.8901	7.07162	6.22734	14.8678
	8992	ATP6V0E1	AACTGAACAGGTCACCAACA	388	407	1034	706	626	511	36.2859	37.5406	52.8657	37.2579	45.3293	37.6111
	55273	TMEM100	AACTGAATCTCACTGACCAG	383	439	872	1048	659	984	35.8183	40.4922	44.5831	55.3064	47.7188	72.4253
	80071	CCDC15	AACTGACACTCACATATGCT	473	449	1037	901	838	775	44.2351	41.4145	53.0191	47.5487	60.6804	57.0423
	571	BACH1	AACTGACAGAGTCCGTACTG	108	226	504	297	340	234	10.1002	20.8456	25.7682	15.6737	24.6197	17.2231
	55705	IPO9	AACTGACTGTAGATCCCCAG	125	127	122	85	45	126	11.69	11.7141	6.23754	4.48573	3.25849	9.27397
	79635	CCDC121	AACTGAGCGAGCCAGACAGG	493	491	945	880	606	588	46.1055	45.2885	48.3154	46.4405	43.881	43.2785
	84436	ZNF528	AACTGAGGAATTGTCACTGA	453	537	1273	1040	932	653	42.3647	49.5314	65.0852	54.8842	67.487	48.0627
	10379	IRF9	AACTGAGGCCCCCTTTCAAG	123	214	229	429	137	263	11.503	19.7388	11.7082	22.6397	9.9203	19.3576
	10724	OGA	AACTGATGAACAGACAAACA	70	55	61	115	31	101	6.54642	5.07305	3.11877	6.06893	2.24474	7.4339
	29117	BRD7	AACTGATGAGACAATTGCAG	178	116	82	48	10	35	16.6466	10.6995	4.19245	2.53312	0.724109	2.5761
	9399	STOML1	AACTGATGAGGCCATGACAG	282	247	312	637	213	477	26.3727	22.7826	15.9518	33.6166	15.4235	35.1086
	23514	SPIDR	AACTGCACGTGGTATTTGTG	207	238	657	466	460	221	19.3587	21.9525	33.5907	24.5924	33.309	16.2662
	256364	EML3	AACTGCAGGAGATTGGACTG	188	180	441	352	279	246	17.5818	16.6027	22.5472	18.5762	20.2027	18.1063
	11112	HIBADH	AACTGCAGGATCAATAGTGC	221	214	632	757	522	361	20.668	19.7388	32.3125	39.9494	37.7985	26.5707
	6477	SIAH1	AACTGCATCCAACAATGACT	191	232	379	249	342	208	17.8624	21.399	19.3773	13.1406	24.7645	15.3094
	1955	MEGF9	AACTGCCAGGAAAATAGCAA	194	282	340	285	147	279	18.1429	26.0109	17.3833	15.0404	10.6444	20.5352
	84904	ARHGEF39	AACTGCGGTTCTCCACGAGG	220	191	352	222	338	174	20.5745	17.6173	17.9968	11.7157	24.4749	12.8069
	689	BTF3	AACTGCTCGCAGAAAGAAGA	101	103	173	89	56	79	9.44555	9.50044	8.84504	4.69682	4.05501	5.81463
	5529	PPP2R5E	AACTGCTGGAAATATTAGGA	62	100	325	211	199	173	5.79826	9.22372	16.6164	11.1352	14.4098	12.7333
	746	TMEM258	AACTGCTGTGCCCAGTTACG	334	273	461	318	320	202	31.2358	25.1808	23.5697	16.7819	23.1715	14.8678
	1431	CS	AACTGGACATATCCCAACAG	257	307	719	578	565	359	24.0347	28.3168	36.7606	30.503	40.9122	26.4235
	6950	TCP1	AACTGGACCAAATTAGACAG	125	73	10	40	19	9	11.69	6.73332	0.511274	2.11093	1.37581	0.662426
	60492	CCDC90B	AACTGGATATCAACTTAGAA	92	126	301	436	270	299	8.60387	11.6219	15.3893	23.0092	19.551	22.0073
	27072	VPS41	AACTGGATCTCACGAAATGT	263	220	406	400	236	328	24.5958	20.2922	20.7577	21.1093	17.089	24.1418
	9672	SDC3	AACTGGATGACCTCTACTCG	598	530	694	649	497	399	55.9252	48.8857	35.4824	34.2499	35.9882	29.3676
	55662	HIF1AN	AACTGGATTAATAAGCAACA	154	97	257	291	211	197	14.4021	8.94701	13.1397	15.357	15.2787	14.4998
	5695	PSMB7	AACTGGCACGACCATCGCTG	70	88	2	41	0	16	6.54642	8.11688	0.102255	2.16371	0	1.17765
	27069	GHITM	AACTGGCCAAGAACTCAAAG	264	201	434	319	384	196	24.6894	18.5397	22.1893	16.8347	27.8058	14.4262
	1376	CPT2	AACTGGCCATCATTCAAGAG	281	426	688	731	495	416	26.2792	39.2931	35.1757	38.5773	35.8434	30.6188
	9513	FXR2	AACTGGCCGAAGTCGCTCCA	200	121	512	294	383	325	18.7041	11.1607	26.1772	15.5153	27.7334	23.921
	22823	MTF2	AACTGGGATAGATTGCACCC	293	308	588	359	329	395	27.4015	28.4091	30.0629	18.9456	23.8232	29.0732
	2805	GOT1	AACTGGGATTGACCCAACTC	352	309	805	663	681	558	32.9192	28.5013	41.1576	34.9887	49.3119	41.0704
	126695	KDF1	AACTGGGCCAAGGAGCACAA	63	70	135	113	79	93	5.89178	6.45661	6.9022	5.96338	5.72046	6.84507
	23392	ECPAS	AACTGGTAACGATAAAGTCG	430	350	1087	861	628	703	40.2137	32.283	55.5755	45.4378	45.4741	51.7429
	391013	PLA2G2C	AACTGGTAGCTGTTCAACAC	146	180	439	352	280	278	13.654	16.6027	22.4449	18.5762	20.2751	20.4616
	3033	HADH	AACTGGTCACACAGTAGTGT	248	210	531	504	541	442	23.193	19.3698	27.1487	26.5977	39.1743	32.5325
	2584	GALK1	AACTGGTCCATGATGCCACA	96	145	351	398	292	258	8.97795	13.3744	17.9457	21.0038	21.144	18.9896
	6223	RPS19	AACTGGTTCTACACGCGAGC	51	52	51	79	38	43	4.76954	4.79634	2.6075	4.16909	2.75162	3.16493
	10962	MLLT11	AACTGTACTGGCTACTCACA	200	116	298	254	276	176	18.7041	10.6995	15.236	13.4044	19.9854	12.9541
	55732	FIRRM	AACTGTATCTTCAGATACAC	156	203	345	451	161	330	14.5892	18.7242	17.639	23.8008	11.6582	24.289
	79607	FAM118B	AACTGTATGCAGCAGATCAG	170	186	298	581	208	392	15.8985	17.1561	15.236	30.6613	15.0615	28.8523
	26092	TOR1AIP1	AACTGTCAGGAGCATACAAG	71	92	134	115	137	99	6.63994	8.48583	6.85107	6.06893	9.9203	7.28669
	1069	CETN2	AACTGTGATGACCCAGAAAA	99	168	272	270	147	245	9.25851	15.4959	13.9067	14.2488	10.6444	18.0327
	55650	PIGV	AACTGTTGAGACCCTTACGG	190	179	203	284	197	182	17.7689	16.5105	10.3789	14.9876	14.265	13.3957
	4435	CITED1	AACTTAATAGCCAGTATCAG	111	140	395	388	163	289	10.3808	12.9132	20.1953	20.476	11.803	21.2712
	158358	BRD10	AACTTACAGAGAAAGCGTGA	50	47	101	289	90	115	4.67602	4.33515	5.16387	15.2515	6.51699	8.46434
	221294	NT5DC1	AACTTACCGAGTGTCCGGAA	397	406	437	999	327	739	37.1276	37.4483	22.3427	52.7205	23.6784	54.3926
	57117	INTS12	AACTTACCTACAAACAACGC	37	42	8	8	10	20	3.46025	3.87396	0.409019	0.422186	0.724109	1.47206
	6446	SGK1	AACTTACTGTTTGCATGCAT	211	310	442	789	361	497	19.7328	28.5935	22.5983	41.6381	26.1404	36.5807
	55247	NEIL3	AACTTACTTTAACAGCTGGG	271	244	874	677	653	384	25.344	22.5059	44.6854	35.7275	47.2843	28.2635
	23335	WDR7	AACTTAGAAGTCCTACTGAG	390	493	348	111	244	72	36.4729	45.473	17.7923	5.85784	17.6683	5.29941
	55197	RPRD1A	AACTTATGAACAGATAAAGG	36	58	41	35	25	48	3.36673	5.34976	2.09622	1.84707	1.81027	3.53294
	55726	INTS13	AACTTCACTGGTTAAAACCG	267	346	68	69	21	41	24.9699	31.9141	3.47666	3.64136	1.52063	3.01772
	9465	AKAP7	AACTTCATGAAGGTCAAATG	221	219	882	273	714	328	20.668	20.2	45.0944	14.4071	51.7014	24.1418
	2542	SLC37A4	AACTTCCAGGGCACTCATGT	444	514	411	884	253	584	41.523	47.4099	21.0134	46.6516	18.32	42.9841
	53944	CSNK1G1	AACTTCCTGATTGGTCGACA	492	521	1210	1195	626	983	46.012	48.0556	61.8642	63.0641	45.3293	72.3517
	5516	PPP2CB	AACTTCCTGTAAACGATCCA	340	297	908	488	535	315	31.7969	27.3945	46.4237	25.7534	38.7399	23.1849
	2738	GLI4	AACTTCGGTCGGAGCCGGCA	407	412	867	590	520	673	38.0628	38.0017	44.3275	31.1362	37.6537	49.5348
	9884	LRRC37A	AACTTCTCTAGTCCACCAGG	85	171	46	89	17	26	7.94923	15.7726	2.35186	4.69682	1.23099	1.91368
	1456	CSNK1G3	AACTTCTTAATAGGACGACC	232	146	450	267	220	273	21.6967	13.4666	23.0073	14.0905	15.9304	20.0936
	2958	GTF2A2	AACTTGAAGGGCAAGTTGGG	100	52	0	4	0	2	9.35203	4.79634	0	0.211093	0	0.147206
	54801	HAUS6	AACTTGAGATCTGAATGTAT	127	145	263	114	209	138	11.8771	13.3744	13.4465	6.01616	15.1339	10.1572
	1875	E2F5	AACTTGATCAGCAGAAGTTG	221	247	587	468	386	217	20.668	22.7826	30.0118	24.6979	27.9506	15.9718
	11261	CHP1	AACTTGCCATCAACCCACTG	315	289	1246	1363	1457	2089	29.4589	26.6566	63.7048	71.93	105.503	153.757
	64174	DPEP2	AACTTGCCTACCTTTAGCCG	584	415	691	834	473	433	54.6159	38.2785	35.329	44.0129	34.2504	31.8701
	8663	EIF3C	AACTTGCGACTCTCCCCAGA	289	321	316	236	187	175	27.0274	29.6082	16.1563	12.4545	13.5408	12.8805
	5496	PPM1G	AACTTGGACTTAGCAACTCG	184	185	244	381	88	249	17.2077	17.0639	12.4751	20.1066	6.37216	18.3271
	10743	RAI1	AACTTGGAGAAGCTGTCGAG	159	107	290	182	176	218	14.8697	9.86939	14.8269	9.60474	12.7443	16.0454
	27350	APOBEC3C	AACTTGGCTGTGCTTCACCG	142	133	263	297	144	213	13.2799	12.2676	13.4465	15.6737	10.4272	15.6774
	7750	ZMYM2	AACTTGGGAGATGTCTCTAA	411	368	754	763	508	520	38.4369	33.9433	38.5501	40.266	36.7848	38.2735
	9070	ASH2L	AACTTGGTCGATGTAAGCGG	392	378	631	702	449	756	36.66	34.8657	32.2614	37.0469	32.5125	55.6438
	64288	ZSCAN31	AACTTGTAAACGAGACAGCA	111	89	425	273	279	171	10.3808	8.20912	21.7291	14.4071	20.2027	12.5861
	56666	PANX2	AACTTGTGCTCAAACAGCGA	146	96	183	377	68	253	13.654	8.85478	9.35632	19.8955	4.92394	18.6215
	55035	NOL8	AACTTGTTAGAAAAGACAGG	161	155	235	116	130	35	15.0568	14.2968	12.0149	6.1217	9.41342	2.5761
	83983	TSSK6	AACTTGTTGACGAAGTCCGG	104	92	139	88	29	29	9.72611	8.48583	7.10671	4.64405	2.09992	2.13449
	51569	UFM1	AACTTTAAGACTGCTGTGAA	172	149	282	553	186	356	16.0855	13.7434	14.4179	29.1836	13.4684	26.2026
	23232	TBC1D12	AACTTTCCCACGGACACTAG	403	432	1223	921	666	754	37.6887	39.8465	62.5288	48.6042	48.2257	55.4966
	2634	GBP2	AACTTTCGGATGCACAACCG	73	89	192	224	172	138	6.82698	8.20912	9.81646	11.8212	12.4547	10.1572
	1062	CENPE	AACTTTGCCATCTATAAGGG	250	226	428	276	377	177	23.3801	20.8456	21.8825	14.5654	27.2989	13.0277
	11103	KRR1	AACTTTGTTCCCAAAATACA	77	139	291	263	223	173	7.20106	12.821	14.8781	13.8794	16.1476	12.7333
	51030	TVP23B	AAGAAAAGCCAAAATCAGGT	93	89	136	203	96	192	8.69739	8.20912	6.95333	10.713	6.95145	14.1318
	148206	ZNF714	AAGAAAAGGCTCCGCAAATG	182	191	253	218	79	117	17.0207	17.6173	12.9352	11.5046	5.72046	8.61154
	5926	ARID4A	AAGAAAATGAGCTACTACTG	117	162	275	242	146	114	10.9419	14.9424	14.06	12.7711	10.572	8.39073
	23443	SLC35A3	AAGAAACAAAACAATCAGTG	133	214	532	327	393	193	12.4382	19.7388	27.1998	17.2569	28.4575	14.2054
	4043	LRPAP1	AAGAAACAAACGTACCATTG	162	200	242	434	146	250	15.1503	18.4474	12.3728	22.9036	10.572	18.4007
	6451	SH3BGRL	AAGAAACAACAAGATGTGCT	251	243	852	793	616	511	23.4736	22.4137	43.5606	41.8492	44.6051	37.6111
	23175	LPIN1	AAGAAACACCACAATCAAGG	75	148	113	49	99	41	7.01402	13.6511	5.7774	2.58589	7.16868	3.01772
	23412	COMMD3	AAGAAACATCCGTTATATGA	64	76	59	16	50	29	5.9853	7.01003	3.01652	0.844373	3.62055	2.13449
	55831	EMC3	AAGAAACCATCGAAGCAGAA	78	96	213	247	181	186	7.29459	8.85478	10.8901	13.035	13.1064	13.6901
	10362	HMG20B	AAGAAACGCGGCTGGCCCAA	434	287	542	979	451	590	40.5878	26.4721	27.7111	51.6651	32.6573	43.4257
	729873	TBC1D3	AAGAAACTAACAAGAAAGAA	45	67	35	95	24	37	4.20841	6.1799	1.78946	5.01346	1.73786	2.72331
	8801	SUCLG2	AAGAAACTGATGTCTGACAA	171	192	372	400	280	360	15.992	17.7096	19.0194	21.1093	20.2751	26.4971
	10069	RWDD2B	AAGAAAGAATATTCTAGAGT	119	97	254	151	192	76	11.1289	8.94701	12.9864	7.96877	13.9029	5.59382
	201595	STT3B	AAGAAAGACACCCAAGTCGT	168	208	279	408	240	296	15.7114	19.1853	14.2645	21.5315	17.3786	21.7865
	84240	ZCCHC9	AAGAAAGACAGTCGACGGGA	259	246	89	243	72	103	24.2218	22.6904	4.55034	12.8239	5.21359	7.5811
	7813	EVI5	AAGAAAGATAGTCAGAAACC	197	230	258	560	144	377	18.4235	21.2146	13.1909	29.553	10.4272	27.7483
	114791	TUBGCP5	AAGAAAGATGATTTCGACTG	293	289	391	397	315	433	27.4015	26.6566	19.9908	20.951	22.8094	31.8701
	9284	NPIPA1	AAGAAAGCCTCTTTGCAACC	96	100	46	102	42	73	8.97795	9.22372	2.35186	5.38288	3.04126	5.37301
	7106	TSPAN4	AAGAAAGGCTTGCACCTGTA	588	550	1027	1075	896	906	54.9899	50.7305	52.5078	56.7313	64.8802	66.6843
	149428	BNIPL	AAGAAAGTCCTGTCTCATGG	114	152	210	212	58	115	10.6613	14.0201	10.7368	11.1879	4.19983	8.46434
	55831	EMC3	AAGAAAGTGATGATAACGAT	119	193	37	43	52	67	11.1289	17.8018	1.89171	2.26925	3.76537	4.9314
	10133	OPTN	AAGAAATCAAGCATAGTCCT	651	700	1238	1673	1068	1310	60.8817	64.5661	63.2957	88.2897	77.3349	96.4198
	728819	C1GALT1C1L	AAGAAATCGTTCCTGTTAGG	331	292	485	383	281	261	30.9552	26.9333	24.7968	20.2122	20.3475	19.2104
	669	BPGM	AAGAAATCTACAACGACCGG	237	195	320	305	263	193	22.1643	17.9863	16.3608	16.0959	19.0441	14.2054
	2885	GRB2	AAGAAATGCTTAGCAAACAG	135	74	44	10	23	14	12.6252	6.82556	2.24961	0.527733	1.66545	1.03044
	54840	APTX	AAGAAATGTTCTCGACAGCA	136	137	294	245	158	102	12.7188	12.6365	15.0315	12.9295	11.4409	7.5075
	165918	RNF168	AAGAAATTCTCTCGTCAACG	205	272	130	116	105	71	19.1717	25.0885	6.64656	6.1217	7.60315	5.22581
	6741	SSB	AAGAAATTTGTAGAGACCCC	268	257	116	40	82	35	25.0634	23.705	5.93078	2.11093	5.9377	2.5761
	55180	LINS1	AAGAACAAGAAAATACAGTG	167	143	208	200	228	208	15.6179	13.1899	10.6345	10.5547	16.5097	15.3094
	9514	GAL3ST1	AAGAACACGATGTTGCGCCG	156	224	228	233	202	184	14.5892	20.6611	11.657	12.2962	14.627	13.5429
	84135	UTP15	AAGAACACTCTGATTATGTG	141	127	34	8	9	5	13.1864	11.7141	1.73833	0.422186	0.651699	0.368015
	201164	PLD6	AAGAACAGCGCCTCGCGCCG	352	293	559	427	252	355	32.9192	27.0255	28.5802	22.5342	18.2476	26.129
	80264	ZNF430	AAGAACAGGCTGTAAAAGTG	178	117	216	172	99	110	16.6466	10.7918	11.0435	9.07701	7.16868	8.09632
	89839	ARHGAP11B	AAGAACATATTCATACCGAA	47	53	50	114	33	57	4.39546	4.88857	2.55637	6.01616	2.38956	4.19537
	84285	EIF1AD	AAGAACATCTGGATCAAGAG	123	79	35	33	1	9	11.503	7.28674	1.78946	1.74152	0.0724109	0.662426
	9768	PCLAF	AAGAACCAAGCACCTTTCTG	190	171	316	228	130	137	17.7689	15.7726	16.1563	12.0323	9.41342	10.0836
	653220	XAGE1A	AAGAACCAGCAGCTGAAAGT	196	225	230	491	195	247	18.33	20.7534	11.7593	25.9117	14.1201	18.1799
	7071	KLF10	AAGAACCCACCTAAATGTTG	398	442	476	440	390	437	37.2211	40.7689	24.3366	23.2202	28.2403	32.1645
	8440	NCK2	AAGAACCTGAAGGACACACT	87	54	156	131	49	121	8.13627	4.98081	7.97588	6.9133	3.54814	8.90595
	9069	CLDN12	AAGAACCTGACTGTTTACAC	285	259	456	359	328	337	26.6533	23.8894	23.3141	18.9456	23.7508	24.8042
	2261	FGFR3	AAGAACGGCAGGGAGTTCCG	453	521	736	787	389	601	42.3647	48.0556	37.6298	41.5326	28.1679	44.2354
	27347	STK39	AAGAACGTGTAGCAATAAAA	86	121	134	190	181	135	8.04275	11.1607	6.85107	10.0269	13.1064	9.9364
	10330	CNPY2	AAGAACTACGTACGTGTAGT	227	161	246	490	258	339	21.2291	14.8502	12.5773	25.8589	18.682	24.9514
	8924	HERC2	AAGAACTCACCCCGTCACGA	170	77	100	101	60	122	15.8985	7.10227	5.11274	5.3301	4.34466	8.97956
	117177	RAB3IP	AAGAACTCGCAAAAGCTCAG	19	41	76	118	49	53	1.77689	3.78173	3.88568	6.22725	3.54814	3.90096
	149345	SHISA4	AAGAACTCGCAGTTAAACCC	181	234	280	258	235	223	16.9272	21.5835	14.3157	13.6155	17.0166	16.4135
	84749	USP30	AAGAACTGGGGAGTTATAGG	398	300	533	660	368	375	37.2211	27.6712	27.2509	34.8304	26.6472	27.6011
	80230	RUFY1	AAGAACTTAACCGGCACTTG	165	192	344	375	247	145	15.4309	17.7096	17.5878	19.79	17.8855	10.6724
	10787	NCKAP1	AAGAACTTAGAGCACATGTG	153	68	94	230	145	152	14.3086	6.27213	4.80598	12.1379	10.4996	11.1876
	2533	FYB1	AAGAACTTATTCAACAACCA	93	42	97	106	27	109	8.69739	3.87396	4.95936	5.59397	1.9551	8.02272
	79800	CARF	AAGAACTTGGTAGATGCTGG	140	139	242	339	177	293	13.0928	12.821	12.3728	17.8901	12.8167	21.5657
	23378	RRP8	AAGAAGAAATGTCAAAAACA	99	162	412	249	396	172	9.25851	14.9424	21.0645	13.1406	28.6747	12.6597
	91319	DERL3	AAGAAGAAGCTGAATCCCAG	398	333	758	620	711	453	37.2211	30.715	38.7546	32.7194	51.4842	33.3421
	201266	SLC39A11	AAGAAGAAGTCTGATCCTGA	420	371	785	648	586	516	39.2785	34.22	40.135	34.1971	42.4328	37.9791
	4298	MLLT1	AAGAAGACCAAACCATCCCA	66	13	44	91	53	90	6.17234	1.19908	2.24961	4.80237	3.83778	6.62426
	118924	FRA10AC1	AAGAAGACTTCAAGCGTTTG	289	292	479	892	443	449	27.0274	26.9333	24.49	47.0738	32.078	33.0477
	50484	RRM2B	AAGAAGAGAGGTCTTATGCC	124	113	305	262	127	152	11.5965	10.4228	15.5939	13.8266	9.19619	11.1876
	6856	SYPL1	AAGAAGAGTAATCGCCTATG	406	436	865	1207	614	628	37.9693	40.2154	44.2252	63.6974	44.4603	46.2226
	9121	SLC16A5	AAGAAGATGCCGATACACGT	349	225	374	370	279	238	32.6386	20.7534	19.1217	19.5261	20.2027	17.5175
	51808	PHAX	AAGAAGATTAACAACATATG	147	135	77	64	48	21	13.7475	12.452	3.93681	3.37749	3.47573	1.54566
	143884	CWF19L2	AAGAAGATTATAGACGGGAA	79	145	269	171	199	121	7.38811	13.3744	13.7533	9.02423	14.4098	8.90595
	54795	TRPM4	AAGAAGCAGGTCGCTCCAGG	129	146	201	217	92	107	12.0641	13.4666	10.2766	11.4518	6.66181	7.87551
	64839	FBXL17	AAGAAGCAGTCCCGGCTCCG	258	312	606	620	495	358	24.1282	28.778	30.9832	32.7194	35.8434	26.3499
	84656	GLYR1	AAGAAGCATTTCTTTCCGCG	140	109	372	337	214	181	13.0928	10.0539	19.0194	17.7846	15.4959	13.3221
	159989	DEUP1	AAGAAGCCAACTCCAACAGG	301	215	282	549	227	303	28.1496	19.831	14.4179	28.9725	16.4373	22.3017
	171483	FAM9B	AAGAAGCCAGAAGATACTGC	97	159	178	145	145	129	9.07147	14.6657	9.10068	7.65213	10.4996	9.49478
	6894	TARBP1	AAGAAGCCCATCTATACCCA	402	502	589	801	366	606	37.5952	46.3031	30.114	42.2714	26.5024	44.6034
	2517	FUCA1	AAGAAGCGCGCAGTGAACTG	340	329	597	534	490	551	31.7969	30.3461	30.5231	28.1809	35.4814	40.5552
	339448	C1orf174	AAGAAGCGCTGTCATTCTTA	232	266	681	574	700	264	21.6967	24.5351	34.8178	30.2919	50.6877	19.4312
	84519	ACRBP	AAGAAGCGTTCGTATTCGGT	523	412	778	676	752	589	48.9111	38.0017	39.7771	35.6747	54.453	43.3521
	2178	FANCE	AAGAAGCTGTAGCTCAACTG	170	120	20	19	2	4	15.8985	11.0685	1.02255	1.00269	0.144822	0.294412
	9445	ITM2B	AAGAAGGACGAGCCCAAGAG	170	107	259	255	126	227	15.8985	9.86939	13.242	13.4572	9.12378	16.7079
	10927	SPIN1	AAGAAGGATTTACAGGCACC	211	211	597	532	404	298	19.7328	19.4621	30.5231	28.0754	29.254	21.9337
	1366	CLDN7	AAGAAGGCCCGTATAGCCAT	403	318	424	391	266	354	37.6887	29.3314	21.678	20.6344	19.2613	26.0554
	5782	PTPN12	AAGAAGGTCCCTCTCCAAGA	332	361	652	650	522	430	31.0487	33.2976	33.3351	34.3026	37.7985	31.6493
	51167	CYB5R4	AAGAAGGTCCTAGTTATCCA	196	231	414	338	226	227	18.33	21.3068	21.1667	17.8374	16.3649	16.7079
	221322	TBC1D32	AAGAAGTAGTAATCCTTTGG	185	266	431	272	348	291	17.3013	24.5351	22.0359	14.3543	25.199	21.4185
	51116	MRPS2	AAGAAGTCAGAGTGCTTGAG	211	146	100	135	81	156	19.7328	13.4666	5.11274	7.12439	5.86529	11.4821
	85363	TRIM5	AAGAAGTCCATGCTAGACAA	316	190	299	366	300	281	29.5524	17.5251	15.2871	19.315	21.7233	20.6824
	4082	MARCKS	AAGAAGTCTTTCAAGCTGAG	198	123	384	240	271	124	18.517	11.3452	19.6329	12.6656	19.6234	9.12676
	140691	TRIM69	AAGAAGTTACCCTTACTCAA	91	56	145	171	139	142	8.51035	5.16529	7.41347	9.02423	10.0651	10.4516
	339448	C1orf174	AAGAAGTTCAAATGTGACAA	121	97	419	342	167	218	11.316	8.94701	21.4224	18.0485	12.0926	16.0454
	5281	PIGF	AAGAAGTTCATTATCACACA	113	140	477	474	353	381	10.5678	12.9132	24.3878	25.0145	25.5611	28.0427
	54741	LEPROT	AAGAATAACAGGAAATCCAA	62	36	27	80	44	114	5.79826	3.32054	1.38044	4.22186	3.18608	8.39073
	57494	RIMKLB	AAGAATACGCGGGGTCACAG	88	136	167	236	100	198	8.22979	12.5443	8.53828	12.4545	7.24109	14.5734
	23450	SF3B3	AAGAATAGCTCAACCATGAG	136	131	5	24	3	32	12.7188	12.0831	0.255637	1.26656	0.217233	2.35529
	7360	UGP2	AAGAATATACAGATCCACTG	44	80	63	40	41	27	4.11489	7.37898	3.22103	2.11093	2.96885	1.98728
	25902	MTHFD1L	AAGAATCCTCGTGTCGATGG	168	102	29	28	28	5	15.7114	9.4082	1.48269	1.47765	2.02751	0.368015
	85364	ZCCHC3	AAGAATCTAGCCGAGAAGAA	127	142	167	343	166	130	11.8771	13.0977	8.53828	18.1012	12.0202	9.56838
	57827	C6orf47	AAGAATGGATTCCCTCAAGT	108	96	145	82	83	81	10.1002	8.85478	7.41347	4.32741	6.01011	5.96184
	54816	ZNF280D	AAGAATGGTGCACTCAGTCG	163	106	183	342	122	293	15.2438	9.77715	9.35632	18.0485	8.83414	21.5657
	9659	PDE4DIP	AAGAATGTCCTACCTGATGT	89	74	125	101	80	76	8.32331	6.82556	6.39093	5.3301	5.79288	5.59382
	153396	TMEM161B	AAGAATTAAGAATTCTTGCA	235	255	557	339	249	262	21.9773	23.5205	28.478	17.8901	18.0303	19.284
	9631	NUP155	AAGAATTACTATGTCTACAG	61	77	6	5	0	46	5.70474	7.10227	0.306764	0.263866	0	3.38573
	284443	ZNF493	AAGAATTGAGAATACACTAA	91	81	360	260	269	152	8.51035	7.47122	18.4059	13.7211	19.4785	11.1876
	7019	TFAM	AAGAATTGCCCAGCGTTGGA	84	131	56	5	68	13	7.85571	12.0831	2.86313	0.263866	4.92394	0.956838
	11231	SEC63	AAGAATTTGGAAATCCAGAT	199	294	478	581	346	424	18.6105	27.1178	24.4389	30.6613	25.0542	31.2076
	51065	RPS27L	AAGAATTTGGACTTTGTACT	128	213	527	622	253	507	11.9706	19.6465	26.9441	32.825	18.32	37.3167
	93663	ARHGAP18	AAGACAAAACGGGTACCACA	274	174	609	619	321	248	25.6246	16.0493	31.1366	32.6667	23.2439	18.2535
	2963	GTF2F2	AAGACAAATGGATGTTCTCT	133	283	279	311	154	185	12.4382	26.1031	14.2645	16.4125	11.1513	13.6165
	56474	CTPS2	AAGACAACAATATCACCACG	178	114	284	258	239	243	16.6466	10.515	14.5202	13.6155	17.3062	17.8855
	64976	MRPL40	AAGACAACAATGACGCTCGC	123	144	70	103	54	147	11.503	13.2822	3.57892	5.43565	3.91019	10.8196
	280	AMY2B	AAGACAAGTGCTCTGTCAGA	193	196	231	340	244	253	18.0494	18.0785	11.8104	17.9429	17.6683	18.6215
	10541	ANP32B	AAGACAAGTTCTCGAACCTG	156	137	133	181	132	190	14.5892	12.6365	6.79995	9.55197	9.55824	13.9846
	25897	RNF19A	AAGACACAACCCAAGCATAG	50	62	52	53	15	43	4.67602	5.71871	2.65863	2.79698	1.08616	3.16493
	10289	EIF1B	AAGACACTGACTACTGTTCA	594	433	1392	1025	722	798	55.5511	39.9387	71.1694	54.0926	52.2807	58.7351
	84991	RBM17	AAGACAGACATGAAGCAAGT	46	45	73	56	28	26	4.30193	4.15068	3.7323	2.9553	2.02751	1.91368
	23774	BRD1	AAGACAGATGACGACCGCTG	502	387	1039	930	632	729	46.9472	35.6958	53.1214	49.0792	45.7637	53.6565
	27005	USP21	AAGACAGCTCGGAATCGAGT	231	320	442	427	214	350	21.6032	29.5159	22.5983	22.5342	15.4959	25.761
	60559	SPCS3	AAGACAGGAGCGTCCCGGTG	523	371	378	200	198	181	48.9111	34.22	19.3262	10.5547	14.3374	13.3221
	197131	UBR1	AAGACAGTAGTACAATCGTG	500	551	1366	1103	933	943	46.7602	50.8227	69.84	58.2089	67.5594	69.4076
	23365	ARHGEF12	AAGACAGTATTGAGAGTACG	107	132	332	393	292	218	10.0067	12.1753	16.9743	20.7399	21.144	16.0454
	5203	PFDN4	AAGACATCACCAATTTGATA	103	155	303	280	301	217	9.63259	14.2968	15.4916	14.7765	21.7957	15.9718
	55552	ZNF823	AAGACATGAAAGAATCCACA	84	130	225	265	184	109	7.85571	11.9908	11.5037	13.9849	13.3236	8.02272
	27440	HDHD5	AAGACCAAAAGGATACCCCT	328	276	400	384	392	306	30.6747	25.4575	20.451	20.2649	28.3851	22.5225
	7132	TNFRSF1A	AAGACCAAAGAAAATGACCA	42	96	183	212	101	147	3.92785	8.85478	9.35632	11.1879	7.31351	10.8196
	79577	CDC73	AAGACCAACTATGTTGTTTG	654	697	390	409	308	146	61.1623	64.2894	19.9397	21.5843	22.3026	10.746
	55180	LINS1	AAGACCAACTCTCAGATGAG	190	205	647	393	433	244	17.7689	18.9086	33.0794	20.7399	31.3539	17.9591
	81550	TDRD3	AAGACCAAGACATTTGGAGG	215	195	492	527	261	282	20.1069	17.9863	25.1547	27.8115	18.8993	20.756
	126295	ZNF57	AAGACCACCACAAAAATCTG	225	185	404	503	397	335	21.0421	17.0639	20.6555	26.545	28.7471	24.657
	79064	TMEM223	AAGACCAGCACCGAGTACGA	271	321	468	649	403	329	25.344	29.6082	23.9276	34.2499	29.1816	24.2154
	90522	YIF1B	AAGACCAGCCACCAAAACGT	164	219	119	317	85	199	15.3373	20.2	6.08416	16.7291	6.15493	14.647
	399512	SLC25A35	AAGACCAGGATGCAGTTGCA	481	473	1024	948	537	878	44.9833	43.6282	52.3545	50.0291	38.8847	64.6234
	51164	DCTN4	AAGACCAGTAAATTTAACAG	147	93	116	34	82	13	13.7475	8.57806	5.93078	1.79429	5.9377	0.956838
	9824	ARHGAP11A	AAGACCATATTCATACCGAA	40	63	257	102	126	140	3.74081	5.81095	13.1397	5.38288	9.12378	10.3044
	53615	MBD3	AAGACCATGGACCTCCCCAA	199	137	60	188	124	118	18.6105	12.6365	3.06764	9.92138	8.97896	8.68515
	150159	SLC9B1	AAGACCATGTGTTAGGAACA	258	214	345	405	274	254	24.1282	19.7388	17.639	21.3732	19.8406	18.6951
	148103	ZNF599	AAGACCCCATGACTGATGCA	464	341	896	623	670	541	43.3934	31.4529	45.8102	32.8778	48.5153	39.8192
	10456	HAX1	AAGACCCCCCCAAAGATCCT	273	326	866	1012	727	963	25.531	30.0693	44.2763	53.4066	52.6428	70.8796
	55920	RCC2	AAGACCCTCGATGAGTCTAG	368	367	375	358	303	310	34.4155	33.8511	19.1728	18.8928	21.9405	22.8169
	578	BAK1	AAGACCCTTACCAGAAGCAG	255	334	365	386	246	288	23.8477	30.8072	18.6615	20.3705	17.8131	21.1976
	654364	NME1-NME2	AAGACCGACCATTCTTCCCT	215	241	391	539	178	472	20.1069	22.2292	19.9908	28.4448	12.8891	34.7406
	55702	YJU2	AAGACCGGCAGTACGTGGTG	442	507	179	121	131	147	41.336	46.7643	9.15181	6.38557	9.48583	10.8196
	90025	UBE3D	AAGACCTGAACTATCCCCAG	172	166	175	98	177	72	16.0855	15.3114	8.9473	5.17178	12.8167	5.29941
	25957	PNISR	AAGACCTTCGCGAATCCAAG	85	61	25	72	46	44	7.94923	5.62647	1.27819	3.79968	3.3309	3.23853
	81542	TMX1	AAGACCTTGGATTGCCAGTG	283	304	533	323	324	274	26.4663	28.0401	27.2509	17.0458	23.4611	20.1672
	152687	ZNF595	AAGACCTTTCACCAGTGCAG	150	153	269	346	144	207	14.028	14.1123	13.7533	18.2596	10.4272	15.2358
	55808	ST6GALNAC1	AAGACGACCCAAGGAAATGG	89	123	198	335	86	166	8.32331	11.3452	10.1232	17.6791	6.22734	12.2181
	1509	CTSD	AAGACGACTGTGAAGCACTG	209	263	376	275	256	223	19.5457	24.2584	19.2239	14.5127	18.5372	16.4135
	3626	INHBC	AAGACGAGTCTGGTTGATGG	214	292	383	554	339	434	20.0133	26.9333	19.5818	29.2364	24.5473	31.9437
	26524	LATS2	AAGACGCCGCCGGAGACCGG	130	149	288	217	119	134	12.1576	13.7434	14.7247	11.4518	8.6169	9.86279
	162972	ZNF550	AAGACGCCTTGATTCATGCA	541	644	1691	1233	1188	951	50.5945	59.4008	86.4564	65.0695	86.0242	69.9964
	53407	STX18	AAGACGCGGAACAAGGCGCT	552	581	624	538	480	337	51.6232	53.5898	31.9035	28.392	34.7573	24.8042
	84461	NEURL4	AAGACGCGTCCATCGCGCAA	199	232	189	426	107	224	18.6105	21.399	9.66308	22.4814	7.74797	16.4871
	4830	NME1	AAGACGGGCCGAGTCATGCT	451	536	387	594	263	436	42.1777	49.4392	19.7863	31.3473	19.0441	32.0909
	196743	PAOX	AAGACGGGGTTACCCCGGGA	206	271	331	391	231	296	19.2652	24.9963	16.9232	20.6344	16.7269	21.7865
	84306	PDCD2L	AAGACGTAGACTGGACTGCT	319	564	512	644	355	491	29.833	52.0218	26.1772	33.986	25.7059	36.139
	399694	SHC4	AAGACGTCATAAGTACCATA	74	35	89	231	108	103	6.9205	3.2283	4.55034	12.1906	7.82038	7.5811
	2624	GATA2	AAGACGTCCACCTCGTCTGG	322	294	207	351	180	268	30.1135	27.1178	10.5834	18.5234	13.034	19.7256
	27252	KLHL20	AAGACGTCCTCAATTACCCC	165	102	185	174	164	113	15.4309	9.4082	9.45857	9.18255	11.8754	8.31713
	284021	MILR1	AAGACTAAGGTGGTTATGAA	307	407	819	807	583	672	28.7107	37.5406	41.8733	42.588	42.2156	49.4612
	84248	FYTTD1	AAGACTAGTCTGAATCGTAG	486	334	1031	690	695	692	45.4509	30.8072	52.7124	36.4136	50.3256	50.9332
	2037	EPB41L2	AAGACTATGGAAAGTGTGCG	133	180	691	339	423	299	12.4382	16.6027	35.329	17.8901	30.6298	22.0073
	960	CD44	AAGACTCCCATTCGACAACA	77	114	324	297	114	160	7.20106	10.515	16.5653	15.6737	8.25485	11.7765
	5261	PHKG2	AAGACTCGTAGGAATCGATG	200	191	651	268	514	359	18.7041	17.6173	33.2839	14.1432	37.2192	26.4235
	25938	HEATR5A	AAGACTCTAGTAGCCCATCG	200	157	266	205	234	164	18.7041	14.4812	13.5999	10.8185	16.9442	12.0709
	55133	SRBD1	AAGACTGAGACATATCCTCA	192	185	281	307	275	199	17.9559	17.0639	14.3668	16.2014	19.913	14.647
	130162	CLHC1	AAGACTGCAGATAATTTCAC	337	283	597	554	241	436	31.5163	26.1031	30.5231	29.2364	17.451	32.0909
	6206	RPS12	AAGACTGCCCTCATCCACGA	54	44	0	8	1	0	5.0501	4.05844	0	0.422186	0.0724109	0
	65110	UPF3A	AAGACTGGAAGCATCGAAGA	98	125	176	150	106	70	9.16499	11.5297	8.99842	7.91599	7.67556	5.15221
	7596	ZNF45	AAGACTTGAAAACCGACGGA	363	345	640	779	525	683	33.9479	31.8219	32.7215	41.1104	38.0157	50.2708
	6502	SKP2	AAGACTTTGTGATTGTCCGC	163	188	239	114	148	125	15.2438	17.3406	12.2195	6.01616	10.7168	9.20037
	4799	NFX1	AAGAGAAATGCACTGTACGG	98	154	380	284	178	298	9.16499	14.2045	19.4284	14.9876	12.8891	21.9337
	7678	ZNF124	AAGAGAACGGGAAAAACCTA	295	322	1067	679	506	458	27.5885	29.7004	54.5529	35.8331	36.6399	33.7101
	64746	ACBD3	AAGAGAACGTCTGCAAAAGG	303	302	367	436	301	290	28.3367	27.8556	18.7638	23.0092	21.7957	21.3449
	26523	AGO1	AAGAGAACTGTACCATACAC	156	108	163	124	145	94	14.5892	9.96162	8.33377	6.54389	10.4996	6.91868
	283899	INO80E	AAGAGAAGCCCTCCGCTGGG	482	394	842	649	579	494	45.0768	36.3415	43.0493	34.2499	41.9259	36.3598
	57511	COG6	AAGAGAAGGACCCATTACTG	514	397	444	233	182	205	48.0694	36.6182	22.7006	12.2962	13.1788	15.0886
	8726	EED	AAGAGAATGATCCATACCAC	106	152	15	0	3	0	9.91315	14.0201	0.766911	0	0.217233	0
	23317	DNAJC13	AAGAGACACCACTTAAGCTG	205	139	255	410	144	167	19.1717	12.821	13.0375	21.6371	10.4272	12.2917
	8894	EIF2S2	AAGAGACTACACATACGAGG	27	42	18	82	27	17	2.52505	3.87396	0.920293	4.32741	1.9551	1.25125
	8654	PDE5A	AAGAGAGCTACAGTCGTTAG	164	143	443	409	187	342	15.3373	13.1899	22.6494	21.5843	13.5408	25.1722
	10691	GMEB1	AAGAGAGCTATTCGTCTGGG	180	184	276	243	88	121	16.8337	16.9717	14.1112	12.8239	6.37216	8.90595
	9928	KIF14	AAGAGATACTCCTATAAGTG	174	132	142	197	55	188	16.2725	12.1753	7.26009	10.3963	3.9826	13.8374
	90317	ZNF616	AAGAGATCAACATAGTCAAG	207	275	387	386	274	286	19.3587	25.3652	19.7863	20.3705	19.8406	21.0504
	10693	CCT6B	AAGAGATCAATAGGGTAACC	259	522	1286	1193	681	853	24.2218	48.1478	65.7498	62.9585	49.3119	62.7833
	55780	ERMARD	AAGAGATCATTTAAGCCACG	345	227	746	373	420	379	32.2645	20.9379	38.141	19.6844	30.4126	27.8955
	23506	BICRAL	AAGAGATCCCTTGTTGTACG	160	150	260	267	226	185	14.9633	13.8356	13.2931	14.0905	16.3649	13.6165
	50814	NSDHL	AAGAGATGCACAGTGATCGG	387	431	1573	1385	1218	942	36.1924	39.7543	80.4234	73.091	88.1965	69.334
	4023	LPL	AAGAGATGGACATTGTCCAG	104	170	135	151	162	173	9.72611	15.6803	6.9022	7.96877	11.7306	12.7333
	10767	HBS1L	AAGAGATTACTGGAAAACTT	126	203	204	71	125	31	11.7836	18.7242	10.43	3.7469	9.05137	2.28169
	91	ACVR1B	AAGAGATTATTGGCAAGGGT	130	117	275	101	132	59	12.1576	10.7918	14.06	5.3301	9.55824	4.34257
	4691	NCL	AAGAGATTGAAAGCCGTAGT	134	125	129	132	102	111	12.5317	11.5297	6.59544	6.96607	7.38592	8.16993
	80208	SPG11	AAGAGCAAAACTCTCATCAG	180	204	434	362	211	281	16.8337	18.8164	22.1893	19.1039	15.2787	20.6824
	79891	ZNF671	AAGAGCACTAAGCTTGTGAG	147	111	215	391	138	293	13.7475	10.2383	10.9924	20.6344	9.99271	21.5657
	3050	HBZ	AAGAGCATCGACGACATCGG	336	253	583	431	288	363	31.4228	23.336	29.8073	22.7453	20.8544	26.7179
	256471	MFSD8	AAGAGCATTATAAGAGCCGA	229	188	398	440	323	202	21.4162	17.3406	20.3487	23.2202	23.3887	14.8678
	146542	ZNF688	AAGAGCCAAAGGGCCTAGAA	375	266	924	945	497	736	35.0701	24.5351	47.2417	49.8708	35.9882	54.1718
	63901	FAM111A	AAGAGCCACAACTAATACCC	55	50	35	30	57	42	5.14362	4.61186	1.78946	1.5832	4.12742	3.09132
	84079	ANKRD27	AAGAGCCACTCACGTCCTCG	631	719	1118	1396	811	959	59.0113	66.3186	57.1604	73.6715	58.7253	70.5852
	9632	SEC24C	AAGAGCCCAGGGATAGCTCA	262	229	420	423	351	382	24.5023	21.1223	21.4735	22.3231	25.4162	28.1163
	11168	PSIP1	AAGAGCCGGATAAAAAAGAG	118	107	150	76	116	114	11.0354	9.86939	7.66911	4.01077	8.39967	8.39073
	90075	ZNF30	AAGAGCCTGAAGTGACAGTG	196	262	447	527	347	377	18.33	24.1662	22.854	27.8115	25.1266	27.7483
	284406	ZFP82	AAGAGCCTTGGAAAGTTGTG	269	273	302	526	142	473	25.157	25.1808	15.4405	27.7588	10.2824	34.8142
	7052	TGM2	AAGAGCGAGATGATCTGGTG	311	376	753	921	440	422	29.0848	34.6812	38.4989	48.6042	31.8608	31.0604
	55294	FBXW7	AAGAGCGGACCTCAGAACCA	173	269	2324	936	1633	783	16.179	24.8118	118.82	49.3958	118.247	57.6311
	80110	ZNF614	AAGAGCGTGCAGCAATGCAA	120	44	244	197	160	157	11.2224	4.05844	12.4751	10.3963	11.5858	11.5557
	60	ACTB	AAGAGCTACGAGCTGCCTGA	218	272	176	245	167	211	20.3874	25.0885	8.99842	12.9295	12.0926	15.5302
	220992	ZNF485	AAGAGCTGCATTCTGAGCGA	413	466	672	624	370	466	38.6239	42.9826	34.3576	32.9305	26.792	34.299
	64425	POLR1E	AAGAGCTTCATACTCCGCAG	142	109	15	13	17	0	13.2799	10.0539	0.766911	0.686053	1.23099	0
	89910	UBE3B	AAGAGCTTTAACCCTCCGTG	211	135	170	253	76	152	19.7328	12.452	8.69166	13.3516	5.50323	11.1876
	84131	CEP78	AAGAGCTTTACACAACTGGA	109	61	92	237	69	172	10.1937	5.62647	4.70372	12.5073	4.99636	12.6597
	7138	TNNT1	AAGAGGAACGCCCCAAACCA	244	251	170	337	133	333	22.819	23.1515	8.69166	17.7846	9.63066	24.5098
	23597	ACOT9	AAGAGGAGCTCTTTAGACAA	521	655	1618	1044	1259	746	48.7241	60.4154	82.7241	55.0953	91.1654	54.9078
	3845	KRAS	AAGAGGAGTACAGTGCAATG	259	294	303	376	266	262	24.2218	27.1178	15.4916	19.8428	19.2613	19.284
	8662	EIF3B	AAGAGGCATTGCTCTATGGG	103	114	16	5	7	10	9.63259	10.515	0.818039	0.263866	0.506877	0.736029
	56674	TMEM9B	AAGAGGCGCCTCTTCAGTAT	523	515	809	1000	679	685	48.9111	47.5022	41.3621	52.7733	49.167	50.418
	8372	HYAL3	AAGAGGCTGCCTGATAAGCT	146	104	349	301	322	221	13.654	9.59267	17.8435	15.8848	23.3163	16.2662
	56941	HMCES	AAGAGGGGCAGTACTTATCA	157	108	251	155	126	106	14.6827	9.96162	12.833	8.17986	9.12378	7.80191
	8837	CFLAR	AAGAGGTAAGCTGTCTGTCG	127	129	232	133	98	105	11.8771	11.8986	11.8616	7.01885	7.09627	7.72831
	221468	TMEM217	AAGAGGTCAGAATCATGCGC	131	193	250	234	197	166	12.2512	17.8018	12.7819	12.349	14.265	12.2181
	1964	EIF1AX	AAGAGGTTATGTCACATCAG	268	159	223	216	118	125	25.0634	14.6657	11.4014	11.399	8.54449	9.20037
	5528	PPP2R5D	AAGAGGTTCACTGAAAACTG	161	207	428	409	192	269	15.0568	19.0931	21.8825	21.5843	13.9029	19.7992
	9474	ATG5	AAGAGTAAGTTATTTGACGT	116	144	178	119	160	86	10.8484	13.2822	9.10068	6.28002	11.5858	6.32985
	90268	OTULIN	AAGAGTCCCTTACTCTGCTG	111	190	291	277	192	241	10.3808	17.5251	14.8781	14.6182	13.9029	17.7383
	79053	ALG8	AAGAGTCGGGAAAAGACTTG	261	254	232	301	164	278	24.4088	23.4283	11.8616	15.8848	11.8754	20.4616
	2963	GTF2F2	AAGAGTCTTCCAAACCAGTG	220	125	91	103	109	139	20.5745	11.5297	4.65259	5.43565	7.89279	10.2308
	284371	ZNF841	AAGAGTTCGACATAGTCAAG	111	124	152	184	105	175	10.3808	11.4374	7.77137	9.71029	7.60315	12.8805
	80833	APOL3	AAGAGTTTCCCCAAGTCAAG	282	279	640	417	531	420	26.3727	25.7342	32.7215	22.0065	38.4502	30.9132
	100131211	NEMP2	AAGAGTTTGAAATCCATGAC	228	337	964	716	534	364	21.3226	31.084	49.2868	37.7857	38.6674	26.7915
	203	AK1	AAGAGTTTGAGCGACGGGTA	541	391	762	1084	649	671	50.5945	36.0648	38.9591	57.2063	46.9947	49.3876
	81624	DIAPH3	AAGATAAAAAGGCACCATTG	470	486	955	1086	669	940	43.9546	44.8273	48.8267	57.3118	48.4429	69.1868
	4900	NRGN	AAGATAAAGAGCGGAGAGCG	399	389	656	838	601	527	37.3146	35.8803	33.5396	44.224	43.519	38.7887
	9521	EEF1E1	AAGATAAAGTCTACCTTACA	101	90	224	307	148	210	9.44555	8.30135	11.4525	16.2014	10.7168	15.4566
	7504	XK	AAGATACAGACATAGGCCAG	293	198	324	612	245	486	27.4015	18.263	16.5653	32.2973	17.7407	35.771
	146909	KIF18B	AAGATACCTACTGCTTAGAA	110	94	187	254	200	114	10.2872	8.6703	9.56083	13.4044	14.4822	8.39073
	10869	USP19	AAGATACCTCCGCCAAACGC	218	298	620	320	331	342	20.3874	27.4867	31.699	16.8875	23.968	25.1722
	6159	RPL29	AAGATACGAATCTCTTAAGG	58	57	35	30	10	18	5.42418	5.25752	1.78946	1.5832	0.724109	1.32485
	83989	ARB2A	AAGATACGAGGCTCTAGGAG	120	228	255	361	219	309	11.2224	21.0301	13.0375	19.0512	15.858	22.7433
	84333	PCGF5	AAGATAGCAATGATTGCCCA	361	274	395	661	320	363	33.7608	25.273	20.1953	34.8831	23.1715	26.7179
	29843	SENP1	AAGATAGGGAATATACACTG	322	279	414	290	244	307	30.1135	25.7342	21.1667	15.3043	17.6683	22.5961
	2235	FECH	AAGATATGGACTTCCAAGCA	215	182	243	329	221	322	20.1069	16.7872	12.424	17.3624	16.0028	23.7001
	5690	PSMB2	AAGATATTACTCCTGTGTGT	109	67	38	103	16	41	10.1937	6.1799	1.94284	5.43565	1.15858	3.01772
	148254	ZNF555	AAGATCAAACCACAAACCAG	160	139	136	169	111	112	14.9633	12.821	6.95333	8.91869	8.03761	8.24353
	4059	BCAM	AAGATCACGTGGTATCGCAA	147	118	171	262	174	130	13.7475	10.884	8.74279	13.8266	12.5995	9.56838
	79862	ZNF669	AAGATCACTTCGAAAAACCT	109	102	297	98	117	57	10.1937	9.4082	15.1848	5.17178	8.47208	4.19537
	10487	CAP1	AAGATCAGTAAAGAGATTGG	309	212	446	420	257	287	28.8978	19.5543	22.8028	22.1648	18.6096	21.124
	4297	KMT2A	AAGATCAGTAGCGGTCCCGG	133	98	278	238	185	144	12.4382	9.03925	14.2134	12.56	13.396	10.5988
	64852	TUT1	AAGATCCCAACAAGATACAC	93	86	23	17	13	6	8.69739	7.9324	1.17593	0.897146	0.941342	0.441618
	727910	TLCD2	AAGATCCCAGGTCTTGCCCA	200	332	293	451	206	464	18.7041	30.6228	14.9803	23.8008	14.9167	34.1518
	3430	IFI35	AAGATCCCCCTGGTATTCCG	259	244	407	534	310	273	24.2218	22.5059	20.8089	28.1809	22.4474	20.0936
	22919	MAPRE1	AAGATCGAACAGTTGTGCTC	393	334	211	267	240	209	36.7535	30.8072	10.7879	14.0905	17.3786	15.383
	54973	INTS11	AAGATCGCCGTAGACAAGAA	127	76	28	47	45	28	11.8771	7.01003	1.43157	2.48034	3.25849	2.06088
	57524	CASKIN1	AAGATCGCGGCAGAGATCAG	430	375	964	896	559	619	40.2137	34.589	49.2868	47.2849	40.4777	45.5602
	11247	NXPH4	AAGATCGTGGACCATGTGAA	222	238	509	225	391	185	20.7615	21.9525	26.0239	11.874	28.3127	13.6165
	79029	AFG2B	AAGATCTCGCTACCCGACGG	118	151	26	110	18	33	11.0354	13.9278	1.32931	5.80506	1.3034	2.4289
	11274	USP18	AAGATCTGCCGGGGACTGCG	177	154	363	354	246	263	16.5531	14.2045	18.5592	18.6817	17.8131	19.3576
	8601	RGS20	AAGATCTGCTCTGAGTTCGT	198	275	208	366	207	300	18.517	25.3652	10.6345	19.315	14.9891	22.0809
	7111	TMOD1	AAGATCTGGTCCCCTACACA	306	324	431	373	234	344	28.6172	29.8849	22.0359	19.6844	16.9442	25.3194
	9813	EFCAB14	AAGATCTGTTATCCGCTCTG	395	413	950	826	693	638	36.9405	38.094	48.571	43.5907	50.1808	46.9587
	27338	UBE2S	AAGATCTTCCACCCGAACGT	66	76	15	13	21	2	6.17234	7.01003	0.766911	0.686053	1.52063	0.147206
	83641	FAM107B	AAGATCTTGATGGTTCCGGG	205	224	934	423	675	384	19.1717	20.6611	47.753	22.3231	48.8774	28.2635
	9125	CNOT9	AAGATCTTGTTAGATGACAC	116	160	84	131	83	52	10.8484	14.758	4.2947	6.9133	6.01011	3.82735
	200316	APOBEC3F	AAGATCTTTGCGTCCAAACG	362	516	780	1020	527	820	33.8544	47.5944	39.8794	53.8288	38.1606	60.3544
	930	CD19	AAGATGAAGAATGCCCACAA	77	127	157	330	127	279	7.20106	11.7141	8.027	17.4152	9.19619	20.5352
	252983	STXBP4	AAGATGAATCCGACTACGCA	159	170	319	170	240	175	14.8697	15.6803	16.3096	8.97146	17.3786	12.8805
	83440	ADPGK	AAGATGAATCGGTTGGCATG	285	317	632	727	556	573	26.6533	29.2392	32.3125	38.3662	40.2605	42.1745
	14	AAMP	AAGATGACAAAGCCTTCGTA	392	350	233	130	167	70	36.66	32.283	11.9127	6.86053	12.0926	5.15221
	7561	ZNF14	AAGATGACCACAGAAACCAG	206	122	187	237	183	157	19.2652	11.2529	9.56083	12.5073	13.2512	11.5557
	4141	MARS1	AAGATGACCTCACTAACCAG	43	37	0	0	12	0	4.02137	3.41278	0	0	0.868931	0
	6904	TBCD	AAGATGACGACGTCCCAGAG	455	539	343	353	122	247	42.5517	49.7159	17.5367	18.629	8.83414	18.1799
	3145	HMBS	AAGATGAGAGTGATTCGCGT	104	34	78	94	33	38	9.72611	3.13607	3.98794	4.96069	2.38956	2.79691
	90987	ZNF251	AAGATGAGAGTTAAAACCAA	100	77	235	166	202	110	9.35203	7.10227	12.0149	8.76037	14.627	8.09632
	115290	FBXO17	AAGATGAGATTGCGGCCGAA	534	503	1024	1014	843	858	49.9399	46.3953	52.3545	53.5121	61.0424	63.1513
	4899	NRF1	AAGATGAGCTATACTATGTG	182	197	126	72	86	84	17.0207	18.1707	6.44205	3.79968	6.22734	6.18265
	4008	LMO7	AAGATGATATGTCGTATCGA	336	241	1139	682	822	643	31.4228	22.2292	58.2341	35.9914	59.5218	47.3267
	81565	NDEL1	AAGATGATTTAAGTCAGACT	82	89	276	143	170	204	7.66867	8.20912	14.1112	7.54658	12.3099	15.015
	201255	LRRC45	AAGATGCAGACAGAGCCTGG	246	177	291	325	81	260	23.006	16.326	14.8781	17.1513	5.86529	19.1368
	254102	EHBP1L1	AAGATGCAGGGGGACCCCTG	273	209	590	525	402	436	25.531	19.2776	30.1652	27.706	29.1092	32.0909
	23193	GANAB	AAGATGCCCAAGTCGCGATG	244	262	471	509	300	311	22.819	24.1662	24.081	26.8616	21.7233	22.8905
	51283	BFAR	AAGATGCCCACCATAAAGCA	128	156	410	149	260	168	11.9706	14.389	20.9622	7.86322	18.8268	12.3653
	318	NUDT2	AAGATGCCTCATTCCCAAAG	407	403	543	478	278	449	38.0628	37.1716	27.7622	25.2256	20.1302	33.0477
	9757	KMT2B	AAGATGCGCATGGCTCGATG	426	512	339	188	436	185	39.8397	47.2255	17.3322	9.92138	31.5712	13.6165
	55756	INTS9	AAGATGCTATACAATGCAAG	225	224	406	322	324	161	21.0421	20.6611	20.7577	16.993	23.4611	11.8501
	83593	RASSF5	AAGATGCTCCGCACGTCGCG	286	361	652	434	415	428	26.7468	33.2976	33.3351	22.9036	30.0505	31.5021
	9141	PDCD5	AAGATGCTTACACCTGGCCC	553	553	824	707	662	514	51.7167	51.0072	42.129	37.3107	47.936	37.8319
	5325	PLAGL1	AAGATGCTTCTACACCCGGA	97	108	97	120	58	112	9.07147	9.96162	4.95936	6.3328	4.19983	8.24353
	55863	TMEM126B	AAGATGGCAGCATCTATGCA	180	142	115	292	111	191	16.8337	13.0977	5.87965	15.4098	8.03761	14.0582
	63908	NAPB	AAGATGGCTAAAAATTGGAG	227	294	353	299	134	332	21.2291	27.1178	18.048	15.7792	9.70307	24.4362
	421	ARVCF	AAGATGGTCATCATTGACCA	302	249	417	93	211	47	28.2431	22.9671	21.3201	4.90792	15.2787	3.45934
	84527	ZNF559	AAGATGTAGATGTTGGCTGA	491	497	1392	1313	1089	945	45.9185	45.8419	71.1694	69.2913	78.8555	69.5548
	9535	GMFG	AAGATGTCACTCACTTATGA	117	92	59	59	29	9	10.9419	8.48583	3.01652	3.11362	2.09992	0.662426
	7675	ZNF121	AAGATGTGACTGATCAACAA	188	130	295	399	211	245	17.5818	11.9908	15.0826	21.0565	15.2787	18.0327
	34	ACADM	AAGATGTGGATAACCAACGG	147	137	241	422	192	206	13.7475	12.6365	12.3217	22.2703	13.9029	15.1622
	51167	CYB5R4	AAGATGTTACTCATGATACG	196	249	500	529	258	261	18.33	22.9671	25.5637	27.9171	18.682	19.2104
	79956	ERMP1	AAGATGTTGACAAGACGCGA	168	193	409	219	509	216	15.7114	17.8018	20.9111	11.5574	36.8572	15.8982
	9941	EXOG	AAGATTATGTTGGAAGTGGG	110	203	473	293	246	143	10.2872	18.7242	24.1833	15.4626	17.8131	10.5252
	51277	DNAJC27	AAGATTCGTGTCTAAATACC	109	40	160	231	65	138	10.1937	3.68949	8.18039	12.1906	4.70671	10.1572
	5929	RBBP5	AAGATTCTCCATGGGACGAG	180	183	91	277	119	142	16.8337	16.8794	4.65259	14.6182	8.6169	10.4516
	163050	ZNF564	AAGATTGGTACAAAAATCAG	166	159	244	267	138	143	15.5244	14.6657	12.4751	14.0905	9.99271	10.5252
	79009	DDX50	AAGATTTAATAGCTCAAGCA	105	58	192	188	170	60	9.81963	5.34976	9.81646	9.92138	12.3099	4.41618
	6430	SRSF5	AAGATTTCATGAGACAAGCT	243	236	412	326	201	320	22.7254	21.768	21.0645	17.2041	14.5546	23.5529
	51438	MAGEC2	AAGATTTGGTATCACACCAG	225	352	474	597	307	426	21.0421	32.4675	24.2344	31.5057	22.2302	31.3548
	9815	GIT2	AAGCAAAACAAACCGGCAGA	425	252	764	593	425	351	39.7461	23.2438	39.0613	31.2946	30.7747	25.8346
	9197	SLC33A1	AAGCAAACGGTCCACCTGAG	562	587	2140	1401	1646	1484	52.5584	54.1433	109.413	73.9354	119.188	109.227
	3176	HNMT	AAGCAAACTTTACGTTCTCG	770	658	2104	2085	1245	1437	72.0106	60.6921	107.572	110.032	90.1516	105.767
	55705	IPO9	AAGCAAAGTGCGCTCCAGTG	171	147	69	50	31	24	15.992	13.5589	3.52779	2.63866	2.24474	1.76647
	11128	POLR3A	AAGCAAATCTTGTAACCCCG	46	41	28	15	49	8	4.30193	3.78173	1.43157	0.791599	3.54814	0.588823
	5501	PPP1CC	AAGCAACTACCTGTTTCTTG	139	168	499	176	405	157	12.9993	15.4959	25.5126	9.2881	29.3264	11.5557
	84324	SARNP	AAGCAAGAATGTCTTGCTCG	461	533	1351	993	1101	778	43.1129	49.1625	69.0731	52.4039	79.7245	57.2631
	144108	SPTY2D1	AAGCAAGAGCTATGGCCAAG	152	232	467	262	423	276	14.2151	21.399	23.8765	13.8266	30.6298	20.3144
	26121	PRPF31	AAGCAAGCCAAAGCTTCAGA	197	177	219	134	261	51	18.4235	16.326	11.1969	7.07162	18.8993	3.75375
	79982	DNAJB14	AAGCAAGCCTAATTGCACAA	214	236	476	514	324	412	20.0133	21.768	24.3366	27.1255	23.4611	30.3244
	5914	RARA	AAGCAAGGCTTGTAGATGCG	174	123	394	441	250	421	16.2725	11.3452	20.1442	23.273	18.1027	30.9868
	333926	PPM1J	AAGCAAGTGAGAGGGATCGG	360	405	622	767	585	487	33.6673	37.3561	31.8012	40.4771	42.3604	35.8446
	2673	GFPT1	AAGCAATAAGAATCAAACGC	82	121	0	0	0	0	7.66867	11.1607	0	0	0	0
	965	CD58	AAGCAATGTGCCTTTAAAAG	112	133	358	190	192	283	10.4743	12.2676	18.3036	10.0269	13.9029	20.8296
	55166	CENPQ	AAGCACACTAACCTAAAACA	77	99	43	142	32	65	7.20106	9.13149	2.19848	7.49381	2.31715	4.78419
	63977	PRDM15	AAGCACAGCAGGAACGAGGT	97	46	80	189	86	147	9.07147	4.24291	4.09019	9.97415	6.22734	10.8196
	64324	NSD1	AAGCACATAAAGATGAACGG	154	129	39	158	70	18	14.4021	11.8986	1.99397	8.33818	5.06877	1.32485
	55669	MFN1	AAGCACATAGAGGATGGTAT	438	356	653	606	450	343	40.9619	32.8365	33.3862	31.9806	32.5849	25.2458
	1973	EIF4A1	AAGCACATCAGAAGGCATTG	80	68	0	2	3	32	7.48163	6.27213	0	0.105547	0.217233	2.35529
	55970	GNG12	AAGCACCAACAATATAGCCC	305	241	344	584	291	387	28.5237	22.2292	17.5878	30.8196	21.0716	28.4843
	5605	MAP2K2	AAGCACCAGATCATGCACCG	142	91	214	250	187	136	13.2799	8.39359	10.9413	13.1933	13.5408	10.01
	5983	RFC3	AAGCACCTACTACGAATAGG	115	116	41	30	89	39	10.7548	10.6995	2.09622	1.5832	6.44457	2.87051
	57584	ARHGAP21	AAGCACGACAGATTATAACC	181	117	375	317	178	285	16.9272	10.7918	19.1728	16.7291	12.8891	20.9768
	5422	POLA1	AAGCACGCAATAAAGACAAG	56	58	88	103	88	37	5.23714	5.34976	4.49921	5.43565	6.37216	2.72331
	445582	POTEE	AAGCACGGAAGTACTCATGT	95	87	7	15	67	27	8.88443	8.02464	0.357892	0.791599	4.85153	1.98728
	10257	ABCC4	AAGCACGGGTAAACCTTGCA	293	331	474	583	522	460	27.4015	30.5305	24.2344	30.7668	37.7985	33.8573
	55687	TRMU	AAGCACGTTAAGAAGCCCGA	55	42	142	198	68	253	5.14362	3.87396	7.26009	10.4491	4.92394	18.6215
	5909	RAP1GAP	AAGCACTTTCTCGGCAAGGT	157	130	408	262	231	90	14.6827	11.9908	20.86	13.8266	16.7269	6.62426
	9456	HOMER1	AAGCAGAACGTCTGCACAAG	380	427	971	1188	526	879	35.5377	39.3853	49.6447	62.6947	38.0882	64.697
	8997	KALRN	AAGCAGAAGAAAGTTCGCGA	163	80	298	104	111	128	15.2438	7.37898	15.236	5.48842	8.03761	9.42118
	1017	CDK2	AAGCAGAGAGATCTCTCGGA	185	169	48	116	78	102	17.3013	15.5881	2.45412	6.1217	5.64805	7.5075
	9667	SAFB2	AAGCAGAGGAATGGAGCGGA	168	175	111	112	54	53	15.7114	16.1415	5.67514	5.91061	3.91019	3.90096
	84893	FBH1	AAGCAGAGGACAGTACGTCT	465	426	768	1308	1027	919	43.487	39.2931	39.2658	69.0275	74.366	67.6411
	2551	GABPA	AAGCAGAGTGCACAGAAGAA	227	265	497	416	207	153	21.2291	24.4429	25.4103	21.9537	14.9891	11.2612
	381	ARF5	AAGCAGATGCGGATTCTCAT	135	126	454	295	325	149	12.6252	11.6219	23.2118	15.5681	23.5336	10.9668
	10384	BTN3A3	AAGCAGCAACGAGATAGGCA	155	188	98	139	66	186	14.4957	17.3406	5.01049	7.33549	4.77912	13.6901
	201254	CENPX	AAGCAGCAGTCCGCGGCGTG	754	735	1353	1172	804	1067	70.5143	67.7944	69.1754	61.8503	58.2184	78.5343
	23015	GOLGA8A	AAGCAGCAGTCCTGAACTCG	170	201	436	424	206	372	15.8985	18.5397	22.2915	22.3759	14.9167	27.3803
	11218	DDX20	AAGCAGCAGTGACTCGAAGT	218	264	5	9	0	11	20.3874	24.3506	0.255637	0.47496	0	0.809632
	135293	PM20D2	AAGCAGCATTCTCTTGTGAT	357	432	1011	1181	677	760	33.3868	39.8465	51.6898	62.3253	49.0222	55.9382
	1105	CHD1	AAGCAGCCATCCTATATTGG	332	358	211	200	144	92	31.0487	33.0209	10.7879	10.5547	10.4272	6.77147
	65057	ACD	AAGCAGCGTGGCCCCGACGT	281	337	374	362	219	330	26.2792	31.084	19.1217	19.1039	15.858	24.289
	80178	TEDC2	AAGCAGCTTCCCAGAACTCG	344	291	97	49	65	47	32.171	26.841	4.95936	2.58589	4.70671	3.45934
	10838	ZNF275	AAGCAGGACTTTAAGCCGAA	119	113	167	231	195	165	11.1289	10.4228	8.53828	12.1906	14.1201	12.1445
	55701	ARHGEF40	AAGCAGGCCCCAATGCGTAG	240	289	340	351	337	216	22.4449	26.6566	17.3833	18.5234	24.4025	15.8982
	29780	PARVB	AAGCAGTACATGACCTGCTG	332	161	627	538	436	462	31.0487	14.8502	32.0569	28.392	31.5712	34.0046
	64062	RBM26	AAGCAGTATGAGGATAGTAG	180	272	386	768	338	357	16.8337	25.0885	19.7352	40.5299	24.4749	26.2762
	375748	ERCC6L2	AAGCATAAAATCTATCACAG	155	90	98	77	37	90	14.4957	8.30135	5.01049	4.06354	2.6792	6.62426
	10901	DHRS4	AAGCATAATGGATGTCACTG	116	127	333	138	237	210	10.8484	11.7141	17.0254	7.28271	17.1614	15.4566
	5567	PRKACB	AAGCATACTCCAGTCGAACA	184	122	249	241	262	217	17.2077	11.2529	12.7307	12.7184	18.9717	15.9718
	55893	ZNF395	AAGCATCCCCCAAATACTTG	96	171	99	343	122	225	8.97795	15.7726	5.06161	18.1012	8.83414	16.5607
	10009	ZBTB33	AAGCATCTCAGGTACAGCGC	328	348	769	547	468	267	30.6747	32.0986	39.317	28.867	33.8883	19.652
	143686	SESN3	AAGCATGATAATGTGCCAGG	149	238	491	335	310	202	13.9345	21.9525	25.1036	17.6791	22.4474	14.8678
	23348	DOCK9	AAGCATGGCTGGCTGTACAA	300	243	513	531	284	331	28.0561	22.4137	26.2284	28.0226	20.5647	24.3626
	5916	RARG	AAGCATGGCTTGTAGACCCG	98	233	296	300	191	121	9.16499	21.4913	15.1337	15.832	13.8305	8.90595
	1781	DYNC1I2	AAGCATTGCTTCAAAGCATG	368	303	315	251	153	145	34.4155	27.9479	16.1051	13.2461	11.0789	10.6724
	10392	NOD1	AAGCCAAACAGAAACTCCTG	254	185	218	461	291	369	23.7542	17.0639	11.1458	24.3285	21.0716	27.1595
	8942	KYNU	AAGCCAACATAACAACCCTA	36	50	14	107	16	145	3.36673	4.61186	0.715784	5.64674	1.15858	10.6724
	8672	EIF4G3	AAGCCAAGGACAAAGCCCGG	117	119	181	134	138	155	10.9419	10.9762	9.25406	7.07162	9.99271	11.4085
	6249	CLIP1	AAGCCAAGGCCAACGCAGTG	552	623	836	1332	569	726	51.6232	57.4638	42.7425	70.294	41.2018	53.4357
	55775	TDP1	AAGCCAATCCTGCTTGTGCA	250	219	430	596	301	403	23.3801	20.2	21.9848	31.4529	21.7957	29.662
	1060	CENPC	AAGCCACAAACAGATCAGGT	62	98	20	25	12	2	5.79826	9.03925	1.02255	1.31933	0.868931	0.147206
	5364	PLXNB1	AAGCCACACCAATTCTGGAG	111	142	291	185	202	178	10.3808	13.0977	14.8781	9.76306	14.627	13.1013
	5360	PLTP	AAGCCACAGGATCCTTCATG	293	378	361	385	340	323	27.4015	34.8657	18.457	20.3177	24.6197	23.7737
	25764	HYPK	AAGCCACGGAAACATGACAG	111	133	28	45	32	34	10.3808	12.2676	1.43157	2.3748	2.31715	2.5025
	8310	ACOX3	AAGCCACGGCAGTAATACCA	102	156	318	272	308	243	9.53907	14.389	16.2585	14.3543	22.3026	17.8855
	23233	EXOC6B	AAGCCACTATCGATTCTGCA	85	152	289	332	224	252	7.94923	14.0201	14.7758	17.5207	16.2201	18.5479
	254042	METAP1D	AAGCCAGACTATGTGACGAC	333	445	1041	776	853	582	31.1423	41.0456	53.2236	40.9521	61.7665	42.8369
	84866	TMEM25	AAGCCAGAGATTGCCCAAGT	49	156	62	213	79	150	4.5825	14.389	3.1699	11.2407	5.72046	11.0404
	29781	NCAPH2	AAGCCAGGACCTCAGATGCA	188	145	150	100	114	49	17.5818	13.3744	7.66911	5.27733	8.25485	3.60654
	127253	TYW3	AAGCCATAAGGGAAAACTGA	45	46	125	118	104	90	4.20841	4.24291	6.39093	6.22725	7.53074	6.62426
	11201	POLI	AAGCCATGTATAATCAGTTG	280	212	751	634	475	550	26.1857	19.5543	38.3967	33.4583	34.3952	40.4816
	4176	MCM7	AAGCCCAACTACTTACTGCG	97	116	4	2	6	5	9.07147	10.6995	0.20451	0.105547	0.434466	0.368015
	2182	ACSL4	AAGCCCACTTCAGACAAACC	158	267	201	192	150	116	14.7762	24.6273	10.2766	10.1325	10.8616	8.53794
	5198	PFAS	AAGCCCATCATGTTTAGTGG	114	104	13	12	1	7	10.6613	9.59267	0.664656	0.63328	0.0724109	0.515221
	8357	H3C10	AAGCCCCATCGCTATCGGCC	263	373	618	359	335	246	24.5958	34.4045	31.5967	18.9456	24.2577	18.1063
	253461	ZBTB38	AAGCCCGAGCCAGATAAAGT	122	165	200	308	94	176	11.4095	15.2191	10.2255	16.2542	6.80663	12.9541
	399664	MEX3D	AAGCCCGCGAACACGTCGGG	383	296	693	676	477	405	35.8183	27.3022	35.4313	35.6747	34.54	29.8092
	23253	ANKRD12	AAGCCCTATAGATTCCTCAA	242	257	288	496	267	265	22.6319	23.705	14.7247	26.1756	19.3337	19.5048
	7329	UBE2I	AAGCCCTCCTTACAAATGGG	180	140	20	21	19	5	16.8337	12.9132	1.02255	1.10824	1.37581	0.368015
	9637	FEZ2	AAGCCGATCTGACTGTGTAG	187	108	208	184	197	210	17.4883	9.96162	10.6345	9.71029	14.265	15.4566
	9522	SCAMP1	AAGCCGCAGAATTAGATCGT	118	140	233	271	154	173	11.0354	12.9132	11.9127	14.3016	11.1513	12.7333
	91057	CCDC34	AAGCCGCCTGACACCATGGG	117	173	88	69	82	106	10.9419	15.957	4.49921	3.64136	5.9377	7.80191
	79810	PTCD2	AAGCCGCGGATACCTCCGAG	560	455	898	980	788	651	52.3714	41.9679	45.9124	51.7178	57.0598	47.9155
	654364	NME1-NME2	AAGCCGGACGGCGTGCAGCG	244	272	713	333	513	269	22.819	25.0885	36.4538	17.5735	37.1468	19.7992
	221002	RASGEF1A	AAGCCGGGCCTGAAAAGGTG	103	175	109	124	73	173	9.63259	16.1415	5.57289	6.54389	5.286	12.7333
	132864	CPEB2	AAGCCGGTGACAGGCAACGG	407	445	778	867	639	555	38.0628	41.0456	39.7771	45.7544	46.2706	40.8496
	11104	KATNA1	AAGCCGTAGTGTTACCAATG	153	120	404	135	273	129	14.3086	11.0685	20.6555	7.12439	19.7682	9.49478
	3622	ING2	AAGCCGTGATTTATGTCACA	256	326	1070	900	642	597	23.9412	30.0693	54.7063	47.496	46.4878	43.941
	400966	RGPD1	AAGCCGTTTACACACAGGAA	269	341	256	342	226	242	25.157	31.4529	13.0886	18.0485	16.3649	17.8119
	317749	DHRS4L2	AAGCCTAATGGATGTCACCG	256	250	839	513	509	403	23.9412	23.0593	42.8959	27.0727	36.8572	29.662
	64114	TMBIM1	AAGCCTAGAGACTTACACAA	174	108	154	235	98	326	16.2725	9.96162	7.87362	12.4017	7.09627	23.9946
	114804	RNF157	AAGCCTGGTCAATATCCGAA	147	122	188	229	81	188	13.7475	11.2529	9.61195	12.0851	5.86529	13.8374
	2335	FN1	AAGCCTGGTGTGGTATACGA	315	228	718	629	574	443	29.4589	21.0301	36.7095	33.1944	41.5639	32.6061
	10228	STX6	AAGCCTTCATTACAAGTACT	476	451	1255	1122	835	784	44.5157	41.599	64.1649	59.2116	60.4631	57.7047
	8542	APOL1	AAGCCTTGACAAATTGAAGG	184	196	266	442	173	238	17.2077	18.0785	13.5999	23.3258	12.5271	17.5175
	7531	YWHAE	AAGCGAATAGGATGCGTTGG	190	184	167	253	147	245	17.7689	16.9717	8.53828	13.3516	10.6444	18.0327
	3587	IL10RA	AAGCGACAGATGGTTTCACC	305	378	739	695	623	550	28.5237	34.8657	37.7832	36.6774	45.112	40.4816
	84930	MASTL	AAGCGATAACACTTGTCCTG	92	122	0	0	0	0	8.60387	11.2529	0	0	0	0
	8125	ANP32A	AAGCGATAACAGAGTCTCAG	64	47	208	124	112	89	5.9853	4.33515	10.6345	6.54389	8.11003	6.55066
	23404	EXOSC2	AAGCGCAGGATACACTGATA	141	167	72	75	96	82	13.1864	15.4036	3.68117	3.958	6.95145	6.03544
	51305	KCNK9	AAGCGCATTAAGAAGTGCTG	501	611	976	1093	668	790	46.8537	56.357	49.9004	57.6812	48.3705	58.1463
	10075	HUWE1	AAGCGCTCAAATCGGACCAA	227	175	149	183	125	71	21.2291	16.1415	7.61798	9.65751	9.05137	5.22581
	3021	H3-3B	AAGCGCTCCCTCTACCGGCG	139	112	284	264	121	152	12.9993	10.3306	14.5202	13.9321	8.76172	11.1876
	221154	MICU2	AAGCGCTGCTTACGAAGAGA	348	439	798	936	667	875	32.5451	40.4922	40.7997	49.3958	48.2981	64.4026
	10174	SORBS3	AAGCGCTGGGTCAAGTACGA	519	443	740	715	639	529	48.537	40.8611	37.8343	37.7329	46.2706	38.936
	113230	MISP3	AAGCGCTTGAGTTCGCCCAG	196	241	279	277	148	158	18.33	22.2292	14.2645	14.6182	10.7168	11.6293
	1408	CRY2	AAGCGCTTGTATGTAAGGGG	158	182	395	270	390	177	14.7762	16.7872	20.1953	14.2488	28.2403	13.0277
	90333	ZNF468	AAGCGCTTTGTGAATGAAGA	126	94	410	412	240	229	11.7836	8.6703	20.9622	21.7426	17.3786	16.8551
	51593	SRRT	AAGCGGAACCGGAAGCACAG	86	54	28	66	16	61	8.04275	4.98081	1.43157	3.48304	1.15858	4.48978
	57120	GOPC	AAGCGGACATCACTTATGAG	76	178	197	428	143	157	7.10754	16.4182	10.0721	22.587	10.3548	11.5557
	2193	FARSA	AAGCGGACCCACTCTCAGGG	99	173	35	0	39	0	9.25851	15.957	1.78946	0	2.82403	0
	90993	CREB3L1	AAGCGGACCCTGATTGCTGA	143	233	268	401	164	245	13.3734	21.4913	13.7021	21.1621	11.8754	18.0327
	85376	RIMBP3	AAGCGGAGAACAAGCAGCTG	403	484	357	444	266	381	37.6887	44.6428	18.2525	23.4313	19.2613	28.0427
	664	BNIP3	AAGCGGAGGTCGGAGCGCCG	83	94	152	108	91	62	7.76219	8.6703	7.77137	5.69952	6.5894	4.56338
	65084	TMEM135	AAGCGGATTGTAGGATCTCA	274	286	643	565	579	315	25.6246	26.3799	32.8749	29.8169	41.9259	23.1849
	10111	RAD50	AAGCGGCGTGATGAAATGCT	125	123	70	95	45	62	11.69	11.3452	3.57892	5.01346	3.25849	4.56338
	6892	TAPBP	AAGCGGCTCATCTCGCAGTG	273	397	472	578	348	383	25.531	36.6182	24.1321	30.503	25.199	28.1899
	7416	VDAC1	AAGCGGGAGCACATTAACCT	132	105	62	118	55	128	12.3447	9.68491	3.1699	6.22725	3.9826	9.42118
	440400	RNASEK	AAGCGGGCTCGGAAAGCGGT	457	543	498	983	549	525	42.7388	50.0848	25.4614	51.8761	39.7536	38.6415
	55262	TRAPPC14	AAGCGGTCATCACAAAACAC	222	243	431	399	278	304	20.7615	22.4137	22.0359	21.0565	20.1302	22.3753
	9926	LPGAT1	AAGCGGTTCTGGTATATCGA	174	92	532	249	311	150	16.2725	8.48583	27.1998	13.1406	22.5198	11.0404
	23078	VWA8	AAGCGTAAGAGTTTGTACTG	337	228	890	642	804	502	31.5163	21.0301	45.5034	33.8805	58.2184	36.9487
	2972	BRF1	AAGCGTGGAATATACAGGCA	494	568	559	559	286	355	46.199	52.3908	28.5802	29.5003	20.7095	26.129
	2224	FDPS	AAGCGTGGACAGAGGAACCT	188	228	331	397	265	260	17.5818	21.0301	16.9232	20.951	19.1889	19.1368
	339122	RAB43	AAGCGTGGGCAAGACGTGCG	329	451	1378	1208	994	746	30.7682	41.599	70.4536	63.7501	71.9765	54.9078
	56957	OTUD7B	AAGCGTTGAAAAGGCGCTGG	103	175	142	120	105	82	9.63259	16.1415	7.26009	6.3328	7.60315	6.03544
	120103	SLC36A4	AAGCGTTGAATATTGGCATG	264	412	723	897	537	698	24.6894	38.0017	36.9651	47.3376	38.8847	51.3748
	9735	KNTC1	AAGCTAACGATGAAAATCGG	127	118	86	11	38	39	11.8771	10.884	4.39696	0.580506	2.75162	2.87051
	10244	RABEPK	AAGCTAGCATGTTCATACCG	313	329	234	332	379	252	29.2719	30.3461	11.9638	17.5207	27.4437	18.5479
	6749	SSRP1	AAGCTCAACATCAAAAACCG	57	93	100	60	35	79	5.33066	8.57806	5.11274	3.1664	2.53438	5.81463
	5814	PURB	AAGCTCATAGACGACTACGG	87	65	410	128	262	109	8.13627	5.99542	20.9622	6.75498	18.9717	8.02272
	79843	FAM124B	AAGCTCCAGAGAATGCCCCT	146	230	268	598	189	424	13.654	21.2146	13.7021	31.5584	13.6857	31.2076
	9908	G3BP2	AAGCTCCGGAATATTTACAC	69	79	64	97	43	56	6.4529	7.28674	3.27215	5.11901	3.11367	4.12176
	84302	PGAP4	AAGCTCCTCAAAATAGTGGA	402	333	584	760	597	484	37.5952	30.715	29.8584	40.1077	43.2293	35.6238
	51014	TMED7	AAGCTCGAAGGTGATCTCAG	140	150	260	226	213	104	13.0928	13.8356	13.2931	11.9268	15.4235	7.65471
	196383	RILPL2	AAGCTCGCGGCCCAACAGGT	175	208	85	278	71	94	16.3661	19.1853	4.34583	14.671	5.14118	6.91868
	81786	TRIM7	AAGCTCTACTGCCAGGACGA	202	271	526	435	276	399	18.8911	24.9963	26.893	22.9564	19.9854	29.3676
	81688	C6orf62	AAGCTCTAGGGAACTTTCCA	139	101	169	180	111	92	12.9993	9.31596	8.64053	9.49919	8.03761	6.77147
	6676	SPAG4	AAGCTCTTGAACACCCGCGG	129	110	176	234	140	113	12.0641	10.1461	8.99842	12.349	10.1375	8.31713
	84892	POMGNT2	AAGCTGAACGTGAGCCACAC	81	55	173	126	110	67	7.57515	5.07305	8.84504	6.64944	7.9652	4.9314
	128077	LIX1L	AAGCTGACAACCCAAATACA	190	261	354	478	345	444	17.7689	24.0739	18.0991	25.2256	24.9818	32.6797
	4597	MVD	AAGCTGACAGGCAGTACCGT	144	96	97	4	35	0	13.4669	8.85478	4.95936	0.211093	2.53438	0
	139285	AMER1	AAGCTGAGGTAATTCCCCGG	120	133	253	321	141	239	11.2224	12.2676	12.9352	16.9402	10.2099	17.5911
	9275	BCL7B	AAGCTGATAGACGTCAGACA	148	138	167	183	120	112	13.841	12.7287	8.53828	9.65751	8.68931	8.24353
	163131	ZNF780B	AAGCTGATTGAGGAGACTAA	211	346	610	724	581	455	19.7328	31.9141	31.1877	38.2079	42.0708	33.4893
	10490	VTI1B	AAGCTGCACGAGATCTTCCG	202	306	475	492	276	382	18.8911	28.2246	24.2855	25.9645	19.9854	28.1163
	84135	UTP15	AAGCTGCATAATCAAAACTG	60	105	7	80	6	13	5.61122	9.68491	0.357892	4.22186	0.434466	0.956838
	49855	SCAPER	AAGCTGCTGAGCTAAGCAGT	171	206	256	189	165	205	15.992	19.0009	13.0886	9.97415	11.9478	15.0886
	7170	TPM3	AAGCTGCTGATGAGAGTGAG	394	485	768	664	569	624	36.847	44.7351	39.2658	35.0415	41.2018	45.9282
	9401	RECQL4	AAGCTGGACCCCCATCGGAG	355	328	501	311	301	235	33.1997	30.2538	25.6148	16.4125	21.7957	17.2967
	64375	IKZF4	AAGCTGGAGAGGGATCCCTC	179	172	216	372	138	269	16.7401	15.8648	11.0435	19.6317	9.99271	19.7992
	10480	EIF3M	AAGCTGGTCAAATTTCGCGA	127	135	407	192	301	109	11.8771	12.452	20.8089	10.1325	21.7957	8.02272
	7073	TIAL1	AAGCTGTAAAATGATAACAG	111	165	755	686	665	309	10.3808	15.2191	38.6012	36.2025	48.1533	22.7433
	11196	SEC23IP	AAGCTGTAACCACTAATCAG	103	132	89	102	87	119	9.63259	12.1753	4.55034	5.38288	6.29975	8.75875
	84918	LRP11	AAGCTGTCCCACCTACAGGA	310	441	771	517	552	549	28.9913	40.6766	39.4192	27.2838	39.9708	40.408
	5606	MAP2K3	AAGCTGTCGGTGATCCACAG	99	160	46	10	12	33	9.25851	14.758	2.35186	0.527733	0.868931	2.4289
	8976	WASL	AAGCTGTTAAAAATGAACTG	151	125	99	224	99	90	14.1216	11.5297	5.06161	11.8212	7.16868	6.62426
	84458	LCOR	AAGCTTACAGGATGGAACCA	471	572	1221	1527	828	991	44.0481	52.7597	62.4266	80.5848	59.9563	72.9405
	84057	MND1	AAGCTTAGTTGATGATGGTA	195	115	80	32	15	49	18.2365	10.6073	4.09019	1.68875	1.08616	3.60654
	11112	HIBADH	AAGCTTATTCCGGAGCAAAT	109	76	254	149	180	124	10.1937	7.01003	12.9864	7.86322	13.034	9.12676
	10694	CCT8	AAGCTTATTGCTCAGGCATG	380	330	185	257	75	128	35.5377	30.4383	9.45857	13.5627	5.43082	9.42118
	55577	NAGK	AAGCTTCGCAGCGGTACCAG	124	91	221	176	188	127	11.5965	8.39359	11.2992	9.2881	13.6133	9.34757
	55872	PBK	AAGCTTCTGCATAAACGGAG	176	176	357	317	219	141	16.4596	16.2338	18.2525	16.7291	15.858	10.378
	9816	URB2	AAGCTTGAATCAGAGAACGA	56	35	71	206	17	86	5.23714	3.2283	3.63005	10.8713	1.23099	6.32985
	262	AMD1	AAGCTTGCTAGGGATTACAG	114	88	77	70	74	103	10.6613	8.11688	3.93681	3.69413	5.35841	7.5811
	55635	DEPDC1	AAGCTTTCTACGATTTGGTG	419	498	827	1133	767	813	39.185	45.9341	42.2824	59.7921	55.5392	59.8392
	79754	ASB13	AAGCTTTGCCGCATTCACGT	81	137	300	341	239	261	7.57515	12.6365	15.3382	17.9957	17.3062	19.2104
	9877	ZC3H11A	AAGGAAAAATCTAAGAAGCA	135	124	205	192	167	112	12.6252	11.4374	10.4811	10.1325	12.0926	8.24353
	10946	SF3A3	AAGGAAACATACCTCCCAGG	58	85	36	29	11	29	5.42418	7.84017	1.84059	1.53043	0.79652	2.13449
	10776	ARPP19	AAGGAAACGGTTGCAGAAAG	411	549	661	1014	785	813	38.4369	50.6382	33.7952	53.5121	56.8426	59.8392
	9869	SETDB1	AAGGAAAGAGTCTACTGTCG	139	180	12	1	7	5	12.9993	16.6027	0.613529	0.0527733	0.506877	0.368015
	10600	USP16	AAGGAAAGATTCATGAACCA	174	225	186	123	192	122	16.2725	20.7534	9.5097	6.49112	13.9029	8.97956
	5935	RBM3	AAGGAAAGCTCTTCGTGGGA	157	172	186	292	111	163	14.6827	15.8648	9.5097	15.4098	8.03761	11.9973
	93349	SP140L	AAGGAAAGTGACCAAGCATG	148	208	387	230	199	236	13.841	19.1853	19.7863	12.1379	14.4098	17.3703
	1073	CFL2	AAGGAAATCTTCTACACAAG	263	241	471	487	302	321	24.5958	22.2292	24.081	25.7006	21.8681	23.6265
	26993	AKAP8L	AAGGAACACTTTAAGTACGT	74	100	83	36	58	18	6.9205	9.22372	4.24357	1.89984	4.19983	1.32485
	55681	SCYL2	AAGGAACCTGCGGTCCTCAT	563	603	1534	1733	1246	1013	52.6519	55.6191	78.4294	91.4561	90.224	74.5598
	54468	MIOS	AAGGAACGGATGTAGACGTG	216	180	158	277	157	263	20.2004	16.6027	8.07813	14.6182	11.3685	19.3576
	6341	SCO1	AAGGAACGGCAGCGACACAT	163	218	48	56	21	29	15.2438	20.1077	2.45412	2.9553	1.52063	2.13449
	5696	PSMB8	AAGGAACGTTCAGATTGAGA	331	260	700	438	382	325	30.9552	23.9817	35.7892	23.1147	27.661	23.921
	729873	TBC1D3	AAGGAAGCATATATTCTTCA	229	159	282	283	170	141	21.4162	14.6657	14.4179	14.9348	12.3099	10.378
	64968	MRPS6	AAGGAAGCGCTCGTTCACCC	158	173	84	79	125	114	14.7762	15.957	4.2947	4.16909	9.05137	8.39073
	286826	LIN9	AAGGAAGCTTATCTAACACG	362	447	893	587	476	386	33.8544	41.2301	45.6568	30.9779	34.4676	28.4107
	57690	TNRC6C	AAGGAATAAGCAATTCTGTG	255	296	621	592	435	362	23.8477	27.3022	31.7501	31.2418	31.4988	26.6443
	64780	MICAL1	AAGGAATAATACAGCACTGG	161	223	360	221	230	114	15.0568	20.5689	18.4059	11.6629	16.6545	8.39073
	100131211	NEMP2	AAGGAATACTTACTGACTCA	260	306	457	647	332	504	24.3153	28.2246	23.3652	34.1443	24.0404	37.0959
	55157	DARS2	AAGGAATATACATACCCCTG	91	158	20	82	12	32	8.51035	14.5735	1.02255	4.32741	0.868931	2.35529
	84874	ZNF514	AAGGAATCAATGCCAAGTTG	555	394	1254	1223	790	986	51.9038	36.3415	64.1138	64.5417	57.2046	72.5725
	29789	OLA1	AAGGAATGACCAAAGCACCT	316	255	401	214	220	151	29.5524	23.5205	20.5021	11.2935	15.9304	11.114
	90326	THAP3	AAGGAATGGGTGCTGAACAT	590	372	686	630	398	561	55.177	34.3123	35.0734	33.2472	28.8196	41.2912
	144404	TMEM120B	AAGGACAAATCGACATGCCA	247	174	690	411	621	311	23.0995	16.0493	35.2779	21.6898	44.9672	22.8905
	9516	LITAF	AAGGACAACACATTTGGATA	392	496	1036	1098	1013	719	36.66	45.7497	52.968	57.9451	73.3523	52.9205
	55905	RNF114	AAGGACAAGGAAAGGTGTAA	497	564	701	1027	514	542	46.4796	52.0218	35.8403	54.1982	37.2192	39.8928
	23015	GOLGA8A	AAGGACACGTGACACAGGTG	166	163	278	350	184	197	15.5244	15.0347	14.2134	18.4707	13.3236	14.4998
	150383	CDPF1	AAGGACAGATTCCTGGTCCT	223	140	401	562	196	312	20.855	12.9132	20.5021	29.6586	14.1925	22.9641
	161882	ZFPM1	AAGGACAGGAACCAGAACCC	157	182	34	61	38	111	14.6827	16.7872	1.73833	3.21917	2.75162	8.16993
	91869	RFT1	AAGGACCAAAACACACCCAG	238	241	3	11	8	2	22.2578	22.2292	0.153382	0.580506	0.579288	0.147206
	171425	CLYBL	AAGGACCCGGGATTGCAAAA	142	93	272	253	219	203	13.2799	8.57806	13.9067	13.3516	15.858	14.9414
	5874	RAB27B	AAGGACCGAATGGATCTTCA	366	424	1166	1111	726	795	34.2284	39.1086	59.6146	58.6311	52.5703	58.5143
	5292	PIM1	AAGGACCGGATTTCCGACTG	424	316	400	304	358	211	39.6526	29.147	20.451	16.0431	25.9231	15.5302
	64768	IPPK	AAGGACCTGGATACTCTCAG	203	240	28	74	75	32	18.9846	22.1369	1.43157	3.90522	5.43082	2.35529
	5701	PSMC2	AAGGACGACAAGCCCATCCG	165	143	99	128	115	142	15.4309	13.1899	5.06161	6.75498	8.32726	10.4516
	124583	CANT1	AAGGACGAGCGTCTGTACGT	150	163	204	325	166	251	14.028	15.0347	10.43	17.1513	12.0202	18.4743
	8991	SELENBP1	AAGGACGAGCTGCATCACTC	185	149	205	385	186	465	17.3013	13.7434	10.4811	20.3177	13.4684	34.2254
	51195	RAPGEFL1	AAGGACGAGTCCCTTTACCA	91	131	212	163	108	146	8.51035	12.0831	10.839	8.60205	7.82038	10.746
	79840	NHEJ1	AAGGACTAGCTAGCATGCAG	624	572	289	294	255	198	58.3567	52.7597	14.7758	15.5153	18.4648	14.5734
	284439	SLC25A42	AAGGACTCACATTTCCTTCG	364	453	1193	1084	878	915	34.0414	41.7835	60.995	57.2063	63.5768	67.3467
	66008	TRAK2	AAGGACTCATTGAACCGAAG	201	247	378	348	281	245	18.7976	22.7826	19.3262	18.3651	20.3475	18.0327
	51564	HDAC7	AAGGACTGGGCAAAGTGGAA	191	175	213	181	131	94	17.8624	16.1415	10.8901	9.55197	9.48583	6.91868
	27346	TMEM97	AAGGACTTAAACCAGGCTGG	132	158	90	237	125	234	12.3447	14.5735	4.60147	12.5073	9.05137	17.2231
	56267	KYAT3	AAGGACTTGATAGTAATGTG	120	147	168	287	160	262	11.2224	13.5589	8.5894	15.1459	11.5858	19.284
	5213	PFKM	AAGGACTTTCGGGAACGAGA	121	109	143	179	168	158	11.316	10.0539	7.31122	9.44642	12.165	11.6293
	6100	RP9	AAGGACTTTGGATGCCACTG	198	244	397	387	220	277	18.517	22.5059	20.2976	20.4233	15.9304	20.388
	9397	NMT2	AAGGAGAAACCAAATTCCGG	54	87	52	170	91	136	5.0501	8.02464	2.65863	8.97146	6.5894	10.01
	51763	INPP5K	AAGGAGAAGTGTGACGCCGG	472	501	789	1432	513	705	44.1416	46.2109	40.3395	75.5714	37.1468	51.8901
	10728	PTGES3	AAGGAGAATCTGGCCAGTCA	472	460	1107	1110	681	777	44.1416	42.4291	56.598	58.5784	49.3119	57.1895
	27242	TNFRSF21	AAGGAGACAGACAACGTCTG	128	171	163	266	51	179	11.9706	15.7726	8.33377	14.0377	3.69296	13.1749
	114899	C1QTNF3	AAGGAGAGAAGGGCTACCCG	319	237	409	414	269	385	29.833	21.8602	20.9111	21.8481	19.4785	28.3371
	116840	CNTROB	AAGGAGAGCTGGATACAGCT	127	201	252	339	257	183	11.8771	18.5397	12.8841	17.8901	18.6096	13.4693
	79637	ARMC7	AAGGAGCACATCCTGCACGC	276	338	185	206	67	96	25.8116	31.1762	9.45857	10.8713	4.85153	7.06588
	124446	TMEM219	AAGGAGCAGCAGGATCAAAG	90	126	430	109	214	88	8.41683	11.6219	21.9848	5.75229	15.4959	6.47706
	672	BRCA1	AAGGAGCCAACATAACAGAT	167	217	32	108	30	131	15.6179	20.0155	1.63608	5.69952	2.17233	9.64198
	83590	TMUB1	AAGGAGCCAATGGTGTCGTG	96	94	134	129	60	69	8.97795	8.6703	6.85107	6.80776	4.34466	5.0786
	54952	TRNAU1AP	AAGGAGCCGTGTAAAGCCAG	311	308	178	114	195	57	29.0848	28.4091	9.10068	6.01616	14.1201	4.19537
	23013	SPEN	AAGGAGCGTCTATGCAACCA	600	551	870	793	607	680	56.1122	50.8227	44.4808	41.8492	43.9534	50.05
	8764	TNFRSF14	AAGGAGGACGAGTACCCAGT	427	511	531	729	392	592	39.9332	47.1332	27.1487	38.4717	28.3851	43.5729
	25802	LMOD1	AAGGAGGAGAAGATCATCCG	287	364	420	719	325	458	26.8403	33.5744	21.4735	37.944	23.5336	33.7101
	55192	DNAJC17	AAGGAGGATGAGTCAAAAGG	260	229	115	43	134	20	24.3153	21.1223	5.87965	2.26925	9.70307	1.47206
	7329	UBE2I	AAGGAGGCTTGTTTAAACTA	103	80	20	9	3	19	9.63259	7.37898	1.02255	0.47496	0.217233	1.39846
	6623	SNCG	AAGGAGGGGGTCATGTATGT	121	86	285	115	270	101	11.316	7.9324	14.5713	6.06893	19.551	7.4339
	966	CD59	AAGGAGGGTCTGTCCTGTTC	372	352	784	955	583	742	34.7896	32.4675	40.0839	50.3985	42.2156	54.6134
	157922	CAMSAP1	AAGGAGTACTCTCAGCACAA	81	81	186	201	135	227	7.57515	7.47122	9.5097	10.6074	9.77548	16.7079
	6871	TADA2A	AAGGAGTCAAAGGTAGGTCG	286	316	249	166	172	168	26.7468	29.147	12.7307	8.76037	12.4547	12.3653
	6487	ST3GAL3	AAGGAGTCATCCAGGAACAT	80	116	288	180	429	116	7.48163	10.6995	14.7247	9.49919	31.0643	8.53794
	7695	ZNF136	AAGGAGTGGTGAGAACTGAA	163	200	547	564	271	340	15.2438	18.4474	27.9667	29.7641	19.6234	25.025
	55761	TTC17	AAGGATAAAACTGCATACAG	173	105	231	124	242	199	16.179	9.68491	11.8104	6.54389	17.5234	14.647
	5204	PFDN5	AAGGATACAGAACTCGTCAG	472	476	115	31	42	25	44.1416	43.9049	5.87965	1.63597	3.04126	1.84007
	64858	DCLRE1B	AAGGATAGCAATCGTAGGGT	131	117	60	107	106	42	12.2512	10.7918	3.06764	5.64674	7.67556	3.09132
	84524	ZC3H8	AAGGATCAAATGCTTTGCTG	342	368	260	365	120	292	31.984	33.9433	13.2931	19.2623	8.68931	21.4921
	222255	ATXN7L1	AAGGATCAAGGGATAAACCA	217	328	217	274	134	250	20.2939	30.2538	11.0946	14.4599	9.70307	18.4007
	120	ADD3	AAGGATCCCACATTTCATGG	162	108	290	163	229	66	15.1503	9.96162	14.8269	8.60205	16.5821	4.85779
	5538	PPT1	AAGGATCCTAAATTGCAGCA	223	223	658	465	488	507	20.855	20.5689	33.6418	24.5396	35.3365	37.3167
	64710	NUCKS1	AAGGATGATTCTCACTCAGC	384	411	955	798	476	677	35.9118	37.9095	48.8267	42.1131	34.4676	49.8292
	138311	DIPK1B	AAGGATGTAACCATCAAGTG	354	356	464	465	341	407	33.1062	32.8365	23.7231	24.5396	24.6921	29.9564
	54834	GDAP2	AAGGATTCAATCTAGCTGCC	122	111	295	307	218	277	11.4095	10.2383	15.0826	16.2014	15.7856	20.388
	6166	RPL36AL	AAGGATTCTTTGTATGCCCA	285	284	625	390	395	343	26.6533	26.1954	31.9546	20.5816	28.6023	25.2458
	2941	GSTA4	AAGGATTGACATGTACGTGG	166	122	336	313	353	334	15.5244	11.2529	17.1788	16.518	25.5611	24.5834
	340252	ZNF680	AAGGATTGAGAATAAACTAA	34	23	44	85	49	40	3.17969	2.12146	2.24961	4.48573	3.54814	2.94412
	120526	DNAJC24	AAGGATTGGTACAGCATCCT	415	463	668	433	333	268	38.8109	42.7058	34.1531	22.8508	24.1128	19.7256
	3603	IL16	AAGGATTTCTTCAGTCTCAG	159	97	277	221	257	204	14.8697	8.94701	14.1623	11.6629	18.6096	15.015
	10473	HMGN4	AAGGCAAAAGGAGATGCTAA	62	121	285	177	240	90	5.79826	11.1607	14.5713	9.34087	17.3786	6.62426
	162989	DEDD2	AAGGCAAAGTGACCTGTGGT	420	414	1079	1040	835	663	39.2785	38.1862	55.1665	54.8842	60.4631	48.7987
	148268	ZNF570	AAGGCAACCAGGTAATCAGA	271	250	604	707	346	433	25.344	23.0593	30.881	37.3107	25.0542	31.8701
	6453	ITSN1	AAGGCAACGACAACTTGAGT	307	374	270	288	246	252	28.7107	34.4967	13.8044	15.1987	17.8131	18.5479
	11221	DUSP10	AAGGCAAGGACTCTTTCAAG	124	87	352	234	253	203	11.5965	8.02464	17.9968	12.349	18.32	14.9414
	1340	COX6B1	AAGGCAATGACCGCTAAAGG	100	130	44	94	61	48	9.35203	11.9908	2.24961	4.96069	4.41707	3.53294
	7678	ZNF124	AAGGCAATTGGAGTAACGGA	274	317	1004	686	614	434	25.6246	29.2392	51.3319	36.2025	44.4603	31.9437
	10522	DEAF1	AAGGCACAAAAAGCCTGACT	165	173	298	404	207	235	15.4309	15.957	15.236	21.3204	14.9891	17.2967
	7508	XPC	AAGGCACACCATCTGAAGAG	378	307	596	482	406	300	35.3507	28.3168	30.4719	25.4367	29.3988	22.0809
	7456	WIPF1	AAGGCACAGGAAACCTCCCT	171	218	738	282	480	196	15.992	20.1077	37.732	14.8821	34.7573	14.4262
	147808	ZNF784	AAGGCACAGTGGAAAGAACC	301	412	731	975	521	631	28.1496	38.0017	37.3741	51.454	37.7261	46.4435
	29927	SEC61A1	AAGGCACATTGATGGAGCTA	454	408	85	101	69	59	42.4582	37.6328	4.34583	5.3301	4.99636	4.34257
	80304	WDCP	AAGGCAGACATCAACACCCA	182	146	219	262	189	206	17.0207	13.4666	11.1969	13.8266	13.6857	15.1622
	84223	IQCG	AAGGCAGACCATCATGACTA	195	131	281	238	227	141	18.2365	12.0831	14.3668	12.56	16.4373	10.378
	1106	CHD2	AAGGCAGACTCGTCGAAGAG	144	159	64	227	81	64	13.4669	14.6657	3.27215	11.9795	5.86529	4.71059
	7923	HSD17B8	AAGGCAGCATGGTTCCCTCG	124	176	128	262	89	165	11.5965	16.2338	6.54431	13.8266	6.44457	12.1445
	301	ANXA1	AAGGCAGCGACATCCGAGGA	147	181	438	331	497	191	13.7475	16.6949	22.3938	17.468	35.9882	14.0582
	60625	DHX35	AAGGCAGTCCTGCATACATG	399	394	17	83	13	40	37.3146	36.3415	0.869166	4.38018	0.941342	2.94412
	115560	ZNF501	AAGGCATATGCTCTGACTGA	306	280	766	568	575	397	28.6172	25.8264	39.1636	29.9752	41.6363	29.2204
	55345	ZGRF1	AAGGCATGCTCTATCAACAG	215	232	414	480	310	296	20.1069	21.399	21.1667	25.3312	22.4474	21.7865
	6729	SRP54	AAGGCATGGACACCCACTAA	208	227	52	162	37	15	19.4522	20.9379	2.65863	8.54927	2.6792	1.10404
	57510	XPO5	AAGGCCAAAATGTCTGACGA	474	356	279	306	188	213	44.3286	32.8365	14.2645	16.1486	13.6133	15.6774
	116143	DNAAF10	AAGGCCAAACCTATTAAATG	261	257	212	173	61	181	24.4088	23.705	10.839	9.12978	4.41707	13.3221
	2029	ENSA	AAGGCCAAATACCCAAGCCT	103	84	157	97	171	110	9.63259	7.74793	8.027	5.11901	12.3823	8.09632
	6932	TCF7	AAGGCCAATCAGCCCCCCCA	254	206	543	493	469	426	23.7542	19.0009	27.7622	26.0172	33.9607	31.3548
	8661	EIF3A	AAGGCCAATTCGTGTCGGTG	95	110	23	47	33	12	8.88443	10.1461	1.17593	2.48034	2.38956	0.883235
	5162	PDHB	AAGGCCACCAGACATGTAGT	642	697	2499	2138	1441	1676	60.04	64.2894	127.767	112.829	104.344	123.359
	51192	CKLF	AAGGCCACGTGAAGATGCTG	289	128	579	115	394	184	27.0274	11.8064	29.6028	6.06893	28.5299	13.5429
	1537	CYC1	AAGGCCAGACTTCGACGACA	219	165	287	208	224	208	20.481	15.2191	14.6736	10.9768	16.2201	15.3094
	54680	ZNHIT6	AAGGCCAGAGGAAATACCGA	146	104	203	286	196	147	13.654	9.59267	10.3789	15.0932	14.1925	10.8196
	10617	STAMBP	AAGGCCAGCTAAGCCACCTG	157	253	472	393	371	289	14.6827	23.336	24.1321	20.7399	26.8645	21.2712
	125919	ZNF543	AAGGCCAGGTGAGAAAAGGT	80	40	184	299	160	163	7.48163	3.68949	9.40744	15.7792	11.5858	11.9973
	60493	FASTKD5	AAGGCCAGTACATTGCAGCT	568	540	571	481	384	325	53.1195	49.8081	29.1937	25.384	27.8058	23.921
	22852	ANKRD26	AAGGCCAGTTTACTAACTGG	442	400	1007	930	630	859	41.336	36.8949	51.4853	49.0792	45.6189	63.2249
	8645	KCNK5	AAGGCCATGAAGACAAGCGG	427	386	685	453	312	291	39.9332	35.6036	35.0223	23.9063	22.5922	21.4185
	9439	MED23	AAGGCCATGCGTAGTCACGA	265	319	68	48	31	74	24.7829	29.4237	3.47666	2.53312	2.24474	5.44662
	51752	ERAP1	AAGGCCATTCTAGCTGCAGT	599	474	955	1079	406	826	56.0187	43.7205	48.8267	56.9424	29.3988	60.796
	26010	SPATS2L	AAGGCCCAAATCATGCTCTG	328	417	850	1349	537	774	30.6747	38.4629	43.4583	71.1912	38.8847	56.9687
	23178	PASK	AAGGCCCAGCTAGAGCGGAT	322	230	513	666	427	447	30.1135	21.2146	26.2284	35.147	30.9195	32.9005
	4103	MAGEA4	AAGGCCCAGGCAGGTGACAA	539	456	1119	1183	800	808	50.4075	42.0602	57.2116	62.4308	57.9288	59.4712
	22872	SEC31A	AAGGCCCCCAAATCAACTTG	256	279	408	154	261	91	23.9412	25.7342	20.86	8.12709	18.8993	6.69787
	6932	TCF7	AAGGCCCCGGAGTGCACCAG	150	170	125	269	112	228	14.028	15.6803	6.39093	14.196	8.11003	16.7815
	4113	MAGEB2	AAGGCCCGAGATGAGACCCG	253	208	747	359	341	411	23.6606	19.1853	38.1922	18.9456	24.6921	30.2508
	6187	RPS2	AAGGCCGAGGATAAGGAGGT	69	63	62	67	32	73	6.4529	5.81095	3.1699	3.53581	2.31715	5.37301
	57545	CC2D2A	AAGGCCGCCAGTACTAACAC	457	399	792	809	578	771	42.7388	36.8027	40.4929	42.6936	41.8535	56.7479
	3039	HBA1	AAGGCCGCCTGGGGTAAGGT	187	129	320	274	205	212	17.4883	11.8986	16.3608	14.4599	14.8442	15.6038
	9453	GGPS1	AAGGCCTAGATATTTACTGG	160	117	37	62	24	22	14.9633	10.7918	1.89171	3.27194	1.73786	1.61926
	6094	ROM1	AAGGCCTATACCTGACTGAT	452	525	1134	1344	755	737	42.2712	48.4246	57.9785	70.9273	54.6703	54.2454
	10245	TIMM17B	AAGGCCTGGACTCACAACAG	61	70	330	228	200	208	5.70474	6.45661	16.872	12.0323	14.4822	15.3094
	334	APLP2	AAGGCCTGGAGAATGCGATG	193	276	547	454	336	404	18.0494	25.4575	27.9667	23.9591	24.3301	29.7356
	51024	FIS1	AAGGCCTTAAAGTACGTCCG	234	192	348	410	235	282	21.8838	17.7096	17.7923	21.6371	17.0166	20.756
	1958	EGR1	AAGGCCTTAATAGTAGACAG	266	296	657	579	522	335	24.8764	27.3022	33.5907	30.5557	37.7985	24.657
	6242	RTKN	AAGGCCTTACCCAACAACTG	382	440	549	781	500	639	35.7248	40.5844	28.0689	41.2159	36.2055	47.0323
	2956	MSH6	AAGGCGAAGAACCTCAACGG	20	173	169	262	104	148	1.87041	15.957	8.64053	13.8266	7.53074	10.8932
	645121	CCNI2	AAGGCGACCTGGACGAGCGC	357	269	696	488	607	435	33.3868	24.8118	35.5847	25.7534	43.9534	32.0173
	4758	NEU1	AAGGCGAGAAGAGTGCCCCG	141	229	94	172	109	73	13.1864	21.1223	4.80598	9.07701	7.89279	5.37301
	8662	EIF3B	AAGGCGATTATGTTACCACC	141	182	74	34	36	35	13.1864	16.7872	3.78343	1.79429	2.60679	2.5761
	4236	MFAP1	AAGGCGCAAGTACACACTCA	162	92	132	118	220	157	15.1503	8.48583	6.74882	6.22725	15.9304	11.5557
	9080	CLDN9	AAGGCGGTCACCTTCCACAG	71	95	134	149	72	160	6.63994	8.76254	6.85107	7.86322	5.21359	11.7765
	55329	MNS1	AAGGCTACAGCTTCAGAATG	259	261	210	430	278	436	24.2218	24.0739	10.7368	22.6925	20.1302	32.0909
	57731	SPTBN4	AAGGCTACTACGATATCCGG	35	70	163	43	48	18	3.27321	6.45661	8.33377	2.26925	3.47573	1.32485
	163059	ZNF433	AAGGCTACTAGAATGACTAA	115	168	241	372	189	264	10.7548	15.4959	12.3217	19.6317	13.6857	19.4312
	60558	GUF1	AAGGCTACTATCCCGATGAA	380	522	847	878	652	838	35.5377	48.1478	43.3049	46.335	47.2119	61.6793
	4711	NDUFB5	AAGGCTATGTCCCAGAACAC	232	286	423	556	579	513	21.6967	26.3799	21.6269	29.342	41.9259	37.7583
	8394	PIP5K1A	AAGGCTCAACCTACAAACGG	111	92	54	98	92	67	10.3808	8.48583	2.76088	5.17178	6.66181	4.9314
	7332	UBE2L3	AAGGCTCCCTTATCATATGG	40	68	0	0	1	0	3.74081	6.27213	0	0	0.0724109	0
	134266	GRPEL2	AAGGCTCGTTCAGCAAGAGG	129	71	186	252	103	127	12.0641	6.54884	9.5097	13.2989	7.45833	9.34757
	1154	CISH	AAGGCTGACCACATCCGGAA	91	84	278	195	126	141	8.51035	7.74793	14.2134	10.2908	9.12378	10.378
	1796	DOK1	AAGGCTGACTCTCCTGACCG	145	139	226	243	213	126	13.5604	12.821	11.5548	12.8239	15.4235	9.27397
	55374	TMCO6	AAGGCTGGAACAATGCCCTG	187	142	194	129	124	106	17.4883	13.0977	9.91872	6.80776	8.97896	7.80191
	81552	VOPP1	AAGGCTGGCTCCTCGATCAG	194	227	292	178	178	198	18.1429	20.9379	14.9292	9.39365	12.8891	14.5734
	80178	TEDC2	AAGGCTGTACGAGTTCGAAG	208	206	83	82	46	83	19.4522	19.0009	4.24357	4.32741	3.3309	6.10904
	23552	CDK20	AAGGCTGTGTTCCCACACGG	138	198	247	304	116	183	12.9058	18.263	12.6285	16.0431	8.39967	13.4693
	10535	RNASEH2A	AAGGCTGTTTGCGAAAATGG	152	140	23	64	31	22	14.2151	12.9132	1.17593	3.37749	2.24474	1.61926
	256586	LYSMD2	AAGGCTTCTCTGATATAACT	94	126	114	118	98	70	8.79091	11.6219	5.82852	6.22725	7.09627	5.15221
	26609	VCX	AAGGGAAAAGCAGTTCGTAG	134	164	393	260	223	244	12.5317	15.1269	20.0931	13.7211	16.1476	17.9591
	342945	ZSCAN22	AAGGGAAACACCTCCCATGA	191	157	278	181	165	173	17.8624	14.4812	14.2134	9.55197	11.9478	12.7333
	7699	ZNF140	AAGGGAAAGAACCCTGGCTG	254	205	987	487	662	329	23.7542	18.9086	50.4628	25.7006	47.936	24.2154
	6643	SNX2	AAGGGAACCTATCCTATCCT	144	152	307	188	163	129	13.4669	14.0201	15.6961	9.92138	11.803	9.49478
	85444	LRRCC1	AAGGGAACTAACTCATCGAT	201	261	260	299	284	294	18.7976	24.0739	13.2931	15.7792	20.5647	21.6393
	26017	FAM32A	AAGGGACCCCTGAAGCTGAA	177	284	526	295	201	293	16.5531	26.1954	26.893	15.5681	14.5546	21.5657
	1106	CHD2	AAGGGACGACTATAAGAAAG	164	178	86	137	98	103	15.3373	16.4182	4.39696	7.22994	7.09627	7.5811
	10473	HMGN4	AAGGGAGAGAAGCTTCCCAA	158	106	237	243	124	180	14.7762	9.77715	12.1172	12.8239	8.97896	13.2485
	4311	MME	AAGGGAGGCCAAGTCGAGGT	297	278	754	566	340	300	27.7755	25.642	38.5501	29.8697	24.6197	22.0809
	84874	ZNF514	AAGGGATGAAATATGACCAA	334	330	1114	546	584	481	31.2358	30.4383	56.9559	28.8142	42.288	35.403
	3566	IL4R	AAGGGATGAAGATCCTCACA	104	119	127	162	73	133	9.72611	10.9762	6.49318	8.54927	5.286	9.78919
	374879	ZNF699	AAGGGATGAATGATCCACGA	468	439	1197	1005	733	736	43.7675	40.4922	61.1995	53.0372	53.0772	54.1718
	117608	ZNF354B	AAGGGATGAATTGTGAATGA	211	266	611	662	413	507	19.7328	24.5351	31.2388	34.9359	29.9057	37.3167
	7738	ZNF184	AAGGGATGAGCAGTAACTGA	378	480	1083	942	779	813	35.3507	44.2739	55.371	49.7124	56.4081	59.8392
	162966	ZNF600	AAGGGATGATACCTGACTGA	152	185	655	480	307	340	14.2151	17.0639	33.4885	25.3312	22.2302	25.025
	6940	ZNF354A	AAGGGATGTACTGAGAGTAA	90	184	349	387	210	197	8.41683	16.9717	17.8435	20.4233	15.2063	14.4998
	23023	TMCC1	AAGGGCAAGTGGATGATGCG	122	122	216	240	239	188	11.4095	11.2529	11.0435	12.6656	17.3062	13.8374
	57488	ESYT2	AAGGGCATATCTCCAATCAA	127	92	255	207	219	198	11.8771	8.48583	13.0375	10.9241	15.858	14.5734
	9836	LCMT2	AAGGGCATTAGGAAAACGCT	208	179	248	371	322	457	19.4522	16.5105	12.6796	19.5789	23.3163	33.6365
[truncated: 42,296 more rows]

## Sheet: Sheet B
gene_ID	gene_symbol	Z plus uridine	Z minus uridine	delta Z (Z-u - Z+u)
1723	DHODH	-0.5904	-6.4418	-5.8514
790	CAD	0.47858	-4.94528	-5.42386
7372	UMPS	0.483143	-4.43833	-4.92147
11164	NUDT5	1.44204	-1.85815	-3.30019
27235	COQ2	-2.38194	-5.04228	-2.66034
51805	COQ3	-0.986663	-3.21174	-2.22507
152185	SPICE1	-2.51562	-4.56254	-2.04692
7298	TYMS	-2.472	-4.40212	-1.93012
28974	C19orf53	-2.98335	-4.82073	-1.83738
57107	PDSS2	-0.889674	-2.70135	-1.81167
84274	COQ5	0.296051	-1.47076	-1.76682
51004	COQ6	-1.18694	-2.9247	-1.73775
425054	VCX3B	-0.692912	-2.39982	-1.70691
5500	PPP1CB	-2.23701	-3.81407	-1.57706
3843	IPO5	-1.19499	-2.6412	-1.4462
9695	EDEM1	0.176115	-1.25891	-1.43502
79868	ALG13	-3.02033	-4.42035	-1.40003
8341	H2BC15	-2.81074	-4.20306	-1.39232
25920	NELFB	-2.38299	-3.75351	-1.37052
8089	YEATS4	-0.509636	-1.87494	-1.36531
388753	COA6	-5.53621	-6.88933	-1.35312
23616	SH3BP1	-1.06105	-2.401	-1.33995
1317	SLC31A1	-2.30871	-3.64095	-1.33224
55716	LMBR1L	0.36123	-0.966784	-1.32801
8803	SUCLA2	-0.291439	-1.61051	-1.31907
25843	MOB4	1.57682	0.268622	-1.30819
122830	NAA30	-0.783573	-2.09039	-1.30682
57510	XPO5	-5.68545	-6.98345	-1.298
8193	DPF1	-1.16903	-2.44858	-1.27955
23590	PDSS1	-0.365089	-1.64124	-1.27615
529	ATP6V1E1	-0.980609	-2.2537	-1.27309
545	ATR	-1.76725	-3.01832	-1.25107
170954	PPP1R18	-0.547492	-1.79428	-1.24679
79602	ADIPOR2	-3.20758	-4.44637	-1.23879
10195	ALG3	0.0454904	-1.18112	-1.22661
79598	CEP97	-2.27285	-3.49111	-1.21826
79991	STN1	-4.20152	-5.41912	-1.2176
54205	CYCS	-4.62051	-5.82574	-1.20523
29796	UQCR10	-4.11318	-5.31703	-1.20385
25936	NSL1	-3.34678	-4.54072	-1.19394
308	ANXA5	1.50068	0.314905	-1.18577
27292	DIMT1	-4.47036	-5.65498	-1.18461
1329	COX5B	-0.628982	-1.81144	-1.18246
83858	ATAD3B	0.906161	-0.26717	-1.17333
10627	MYL12A	1.14494	-0.0248726	-1.16982
170384	FUT11	0.272037	-0.895716	-1.16775
51102	MECR	-7.42661	-8.59261	-1.166
4940	OAS3	-0.673334	-1.8325	-1.15917
83983	TSSK6	-1.0771	-2.22819	-1.1511
10016	PDCD6	-0.493299	-1.64282	-1.14952
55094	GPATCH1	-0.730008	-1.87478	-1.14477
8318	CDC45	-4.29647	-5.44068	-1.14422
4033	IRAG2	1.97317	0.83471	-1.13846
2874	GPS2	-1.77672	-2.91328	-1.13656
51808	PHAX	-2.46243	-3.59763	-1.1352
3418	IDH2	-0.427652	-1.55671	-1.12906
83743	GRWD1	-0.835142	-1.96323	-1.12809
8099	CDK2AP1	-0.977365	-2.09779	-1.12042
51601	LIPT1	-3.49344	-4.60277	-1.10934
6671	SP4	1.07293	-0.03468	-1.10761
90850	ZNF598	-2.07232	-3.17956	-1.10724
25832	NBPF14	-2.72071	-3.81759	-1.09688
5347	PLK1	-3.31827	-4.40181	-1.08354
10325	RRAGB	0.464091	-0.609899	-1.07399
51187	RSL24D1	-3.37916	-4.45275	-1.07359
6280	S100A9	-0.167717	-1.23576	-1.06805
63932	STEEP1	-0.54657	-1.6133	-1.06673
23279	NUP160	-2.71723	-3.78121	-1.06398
6880	TAF9	-0.189764	-1.25008	-1.06032
51654	CDK5RAP1	-1.0707	-2.13027	-1.05957
125228	FAM210A	1.25504	0.199133	-1.0559
79664	ICE2	-1.54627	-2.60215	-1.05588
55759	WDR12	-3.9015	-4.95509	-1.05359
8833	GMPS	-3.83617	-4.88683	-1.05066
5781	PTPN11	-2.99487	-4.03314	-1.03827
148229	ATP8B3	0.197202	-0.840831	-1.03803
11272	PRR4	-0.00910898	-1.04687	-1.03776
8697	CDC23	-1.30949	-2.34582	-1.03634
158293	FAM120AOS	0.778078	-0.254801	-1.03288
6341	SCO1	-3.51797	-4.54944	-1.03147
9203	ZMYM3	0.164652	-0.864533	-1.02919
23039	XPO7	-1.22054	-2.24777	-1.02722
29889	GNL2	-1.3115	-2.33625	-1.02475
4855	NOTCH4	-1.66979	-2.69339	-1.0236
7322	UBE2D2	-1.67377	-2.69572	-1.02196
65082	VPS33A	-2.48466	-3.5044	-1.01974
55699	IARS2	-6.56886	-7.58718	-1.01832
126003	TRAPPC5	-1.28586	-2.3027	-1.01683
51660	MPC1	-1.54373	-2.56049	-1.01676
387787	LIPT2	-6.15909	-7.17522	-1.01612
60528	ELAC2	-4.1859	-5.20189	-1.01599
55851	PSENEN	0.947922	-0.0676868	-1.01561
729262	NUTM2B	0.0562099	-0.959052	-1.01526
2176	FANCC	-1.29239	-2.3075	-1.01512
57171	DOLPP1	-0.960757	-1.97386	-1.0131
10298	PAK4	-0.406235	-1.41913	-1.01289
2115	ETV1	1.08919	0.0804233	-1.00877
515	ATP5PB	-1.19491	-2.20044	-1.00553
66035	SLC2A11	0.420471	-0.584691	-1.00516
115426	UHRF2	0.726015	-0.277227	-1.00324
80829	ZFP91	-3.28606	-4.28585	-0.99979
1327	COX4I1	-3.0901	-4.08931	-0.999202
2583	B4GALNT1	0.182082	-0.815074	-0.997156
1105	CHD1	-2.39382	-3.38806	-0.994241
441273	SPDYE2	-4.06213	-5.0512	-0.989075
83903	HASPIN	-0.86885	-1.85785	-0.989
10542	LAMTOR5	0.95191	-0.0358358	-0.987746
9675	TTI1	-4.6798	-5.66644	-0.986638
163126	EID2	-1.32326	-2.3094	-0.986142
81037	CLPTM1L	1.14935	0.163397	-0.985949
92241	RCSD1	1.41987	0.434126	-0.985745
7978	MTERF1	0.721053	-0.264231	-0.985284
9026	HIP1R	0.247344	-0.733062	-0.980406
51138	COPS4	-1.57976	-2.55862	-0.978859
8802	SUCLG1	-0.429514	-1.40771	-0.978195
11092	SPACA9	-0.339529	-1.31734	-0.977807
23131	GPATCH8	-1.425	-2.40116	-0.976163
55110	MAGOHB	-0.0764647	-1.05174	-0.975277
11232	POLG2	-6.27419	-7.2479	-0.97371
9422	ZNF264	1.16563	0.192293	-0.973337
90993	CREB3L1	-0.00563093	-0.968819	-0.963188
55718	POLR3E	-4.25543	-5.21752	-0.962095
5719	PSMD13	-3.47675	-4.43829	-0.961536
25979	DHRS7B	-1.97157	-2.93271	-0.961136
375190	FAM228B	-0.339541	-1.30042	-0.960881
83636	C19orf12	-1.12343	-2.08423	-0.960803
93487	MAPK1IP1L	0.298267	-0.661618	-0.959884
728911	CT45A2	0.255627	-0.703974	-0.959602
10797	MTHFD2	-2.70108	-3.65924	-0.958159
51545	ZNF581	-1.64733	-2.60468	-0.957357
54726	OTUD4	0.816485	-0.140813	-0.957298
4780	NFE2L2	0.712216	-0.243401	-0.955617
6723	SRM	-2.16408	-3.11947	-0.955391
100303755	PET117	-5.2632	-6.21842	-0.955218
10936	GPR75	-0.0808021	-1.03337	-0.952566
30061	SLC40A1	3.71034	2.75777	-0.952563
5902	RANBP1	-3.6763	-4.62542	-0.949119
79712	GTDC1	-0.587301	-1.53621	-0.94891
55332	DRAM1	0.278069	-0.669011	-0.94708
11171	STRAP	-4.60932	-5.55383	-0.944511
6815	STYX	0.776272	-0.167849	-0.944121
54883	CWC25	-2.25821	-3.20141	-0.943196
6168	RPL37A	-3.4268	-4.36957	-0.942763
55833	UBAP2	0.420752	-0.5211	-0.941852
4791	NFKB2	-0.126925	-1.06641	-0.939485
7846	TUBA1A	-0.595163	-1.53404	-0.938878
9459	ARHGEF6	0.308023	-0.629146	-0.937169
8620	NPFF	-1.18779	-2.12278	-0.934985
5926	ARID4A	-0.599123	-1.53382	-0.934701
6472	SHMT2	-4.09914	-5.03338	-0.934245
10963	STIP1	-2.67133	-3.60308	-0.931753
55218	EXD2	0.394622	-0.536823	-0.931445
4074	M6PR	0.70508	-0.223112	-0.928192
57678	GPAM	0.71998	-0.207127	-0.927107
55611	OTUB1	-3.29329	-4.21836	-0.925073
9837	GINS1	-4.32604	-5.24952	-0.923481
55884	WSB2	0.313374	-0.609729	-0.923103
3006	H1-2	-1.15132	-2.07387	-0.922554
5905	RANGAP1	-5.60585	-6.52752	-0.921672
7511	XPNPEP1	0.0909465	-0.829639	-0.920586
133619	PRRC1	0.0671004	-0.851346	-0.918447
80737	VWA7	-1.18102	-2.09891	-0.917892
84985	FAM83A	-1.21009	-2.12738	-0.917292
1352	COX10	-3.95757	-4.87398	-0.916403
7776	ZNF236	-3.17057	-4.08601	-0.915438
79906	MORN1	0.114951	-0.799261	-0.914213
9412	MED21	-2.25314	-3.16571	-0.912568
629	CFB	-2.35417	-3.26329	-0.909119
310	ANXA7	0.260903	-0.64761	-0.908513
79650	USB1	-2.77145	-3.67804	-0.906592
84296	GINS4	-2.89219	-3.79813	-0.905944
55626	AMBRA1	-1.11171	-2.01574	-0.904021
1054	CEBPG	-2.83428	-3.73758	-0.903298
643707	GOLGA6L4	-5.12805	-6.03125	-0.903203
6728	SRP19	-1.95791	-2.86073	-0.902819
55027	HEATR3	-0.26213	-1.16487	-0.902743
4773	NFATC2	0.153592	-0.747677	-0.901269
57505	AARS2	-1.76179	-2.66218	-0.900395
92017	SNX29	-0.088808	-0.98838	-0.899572
3833	KIFC1	-1.9987	-2.89675	-0.898053
8568	RRP1	-1.9579	-2.85171	-0.893806
9587	MAD2L1BP	-2.22971	-3.12319	-0.893471
58517	RBM25	-4.33299	-5.22612	-0.893135
4170	MCL1	-1.83724	-2.7296	-0.892363
23421	ITGB3BP	0.568778	-0.32271	-0.891488
6152	RPL24	-3.37976	-4.27085	-0.891084
57198	ATP8B2	1.1296	0.238596	-0.891009
80311	KLHL15	0.0108816	-0.878922	-0.889804
808	CALM3	-0.112636	-1.00058	-0.88794
3187	HNRNPH1	-3.68046	-4.56791	-0.887446
7162	TPBG	1.26953	0.382725	-0.886802
2065	ERBB3	-0.563269	-1.44851	-0.885242
2188	FANCF	-1.26186	-2.14688	-0.885025
3192	HNRNPU	-3.6446	-4.52902	-0.884418
64324	NSD1	-0.965805	-1.85006	-0.884251
63939	FAM217B	0.359812	-0.521013	-0.880825
129080	EMID1	-0.343865	-1.22453	-0.880667
81873	ARPC5L	-0.153408	-1.03305	-0.879639
891	CCNB1	-1.72645	-2.6046	-0.878159
91750	LIN52	-2.89975	-3.77765	-0.8779
140707	BRI3BP	0.41451	-0.461814	-0.876324
951	CD37	-0.236304	-1.11171	-0.87541
197342	EME2	0.492619	-0.382676	-0.875296
57724	EPG5	-0.0782995	-0.953262	-0.874962
10587	TXNRD2	-2.91145	-3.78483	-0.873381
1351	COX8A	-0.134866	-1.00718	-0.872312
201299	RDM1	-0.0138001	-0.885832	-0.872031
79892	MCMBP	-5.00014	-5.87202	-0.871877
752	FMNL1	-0.808677	-1.68036	-0.871685
8208	CHAF1B	-3.41705	-4.28671	-0.869658
10755	GIPC1	-0.52012	-1.38724	-0.86712
22818	COPZ1	-1.5712	-2.43427	-0.863075
493753	COA5	-3.23895	-4.10193	-0.862987
54892	NCAPG2	-1.72998	-2.59262	-0.862646
642517	AGAP9	0.188133	-0.673716	-0.861849
29902	FAM216A	0.486007	-0.375801	-0.861807
5692	PSMB4	-6.44086	-7.3026	-0.861742
468	ATF4	-1.64227	-2.50326	-0.860991
4179	CD46	0.199337	-0.66035	-0.859688
4610	MYCL	-0.0390104	-0.898671	-0.859661
10645	CAMKK2	-2.11413	-2.97339	-0.859257
11198	SUPT16H	-4.5114	-5.36921	-0.857808
26580	BSCL2	-1.45499	-2.31271	-0.857721
6198	RPS6KB1	0.155551	-0.702023	-0.857574
55783	CMTR2	1.28188	0.426722	-0.855155
6147	RPL23A	-3.89768	-4.75154	-0.853863
771	CA12	-0.632518	-1.48598	-0.853463
8882	ZPR1	-4.56162	-5.41501	-0.853387
84337	ELOF1	-1.17958	-2.02942	-0.849845
825	CAPN3	-0.16004	-1.00984	-0.849802
55726	INTS13	-3.70977	-4.55938	-0.849614
55346	TCP11L1	0.370865	-0.478198	-0.849062
27297	CRCP	-4.30896	-5.15641	-0.847453
8314	BAP1	-4.74876	-5.59347	-0.84471
118472	ZNF511	-0.660177	-1.50333	-0.843152
51188	SS18L2	-5.8186	-6.66173	-0.843122
3460	IFNGR2	-0.276896	-1.11674	-0.839846
6143	RPL19	-6.49482	-7.3333	-0.838481
79718	TBL1XR1	-0.70629	-1.5447	-0.838414
645	BLVRB	-1.06208	-1.90026	-0.838175
5108	PCM1	-2.32802	-3.16489	-0.836872
8340	H2BC13	-3.21464	-4.05135	-0.836718
81671	VMP1	-3.94541	-4.78104	-0.83563
85415	RHPN2	-0.223484	-1.05706	-0.833579
7840	ALMS1	0.107544	-0.725962	-0.833506
2539	G6PD	0.104133	-0.727552	-0.831685
6415	SELENOW	0.649707	-0.181672	-0.831379
51380	CSAD	0.220563	-0.610626	-0.83119
339105	PRSS53	0.883461	0.0530371	-0.830424
5932	RBBP8	-2.3513	-3.18141	-0.830113
55215	FANCI	-2.45242	-3.28147	-0.829056
6729	SRP54	-4.22267	-5.05021	-0.827535
339448	C1orf174	1.33539	0.509061	-0.826325
9933	PUM3	-3.36038	-4.18645	-0.826075
1460	CSNK2B	-2.43291	-3.25669	-0.823782
285141	ERICH2	-1.0641	-1.88779	-0.823685
2800	GOLGA1	0.493548	-0.330078	-0.823626
10521	DDX17	0.114552	-0.707965	-0.822517
54903	MKS1	-0.826854	-1.64936	-0.822501
56931	DUS3L	0.224065	-0.598271	-0.822336
10969	EBNA1BP2	-0.633003	-1.45515	-0.822145
10398	MYL9	-0.638976	-1.46112	-0.822142
53371	NUP54	-1.10579	-1.92727	-0.821479
9686	VGLL4	-0.0904742	-0.911387	-0.820913
23463	ICMT	-2.18445	-3.00512	-0.820669
51252	FAM178B	0.0760046	-0.74463	-0.820635
387680	WASHC2A	-0.365101	-1.18422	-0.819115
8539	API5	-0.934878	-1.75117	-0.816294
57148	RALGAPB	-2.43701	-3.25016	-0.813154
57731	SPTBN4	-0.665356	-1.47713	-0.811777
6396	SEC13	-3.40502	-4.21667	-0.811656
9522	SCAMP1	0.116139	-0.694723	-0.810862
65244	SPATS2	-0.153369	-0.963242	-0.809873
112574	SNX18	0.204246	-0.604937	-0.809183
63035	BCORL1	1.23127	0.422598	-0.808668
27089	UQCRQ	-2.68724	-3.49489	-0.807642
10044	SH2D3C	-0.226516	-1.03217	-0.805653
51465	UBE2J1	-0.640363	-1.44581	-0.805446
6924	ELOA	-0.407815	-1.21128	-0.803461
145389	SLC38A6	1.25617	0.455349	-0.80082
7633	ZNF79	0.0948099	-0.705506	-0.800316
9538	EI24	1.52715	0.727394	-0.799758
140883	ZNF280B	-3.70269	-4.50141	-0.798724
26094	DCAF4	-0.242388	-1.04072	-0.798327
10063	COX17	-7.00011	-7.79815	-0.798043
6237	RRAS	-1.22613	-2.02357	-0.797434
9648	GCC2	1.15116	0.35462	-0.79654
7571	ZNF23	0.338439	-0.45558	-0.794018
7148	TNXB	-1.94286	-2.73506	-0.792206
1745	DLX1	-0.701255	-1.49319	-0.79194
9260	PDLIM7	0.342231	-0.449205	-0.791436
51596	CUTA	-0.809172	-1.5999	-0.790724
6305	SBF1	0.338129	-0.451772	-0.789902
84916	UTP4	-3.68852	-4.47801	-0.789489
146540	ZNF785	0.77103	-0.0183195	-0.78935
641	BLM	-2.6818	-3.471	-0.789201
84154	RPF2	-3.47309	-4.262	-0.788911
80222	TARS2	-4.82111	-5.61002	-0.788906
64764	CREB3L2	-0.479881	-1.26871	-0.788832
84168	ANTXR1	0.419537	-0.36844	-0.787976
164592	CCDC116	-4.1503	-4.93809	-0.787785
80184	CEP290	1.04617	0.258479	-0.787691
3508	IGHMBP2	-0.906993	-1.69446	-0.787462
9583	ENTPD4	-0.334547	-1.12042	-0.785873
5208	PFKFB2	0.297573	-0.485874	-0.783447
195827	PRXL2C	0.116731	-0.666593	-0.783325
3094	HINT1	-1.56603	-2.34934	-0.783311
7343	UBTF	-2.37938	-3.16164	-0.782268
389289	ANXA2R	0.0434118	-0.738471	-0.781882
51382	ATP6V1D	-2.59821	-3.37964	-0.78143
55278	QRSL1	-4.95718	-5.73857	-0.78139
26747	NUFIP1	-2.26131	-3.04256	-0.781249
55775	TDP1	0.449803	-0.331352	-0.781155
81789	TIGD6	-0.873659	-1.65453	-0.780868
9847	C2CD5	-0.738725	-1.5183	-0.77958
25909	AHCTF1	-1.59535	-2.3743	-0.778959
4839	NOP2	-5.53495	-6.31377	-0.778822
9570	GOSR2	-2.46425	-3.24305	-0.778801
10426	TUBGCP3	-4.11079	-4.88888	-0.778084
57478	USP31	-0.0650661	-0.843099	-0.778033
5083	PAX9	0.256201	-0.521126	-0.777327
51762	RAB8B	0.247293	-0.529182	-0.776474
25804	LSM4	-3.73862	-4.51501	-0.776386
55217	TMLHE	-0.302211	-1.07858	-0.776369
5696	PSMB8	-0.975401	-1.75173	-0.776328
1314	COPA	-3.72738	-4.50354	-0.77616
5689	PSMB1	-2.21114	-2.98664	-0.775501
3437	IFIT3	1.2734	0.497955	-0.775446
57590	WDFY1	0.470096	-0.304622	-0.774719
1155	TBCB	-3.85669	-4.63054	-0.77385
10657	KHDRBS1	-0.68578	-1.45939	-0.773605
10248	POP7	-4.96622	-5.73944	-0.773225
2801	GOLGA2	-2.57623	-3.34921	-0.772977
23218	NBEAL2	0.872377	0.0995438	-0.772833
5119	CHMP1A	-1.29299	-2.06524	-0.772251
51194	IPO11	-0.786876	-1.55856	-0.771683
23258	DENND5A	0.445546	-0.326023	-0.771569
1854	DUT	-5.9267	-6.6973	-0.770599
203069	R3HCC1	-0.385838	-1.15617	-0.770336
3937	LCP2	-0.308972	-1.0788	-0.769828
51490	SPOUT1	-2.73726	-3.50697	-0.769711
25996	REXO2	-7.7611	-8.5304	-0.769296
23409	SIRT4	-0.422403	-1.1904	-0.768
30844	EHD4	0.560521	-0.206794	-0.767315
25	ABL1	-5.18684	-5.95274	-0.7659
10775	POP4	-0.635457	-1.40076	-0.765304
81566	CSRNP2	-0.169849	-0.935074	-0.765225
54884	RETSAT	0.702495	-0.0619086	-0.764404
1503	CTPS1	-3.04585	-3.80997	-0.764124
7064	THOP1	-0.160279	-0.92421	-0.763931
2644	GCHFR	1.05501	0.291276	-0.763736
414189	AGAP6	-1.03756	-1.80114	-0.763573
23389	MED13L	-2.33881	-3.10233	-0.763516
37	ACADVL	0.407441	-0.355952	-0.763392
83892	KCTD10	-2.37009	-3.13267	-0.762579
56261	GPCPD1	-0.347352	-1.10882	-0.76147
55174	INTS10	-2.73672	-3.49657	-0.759856
84181	CHD6	-1.28733	-2.0469	-0.759567
6903	TBCC	-4.55754	-5.31703	-0.759489
29968	PSAT1	0.813165	0.0539002	-0.759265
79002	TRIR	-3.69567	-4.45237	-0.756699
3149	HMGB3	-0.0933179	-0.849528	-0.75621
5184	PEPD	-0.564573	-1.32003	-0.755452
6217	RPS16	-4.26011	-5.01467	-0.754564
55732	FIRRM	-0.463521	-1.21738	-0.753854
5510	PPP1R7	-3.2919	-4.04555	-0.753658
144132	DNHD1	-0.689776	-1.44315	-0.753378
583	BBS2	-0.186902	-0.939321	-0.752419
10146	G3BP1	-3.1409	-3.89265	-0.75175
220992	ZNF485	-1.14091	-1.89133	-0.750424
55967	NDUFA12	0.297926	-0.452201	-0.750127
55738	ARFGAP1	0.3975	-0.352591	-0.750091
90488	TMEM263	1.42173	0.671816	-0.749917
6533	SLC6A6	-1.28021	-2.02996	-0.749755
22877	MLXIP	-1.47364	-2.2231	-0.749457
51253	MRPL37	-1.57344	-2.32231	-0.748871
533	ATP6V0B	-4.2467	-4.99448	-0.747778
84268	RPAIN	-4.31058	-5.05815	-0.747576
55670	PEX26	-1.14076	-1.88786	-0.747101
147645	VSIG10L	0.0913292	-0.655599	-0.746928
5210	PFKFB4	-1.44594	-2.19275	-0.746803
169841	ZNF169	0.257734	-0.488783	-0.746517
9057	SLC7A6	1.44924	0.703147	-0.746089
2887	GRB10	-0.307728	-1.0536	-0.745873
1196	CLK2	-1.27345	-2.0191	-0.745654
55719	SLF2	-1.74619	-2.49143	-0.745247
55319	TMA16	-1.44974	-2.1945	-0.744755
58478	ENOPH1	-0.630841	-1.37495	-0.744113
90196	SYS1	-5.19497	-5.93766	-0.742687
79649	MAP7D3	1.34451	0.601885	-0.742627
3191	HNRNPL	-5.32255	-6.06479	-0.742234
2091	FBL	-5.54705	-6.28886	-0.741802
23223	RRP12	-3.52802	-4.26908	-0.741056
4751	NEK2	-0.88414	-1.62464	-0.740502
6391	SDHC	-3.25856	-3.99903	-0.740471
54707	GPN2	-5.9834	-6.72371	-0.740312
79023	NUP37	0.220663	-0.518935	-0.739598
116238	TLCD1	-0.155629	-0.893714	-0.738085
1743	DLST	-3.06138	-3.79885	-0.737474
3954	LETM1	-2.42755	-3.16417	-0.736612
23386	NUDCD3	-4.1476	-4.8837	-0.736098
89910	UBE3B	-0.746692	-1.4823	-0.735605
26229	B3GAT3	-0.463594	-1.1988	-0.735207
65982	ZSCAN18	0.183777	-0.550286	-0.734063
149951	COMMD7	0.0369008	-0.696155	-0.733056
29985	SLC39A3	-0.49803	-1.23097	-0.732945
1677	DFFB	-0.710849	-1.44277	-0.731917
84787	KMT5C	0.23555	-0.496251	-0.731801
79960	JADE1	0.710771	-0.0207333	-0.731504
8546	AP3B1	0.514281	-0.216791	-0.731072
7385	UQCRC2	-4.4315	-5.16211	-0.730603
6490	PMEL	1.05911	0.329183	-0.729926
9266	CYTH2	-0.413061	-1.14258	-0.72952
50804	MYEF2	-0.202959	-0.932245	-0.729286
54813	KLHL28	0.169926	-0.559121	-0.729047
9688	NUP93	-2.52471	-3.25349	-0.72878
57567	ZNF319	0.671272	-0.0573859	-0.728658
8703	B4GALT3	-0.2155	-0.943996	-0.728496
10721	POLQ	-0.28147	-1.00973	-0.728257
8702	B4GALT4	0.573278	-0.154979	-0.728257
3364	HUS1	-5.91854	-6.64614	-0.727593
201181	ZNF385C	-0.969441	-1.6965	-0.727062
9126	SMC3	-3.36154	-4.08765	-0.726117
2634	GBP2	1.11078	0.384871	-0.725907
90407	TMEM41A	-2.26442	-2.98994	-0.725525
246329	STAC3	-0.727709	-1.4532	-0.725488
11262	SP140	-0.255332	-0.980317	-0.724985
84164	ASCC2	-1.72185	-2.44655	-0.724702
64753	CCDC136	-0.547961	-1.27237	-0.724412
25923	ATL3	0.19376	-0.530373	-0.724133
28973	MRPS18B	-2.86488	-3.58899	-0.724107
7408	VASP	0.0082205	-0.715727	-0.723948
2079	ERH	-2.25474	-2.97851	-0.723771
90525	SHF	0.429703	-0.29395	-0.723652
55016	MARCHF1	1.17694	0.453339	-0.723605
6092	ROBO2	1.25688	0.533277	-0.723603
60343	FAM3A	1.98644	1.26353	-0.722914
79576	NKAP	-1.65176	-2.37442	-0.722653
4520	MTF1	-1.22194	-1.94427	-0.722324
1497	CTNS	0.163997	-0.558241	-0.722237
50615	IL21R	0.106977	-0.614945	-0.721922
56897	WRNIP1	0.0782665	-0.643144	-0.72141
55689	YEATS2	-2.40785	-3.12795	-0.720095
196528	ARID2	-1.82114	-2.54067	-0.71953
738	VPS51	-4.72787	-5.44599	-0.718118
10567	RABAC1	0.480359	-0.237494	-0.717853
1350	COX7C	-2.57904	-3.29643	-0.717389
285521	COX18	0.320003	-0.396703	-0.716706
55290	BRF2	-0.451785	-1.16804	-0.716257
283742	FAM98B	-1.24993	-1.96605	-0.716119
3157	HMGCS1	-7.20358	-7.91917	-0.715594
51018	RRP15	-1.92183	-2.63712	-0.715295
55020	TTC38	-0.274661	-0.988718	-0.714058
8704	B4GALT2	-1.08119	-1.79465	-0.713454
55621	TRMT1	-1.26462	-1.97672	-0.712096
10102	TSFM	-3.10325	-3.81514	-0.711889
57589	RIC1	-4.07187	-4.7824	-0.71053
1603	DAD1	-6.15364	-6.86406	-0.710414
10772	SRSF10	-5.32196	-6.03202	-0.710061
79724	ZNF768	0.841967	0.132664	-0.709302
79624	ARMT1	0.767652	0.0590033	-0.708649
81892	SLIRP	-0.291513	-1.00007	-0.70856
8859	STK19	-0.688307	-1.39649	-0.708179
26054	SENP6	-0.548099	-1.25628	-0.708177
5997	RGS2	0.952929	0.247826	-0.705103
54619	CCNJ	0.50348	-0.201494	-0.704974
440145	MZT1	-2.43903	-3.1431	-0.704062
55781	RIOK2	-1.82906	-2.53303	-0.703966
114991	ZNF618	0.168544	-0.535259	-0.703803
10856	RUVBL2	-3.89568	-4.59909	-0.703408
29959	NRBP1	-2.71884	-3.42178	-0.70294
7625	ZNF74	-1.88729	-2.58921	-0.701921
84261	FBXW9	-1.42311	-2.12327	-0.700155
23480	SEC61G	-2.36632	-3.06627	-0.699948
23594	ORC6	-3.83262	-4.5325	-0.699881
133522	PPARGC1B	0.56153	-0.137796	-0.699326
57479	PRR12	-0.973331	-1.67256	-0.699228
51	ACOX1	-0.805549	-1.50448	-0.698929
1794	DOCK2	0.753165	0.0552252	-0.69794
10199	MPHOSPH10	-1.72409	-2.42193	-0.697839
55728	N4BP2	-0.557253	-1.25492	-0.697665
6780	STAU1	-0.91928	-1.61561	-0.696332
8837	CFLAR	-1.25129	-1.94752	-0.696229
5527	PPP2R5C	-0.565417	-1.26153	-0.696109
23041	MON2	-0.766549	-1.46258	-0.696029
8239	USP9X	-4.20002	-4.89589	-0.695876
7936	NELFE	-0.452228	-1.14801	-0.695786
7770	ZNF227	1.17297	0.477225	-0.695748
23369	PUM2	0.0997446	-0.595954	-0.695699
728568	UQCC6	0.874678	0.179055	-0.695623
126375	ZNF792	0.138128	-0.557206	-0.695334
4796	TONSL	-1.28611	-1.9813	-0.695189
7862	BRPF1	-2.92589	-3.62106	-0.695163
22845	DOLK	-5.87467	-6.56973	-0.695058
226	ALDOA	-7.06186	-7.75678	-0.694918
121268	RHEBL1	-0.0261784	-0.720947	-0.694769
8572	PDLIM4	0.0116371	-0.682675	-0.694312
3300	DNAJB2	-0.0518296	-0.745918	-0.694089
3619	INCENP	-2.22298	-2.91682	-0.693837
148206	ZNF714	-0.526459	-1.21852	-0.692057
6821	SUOX	-0.604949	-1.29688	-0.691934
3071	NCKAP1L	-1.03472	-1.72661	-0.691897
9884	LRRC37A	-2.3918	-3.08306	-0.691258
64077	LHPP	0.115632	-0.575224	-0.690856
79612	NAA16	0.0620631	-0.628623	-0.690686
64718	UNKL	0.440711	-0.249503	-0.690214
23231	SEL1L3	0.690113	0.00066761	-0.689445
348158	ACSM2B	1.37052	0.681233	-0.689292
1719	DHFR	-5.34523	-6.03447	-0.689248
80209	PROSER1	0.804752	0.116329	-0.688423
25807	RHBDD3	0.0188183	-0.669185	-0.688003
3482	IGF2R	1.21341	0.525473	-0.687937
9374	PPT2	-0.0363224	-0.723475	-0.687153
116842	LEAP2	0.356175	-0.330691	-0.686866
116228	COX20	-5.13558	-5.82212	-0.686542
339230	CCDC137	-2.12317	-2.80919	-0.686026
84316	NAA38	-2.01681	-2.70274	-0.685926
147968	CAPN12	-0.444964	-1.1303	-0.685332
22993	HMGXB3	-2.52268	-3.20751	-0.684831
2116	ETV2	0.044017	-0.640604	-0.684621
3628	INPP1	0.0658167	-0.61808	-0.683896
7678	ZNF124	1.24722	0.563796	-0.68342
25870	SUMF2	-0.560816	-1.24416	-0.683348
10471	PFDN6	-3.63002	-4.31321	-0.683193
54584	GNB1L	-3.58597	-4.26891	-0.682943
25855	BRMS1	-1.61107	-2.29366	-0.682596
112950	MED8	-4.8702	-5.55181	-0.681609
9894	TELO2	-5.51703	-6.19674	-0.679708
84749	USP30	0.134858	-0.544626	-0.679484
8575	PRKRA	-0.585086	-1.2645	-0.679416
83480	PUS3	-1.96147	-2.64068	-0.679212
23534	TNPO3	-2.19544	-2.87387	-0.678428
10009	ZBTB33	0.53226	-0.145941	-0.678201
9132	KCNQ4	0.150535	-0.527623	-0.678158
253639	ZNF620	-0.712132	-1.38969	-0.677561
200159	SPMIP3	-0.425021	-1.10187	-0.676851
5720	PSME1	0.216906	-0.459786	-0.676692
10868	USP20	-0.69636	-1.37282	-0.676464
414919	C8orf82	0.453381	-0.22304	-0.67642
221955	DAGLB	0.18173	-0.49464	-0.67637
1778	DYNC1H1	-2.44165	-3.11545	-0.673801
25782	RAB3GAP2	-0.809616	-1.48313	-0.673517
29117	BRD7	-3.14168	-3.81515	-0.673472
28977	MRPL42	-2.93999	-3.6134	-0.673417
10528	NOP56	-4.48906	-5.16206	-0.672992
64151	NCAPG	-3.00295	-3.67591	-0.672966
128312	H2BC26	0.0461508	-0.62669	-0.672841
22908	SACM1L	-3.74121	-4.41344	-0.67223
57662	CAMSAP3	0.0126449	-0.65904	-0.671685
23338	JADE2	-1.10254	-1.77393	-0.671384
79786	KLHL36	0.117333	-0.553377	-0.670709
160897	GPR180	0.981193	0.310736	-0.670457
29100	TMEM208	-0.697962	-1.36819	-0.670226
54521	WDR44	-0.922161	-1.59137	-0.669208
29127	RACGAP1	-2.23371	-2.90285	-0.669142
4685	NCAM2	0.985743	0.31667	-0.669073
90576	ZNF799	0.854379	0.185419	-0.66896
85315	PAQR8	0.10029	-0.568419	-0.668709
220213	OTUD1	1.55502	0.886566	-0.668457
59338	PLEKHA1	1.29745	0.629579	-0.667867
3337	DNAJB1	-0.685782	-1.35289	-0.667109
10219	KLRG1	-0.256347	-0.921791	-0.665444
8519	IFITM1	-2.01682	-2.67941	-0.66258
79796	ALG9	-0.707804	-1.36979	-0.661982
1915	EEF1A1	-4.55489	-5.21661	-0.661717
3608	ILF2	-4.87695	-5.53821	-0.661256
23474	ETHE1	-0.461902	-1.12289	-0.660985
79165	LENG1	-2.40859	-3.06951	-0.660923
55907	CMAS	-4.04986	-4.71024	-0.660378
57085	AGTRAP	0.172736	-0.487615	-0.660351
89790	SIGLEC10	-0.0899816	-0.750185	-0.660203
80167	ABHD18	1.84509	1.18501	-0.660077
51121	RPL26L1	-1.86579	-2.52573	-0.659942
55850	USE1	-0.831585	-1.49111	-0.659525
757	TMEM50B	-0.562172	-1.22092	-0.658748
6229	RPS24	-4.79637	-5.45511	-0.658735
729092	AGAP5	-2.32302	-2.98171	-0.658689
9649	RALGPS1	0.476847	-0.181659	-0.658506
7620	ZNF69	-0.661416	-1.31907	-0.657656
83862	TMEM120A	1.04879	0.391148	-0.657641
84331	MCRIP2	-0.814298	-1.47173	-0.657431
106865373	GET1-SH3BGR	0.150732	-0.505997	-0.656729
6904	TBCD	-2.72047	-3.37711	-0.656639
84135	UTP15	-3.43729	-4.09374	-0.656455
83549	UCK1	-1.42078	-2.07596	-0.655179
9533	POLR1C	-5.63932	-6.29347	-0.654149
23126	POGZ	0.360291	-0.293504	-0.653794
2317	FLNB	1.01525	0.36188	-0.65337
10432	RBM14	-1.02654	-1.67964	-0.653097
10383	TUBB4B	-2.19769	-2.85008	-0.652398
81831	NETO2	-1.15488	-1.80682	-0.651938
92797	HELB	0.881049	0.229664	-0.651385
83990	BRIP1	-1.84172	-2.49258	-0.650861
29954	POMT2	-0.316072	-0.966442	-0.65037
200030	NBPF11	-1.07449	-1.7244	-0.649916
9589	WTAP	-1.55518	-2.2042	-0.649013
6390	SDHB	-4.42882	-5.07741	-0.648594
119	ADD2	0.500749	-0.147101	-0.64785
166815	TIGD2	1.75875	1.11103	-0.647725
197258	FCSK	1.00292	0.355273	-0.647644
8795	TNFRSF10B	-0.111617	-0.758497	-0.64688
6141	RPL18	-2.74016	-3.38688	-0.646715
9815	GIT2	-0.597642	-1.2441	-0.646456
8729	GBF1	-3.25891	-3.90509	-0.646186
29789	OLA1	-3.70221	-4.34839	-0.646171
147912	SIX5	-0.143396	-0.789498	-0.646103
10135	NAMPT	-3.49937	-4.14489	-0.645514
168455	CCDC71L	-4.54699	-5.19228	-0.645297
57037	ANKMY2	1.23621	0.591012	-0.645195
54823	SWT1	0.505964	-0.138805	-0.644769
130617	ZFAND2B	0.381398	-0.263081	-0.644478
80233	FAAP100	-5.7641	-6.40785	-0.643745
23117	NPIPB3	-0.513688	-1.1571	-0.643416
4076	CAPRIN1	-3.47228	-4.11565	-0.643368
23371	TNS2	0.123176	-0.520154	-0.64333
23060	ZNF609	-1.3233	-1.96657	-0.643273
64682	ANAPC1	-3.49601	-4.13924	-0.643228
3276	PRMT1	-7.2877	-7.93092	-0.643219
9125	CNOT9	-1.85526	-2.49813	-0.64287
79794	SPRING1	-2.51862	-3.16129	-0.64266
375189	PFN4	0.256749	-0.384175	-0.640924
2332	FMR1	-0.540351	-1.18028	-0.639926
79001	VKORC1	0.594139	-0.045575	-0.639714
51501	HIKESHI	0.535426	-0.103991	-0.639417
11176	BAZ2A	-0.74272	-1.38209	-0.63937
57794	SUGP1	-0.871418	-1.50969	-0.638276
11044	TENT4A	-0.285638	-0.92336	-0.637722
79657	RPAP3	-2.09318	-2.73078	-0.637601
57226	LYRM2	-1.28671	-1.92428	-0.637568
7392	USF2	-2.20746	-2.84406	-0.636599
79003	MIS12	-1.71356	-2.34959	-0.636031
25980	AAR2	-0.869038	-1.50501	-0.635974
4361	MRE11	-2.05874	-2.6945	-0.63576
11093	ADAMTS13	-0.946975	-1.58237	-0.635398
10956	OS9	-0.689743	-1.32347	-0.633728
7072	TIA1	0.111514	-0.521738	-0.633252
6144	RPL21	-4.03432	-4.66754	-0.633223
64417	TMEM267	0.672218	0.0391189	-0.633099
10200	MPHOSPH6	-0.0701201	-0.703137	-0.633017
1646	AKR1C2	0.0840976	-0.548698	-0.632796
26031	OSBPL3	0.870013	0.237447	-0.632567
22924	MAPRE3	0.0814974	-0.550885	-0.632382
23168	RTF1	-2.33999	-2.97055	-0.630561
55741	EDEM2	-0.472938	-1.10309	-0.630156
79158	GNPTAB	0.447053	-0.182657	-0.62971
23291	FBXW11	-4.98967	-5.61921	-0.62954
54967	CT55	0.903247	0.273989	-0.629258
51427	ZNF107	0.677302	0.0483289	-0.628973
3156	HMGCR	-0.190535	-0.818013	-0.627478
727800	RNF208	-0.283102	-0.910354	-0.627251
55201	MAP1S	0.229643	-0.397548	-0.627191
23165	NUP205	-2.01947	-2.64601	-0.626542
80306	MED28	-0.679085	-1.30472	-0.625635
23462	HEY1	-0.479237	-1.10484	-0.6256
51258	MRPL51	-3.2333	-3.85869	-0.625388
80758	PRR7	-1.09343	-1.7188	-0.625376
1748	DLX4	-0.301192	-0.925606	-0.624415
51726	DNAJB11	1.16918	0.54501	-0.624167
51643	TMBIM4	0.479706	-0.144459	-0.624165
93343	MVB12A	0.24716	-0.376471	-0.623631
5601	MAPK9	0.416663	-0.206441	-0.623104
29893	PSMC3IP	-4.19056	-4.81345	-0.622891
79699	ZYG11B	0.227132	-0.39569	-0.622822
25973	PARS2	-1.77912	-2.40119	-0.622067
79095	BBLN	-0.692989	-1.31364	-0.62065
22796	COG2	-2.78429	-3.40489	-0.620598
25896	INTS7	-2.10473	-2.72476	-0.620033
7327	UBE2G2	-3.89377	-4.51359	-0.61982
3569	IL6	0.40996	-0.209163	-0.619123
23157	SEPTIN6	1.28955	0.671095	-0.618451
10574	CCT7	-6.32978	-6.94765	-0.617871
7314	UBB	-0.802131	-1.41976	-0.617632
157697	ERICH1	0.527758	-0.089848	-0.617606
10773	ZBTB6	-0.605916	-1.22345	-0.617531
55193	PBRM1	-2.19356	-2.81053	-0.616964
148808	MFSD4A	1.03816	0.421423	-0.616738
4849	CNOT3	-2.61609	-3.23275	-0.616666
81621	KAZALD1	0.834479	0.218733	-0.615746
129563	DIS3L2	-1.13018	-1.74514	-0.614959
11019	LIAS	-3.66222	-4.27648	-0.614263
54908	SPDL1	-2.01856	-2.63268	-0.614116
55152	DALRD3	-1.29743	-1.91145	-0.614019
9456	HOMER1	-0.28889	-0.902794	-0.613904
286336	FAM78A	-5.57137	-6.18514	-0.613778
92714	ARRDC1	-0.148096	-0.761295	-0.6132
54976	ADISSP	-0.128087	-0.740851	-0.612765
22934	RPIA	-4.6676	-5.28034	-0.612744
9419	CRIPT	0.858686	0.246239	-0.612447
25873	RPL36	-4.73414	-5.34579	-0.611649
64419	MTMR14	-0.714149	-1.32555	-0.611397
21	ABCA3	-0.0264869	-0.6378	-0.611313
56947	MFF	-1.14814	-1.75905	-0.610912
51002	TPRKB	-1.81261	-2.42345	-0.61084
127933	UHMK1	-0.388233	-0.998397	-0.610164
11135	CDC42EP1	0.364672	-0.245162	-0.609835
80210	ARMC9	0.913165	0.30338	-0.609784
1384	CRAT	-0.32182	-0.931343	-0.609523
56616	DIABLO	2.34287	1.73466	-0.608202
115557	ARHGEF25	-0.328631	-0.936414	-0.607783
3015	H2AZ1	-1.79509	-2.4024	-0.607312
100131801	PET100	-0.24077	-0.847634	-0.606864
642799	NPIPA2	-0.0102147	-0.616761	-0.606546
3931	LCAT	-0.031625	-0.638078	-0.606453
6603	SMARCD2	-0.445111	-1.05127	-0.606163
64121	RRAGC	-0.228498	-0.834613	-0.606116
9121	SLC16A5	0.0750787	-0.5307	-0.605778
7905	REEP5	1.11154	0.506138	-0.605402
79819	DNAI4	0.235439	-0.369712	-0.605151
126014	OSCAR	-0.657403	-1.26232	-0.604921
1428	CRYM	-0.12904	-0.733514	-0.604474
526	ATP6V1B2	-4.59434	-5.19843	-0.604091
23210	JMJD6	-2.55467	-3.15824	-0.603567
55818	KDM3A	0.681203	0.0777622	-0.603441
154141	MBOAT1	-0.432971	-1.03516	-0.602188
6418	SET	-0.735985	-1.33781	-0.601823
9329	GTF3C4	-2.5692	-3.17099	-0.60179
60685	ZFAND3	-0.144738	-0.74643	-0.601693
6632	SNRPD1	-5.62889	-6.23022	-0.601327
9825	SPATA2	0.214303	-0.387011	-0.601314
160428	ALDH1L2	0.366679	-0.234108	-0.600787
8505	PARG	-1.52604	-2.12681	-0.600764
2197	FAU	-5.82718	-6.42767	-0.600489
7132	TNFRSF1A	0.721475	0.121762	-0.599713
83982	IFI27L2	0.54255	-0.0569335	-0.599484
84250	SLF1	-0.762664	-1.3618	-0.599135
6303	SAT1	1.04154	0.443381	-0.598157
7525	YES1	-0.72403	-1.32122	-0.597186
57504	MTA3	-1.23846	-1.83533	-0.596865
1072	CFL1	-2.03127	-2.62769	-0.596413
84450	ZNF512	-0.00940733	-0.605611	-0.596204
84920	ALG10	-0.143099	-0.738921	-0.595823
6500	SKP1	-3.4334	-4.02911	-0.595707
4069	LYZ	0.30479	-0.290868	-0.595657
10946	SF3A3	-1.28898	-1.8846	-0.595616
9791	PTDSS1	0.506614	-0.0888403	-0.595454
2624	GATA2	-1.12552	-1.72077	-0.595255
90522	YIF1B	-0.0764637	-0.671124	-0.594661
283489	CHAMP1	-0.86908	-1.46348	-0.594398
84146	ZNF644	-0.128712	-0.723006	-0.594294
27257	LSM1	-2.43502	-3.02834	-0.593316
3299	HSF4	-0.0929917	-0.686291	-0.5933
1656	DDX6	-4.41623	-5.00948	-0.593245
642475	MROH6	-0.943943	-1.53708	-0.593141
5562	PRKAA1	0.10955	-0.4835	-0.593049
65991	FUNDC2	-0.128011	-0.720818	-0.592807
138429	PIP5KL1	-1.05928	-1.65204	-0.592757
56478	EIF4ENIF1	-3.60404	-4.19648	-0.592447
92255	LMBRD2	-0.280927	-0.87308	-0.592153
167227	DCP2	-2.08194	-2.67386	-0.591916
5209	PFKFB3	0.532877	-0.0586852	-0.591563
10130	PDIA6	0.960271	0.368825	-0.591446
5025	P2RX4	-0.623329	-1.21477	-0.591443
55179	FAIM	0.370338	-0.221024	-0.591363
51291	GMIP	0.343227	-0.247555	-0.590782
150737	IFT70B	-0.57698	-1.16705	-0.590072
3182	HNRNPAB	-1.19069	-1.78054	-0.589842
272	AMPD3	0.157245	-0.432306	-0.589551
100128731	OST4	1.14525	0.555794	-0.589459
81853	TMEM14B	-0.320207	-0.909634	-0.589427
8548	BLZF1	1.11183	0.522717	-0.589112
1737	DLAT	1.85205	1.26299	-0.589059
23211	ZC3H4	-1.46757	-2.05641	-0.588832
200765	TIGD1	0.769806	0.181031	-0.588774
474343	SPIN2B	1.32441	0.736725	-0.587682
92745	SLC38A5	-1.53286	-2.12031	-0.587449
5294	PIK3CG	-0.721413	-1.3074	-0.585992
3223	HOXC6	-0.0244278	-0.61041	-0.585982
84522	JAGN1	1.06273	0.476931	-0.585798
203245	NAIF1	-0.763404	-1.34891	-0.585506
5611	DNAJC3	1.91133	1.32607	-0.585257
63027	SLC22A23	0.358635	-0.225324	-0.583959
79000	AUNIP	0.094796	-0.488972	-0.583768
2288	FKBP4	-0.203844	-0.787355	-0.583511
23557	SNAPIN	-0.885723	-1.46879	-0.583068
203286	ANKS6	-0.461082	-1.04369	-0.582613
57599	WDR48	-1.29568	-1.87818	-0.582497
3159	HMGA1	-3.86541	-4.44772	-0.582311
8451	CUL4A	-0.860015	-1.44192	-0.581903
7091	TLE4	0.226048	-0.35551	-0.581557
403	ARL3	0.432017	-0.148762	-0.580779
148252	DIRAS1	1.25815	0.678013	-0.580141
80146	UXS1	-0.827599	-1.40731	-0.579709
7137	TNNI3	0.0933292	-0.486243	-0.579572
84060	RBM48	-1.41956	-1.99906	-0.579502
5594	MAPK1	-3.38856	-3.96794	-0.579376
5429	POLH	-0.761695	-1.34102	-0.579324
23658	LSM5	-1.73047	-2.30959	-0.579122
23094	SIPA1L3	-0.234016	-0.812588	-0.578572
25778	DSTYK	-0.872813	-1.45133	-0.578515
29886	SNX8	-0.153579	-0.731733	-0.578153
56994	CHPT1	-0.00523448	-0.583194	-0.577959
57650	CIP2A	-2.4683	-3.0458	-0.577495
5162	PDHB	1.49404	0.916965	-0.57707
30819	KCNIP2	0.371649	-0.204694	-0.576343
55255	WDR41	-1.20729	-1.78356	-0.576269
9111	NMI	0.74006	0.163911	-0.576149
5204	PFDN5	-4.87148	-5.4475	-0.576025
283989	TSEN54	-1.5107	-2.08645	-0.575746
83787	ARMC10	0.00738203	-0.568073	-0.575455
5935	RBM3	-0.109218	-0.684527	-0.575309
22828	SCAF8	-2.22098	-2.79619	-0.575206
2992	GYG1	0.476242	-0.098867	-0.575109
54873	PALMD	0.449863	-0.125239	-0.575102
3838	KPNA2	-1.68088	-2.25512	-0.574246
51026	GOLT1B	-0.0660446	-0.640014	-0.573969
101	ADAM8	0.425832	-0.147934	-0.573767
6738	RO60	-1.08215	-1.65581	-0.573666
80724	ACAD10	-0.493971	-1.06719	-0.573219
54776	PPP1R12C	0.583766	0.0106984	-0.573068
83999	KREMEN1	-0.410779	-0.98379	-0.573012
221302	ZUP1	0.244146	-0.328537	-0.572683
134266	GRPEL2	0.48708	-0.0851195	-0.5722
56928	SPPL2B	1.18643	0.614398	-0.572027
55744	COA1	0.0170193	-0.554937	-0.571956
23141	ANKLE2	-3.0802	-3.6521	-0.571905
55749	CCAR1	-2.29631	-2.86803	-0.571716
55565	ZNF821	0.410863	-0.160667	-0.571529
9127	P2RX6	-3.86006	-4.43079	-0.570729
7543	ZFX	-2.29202	-2.86237	-0.570356
92799	SHKBP1	-1.30533	-1.87561	-0.570282
51003	MED31	-1.79157	-2.36174	-0.570168
9735	KNTC1	-3.32843	-3.89829	-0.569859
63925	ZNF335	-1.69834	-2.26815	-0.569818
84962	AJUBA	1.21371	0.644044	-0.569669
10658	CELF1	-2.98904	-3.55853	-0.569487
10420	TESK2	-0.276845	-0.845772	-0.568928
4848	CNOT2	-3.07761	-3.64634	-0.568734
6566	SLC16A1	-3.59733	-4.1657	-0.568366
6660	SOX5	-0.465084	-1.03334	-0.568258
53981	CPSF2	-4.43748	-5.00568	-0.568202
84818	IL17RC	0.183162	-0.384881	-0.568044
79586	CHPF	0.991624	0.423624	-0.568
7745	ZKSCAN8	0.153648	-0.413845	-0.567493
222223	ELAPOR2	0.488169	-0.0791575	-0.567326
5066	PAM	0.4201	-0.146966	-0.567066
57187	THOC2	-2.46996	-3.0368	-0.566842
112858	TP53RK	-4.16876	-4.73552	-0.566766
118424	UBE2J2	-1.68918	-2.2556	-0.566417
79850	TLCD3A	-0.594502	-1.16066	-0.566156
118426	BORCS5	-0.0182991	-0.583675	-0.565376
60526	LDAH	0.0579415	-0.507372	-0.565314
51567	TDP2	1.15503	0.58983	-0.565197
55342	STRBP	0.40749	-0.157602	-0.565093
6897	TARS1	-2.94671	-3.51177	-0.565063
342931	RFPL4A	-0.257653	-0.822115	-0.564462
9563	H6PD	0.147368	-0.41694	-0.564308
1355	COX15	-4.79884	-5.36313	-0.564296
5742	PTGS1	-1.0189	-1.5831	-0.564204
643853	TMPPE	-0.250971	-0.815134	-0.564163
79876	UBA5	-1.12702	-1.691	-0.563978
4522	MTHFD1	-6.20914	-6.77307	-0.563931
1615	DARS1	-4.20065	-4.7644	-0.563751
80145	THOC7	-1.09598	-1.6596	-0.56362
55638	SYBU	-0.662998	-1.22622	-0.563224
91012	CERS5	0.172525	-0.390606	-0.563131
647135	SRGAP2B	1.26474	0.701664	-0.563073
10780	ZNF234	0.0791373	-0.483894	-0.563031
59348	ZNF350	0.0587788	-0.5037	-0.562479
80709	AKNA	-0.955455	-1.51723	-0.561772
6881	TAF10	-2.48257	-3.04434	-0.561763
79727	LIN28A	0.71151	0.150133	-0.561377
196294	IMMP1L	0.578058	0.0167259	-0.561332
9212	AURKB	-3.29305	-3.85434	-0.561293
128977	C22orf39	-2.81997	-3.38098	-0.561011
28981	IFT81	0.215964	-0.344988	-0.560952
139596	UPRT	0.697549	0.136835	-0.560714
23545	ATP6V0A2	0.0808463	-0.479827	-0.560673
55623	THUMPD1	0.479843	-0.0804978	-0.560341
57711	ZNF529	0.387761	-0.172527	-0.560288
153733	CCDC112	0.45655	-0.1034	-0.55995
10180	RBM6	0.0708241	-0.488965	-0.559789
22901	ARSG	-0.0691248	-0.628817	-0.559692
3710	ITPR3	-1.18226	-1.74188	-0.55962
6129	RPL7	-3.88158	-4.44115	-0.559568
51072	MEMO1	-0.601204	-1.16077	-0.559562
7009	TMBIM6	0.32232	-0.237192	-0.559511
11067	DEPP1	-0.956216	-1.51504	-0.558829
55872	PBK	0.764668	0.206107	-0.55856
27125	AFF4	-0.0498396	-0.608086	-0.558246
9172	MYOM2	0.30243	-0.255272	-0.557702
8814	CDKL1	0.663454	0.10583	-0.557624
8562	DENR	-3.57969	-4.13685	-0.557161
5201	PFDN1	-2.88717	-3.44432	-0.557145
79631	EFL1	-1.84072	-2.39738	-0.556661
9716	AQR	-3.66892	-4.22533	-0.556414
6760	SS18	0.545857	-0.010548	-0.556405
54955	AIRIM	-4.4332	-4.98893	-0.555733
8846	ALKBH1	0.832723	0.277556	-0.555167
5027	P2RX7	0.241152	-0.313983	-0.555135
150383	CDPF1	0.449727	-0.10465	-0.554377
402	ARL2	-2.74004	-3.29434	-0.554299
9416	DDX23	-4.70407	-5.25821	-0.554141
146956	EME1	0.488166	-0.0659525	-0.554119
79074	C2orf49	0.146351	-0.40771	-0.55406
127018	LYPLAL1	0.86673	0.312958	-0.553772
113263	GLCCI1	0.0672561	-0.486125	-0.553381
56052	ALG1	-4.85993	-5.41296	-0.553029
389072	PLEKHM3	0.594491	0.0415914	-0.5529
283349	RASSF3	1.07169	0.518802	-0.552885
120071	LARGE2	-0.103801	-0.655771	-0.551971
8140	SLC7A5	-4.06492	-4.61663	-0.551707
10898	CPSF4	-2.39863	-2.94989	-0.551258
55683	KANSL3	-2.71385	-3.2648	-0.55095
8683	SRSF9	-0.787232	-1.33814	-0.550912
55596	ZCCHC8	-4.35469	-4.9051	-0.550418
154743	BMT2	0.453404	-0.0969227	-0.550326
91523	PCED1B	0.291095	-0.258927	-0.550023
387103	CENPW	-2.76966	-3.31916	-0.549499
115353	LRRC42	-0.346211	-0.89549	-0.549279
5424	POLD1	-1.75787	-2.30706	-0.549184
55854	ZC3H15	-0.804352	-1.35341	-0.549056
3795	KHK	0.0880963	-0.460607	-0.548703
117177	RAB3IP	0.691501	0.143411	-0.54809
29896	TRA2A	0.446167	-0.101828	-0.547995
7332	UBE2L3	-2.37982	-2.9271	-0.547286
22995	CEP152	-0.897645	-1.44474	-0.547094
55363	HEMGN	0.617466	0.070521	-0.546945
79672	FN3KRP	0.286046	-0.260011	-0.546057
54828	BCAS3	-0.32806	-0.874074	-0.546014
57680	CHD8	-4.03638	-4.58189	-0.545507
59082	CARD18	0.823711	0.279283	-0.544427
57182	ANKRD50	0.607961	0.063556	-0.544405
200424	TET3	0.0800486	-0.464051	-0.5441
22906	TRAK1	0.260423	-0.28363	-0.544053
29888	STRN4	-1.27096	-1.81421	-0.543244
1788	DNMT3A	1.33177	0.788672	-0.543098
9925	ZBTB5	0.27562	-0.267269	-0.542889
137075	CLDN23	1.23125	0.688652	-0.542597
7920	ABHD16A	-1.52674	-2.06922	-0.542482
55509	BATF3	0.249205	-0.29314	-0.542345
84126	ATRIP	-4.29819	-4.84052	-0.542332
6536	SLC6A9	-0.323501	-0.864982	-0.541482
4597	MVD	-4.15973	-4.70119	-0.541464
10220	GDF11	-0.0109453	-0.55194	-0.540995
54460	MRPS21	-4.44291	-4.98363	-0.540722
79339	OR51B4	0.144073	-0.3966	-0.540674
5130	PCYT1A	-3.52099	-4.06156	-0.540569
8721	EDF1	-0.0404425	-0.580966	-0.540524
6894	TARBP1	0.64916	0.109368	-0.539792
51635	DHRS7	0.347192	-0.192465	-0.539656
64225	ATL2	-4.14203	-4.68167	-0.539639
80119	PIF1	0.147326	-0.392188	-0.539514
6187	RPS2	-2.26761	-2.80701	-0.539407
54497	HEATR5B	0.178217	-0.360748	-0.538965
4085	MAD2L1	0.320255	-0.218334	-0.53859
10023	FRAT1	0.145548	-0.3929	-0.538448
55540	IL17RB	-0.783609	-1.32196	-0.538346
129880	BBS5	-0.34578	-0.883718	-0.537938
729991	BORCS8	-0.724188	-1.26198	-0.537788
10691	GMEB1	-2.4539	-2.99144	-0.537536
56990	CDC42SE2	0.0826142	-0.454629	-0.537243
581	BAX	-0.377084	-0.914127	-0.537043
84899	TMTC4	0.390988	-0.145749	-0.536737
56259	CTNNBL1	-3.98032	-4.51685	-0.536531
89839	ARHGAP11B	-0.682147	-1.21854	-0.536391
282809	POC1B	0.408497	-0.127337	-0.535834
116113	FOXP4	-1.42916	-1.96496	-0.535796
7203	CCT3	-4.95933	-5.49486	-0.535533
374618	TEX9	0.569368	0.0342876	-0.535081
55957	LIN37	-1.26647	-1.80148	-0.53501
80818	ZNF436	-0.697407	-1.2321	-0.534691
8813	DPM1	-0.224727	-0.759229	-0.534502
162962	ZNF836	0.079081	-0.455246	-0.534327
79862	ZNF669	0.57795	0.0437036	-0.534247
5987	TRIM27	-2.28197	-2.81614	-0.534179
442247	RFPL4B	-0.627198	-1.16134	-0.534141
56204	ATOSA	1.12972	0.595635	-0.534086
123169	LEO1	-3.05384	-3.58754	-0.533707
11243	PMF1	-4.35828	-4.89174	-0.533462
79896	THNSL1	1.23347	0.700055	-0.533411
3043	HBB	-0.032268	-0.565196	-0.532928
2897	GRIK1	-0.134587	-0.667271	-0.532684
5431	POLR2B	-1.80978	-2.34197	-0.532192
5194	PEX13	-2.85831	-3.39045	-0.532133
10652	YKT6	-4.61287	-5.14445	-0.53158
552889	ATXN7L3B	0.0776127	-0.453782	-0.531395
8334	H2AC6	-2.19792	-2.72904	-0.53112
283383	ADGRD1	1.01788	0.486799	-0.531082
2571	GAD1	-0.548806	-1.07943	-0.530627
26519	TIMM10	-6.4523	-6.98266	-0.530353
64582	GPR135	0.94266	0.412511	-0.530149
9039	UBA3	-4.37277	-4.90275	-0.52998
6601	SMARCC2	-1.42592	-1.95585	-0.529928
9647	PPM1F	-3.63919	-4.16898	-0.529786
55015	PRPF39	-0.613826	-1.14327	-0.529445
5684	PSMA3	-3.41863	-3.94807	-0.529441
23360	FNBP4	-2.60604	-3.13515	-0.529112
2014	EMP3	0.257207	-0.271659	-0.528866
84266	ALKBH7	-0.711065	-1.23971	-0.528648
51075	TMX2	-1.72908	-2.25754	-0.528455
55280	CWF19L1	-1.41377	-1.94181	-0.528033
9991	PTBP3	-0.68273	-1.21073	-0.528002
29079	MED4	-3.55053	-4.07792	-0.527391
9889	ZBED4	0.449366	-0.0779586	-0.527325
114112	TXNRD3	0.825418	0.298577	-0.526841
25939	SAMHD1	-0.173641	-0.700011	-0.52637
63908	NAPB	-0.459524	-0.985609	-0.526085
6925	TCF4	0.577047	0.0514568	-0.52559
55778	ZNF839	0.691201	0.166238	-0.524963
3329	HSPD1	-5.41836	-5.94311	-0.524756
2178	FANCE	-4.88011	-5.40485	-0.52474
51239	ANKRD39	1.1879	0.663324	-0.524577
84681	HINT2	0.181831	-0.342694	-0.524525
11137	PWP1	-3.22569	-3.75013	-0.524442
2305	FOXM1	-1.84536	-2.36968	-0.524317
79693	YRDC	-4.43446	-4.95862	-0.524152
64167	ERAP2	0.745695	0.221994	-0.523701
4059	BCAM	-1.11007	-1.63364	-0.523568
88745	RRP36	-1.41244	-1.93549	-0.523052
369	ARAF	-0.971631	-1.49459	-0.522961
56949	XAB2	-3.45644	-3.97907	-0.522633
10464	PIBF1	0.95214	0.429806	-0.522334
81	ACTN4	-1.02229	-1.54399	-0.521704
7181	NR2C1	-0.450144	-0.971765	-0.521621
945	CD33	0.0168116	-0.504467	-0.521279
11073	TOPBP1	-3.96685	-4.48802	-0.521164
23276	KLHL18	-1.10925	-1.62993	-0.520683
255043	TMEM86B	1.35487	0.834285	-0.520585
6879	TAF7	-2.61178	-3.13197	-0.520186
130814	SLC66A3	0.19974	-0.319796	-0.519536
57507	ZNF608	-0.406965	-0.926489	-0.519523
11143	KAT7	0.492517	-0.0267732	-0.51929
54962	TIPIN	-1.51894	-2.03816	-0.519223
10723	SLC12A7	-0.74513	-1.26411	-0.51898
7579	ZSCAN20	-0.968253	-1.48687	-0.518622
55593	OTUD5	-3.91083	-4.42909	-0.518259
282973	JAKMIP3	1.71878	1.20071	-0.518075
57162	PELI1	0.233964	-0.284089	-0.518054
8635	RNASET2	0.421546	-0.0961674	-0.517713
83540	NUF2	-2.03447	-2.55208	-0.517612
8992	ATP6V0E1	-0.560632	-1.07798	-0.517348
401505	TOMM5	-0.794265	-1.31151	-0.517247
9487	PIGL	0.558817	0.0416916	-0.517125
54853	WDR55	-1.75364	-2.27066	-0.517025
57546	PDP2	-1.44605	-1.96274	-0.516691
889	KRIT1	-0.283343	-0.79991	-0.516567
10999	SLC27A4	0.218726	-0.297751	-0.516477
7381	UQCRB	-3.26379	-3.78005	-0.516266
55798	METTL2B	-3.45178	-3.96751	-0.515728
5576	PRKAR2A	0.683718	0.168351	-0.515368
125893	ZNF816	0.557715	0.0424189	-0.515296
117145	THEM4	-0.357043	-0.872144	-0.515101
10025	MED16	-4.34273	-4.85764	-0.514912
5899	RALB	0.755192	0.240581	-0.51461
1432	MAPK14	-6.9099	-7.42411	-0.514209
3953	LEPR	0.629456	0.115989	-0.513468
6710	SPTB	0.1867	-0.326508	-0.513208
25813	SAMM50	-5.61868	-6.13141	-0.512722
25831	HECTD1	-0.130756	-0.643477	-0.512721
54953	ODR4	-2.10253	-2.61517	-0.512636
388552	BLOC1S3	0.494176	-0.0181439	-0.51232
100131017	ZNF316	1.07082	0.558759	-0.512057
51109	RDH11	-1.01507	-1.5271	-0.512031
9466	IL27RA	-0.134818	-0.646818	-0.511999
728927	ZNF736	0.123434	-0.388546	-0.511981
8914	TIMELESS	-5.1959	-5.70777	-0.51187
3146	HMGB1	-3.00511	-3.51683	-0.511718
55671	PPP4R3A	-1.18011	-1.69177	-0.511662
3895	KTN1	0.408653	-0.102475	-0.511128
124245	ZC3H18	-3.2096	-3.7203	-0.5107
28965	SLC27A6	0.344761	-0.16555	-0.510311
84101	USP44	0.838997	0.328696	-0.510301
8722	CTSF	-0.6027	-1.11295	-0.510254
728392	LOC728392	0.468094	-0.0420351	-0.510129
1267	CNP	0.303898	-0.206226	-0.510124
11004	KIF2C	0.0375584	-0.472482	-0.51004
7841	MOGS	-0.473497	-0.983039	-0.509543
5984	RFC4	-2.60722	-3.11658	-0.509365
206338	LVRN	0.268186	-0.240487	-0.508673
27000	DNAJC2	-2.49192	-3.00054	-0.508616
64848	YTHDC2	-0.188825	-0.697223	-0.508398
51647	CIAO2B	-4.45654	-4.96444	-0.507902
2618	GART	-6.61947	-7.12697	-0.507508
23467	NPTXR	0.349874	-0.157631	-0.507505
143279	HECTD2	0.0637772	-0.443414	-0.507191
10101	NUBP2	-3.76448	-4.27162	-0.507145
790955	UQCC3	1.01281	0.505749	-0.507066
4354	MPP1	0.264129	-0.242733	-0.506861
28227	PPP2R3B	0.941707	0.434854	-0.506852
54934	KANSL2	-2.04945	-2.55591	-0.50646
3184	HNRNPD	-3.17128	-3.67765	-0.506371
3052	HCCS	0.230153	-0.276067	-0.50622
55871	ZNG1A	-3.10291	-3.6088	-0.505895
5810	RAD1	-6.24261	-6.7482	-0.505598
51106	TFB1M	-2.12527	-2.63081	-0.505542
55041	PLEKHB2	0.278645	-0.22656	-0.505205
7316	UBC	-0.244423	-0.749154	-0.504731
23137	SMC5	-5.35504	-5.85959	-0.504545
4582	MUC1	1.0024	0.497902	-0.504502
11270	NRM	0.0945292	-0.40985	-0.504379
11174	ADAMTS6	-0.561721	-1.06599	-0.504272
54475	NLE1	-5.01445	-5.5187	-0.504243
55614	KIF16B	0.668997	0.165012	-0.503985
5324	PLAG1	0.846737	0.342926	-0.503811
3767	KCNJ11	0.0944062	-0.409131	-0.503537
400	ARL1	-2.09737	-2.60072	-0.503343
93129	ORAI3	0.814806	0.31155	-0.503257
84641	MFSD14B	0.96122	0.458222	-0.502998
60436	TGIF2	-0.94643	-1.44884	-0.502412
201965	RWDD4	0.119831	-0.382312	-0.502144
2936	GSR	-0.137037	-0.638637	-0.501599
51167	CYB5R4	-0.251472	-0.753036	-0.501564
84065	TMEM222	-0.430581	-0.931831	-0.50125
25926	NOL11	-0.0505477	-0.551315	-0.500767
4066	LYL1	-0.361119	-0.861878	-0.500759
5463	POU6F1	0.24891	-0.251844	-0.500754
201627	DENND6A	0.800894	0.30034	-0.500553
57688	ZSWIM6	0.38096	-0.119444	-0.500405
80155	NAA15	-2.92559	-3.42585	-0.500268
1841	DTYMK	-5.61895	-6.11868	-0.499722
27068	PPA2	-2.68945	-3.18915	-0.499702
9586	CREB5	-0.390433	-0.890059	-0.499626
549	AUH	0.752529	0.253255	-0.499273
4920	ROR2	-0.0713735	-0.570232	-0.498858
55325	UFSP2	-1.2572	-1.75593	-0.498727
126272	EID2B	-2.06445	-2.56314	-0.498691
8646	CHRD	0.707206	0.20856	-0.498646
65260	COA7	-3.72501	-4.22341	-0.498405
222662	LHFPL5	-1.19113	-1.68934	-0.49821
9372	ZFYVE9	-0.143724	-0.641482	-0.497758
51379	CRLF3	-0.378601	-0.876098	-0.497497
50485	SMARCAL1	0.683024	0.185665	-0.497359
11319	ECD	-5.26993	-5.76721	-0.497281
30001	ERO1A	0.366252	-0.130906	-0.497158
7384	UQCRC1	-5.59718	-6.09431	-0.497135
6668	SP2	-2.66164	-3.15864	-0.497
23315	SLC9A8	0.0202812	-0.47667	-0.496951
83475	DOHH	-6.13871	-6.635	-0.496286
92002	CCNQ	-3.64383	-4.13985	-0.496015
7991	TUSC3	0.27132	-0.224653	-0.495973
28960	DCPS	-4.62169	-5.1176	-0.495913
1431	CS	0.620303	0.125081	-0.495222
2551	GABPA	-1.28027	-1.77514	-0.494871
79871	RPAP2	-2.87755	-3.37223	-0.494683
6549	SLC9A2	0.135255	-0.358834	-0.494089
55705	IPO9	-3.3144	-3.80835	-0.493954
54554	WDR5B	0.384787	-0.108977	-0.493763
25963	TMEM87A	-0.480383	-0.973994	-0.493611
100101467	ZSCAN30	0.0933888	-0.399418	-0.492807
51074	APIP	0.0926343	-0.400009	-0.492643
81490	PTDSS2	-0.928033	-1.42063	-0.4926
25894	PLEKHG4	-1.22959	-1.72173	-0.492143
6240	RRM1	-2.99578	-3.48775	-0.491967
10178	TENM1	0.968708	0.47686	-0.491849
2261	FGFR3	0.325633	-0.165601	-0.491234
10509	SEMA4B	-0.274458	-0.765631	-0.491174
3007	H1-3	-0.492392	-0.983518	-0.491126
84937	ZNRF1	-0.780329	-1.27133	-0.490998
840	CASP7	0.358448	-0.131953	-0.490401
4171	MCM2	-4.5613	-5.05106	-0.489768
23244	PDS5A	-2.20486	-2.69462	-0.489756
989	SEPTIN7	-1.83023	-2.31993	-0.489696
79618	HMBOX1	-0.0772399	-0.566811	-0.489571
27106	ARRDC2	0.0194263	-0.469767	-0.489194
3945	LDHB	-0.111535	-0.600533	-0.488998
51428	DDX41	-2.62636	-3.11534	-0.488983
4953	ODC1	0.139153	-0.349646	-0.488799
221035	REEP3	0.404893	-0.0837625	-0.488655
27079	RPUSD2	-0.770504	-1.25837	-0.487871
4335	MNT	-1.68928	-2.17646	-0.487185
3292	HSD17B1	0.00857445	-0.478461	-0.487036
29070	CFAP263	-0.598006	-1.08504	-0.48703
54537	SHLD2	-2.38505	-2.87191	-0.486856
6048	RNF5	-1.05791	-1.54427	-0.486356
10078	TSSC4	0.0715059	-0.414765	-0.486271
51449	PCYOX1	-0.108804	-0.594884	-0.486081
5230	PGK1	-4.78524	-5.27122	-0.48598
11244	ZHX1	-0.104984	-0.590886	-0.485902
6335	SCN9A	0.0888271	-0.396697	-0.485524
83891	SNX25	1.03406	0.549264	-0.484801
2778	GNAS	0.721776	0.236994	-0.484782
60682	SMAP1	-0.215637	-0.69975	-0.484114
57494	RIMKLB	1.05963	0.575582	-0.484051
9976	CLEC2B	0.235527	-0.248496	-0.484024
11102	RPP14	-2.60846	-3.09231	-0.483845
79841	AGBL2	0.294625	-0.188953	-0.483578
6426	SRSF1	-5.77234	-6.25583	-0.483492
9400	RECQL5	0.1865	-0.296991	-0.483491
1345	COX6C	-1.05568	-1.53905	-0.483375
64770	CCDC14	-0.278001	-0.761228	-0.483227
1347	COX7A2	-0.712955	-1.19589	-0.482934
84061	MAGT1	1.04047	0.557958	-0.48251
7697	ZNF138	-0.851929	-1.33435	-0.482419
2717	GLA	0.118733	-0.363418	-0.48215
84833	ATP5MK	2.04893	1.56692	-0.482014
3416	IDE	0.426666	-0.0553022	-0.481968
2580	GAK	-0.0146276	-0.496405	-0.481778
5833	PCYT2	-5.20076	-5.68248	-0.481729
23288	IQCE	0.926502	0.445044	-0.481457
29844	TFPT	2.18042	1.69909	-0.481332
26015	RPAP1	-2.57204	-3.05333	-0.481298
5695	PSMB7	-3.75642	-4.23768	-0.481262
126017	ZNF813	0.262035	-0.218993	-0.481028
7405	UVRAG	-1.97154	-2.45221	-0.480664
10559	SLC35A1	-3.96221	-4.44269	-0.480487
11013	TMSB15A	1.30563	0.825702	-0.479933
8480	RAE1	-2.21248	-2.69237	-0.479883
23424	TDRD7	-0.325011	-0.804774	-0.479763
115749	C12orf56	-0.429772	-0.908587	-0.478815
54675	CRLS1	-2.9134	-3.39211	-0.478716
8939	FUBP3	-0.0572191	-0.535879	-0.47866
8260	NAA10	-2.60377	-3.08241	-0.478643
50515	CHST11	0.493892	0.0154779	-0.478414
9738	CCP110	0.311368	-0.166961	-0.478328
10286	BCAS2	-0.9479	-1.42607	-0.478174
10198	MPHOSPH9	0.255497	-0.2226	-0.478097
4241	MELTF	-0.939004	-1.41705	-0.478046
285315	C3orf33	-0.1542	-0.63206	-0.47786
406	BMAL1	0.744932	0.267239	-0.477693
1147	CHUK	0.465947	-0.0117212	-0.477668
167153	TENT2	1.19218	0.714525	-0.477651
91252	SLC39A13	-0.754458	-1.23207	-0.477612
60681	FKBP10	-0.699438	-1.17704	-0.4776
83448	PUS7L	-0.0391262	-0.516726	-0.477599
55703	POLR3B	-4.9291	-5.40668	-0.477584
9497	SLC4A7	0.328344	-0.149211	-0.477555
10653	SPINT2	-1.36767	-1.84519	-0.477519
121457	IKBIP	1.09531	0.617849	-0.477456
9685	CLINT1	0.550803	0.0734964	-0.477307
1353	COX11	-5.01858	-5.49588	-0.477291
9764	KIAA0513	-1.18069	-1.65798	-0.477289
5554	PRH1	0.530726	0.0535311	-0.477195
9252	RPS6KA5	-0.385728	-0.862642	-0.476913
11108	PRDM4	0.111774	-0.364565	-0.47634
80298	MTERF2	0.733052	0.256854	-0.476198
29998	BICRA	-0.981111	-1.45725	-0.476142
144097	SPINDOC	-0.325649	-0.801398	-0.475749
26057	ANKRD17	1.01893	0.54385	-0.475078
389524	GTF2IRD2B	1.30651	0.83175	-0.474762
84255	SLC37A3	-1.22393	-1.69866	-0.474724
113000	RPUSD1	0.153299	-0.321248	-0.474547
10767	HBS1L	-3.68711	-4.16153	-0.474419
55183	RIF1	-2.5101	-2.98445	-0.474355
79156	PLEKHF1	0.36522	-0.108996	-0.474216
55192	DNAJC17	-3.735	-4.2091	-0.474101
93436	ARMC6	0.494841	0.0207437	-0.474098
9500	MAGED1	-0.178188	-0.652113	-0.473925
27158	NDOR1	-3.70725	-4.18081	-0.47356
57472	CNOT6	-0.670366	-1.14389	-0.473524
54914	FOCAD	0.998106	0.524821	-0.473285
51441	YTHDF2	-3.65151	-4.12463	-0.473116
51228	GLTP	-0.294181	-0.767144	-0.472963
55322	C5orf22	0.676681	0.203791	-0.472889
2113	ETS1	0.787586	0.315281	-0.472306
4861	NPAS1	-0.118692	-0.590767	-0.472075
57190	SELENON	-1.58028	-2.05177	-0.471486
932	MS4A3	0.4973	0.0265583	-0.470742
81624	DIAPH3	0.122158	-0.348522	-0.47068
9689	BZW1	0.303989	-0.166575	-0.470564
84263	HSDL2	-0.152767	-0.622738	-0.469971
79778	MICALL2	-0.651767	-1.12174	-0.469969
137209	ZNF572	1.44734	0.977558	-0.469777
4524	MTHFR	-0.996246	-1.46599	-0.469739
953	ENTPD1	0.280905	-0.188763	-0.469668
84312	BRMS1L	0.443742	-0.0258789	-0.469621
55969	RAB5IF	0.349658	-0.119853	-0.469512
9728	SECISBP2L	-0.638874	-1.10828	-0.469402
221150	SKA3	-2.11444	-2.58376	-0.46932
7011	TEP1	0.667433	0.198114	-0.469319
6856	SYPL1	-0.448427	-0.917484	-0.469057
23376	UFL1	-1.4491	-1.91813	-0.469026
84968	PNMA6A	0.171359	-0.297497	-0.468856
140461	ASB8	0.229938	-0.238917	-0.468855
9156	EXO1	-1.17628	-1.64495	-0.46867
113829	SLC35A4	0.696825	0.228274	-0.468551
7368	UGT8	0.624241	0.155787	-0.468454
577	ADGRB3	-0.192512	-0.660433	-0.467921
56979	PRDM9	0.155585	-0.312095	-0.46768
9862	MED24	-1.7905	-2.2575	-0.466994
23113	CUL9	-0.775073	-1.24197	-0.466897
55080	TAPBPL	-0.275314	-0.741988	-0.466674
8545	CGGBP1	0.359309	-0.107241	-0.46655
10715	CERS1	-1.89006	-2.35648	-0.466423
10125	RASGRP1	-0.483975	-0.949902	-0.465928
93058	COQ10A	0.111405	-0.354268	-0.465673
6895	TARBP2	-0.160924	-0.626492	-0.465568
257218	SHPRH	0.541864	0.0764081	-0.465456
84262	PSMG3	-6.94119	-7.40663	-0.46544
165918	RNF168	-1.82298	-2.28836	-0.465381
10229	COQ7	-0.604036	-1.0693	-0.465266
55074	OXR1	0.921941	0.456926	-0.465015
10476	ATP5PD	-5.96707	-6.43192	-0.464852
11315	PARK7	-0.424174	-0.889013	-0.464839
6122	RPL3	-4.75036	-5.21517	-0.464807
11160	ERLIN2	0.896052	0.431592	-0.464461
9442	MED27	-1.74166	-2.20589	-0.464231
196740	VSTM4	-0.565287	-1.0295	-0.464216
3297	HSF1	-1.15904	-1.62325	-0.464213
9807	IP6K1	-1.56428	-2.02837	-0.464092
6118	RPA2	-2.65899	-3.12305	-0.464054
55723	ASF1B	-0.638134	-1.10211	-0.463979
80219	COQ10B	-1.62283	-2.0863	-0.463466
79080	CCDC86	-1.16948	-1.63284	-0.463362
28957	MRPS28	-1.08348	-1.54673	-0.463247
51741	WWOX	-1.26048	-1.72328	-0.462805
79567	RIPOR1	-0.435009	-0.8975	-0.462491
10847	SRCAP	-0.32391	-0.786193	-0.462283
969	CD69	0.234101	-0.22815	-0.462251
387778	SPDYC	-0.193835	-0.655683	-0.461848
55194	EVA1B	-0.0664195	-0.528012	-0.461592
705	BYSL	-1.83845	-2.29991	-0.461467
27010	TPK1	-2.49122	-2.95251	-0.461292
2923	PDIA3	0.460353	-0.000845078	-0.461198
51719	CAB39	-0.325954	-0.78701	-0.461056
3398	ID2	1.4257	0.96467	-0.461034
90835	CFAP119	0.338693	-0.122142	-0.460835
55599	RNPC3	-2.2634	-2.72417	-0.460766
196383	RILPL2	-1.01754	-1.47795	-0.460416
51386	EIF3L	-4.93511	-5.39541	-0.4603
60313	GPBP1L1	-1.21199	-1.67226	-0.460276
255919	CNEP1R1	0.550561	0.090517	-0.460044
6103	RPGR	0.861415	0.401789	-0.459626
338761	C1QL4	-0.467254	-0.926545	-0.45929
9643	MORF4L2	-0.598197	-1.05747	-0.45927
269	AMHR2	0.347624	-0.111132	-0.458756
51015	ISOC1	0.131801	-0.326951	-0.458752
2353	FOS	0.153977	-0.304384	-0.458361
3875	KRT18	-1.67668	-2.13504	-0.458358
605	BCL7A	-0.224402	-0.682532	-0.45813
5001	ORC5	-1.61701	-2.07509	-0.458082
131474	CHCHD4	-2.23913	-2.6967	-0.457574
342918	C19orf81	-0.45131	-0.908801	-0.457491
8767	RIPK2	0.147769	-0.309696	-0.457465
5281	PIGF	1.12898	0.671539	-0.457441
644538	SMIM10	0.472527	0.0154295	-0.457098
6773	STAT2	-1.01404	-1.47081	-0.45677
5830	PEX5	-3.19608	-3.65285	-0.456768
57409	MIF4GD	-0.136276	-0.592686	-0.45641
5725	PTBP1	-1.67837	-2.13478	-0.456404
112611	RWDD2A	0.357394	-0.0988351	-0.456229
80864	EGFL8	0.0855347	-0.370614	-0.456149
27102	EIF2AK1	-2.78534	-3.24143	-0.456085
641649	TMEM91	-0.410133	-0.866184	-0.456051
440275	EIF2AK4	-3.65355	-4.10956	-0.456015
3476	IGBP1	-4.78677	-5.24276	-0.455993
149233	IL23R	-0.113672	-0.569034	-0.455361
9939	RBM8A	-4.74884	-5.20416	-0.45532
51439	FAM8A1	-1.46402	-1.9192	-0.455184
10236	HNRNPR	-2.32772	-2.78247	-0.454753
5690	PSMB2	-2.25144	-2.70607	-0.454632
41	ASIC1	-0.208642	-0.663244	-0.454601
56985	ADPRM	0.0579701	-0.396529	-0.454499
57447	NDRG2	0.229684	-0.224667	-0.454351
23269	MGA	-1.10193	-1.55619	-0.454259
162993	ZNF846	0.688317	0.234219	-0.454098
11325	DDX42	-4.16266	-4.61671	-0.454046
79446	WDR25	-3.66206	-4.11603	-0.45397
126282	TNFAIP8L1	0.194622	-0.259231	-0.453852
54737	MPHOSPH8	-1.42323	-1.87707	-0.453835
4218	RAB8A	0.517982	0.0643218	-0.453661
84895	MIGA2	2.35906	1.90548	-0.453586
5916	RARG	-0.275395	-0.728919	-0.453524
25816	TNFAIP8	0.889363	0.435887	-0.453476
51147	ING4	0.70457	0.251095	-0.453476
92906	HNRNPLL	-0.00446106	-0.457804	-0.453343
9762	LZTS3	0.818542	0.365237	-0.453306
23125	CAMTA2	0.393018	-0.0598484	-0.452866
7430	EZR	0.115504	-0.337242	-0.452746
56995	TULP4	-0.561439	-1.01411	-0.45267
79867	TCTN2	-0.355512	-0.808148	-0.452636
5730	PTGDS	-0.12811	-0.580728	-0.452617
55299	BRIX1	-2.7881	-3.24066	-0.452565
79701	OGFOD3	0.606566	0.154317	-0.452249
7082	TJP1	-0.166866	-0.619073	-0.452207
3216	HOXB6	0.208367	-0.243303	-0.45167
78991	PCYOX1L	-0.555147	-1.00648	-0.451336
83853	ROPN1L	-0.440935	-0.891932	-0.450997
84892	POMGNT2	-0.0147701	-0.46552	-0.45075
284001	CCDC57	-0.216861	-0.666727	-0.449866
27332	ZNF638	0.373349	-0.0761325	-0.449482
617	BCS1L	-4.40682	-4.85622	-0.449395
51699	VPS29	-3.06499	-3.51429	-0.4493
54865	GPATCH4	-2.04761	-2.49684	-0.449237
51659	GINS2	-6.76267	-7.21186	-0.449185
51024	FIS1	-0.266683	-0.715714	-0.449031
7111	TMOD1	-0.715241	-1.16422	-0.448976
3588	IL10RB	0.619695	0.170742	-0.448953
7681	MKRN3	0.654985	0.206764	-0.448221
26469	PTPN18	-0.0875336	-0.53568	-0.448146
389362	PSMG4	-3.43726	-3.88518	-0.447926
79621	RNASEH2B	-3.82957	-4.2774	-0.447824
23215	PRRC2C	-0.0822864	-0.530011	-0.447725
9978	RBX1	-3.92151	-4.36912	-0.447619
843	CASP10	0.79992	0.352334	-0.447585
2247	FGF2	0.249985	-0.197556	-0.447542
51652	CHMP3	-4.11042	-4.5578	-0.447379
831	CAST	-0.280935	-0.728233	-0.447298
7345	UCHL1	0.772421	0.325341	-0.44708
203328	SUSD3	-0.0155438	-0.462607	-0.447063
92370	PXYLP1	0.147659	-0.299215	-0.446874
7328	UBE2H	-0.755885	-1.20264	-0.446757
8872	CDC123	-2.94578	-3.39202	-0.446246
55975	KLHL7	-0.00165604	-0.447514	-0.445858
6188	RPS3	-3.68563	-4.13081	-0.445183
8459	TPST2	0.455666	0.0108075	-0.444858
6850	SYK	0.286372	-0.158181	-0.444552
155382	VPS37D	0.138765	-0.305542	-0.444306
9690	UBE3C	-0.960094	-1.40439	-0.444299
9701	PPP6R2	1.00219	0.557939	-0.444256
24144	TFIP11	-0.757534	-1.20166	-0.444126
64282	TENT4B	-4.79387	-5.23793	-0.444065
84328	LZIC	0.171213	-0.272452	-0.443666
400818	NBPF9	-3.21825	-3.66177	-0.443524
51304	ZDHHC3	0.997983	0.554843	-0.443141
113510	HELQ	-1.9674	-2.41018	-0.44278
126326	GIPC3	0.403409	-0.0390937	-0.442503
23042	PDXDC1	1.02848	0.586613	-0.441869
5042	PABPC3	0.176154	-0.265678	-0.441832
5715	PSMD9	-0.0149137	-0.456158	-0.441245
84324	SARNP	0.606041	0.164833	-0.441208
55238	SLC38A7	-0.00643454	-0.447441	-0.441007
23268	DNMBP	-0.289256	-0.730226	-0.44097
64420	SUSD1	-0.346784	-0.787742	-0.440959
56917	MEIS3	-0.647052	-1.08775	-0.440702
23265	EXOC7	-0.848848	-1.28922	-0.440372
4329	ALDH6A1	-0.345081	-0.785356	-0.440274
56882	CDC42SE1	-0.577715	-1.01791	-0.440197
2015	ADGRE1	-0.701302	-1.14123	-0.439932
80727	TTYH3	-0.158072	-0.597848	-0.439776
54795	TRPM4	-0.861067	-1.30041	-0.439338
79744	ZNF419	0.335431	-0.103421	-0.438852
9692	PRORP	-4.78706	-5.22553	-0.438475
3842	TNPO1	-4.61612	-5.05447	-0.438352
100188893	TOMM6	0.140678	-0.297557	-0.438235
346157	ZNF391	-0.532588	-0.970813	-0.438225
8994	LIMD1	0.684162	0.246008	-0.438153
2002	ELK1	-0.154854	-0.59288	-0.438027
9787	DLGAP5	-0.512405	-0.950317	-0.437912
1453	CSNK1D	-0.936806	-1.37463	-0.437826
7699	ZNF140	0.217108	-0.220458	-0.437566
5716	PSMD10	0.496698	0.0591683	-0.43753
2768	GNA12	0.321484	-0.115729	-0.437213
2735	GLI1	-0.431449	-0.868479	-0.43703
957	ENTPD5	0.0360813	-0.400635	-0.436716
158584	FAAH2	0.977455	0.541102	-0.436353
4733	DRG1	-2.50269	-2.93889	-0.436201
6845	VAMP7	0.267157	-0.16868	-0.435837
79075	DSCC1	-3.70004	-4.1357	-0.435652
55176	SEC61A2	0.860501	0.425342	-0.435158
127703	C1orf216	0.133859	-0.301265	-0.435124
11342	RNF13	1.4065	0.971506	-0.434997
79047	KCTD15	0.472285	0.0373256	-0.434959
8809	IL18R1	0.142381	-0.29254	-0.434921
83734	ATG10	-0.492675	-0.927567	-0.434891
64598	MOSPD3	-0.0227391	-0.457603	-0.434864
51143	DYNC1LI1	-0.154968	-0.589284	-0.434316
24149	ZNF318	1.0549	0.620687	-0.434215
642636	RAD21L1	-0.671708	-1.1059	-0.434189
2622	GAS8	-0.572807	-1.00695	-0.434139
51477	ISYNA1	-1.17288	-1.60643	-0.433556
25759	SHC2	-0.338254	-0.771777	-0.433522
127281	PRXL2B	-0.0372848	-0.470788	-0.433504
493	ATP2B4	0.142341	-0.291008	-0.433348
9415	FADS2	0.228751	-0.204475	-0.433226
55840	EAF2	0.194555	-0.238588	-0.433144
246243	RNASEH1	-1.3833	-1.81631	-0.433007
84750	FUT10	-0.0908138	-0.523603	-0.432789
5663	PSEN1	0.608886	0.176182	-0.432704
22974	TPX2	-2.73679	-3.16933	-0.432542
54797	MED18	-3.31021	-3.74275	-0.432538
79791	FBXO31	-0.662633	-1.09505	-0.432418
201595	STT3B	-0.0518482	-0.483913	-0.432064
22888	UBOX5	-0.429146	-0.861079	-0.431933
79968	WDR76	-0.947089	-1.37884	-0.431747
3695	ITGB7	0.250343	-0.181135	-0.431478
51334	PRR16	0.565789	0.134461	-0.431328
57461	ISY1	-3.98435	-4.41567	-0.431313
10667	FARS2	-2.80091	-3.23222	-0.431307
90799	CEP95	0.111531	-0.319653	-0.431184
79573	TTC13	-0.226379	-0.657031	-0.430653
7691	ZNF132	-0.917721	-1.34837	-0.430647
55364	IMPACT	0.563672	0.133162	-0.430511
91355	LRP5L	0.759754	0.329308	-0.430446
79072	FASTKD3	0.595534	0.165095	-0.430439
23310	NCAPD3	-3.8253	-4.25561	-0.430307
57091	CASS4	-0.825251	-1.25547	-0.43022
51474	LIMA1	-1.19794	-1.62796	-0.430016
148022	TICAM1	-0.877584	-1.30747	-0.42989
56916	SMARCAD1	0.736949	0.307385	-0.429564
4902	NRTN	-0.294401	-0.72384	-0.429439
482	ATP1B2	-1.13313	-1.56242	-0.429294
11235	PDCD10	-0.00186443	-0.431058	-0.429193
51160	VPS28	-5.23226	-5.66115	-0.428888
115399	LRRC56	-0.136113	-0.564847	-0.428734
84329	HVCN1	0.48794	0.0592788	-0.428662
7533	YWHAH	2.01029	1.58164	-0.428643
79087	ALG12	-1.69302	-2.12145	-0.428432
90701	SEC11C	0.329044	-0.0989815	-0.428026
10802	SEC24A	-1.23866	-1.66656	-0.427904
2997	GYS1	-0.157518	-0.585396	-0.427878
9520	NPEPPS	0.15798	-0.269739	-0.427719
80014	WWC2	0.569292	0.141585	-0.427706
55028	MTNAP1	-0.185543	-0.613131	-0.427588
23367	LARP1	-3.42341	-3.85092	-0.427511
10724	OGA	-2.38058	-2.80806	-0.427482
85403	EAF1	-1.61092	-2.03828	-0.427365
10957	PNRC1	-0.226947	-0.653327	-0.42638
6124	RPL4	-3.38758	-3.81385	-0.426277
643155	SMIM15	-0.206837	-0.632979	-0.426142
54859	ELP6	-1.09409	-1.52003	-0.425933
22803	XRN2	-3.90338	-4.3293	-0.425923
860	RUNX2	0.287943	-0.137563	-0.425506
7389	UROD	-8.11027	-8.53575	-0.425486
9341	VAMP3	0.393191	-0.0319905	-0.425181
202243	CCDC125	-0.601407	-1.02649	-0.425084
6619	SNAPC3	-1.51926	-1.94413	-0.424869
10019	SH2B3	0.0852319	-0.339425	-0.424656
11266	DUSP12	-1.3844	-1.80892	-0.424515
9402	GRAP2	0.566351	0.14197	-0.424381
1951	CELSR3	-0.135571	-0.559808	-0.424238
63905	MANBAL	0.284919	-0.13924	-0.424159
27335	EIF3K	-2.48268	-2.90649	-0.423802
3959	LGALS3BP	-0.972335	-1.3958	-0.423461
388650	DIPK1A	0.0507685	-0.372598	-0.423367
79031	PDCL3	-1.06861	-1.49188	-0.423275
10309	CCNO	0.580897	0.15773	-0.423167
2972	BRF1	-3.42004	-3.84318	-0.423142
990	CDC6	-1.01821	-1.44123	-0.423019
11274	USP18	-0.476506	-0.89947	-0.422964
2101	ESRRA	-1.27336	-1.69616	-0.422803
342979	PALM3	-1.46315	-1.88595	-0.422796
5718	PSMD12	-3.19315	-3.61517	-0.422019
23195	MDN1	-4.1063	-4.52807	-0.421771
147657	ZNF480	0.205092	-0.216508	-0.4216
4628	MYH10	-0.313956	-0.735511	-0.421555
10682	EBP	0.203547	-0.217731	-0.421278
1340	COX6B1	-3.58066	-4.00169	-0.421028
113730	KLHDC7B	0.957789	0.537082	-0.420707
1912	PHC2	1.03828	0.617626	-0.42065
55532	SLC30A10	0.834092	0.413453	-0.420639
57178	ZMIZ1	-1.12848	-1.5489	-0.420422
3430	IFI35	-0.502082	-0.922285	-0.420203
3305	HSPA1L	-0.28791	-0.707745	-0.419835
56940	DUSP22	-1.29278	-1.71215	-0.419367
5305	PIP4K2A	0.820815	0.401462	-0.419353
256227	STEAP1B	0.667272	0.248662	-0.41861
146223	CMTM4	-0.508723	-0.927178	-0.418455
4924	NUCB1	-1.08197	-1.50027	-0.418308
8445	DYRK2	-1.06077	-1.47853	-0.417762
10673	TNFSF13B	0.713776	0.296375	-0.417401
8661	EIF3A	-4.79459	-5.21177	-0.41718
10905	MAN1A2	0.239201	-0.177802	-0.417003
79577	CDC73	-4.88265	-5.29955	-0.416901
6827	SUPT4H1	-5.12003	-5.53689	-0.416856
163786	SASS6	-3.27008	-3.68693	-0.416854
26586	CKAP2	-0.873601	-1.29036	-0.416756
23328	SASH1	0.146046	-0.270706	-0.416751
6100	RP9	-0.270693	-0.687313	-0.416619
9317	PTER	1.00711	0.590859	-0.416247
8728	ADAM19	0.211657	-0.204481	-0.416138
159013	CXorf38	0.348847	-0.0669908	-0.415837
120534	ARL14EP	0.962173	0.54653	-0.415642
6636	SNRPF	-5.80331	-6.21894	-0.415629
10051	SMC4	-2.94538	-3.3609	-0.415527
56983	POGLUT1	-0.130262	-0.54573	-0.415468
9516	LITAF	0.499674	0.0845226	-0.415151
10745	PHTF1	0.0809627	-0.333901	-0.414864
134728	IRAK1BP1	0.179222	-0.235545	-0.414767
5971	RELB	-0.687336	-1.10207	-0.414737
3013	H2AC7	-0.0909019	-0.505585	-0.414683
7179	TPTE	0.598278	0.184427	-0.413851
6767	ST13	-0.398887	-0.812519	-0.413632
55355	HJURP	-3.59194	-4.00548	-0.413535
55191	NADSYN1	0.0697845	-0.343472	-0.413257
745	MYRF	-1.68449	-2.09692	-0.41243
1063	CENPF	-1.47765	-1.88955	-0.411899
1513	CTSK	0.113961	-0.297926	-0.411887
26036	ZNF451	-1.06144	-1.4733	-0.411857
80755	AARSD1	-0.217093	-0.628773	-0.41168
92999	ZBTB47	0.104613	-0.306715	-0.411328
4301	AFDN	-0.582792	-0.994062	-0.41127
54509	RHOF	-1.0524	-1.4636	-0.411198
29882	ANAPC2	-4.06818	-4.47936	-0.411182
219854	TMEM218	1.314	0.902888	-0.411116
10095	ARPC1B	-0.555725	-0.966663	-0.410937
143187	VTI1A	0.530855	0.120008	-0.410847
5591	PRKDC	-1.86515	-2.27594	-0.410798
381	ARF5	-0.29401	-0.704623	-0.410613
10671	DCTN6	-4.00552	-4.41597	-0.410451
64746	ACBD3	-0.984271	-1.39434	-0.410067
2783	GNB2	0.961691	0.551878	-0.409814
139716	GAB3	0.0274814	-0.382303	-0.409785
57716	PRX	-0.701838	-1.11156	-0.409718
221294	NT5DC1	0.269969	-0.13925	-0.409219
6051	RNPEP	-0.212074	-0.621132	-0.409058
8460	TPST1	0.468333	0.0593956	-0.408937
9961	MVP	-0.521758	-0.930624	-0.408866
3074	HEXB	0.805014	0.39696	-0.408054
55680	RUFY2	-1.38139	-1.78935	-0.407966
8473	OGT	-3.42505	-3.83264	-0.407588
201164	PLD6	-0.14951	-0.55702	-0.407511
286827	TRIM59	0.283945	-0.123541	-0.407487
1781	DYNC1I2	-1.80349	-2.21082	-0.407334
11253	MAN1B1	-0.0272668	-0.434146	-0.406879
80329	ULBP1	0.586186	0.179314	-0.406872
6991	DYNLT2	-0.573684	-0.980462	-0.406779
51141	INSIG2	0.190957	-0.21564	-0.406597
140710	MTCL2	-1.02826	-1.43483	-0.40657
54148	MRPL39	-2.23851	-2.64487	-0.406366
55870	ASH1L	0.208438	-0.197868	-0.406306
1690	COCH	0.760473	0.354372	-0.406102
1831	TSC22D3	0.331799	-0.0741291	-0.405928
5272	SERPINB9	-0.300369	-0.706244	-0.405874
8343	H2BC7	-0.108317	-0.514089	-0.405772
51150	SDF4	-0.207777	-0.613459	-0.405682
10010	TANK	0.670219	0.264586	-0.405633
7485	GET1	-1.99431	-2.39994	-0.405624
29071	C1GALT1C1	-0.435492	-0.84103	-0.405538
2195	FAT1	-0.00362829	-0.40914	-0.405511
80221	ACSF2	-0.521136	-0.926349	-0.405213
283431	GAS2L3	0.707131	0.301925	-0.405206
5966	REL	0.372399	-0.0324963	-0.404895
84693	MCEE	0.683525	0.278753	-0.404771
64780	MICAL1	0.000803434	-0.403907	-0.40471
6238	RRBP1	-0.330466	-0.735153	-0.404687
10507	SEMA4D	0.448658	0.0440368	-0.404621
10484	SEC23A	-0.100141	-0.504745	-0.404604
48	ACO1	0.792445	0.388034	-0.404411
100287171	WASHC1	-4.87396	-5.27821	-0.404248
26020	LRP10	0.356927	-0.0472027	-0.404129
79026	AHNAK	1.145	0.740928	-0.404077
116039	OSR2	0.129324	-0.274469	-0.403793
8934	RAB29	0.281961	-0.12153	-0.403491
3021	H3-3B	-2.153	-2.55648	-0.403479
26260	FBXO25	0.091887	-0.311135	-0.403022
54482	TRMT13	1.06052	0.657949	-0.402574
5879	RAC1	-0.309291	-0.711794	-0.402504
57658	CALCOCO1	-0.474084	-0.876048	-0.401965
6787	NEK4	0.961494	0.559561	-0.401933
9833	MELK	0.00258661	-0.398485	-0.401072
102724159	LOC102724159	-6.43917	-6.8401	-0.400929
79774	GRTP1	0.739731	0.338909	-0.400821
284613	CYB561D1	0.1008	-0.299918	-0.400718
10613	ERLIN1	0.396266	-0.00445021	-0.400717
79752	ZFAND1	0.243892	-0.156656	-0.400548
158135	TTLL11	-0.0140983	-0.41462	-0.400521
23536	ADAT1	-1.12975	-1.53015	-0.400397
57817	HAMP	-1.45387	-1.85418	-0.400311
8565	YARS1	-4.63505	-5.03513	-0.400075
23636	NUP62	-2.57572	-2.9757	-0.399979
57410	SCYL1	-0.197669	-0.59759	-0.399921
140838	NANP	-1.29748	-1.69733	-0.399844
117854	TRIM6	0.337099	-0.0625793	-0.399678
79921	TCEAL4	-0.661253	-1.06072	-0.399469
5226	PGD	-4.31944	-4.71888	-0.39944
51750	RTEL1	-4.39192	-4.79107	-0.399143
55844	PPP2R2D	0.925099	0.525982	-0.399116
594	BCKDHB	-0.500341	-0.899314	-0.398974
55789	DEPDC1B	0.821865	0.42358	-0.398285
148789	B3GALNT2	0.0223025	-0.375383	-0.397686
23404	EXOSC2	-4.55996	-4.95637	-0.396416
23428	SLC7A8	-0.125621	-0.521878	-0.396256
220963	SLC16A9	-0.694805	-1.09103	-0.39623
6139	RPL17	-4.62331	-5.01953	-0.396219
55914	ERBIN	0.712471	0.316417	-0.396054
9096	TBX18	0.43837	0.0426891	-0.395681
64793	CEP85	-3.56688	-3.96256	-0.395681
7411	VBP1	-1.5975	-1.99298	-0.395476
6631	SNRPC	-2.32839	-2.72381	-0.395423
8161	COIL	-0.298287	-0.693252	-0.394965
50619	DEF6	-0.976037	-1.37096	-0.394923
51728	POLR3K	-8.01998	-8.41464	-0.394659
54800	KLHL24	0.161994	-0.232651	-0.394646
84299	MIEN1	-0.276066	-0.670687	-0.394621
79029	AFG2B	-4.18418	-4.57871	-0.394532
91147	TMEM67	0.537944	0.143429	-0.394515
3693	ITGB5	1.49448	1.10008	-0.394396
10428	CFDP1	-1.302	-1.69615	-0.394151
339122	RAB43	1.05066	0.656531	-0.394125
4338	MOCS2	0.4139	0.0202767	-0.393623
8820	HESX1	-0.35553	-0.749063	-0.393534
5169	ENPP3	-0.073842	-0.467306	-0.393464
552900	BOLA2	-1.07117	-1.46461	-0.39344
4820	NKTR	-2.57066	-2.96374	-0.393083
3796	KIF2A	-0.799016	-1.19209	-0.393078
2920	CXCL2	-0.55034	-0.943392	-0.393052
6296	ACSM3	-0.936351	-1.32923	-0.392878
11260	XPOT	-0.334214	-0.727085	-0.39287
5700	PSMC1	-1.63922	-2.03208	-0.392863
321	APBA2	-0.713054	-1.10584	-0.392788
85021	REPS1	0.840319	0.447862	-0.392457
7052	TGM2	-0.871268	-1.26365	-0.392381
138255	CFAP95	0.453904	0.0615438	-0.39236
2994	GYPB	0.229208	-0.163117	-0.392325
5469	MED1	-2.08335	-2.47565	-0.3923
51010	EXOSC3	-2.29518	-2.68711	-0.391936
83985	SPNS1	0.0913837	-0.299892	-0.391276
900	CCNG1	-0.11854	-0.509797	-0.391257
440956	IQCF6	-0.118441	-0.509417	-0.390976
1175	AP2S1	-7.51045	-7.90139	-0.390933
60625	DHX35	-7.64991	-8.04058	-0.390666
4102	MAGEA3	0.259483	-0.131061	-0.390544
9249	DHRS3	-0.250633	-0.640949	-0.390316
124641	OVCA2	-0.203829	-0.594046	-0.390217
138241	C9orf85	0.802687	0.41252	-0.390167
10367	MICU1	1.34495	0.955055	-0.389894
11313	LYPLA2	-0.522747	-0.912394	-0.389647
96764	TGS1	-0.661921	-1.05148	-0.389558
3010	H1-6	-1.14262	-1.53217	-0.389549
9014	TAF1B	-5.70588	-6.09538	-0.389496
1207	CLNS1A	-5.32017	-5.7095	-0.389333
1499	CTNNB1	-0.821727	-1.21105	-0.389326
9217	VAPB	0.931489	0.542289	-0.3892
7535	ZAP70	-0.0986723	-0.487353	-0.38868
3566	IL4R	0.243347	-0.145252	-0.388599
7773	ZNF230	0.0731726	-0.315413	-0.388585
80781	COL18A1	-0.82113	-1.20958	-0.388448
6992	PPP1R11	-4.05508	-4.44313	-0.388047
7329	UBE2I	-4.92643	-5.31429	-0.387857
9839	ZEB2	-0.717533	-1.1053	-0.387768
26212	OR2B6	-0.116754	-0.504327	-0.387573
5708	PSMD2	-3.30253	-3.69	-0.387462
7421	VDR	-0.485865	-0.873162	-0.387297
8120	AP3B2	0.421238	0.034083	-0.387155
200185	KRTCAP2	-0.608058	-0.99518	-0.387123
7753	ZNF202	0.411603	0.0245243	-0.387079
4481	MSR1	0.88735	0.500278	-0.387072
7205	TRIP6	0.962524	0.575986	-0.386537
94134	ARHGAP12	1.26508	0.878658	-0.386417
2535	FZD2	0.0295206	-0.356793	-0.386314
57591	MRTFA	-0.0274449	-0.413594	-0.386149
7534	YWHAZ	0.696606	0.310492	-0.386114
286	ANK1	-0.288562	-0.674505	-0.385943
4534	MTM1	-0.300458	-0.686392	-0.385933
51455	REV1	-2.04453	-2.43039	-0.385852
64921	CASD1	1.35372	0.968034	-0.385681
113246	C12orf57	0.108095	-0.277399	-0.385494
140690	CTCFL	-1.01223	-1.3977	-0.385476
115761	ARL11	1.24314	0.857982	-0.385154
9517	SPTLC2	-2.75769	-3.14271	-0.385027
8417	STX7	-0.399088	-0.784047	-0.38496
9093	DNAJA3	-3.25677	-3.6417	-0.384929
22938	SNW1	-4.36783	-4.7527	-0.384866
5213	PFKM	-0.578238	-0.962998	-0.38476
54910	SEMA4C	-0.528054	-0.912716	-0.384662
1193	CLIC2	0.624798	0.240148	-0.38465
728695	SPANXB1	0.0134128	-0.371149	-0.384562
54867	TMEM214	0.365108	-0.019382	-0.38449
1536	CYBB	0.387454	0.00302711	-0.384427
7035	TFPI	-0.319462	-0.703785	-0.384323
57176	VARS2	-4.71809	-5.1024	-0.384307
421	ARVCF	-1.89151	-2.27573	-0.384216
374969	SVBP	0.0869454	-0.296989	-0.383935
114971	PTPMT1	-6.51741	-6.90114	-0.383731
375248	ANKRD36	-2.06562	-2.44924	-0.383616
8883	NAE1	-1.87001	-2.25348	-0.383463
10513	APPBP2	-0.0483844	-0.431772	-0.383388
23385	NCSTN	1.10612	0.722802	-0.383313
56898	BDH2	-0.641928	-1.02515	-0.38322
6672	SP100	0.293828	-0.0893337	-0.383162
388581	C1QTNF12	0.205955	-0.17698	-0.382935
85441	HELZ2	-0.128243	-0.511095	-0.382853
2621	GAS6	0.595582	0.212877	-0.382706
57142	RTN4	-0.880608	-1.26327	-0.382658
126432	RINL	0.409436	0.0272125	-0.382223
55615	PRR5	-0.247888	-0.629732	-0.381844
55544	RBM38	-0.122574	-0.5044	-0.381826
83692	CD99L2	1.01738	0.635611	-0.381768
113402	SFT2D1	0.562415	0.180757	-0.381658
9793	CKAP5	-1.94079	-2.32228	-0.381496
26051	PPP1R16B	0.49009	0.108623	-0.381467
83594	NUDT12	0.77568	0.39427	-0.38141
1528	CYB5A	0.903615	0.522289	-0.381326
10826	FAXDC2	-0.50101	-0.882323	-0.381312
55421	NCBP3	-0.123366	-0.504316	-0.38095
91445	RNF185	0.374911	-0.00595292	-0.380864
5710	PSMD4	-3.23952	-3.6203	-0.380776
64087	MCCC2	-0.656698	-1.03744	-0.380746
8668	EIF3I	-4.25222	-4.63289	-0.380673
10112	KIF20A	-1.32298	-1.70363	-0.380644
10514	MYBBP1A	-3.85065	-4.2312	-0.380554
1349	COX7B	-2.11501	-2.49543	-0.380418
4176	MCM7	-3.45356	-3.8338	-0.380243
5627	PROS1	0.617017	0.236999	-0.380019
4282	MIF	0.824428	0.444411	-0.380017
9050	PSTPIP2	-0.294525	-0.674481	-0.379956
64852	TUT1	-5.75535	-6.1353	-0.37995
25921	ZDHHC5	-1.18674	-1.56647	-0.379737
54997	TESC	-0.887307	-1.26702	-0.379709
140680	C20orf96	0.237739	-0.1419	-0.379639
7915	ALDH5A1	0.463918	0.0845093	-0.379409
88455	ANKRD13A	0.331097	-0.0482724	-0.379369
29101	SSU72	-4.49872	-4.87805	-0.37933
80196	RNF34	-0.220339	-0.599666	-0.379328
26133	TRPC4AP	-0.313851	-0.692988	-0.379136
5028	P2RY1	0.619045	0.240089	-0.378956
3033	HADH	0.157251	-0.221622	-0.378873
219699	UNC5B	0.193157	-0.185593	-0.37875
221443	OARD1	-0.1629	-0.541615	-0.378715
54662	TBC1D13	-0.959815	-1.3384	-0.378587
57691	KIAA1586	-0.769978	-1.14799	-0.378011
60493	FASTKD5	-1.71796	-2.09596	-0.378004
134429	STARD4	0.435523	0.057591	-0.377932
144717	PHETA1	-0.334	-0.711811	-0.377811
54881	TEX10	-2.12754	-2.50505	-0.377511
6843	VAMP1	1.40458	1.02719	-0.377388
5898	RALA	0.122089	-0.255272	-0.377361
2671	GFER	-5.02406	-5.40104	-0.376981
8742	TNFSF12	-0.188994	-0.565897	-0.376902
147923	ZNF420	0.974769	0.597909	-0.37686
5428	POLG	-3.00639	-3.38318	-0.376787
102723631	CT45A10	0.86329	0.48661	-0.376681
7284	TUFM	-5.94701	-6.3235	-0.376486
5007	OSBP	-5.0341	-5.4104	-0.376297
79934	COQ8B	0.15784	-0.218319	-0.37616
84433	CARD11	0.157811	-0.218326	-0.376137
220972	MARCHF8	0.025679	-0.350391	-0.37607
91869	RFT1	-4.36575	-4.74179	-0.376044
64081	PBLD	-0.669965	-1.04601	-0.376044
8535	CBX4	-0.384869	-0.760841	-0.375973
80208	SPG11	-0.346053	-0.721932	-0.37588
51343	FZR1	-1.03517	-1.41104	-0.375863
4103	MAGEA4	0.18253	-0.193331	-0.375861
1891	ECH1	-1.14999	-1.52582	-0.375826
1520	CTSS	1.0255	0.649899	-0.375599
54987	CZIB	-0.168961	-0.544508	-0.375547
23556	PIGN	1.29652	0.920989	-0.37553
8111	GPR68	-0.635309	-1.01075	-0.375442
2230	FDX1	-2.07234	-2.44735	-0.375011
6015	RING1	-2.02318	-2.39814	-0.374962
9221	NOLC1	-1.94574	-2.3204	-0.37465
151242	PPP1R1C	0.563155	0.188614	-0.374542
9704	DHX34	-0.584673	-0.959209	-0.374535
91582	RPS19BP1	-2.34478	-2.71914	-0.374354
10254	STAM2	-0.0632638	-0.4376	-0.374336
84629	TNRC18	-1.61894	-1.99309	-0.37415
6867	TACC1	-0.0479161	-0.422057	-0.374141
57583	TMEM181	-0.873308	-1.24745	-0.374141
1606	DGKA	-0.149376	-0.523442	-0.374066
54902	TTC19	0.19038	-0.183412	-0.373792
22933	SIRT2	-0.74646	-1.12025	-0.373789
134430	WDR36	-3.25392	-3.62757	-0.373651
6405	SEMA3F	0.829528	0.456013	-0.373515
64426	SUDS3	-2.74909	-3.12255	-0.373459
9905	SGSM2	-0.276388	-0.649798	-0.373411
399512	SLC25A35	0.506761	0.133505	-0.373255
10454	TAB1	0.678756	0.305531	-0.373225
2323	FLT3LG	-1.04349	-1.41665	-0.373157
905	CCNT2	0.928161	0.555042	-0.373119
29923	HILPDA	-0.243677	-0.61675	-0.373073
285855	RPL7L1	-2.5077	-2.8807	-0.373001
57787	MARK4	0.247256	-0.125584	-0.372841
151354	LRATD1	0.251064	-0.121717	-0.37278
3385	ICAM3	-0.0231941	-0.395848	-0.372654
10636	RGS14	-0.122319	-0.494962	-0.372643
6770	STAR	-0.126032	-0.498566	-0.372535
27290	SPINK4	-0.386756	-0.759261	-0.372505
7857	SCG2	0.060307	-0.312066	-0.372373
90268	OTULIN	-0.753565	-1.12568	-0.372117
51078	THAP4	1.41174	1.03977	-0.371966
64115	VSIR	-0.434233	-0.806128	-0.371895
3720	JARID2	0.0178028	-0.353666	-0.371468
84552	PARD6G	-0.697657	-1.06904	-0.371379
79844	ZDHHC11	-0.232634	-0.603966	-0.371332
54431	DNAJC10	-0.635151	-1.00623	-0.371075
2885	GRB2	-4.60257	-4.97362	-0.371057
5787	PTPRB	0.914375	0.543591	-0.370784
58490	RPRD1B	-5.67079	-6.04151	-0.370724
57213	SPRYD7	0.943606	0.572928	-0.370678
9034	CCRL2	-0.869645	-1.24024	-0.370592
124512	METTL23	-0.984104	-1.35448	-0.370375
6715	SRD5A1	-0.657672	-1.02771	-0.370038
4832	NME3	0.656492	0.286538	-0.369954
3712	IVD	-0.207414	-0.576961	-0.369547
80774	LIMD2	-0.58788	-0.957368	-0.369488
51092	SIDT2	0.0837078	-0.285076	-0.368784
192670	AGO4	-0.614862	-0.983337	-0.368475
4131	MAP1B	-0.241976	-0.610445	-0.368469
146923	RUNDC1	-0.161859	-0.529971	-0.368113
55177	RMDN3	-0.946293	-1.31436	-0.368068
79034	INTS15	-4.7529	-5.12096	-0.36806
253725	WASHC2C	0.901956	0.534143	-0.367813
1509	CTSD	0.446071	0.0786647	-0.367406
90338	ZNF160	0.281586	-0.085121	-0.366707
57673	BEND3	-3.50247	-3.86909	-0.366618
4864	NPC1	0.0485935	-0.317901	-0.366495
79847	MFSD13A	0.391202	0.0247998	-0.366402
132160	PPM1M	0.297793	-0.0683924	-0.366185
116987	AGAP1	0.196585	-0.169565	-0.36615
94097	SFXN5	1.02655	0.660751	-0.365799
10280	SIGMAR1	0.313945	-0.0517594	-0.365705
51042	ZNF593	-0.436306	-0.80179	-0.365484
65264	UBE2Z	-0.768308	-1.13359	-0.365283
153830	RNF145	-0.0231118	-0.388391	-0.365279
3621	ING1	0.0349821	-0.330275	-0.365258
9785	DHX38	-3.85756	-4.22271	-0.365151
6117	RPA1	-1.75467	-2.11966	-0.364982
83879	CDCA7	0.430103	0.065191	-0.364912
81931	ZNF93	0.441791	0.0769884	-0.364803
3320	HSP90AA1	0.556436	0.191679	-0.364757
55937	APOM	-0.412312	-0.776988	-0.364676
81555	YIPF5	0.870194	0.505637	-0.364557
1534	CYB561	0.67473	0.310244	-0.364485
23464	GCAT	0.135739	-0.228721	-0.364459
9532	BAG2	-0.539737	-0.903955	-0.364217
27434	POLM	-0.0856385	-0.449797	-0.364159
161823	ADAL	-0.165127	-0.529205	-0.364078
4121	MAN1A1	0.293108	-0.0707716	-0.36388
7349	UCN	0.388588	0.0247181	-0.363869
84901	NFATC2IP	-0.776707	-1.14034	-0.363631
25897	RNF19A	-1.26729	-1.63057	-0.363277
57060	PCBP4	0.789192	0.425989	-0.363202
386724	AMIGO3	0.829266	0.466245	-0.363021
112609	MRAP2	0.110182	-0.252653	-0.362835
221656	KDM1B	-0.743508	-1.10612	-0.362611
284359	IZUMO1	-1.06886	-1.43147	-0.362608
55196	RESF1	-0.636466	-0.998835	-0.36237
51257	MARCHF2	0.140445	-0.221666	-0.362111
2733	GLE1	-2.27151	-2.63361	-0.362108
51493	RTCB	-5.2918	-5.65383	-0.362034
51155	JPT1	-0.696301	-1.05822	-0.361914
5586	PKN2	1.9059	1.5442	-0.361699
3012	H2AC8	-2.01791	-2.3796	-0.361697
5869	RAB5B	-0.359759	-0.721437	-0.361679
30834	POLR1H	-3.5422	-3.9038	-0.361603
5686	PSMA5	-5.54364	-5.90503	-0.361394
84062	DTNBP1	-0.76648	-1.12776	-0.361284
147699	PPM1N	0.574985	0.213825	-0.36116
26099	SZRD1	0.913322	0.552254	-0.361068
10585	POMT1	-1.07465	-1.43557	-0.360915
57404	CYP20A1	0.773083	0.412199	-0.360885
9399	STOML1	-0.0615421	-0.42242	-0.360878
220042	DDIAS	-0.408849	-0.769547	-0.360698
79719	AAGAB	-3.71832	-4.07871	-0.360391
9670	IPO13	-5.03872	-5.39898	-0.360268
3145	HMBS	-0.807567	-1.16775	-0.360183
6154	RPL26	-4.72457	-5.08468	-0.36011
199223	TTC21A	-1.77621	-2.13618	-0.359973
10992	SF3B2	-4.81641	-5.17616	-0.359747
7757	ZNF208	0.0832746	-0.276149	-0.359424
613	BCR	-3.29906	-3.65842	-0.359362
113419	TEX261	0.644489	0.285263	-0.359226
84446	BRSK1	-0.848982	-1.20791	-0.358929
6167	RPL37	-4.75442	-5.11324	-0.358822
285755	PPIL6	-0.194171	-0.5525	-0.358329
23234	DNAJC9	-1.64629	-2.00446	-0.358177
55272	IMP3	-5.95002	-6.30817	-0.358145
54891	INO80D	0.147012	-0.210999	-0.358011
4899	NRF1	-2.83221	-3.19008	-0.357873
79990	PLEKHH3	0.314143	-0.0436724	-0.357816
54994	GID8	-1.10913	-1.46645	-0.357329
587	BCAT2	-1.01656	-1.37388	-0.357326
100529251	CKLF-CMTM1	-0.109159	-0.466384	-0.357225
91283	MSANTD3	-0.624273	-0.981434	-0.357161
57690	TNRC6C	0.249418	-0.107681	-0.357099
6134	RPL10	-5.19705	-5.55388	-0.356828
51202	DDX47	-3.67635	-4.0331	-0.356754
836	CASP3	1.83383	1.47744	-0.356393
3985	LIMK2	0.00619761	-0.349737	-0.355935
2794	GNL1	-1.95853	-2.31437	-0.355839
863	CBFA2T3	-5.44793	-5.80371	-0.355772
80256	ATOSB	-0.132515	-0.488114	-0.355599
347733	TUBB2B	-2.41575	-2.77129	-0.355538
8576	STK16	0.444176	0.088836	-0.35534
3047	HBG1	-0.245497	-0.600726	-0.355229
22948	CCT5	-3.4569	-3.81186	-0.354957
8436	CAVIN2	0.703581	0.348868	-0.354713
220136	CFAP53	0.29474	-0.0599556	-0.354696
29944	PNMA3	-1.12436	-1.47897	-0.354612
57536	KIAA1328	0.367759	0.0132078	-0.354551
221496	LEMD2	-1.99377	-2.34807	-0.354301
8438	RAD54L	-2.42309	-2.77714	-0.354056
4150	MAZ	-0.813848	-1.16769	-0.353846
84896	ATAD1	0.384149	0.03034	-0.353809
83658	DYNLRB1	-4.01566	-4.36942	-0.353765
25901	CCDC28A	-0.0886478	-0.442306	-0.353658
51164	DCTN4	-3.55303	-3.90649	-0.353464
5351	PLOD1	-0.0530483	-0.406192	-0.353144
10283	CWC27	1.23551	0.882436	-0.353069
9512	PMPCB	-1.82425	-2.17717	-0.352924
7643	ZNF90	0.413718	0.060834	-0.352884
5738	PTGFRN	0.742106	0.389291	-0.352815
84300	UQCC2	-0.746401	-1.0991	-0.352699
9858	PPP1R26	-1.04709	-1.39977	-0.352682
199692	ZNF627	0.0766412	-0.276038	-0.35268
2011	MARK2	-1.61837	-1.97083	-0.352459
2395	FXN	-2.79086	-3.14323	-0.352365
9380	GRHPR	-1.04543	-1.39765	-0.352226
51260	PBDC1	-0.688259	-1.0399	-0.351642
7867	MAPKAPK3	1.03728	0.685827	-0.351449
225689	MAPK15	0.503321	0.151884	-0.351437
1489	CTF1	0.495003	0.143859	-0.351144
387263	C6orf120	0.167685	-0.183377	-0.351062
2051	EPHB6	0.384621	0.0337702	-0.350851
4125	MAN2B1	-0.989573	-1.34033	-0.350754
7189	TRAF6	-0.0428989	-0.393565	-0.350666
89932	PAPLN	-0.448618	-0.799061	-0.350443
10668	CGRRF1	0.5735	0.22331	-0.350191
100137047	JMJD7	-0.0355886	-0.385499	-0.349911
373	TRIM23	0.134346	-0.21534	-0.349685
10989	IMMT	-0.652536	-1.0022	-0.34966
11059	WWP1	-0.0775304	-0.427019	-0.349489
3315	HSPB1	0.47276	0.123436	-0.349324
51177	PLEKHO1	0.206694	-0.142589	-0.349283
8775	NAPA	-4.31408	-4.66335	-0.349271
9141	PDCD5	-1.72833	-2.07756	-0.349224
115098	CCDC124	-0.602088	-0.951262	-0.349175
9749	PHACTR2	0.422775	0.0736447	-0.34913
6550	SLC9A3	-0.0781862	-0.427263	-0.349077
[truncated: 9,021 more rows]

## Sheet: Sheet C
Gene name	num	neg|score	neg|p-value	neg|fdr	neg|rank	neg|goodsgrna	neg|lfc	pos|score	pos|p-value	pos|fdr	pos|rank	pos|goodsgrna	pos|lfc	Rank by Log2 FC
CAD	4	5.1401e-12	4.4923e-07	0.001238	3	4	-3.9096	1	1	1	11018	0	-3.9096	1
DHODH	4	2.5878e-13	4.4923e-07	0.001238	2	4	-3.2628	1	1	1	11019	0	-3.2628	2
UMPS	4	1.7341e-13	4.4923e-07	0.001238	1	4	-2.1153	1	1	1	11020	0	-2.1153	3
EEF1A1	3	0.00019854	0.00061769	0.453795	17	3	-2.1061	0.9998	0.9998	1	11011	0	-2.1061	4
COX17	4	9.8963e-05	0.00039577	0.441832	9	3	-2.0152	0.43818	0.49505	1	5229	1	-2.0152	5
COQ2	4	4.3155e-07	3.1446e-06	0.006931	5	4	-1.5991	0.99914	0.99915	1	10999	0	-1.5991	6
C19orf53	4	0.0016142	0.0059096	0.96018	63	3	-1.5334	0.98199	0.98201	1	10771	0	-1.5334	7
POLG2	4	0.0069825	0.020966	0.96018	222	3	-1.532	0.98312	0.98306	1	10786	0	-1.532	8
RPL18	3	0.017319	0.042226	0.96018	509	2	-1.4894	0.71702	0.71764	1	7729	0	-1.4894	9
PTPN11	4	0.0037065	0.012966	0.96018	134	3	-1.4571	0.8541	0.85426	1	9270	0	-1.4571	10
NUDT5	4	9.067e-11	4.4923e-07	0.001238	4	4	-1.4049	0.99999	0.99999	1	11017	0	-1.4049	11
PET117	4	0.0021533	0.007835	0.96018	82	2	-1.333	0.93367	0.93364	1	10187	0	-1.333	12
RPIA	4	0.0048478	0.015786	0.96018	166	3	-1.2827	0.79542	0.79547	1	8620	0	-1.2827	13
RPS24	3	0.0090083	0.024143	0.96018	285	3	-1.2196	0.99099	0.99095	1	10887	0	-1.2196	14
COA6	4	0.00066356	0.0025575	0.722645	39	3	-1.1944	0.98761	0.98747	1	10840	0	-1.1944	17
ANAPC2	4	0.0070091	0.021029	0.96018	225	2	-1.1828	0.72852	0.72897	1	7868	0	-1.1828	15
RPL36	4	0.0062975	0.019295	0.96018	201	3	-1.1684	0.92012	0.91993	1	10016	0	-1.1684	16
H2BC15	3	0.011617	0.030811	0.96018	340	2	-1.1219	0.90465	0.90454	1	9835	0	-1.1219	18
RPL19	4	0.0027065	0.0097262	0.96018	99	3	-1.1111	0.034107	0.083488	0.976872	935	1	-1.1111	19
CIAO2B	4	0.007089	0.021226	0.96018	228	2	-1.1111	0.94097	0.9409	1	10279	0	-1.1111	20
XRN2	4	0.009088	0.026175	0.96018	287	3	-1.108	0.051374	0.12003	0.993885	1318	1	-1.108	21
PLK1	4	0.0068418	0.02062	0.96018	217	3	-1.0894	0.88377	0.88359	1	9598	0	-1.0894	22
POLR1C	4	0.0052237	0.016687	0.96018	174	3	-1.0849	0.9923	0.99221	1	10905	0	-1.0849	23
PSMB4	4	0.024919	0.062704	0.96018	710	3	-1.062	0.63243	0.63713	1	6833	1	-1.062	24
CLTC	4	0.0083678	0.024441	0.96018	271	2	-1.0446	0.90652	0.90636	1	9865	0	-1.0446	25
PSMA6	4	0.012999	0.035361	0.96018	381	3	-1.0439	0.9961	0.99611	1	10961	0	-1.0439	26
TOPBP1	4	0.0068156	0.020563	0.96018	215	2	-1.0424	0.51726	0.54757	1	5804	1	-1.0424	27
SDHB	4	0.0089018	0.025734	0.96018	283	3	-1.0348	0.85	0.85007	1	9227	0	-1.0348	28
ALG13	4	0.0010202	0.0038072	0.93037	44	4	-1.0251	0.99881	0.99883	1	10993	0	-1.0251	29
FBL	4	0.015452	0.041029	0.96018	446	2	-0.97919	0.9717	0.97166	1	10664	0	-0.97919	30
MAPK1	4	0.0037912	0.013183	0.96018	138	3	-0.97874	0.069353	0.14654	1	1580	1	-0.97874	31
SPICE1	4	4.4503e-05	0.00018014	0.248144	8	2	-0.97274	0.90695	0.9068	1	9870	0	-0.97274	32
NUP93	4	0.003297	0.011751	0.96018	120	3	-0.97134	0.87107	0.87103	1	9455	0	-0.97134	33
SUPT4H1	4	0.035413	0.086005	0.961135	977	3	-0.95048	0.0106	0.030488	0.813974	413	1	-0.95048	34
STN1	4	0.0069835	0.020969	0.96018	223	3	-0.94897	0.75296	0.75322	1	8121	0	-0.94897	35
PDSS2	4	0.00018756	0.00076683	0.499325	15	4	-0.93588	0.99981	0.99981	1	11013	0	-0.93588	36
BCS1L	4	0.0095917	0.027406	0.96018	299	2	-0.93308	0.69469	0.69476	1	7458	1	-0.93308	37
RPL26	4	0.01493	0.039829	0.96018	434	3	-0.92628	0.15441	0.25304	1	2640	1	-0.92628	38
COX4I1	4	0.00043507	0.0017093	0.607633	31	4	-0.92019	0.99956	0.99957	1	11004	0	-0.92019	39
HNRNPU	4	0.00093045	0.0035044	0.93037	41	4	-0.91946	0.99907	0.99907	1	10998	0	-0.91946	40
VARS2	3	0.054833	0.10061	0.964137	1362	2	-0.91339	0.79241	0.79246	1	8588	0	-0.91339	41
PPP1CB	4	4.2861e-05	0.00017385	0.248144	7	4	-0.9003	0.99996	0.99996	1	11016	0	-0.9003	42
HMGCS1	4	0.0059906	0.018512	0.96018	194	3	-0.89938	0.17842	0.28253	1	2959	1	-0.89938	43
NUP160	4	0.0033017	0.011772	0.96018	121	3	-0.88244	0.81572	0.81584	1	8831	0	-0.88244	44
REXO2	4	0.00011807	0.00048112	0.441832	12	2	-0.88017	0.28785	0.40898	1	4273	1	-0.88017	45
GPN2	4	0.0073675	0.021905	0.96018	238	2	-0.87413	0.7252	0.72558	1	7831	0	-0.87413	46
UROD	4	0.0046523	0.015282	0.96018	159	2	-0.87143	0.27861	0.40422	1	4224	1	-0.87143	47
CYCS	4	0.0013272	0.0049788	0.96018	52	3	-0.86826	0.97256	0.97253	1	10669	0	-0.86826	48
CDC45	4	0.02128	0.054537	0.96018	612	3	-0.86209	0.96957	0.96959	1	10636	0	-0.86209	49
DOLK	4	0.02787	0.06943	0.96018	778	3	-0.86166	0.87055	0.87052	1	9449	0	-0.86166	50
XPO5	4	0.0057571	0.017962	0.96018	186	2	-0.8531	0.95986	0.95988	1	10518	0	-0.8531	51
FAAP100	4	0.040914	0.09777	0.964137	1107	2	-0.83702	0.89717	0.89696	1	9749	0	-0.83702	52
TEDC1	4	0.0096534	0.027554	0.96018	303	3	-0.83469	0.66326	0.66459	1	7131	1	-0.83469	53
MECR	4	0.017431	0.045688	0.96018	512	3	-0.82766	0.98521	0.98514	1	10806	0	-0.82766	54
LIPT2	4	0.003153	0.011245	0.96018	117	4	-0.8265	0.99685	0.99686	1	10971	0	-0.8265	55
GFER	4	0.021003	0.053906	0.96018	605	3	-0.8261	0.59357	0.6047	1	6453	1	-0.8261	56
MRPL37	4	0.025041	0.062971	0.96018	712	2	-0.82015	0.93802	0.93795	1	10245	0	-0.82015	57
IARS2	4	0.024977	0.062826	0.96018	711	3	-0.81432	0.9159	0.91578	1	9971	0	-0.81432	58
NUTM2B	3	0.019428	0.04551	0.96018	564	2	-0.80954	0.85359	0.85358	1	9261	0	-0.80954	59
PSMB7	4	0.028753	0.071461	0.96018	802	3	-0.8052	0.80596	0.80606	1	8730	0	-0.8052	60
TBCC	4	0.025919	0.064952	0.96018	732	3	-0.80483	0.99652	0.99652	1	10968	0	-0.80483	61
SYS1	4	0.0083293	0.024343	0.96018	266	2	-0.79486	0.75809	0.75826	1	8185	0	-0.79486	62
EXOSC2	4	0.018036	0.0471	0.96018	522	3	-0.78785	0.26195	0.38544	1	4016	1	-0.78785	63
PSMD13	4	0.035228	0.085573	0.961135	969	3	-0.78522	0.62835	0.63365	1	6789	1	-0.78522	64
MAD2L2	3	0.0086357	0.023195	0.96018	277	2	-0.78509	0.15205	0.24311	1	2599	1	-0.78509	65
SRSF3	4	0.030655	0.075597	0.96018	846	2	-0.78485	0.64221	0.64566	1	6934	1	-0.78485	66
ATP6V1E1	4	0.0018565	0.0067748	0.96018	73	4	-0.77992	0.99814	0.99819	1	10986	0	-0.77992	67
PHAX	4	0.0056486	0.017697	0.96018	184	3	-0.76237	0.94779	0.94777	1	10374	0	-0.76237	68
COQ6	4	1.9987e-06	6.7384e-06	0.012376	6	3	-0.76189	0.92183	0.92167	1	10038	0	-0.76189	69
LEO1	4	0.025084	0.063068	0.96018	714	3	-0.76145	0.8847	0.88448	1	9604	0	-0.76145	70
ABL1	4	0.0095209	0.027241	0.96018	296	3	-0.75957	0.92649	0.92632	1	10087	0	-0.75957	71
SRP54	4	0.047257	0.11117	0.968709	1249	2	-0.75792	0.57505	0.59031	1	6299	1	-0.75792	72
AARS2	4	0.015191	0.040437	0.96018	440	3	-0.74748	0.91774	0.91763	1	9993	0	-0.74748	73
ERH	4	0.023482	0.059504	0.96018	669	3	-0.73982	0.90681	0.90665	1	9869	0	-0.73982	74
TBCB	4	0.0042672	0.014324	0.96018	149	2	-0.73796	0.48247	0.52368	1	5540	1	-0.73796	75
DUT	4	0.010117	0.028629	0.96018	312	3	-0.73375	0.99547	0.99546	1	10956	0	-0.73375	76
RPL17	7	0.034586	0.10061	0.964137	952	4	-0.73338	0.45632	0.60717	1	5364	2	-0.73338	77
GMPS	4	0.0058218	0.018112	0.96018	187	3	-0.73136	0.10195	0.18779	1	1971	1	-0.73136	78
STRAP	4	0.019804	0.051147	0.96018	578	3	-0.72597	0.68303	0.68326	1	7332	1	-0.72597	79
UTP4	4	0.0035195	0.012517	0.96018	127	3	-0.72248	0.64779	0.65061	1	6991	1	-0.72248	80
GART	4	0.097065	0.17606	0.984712	1966	2	-0.72138	0.24742	0.36772	1	3845	1	-0.72138	100
BLM	4	0.012727	0.034743	0.96018	375	3	-0.72065	0.99353	0.99347	1	10921	0	-0.72065	81
VCX3B	1	0.017718	0.017707	0.96018	516	1	-0.7204	0.98228	0.98247	1	10775	0	-0.7204	82
SHMT2	4	0.01479	0.039512	0.96018	429	3	-0.71947	0.97155	0.97149	1	10660	0	-0.71947	83
POLR3H	4	0.026224	0.06564	0.96018	738	3	-0.7178	0.0085314	0.025662	0.76847	368	1	-0.7178	84
DIMT1	4	0.011323	0.031506	0.96018	338	2	-0.71613	0.97583	0.97584	1	10706	0	-0.71613	85
COQ5	4	0.00050617	0.0019923	0.627298	35	4	-0.7143	0.99949	0.99951	1	11002	0	-0.7143	86
EDEM1	4	0.0011718	0.0043535	0.96018	49	3	-0.71287	0.99086	0.99076	1	10882	0	-0.71287	87
CCT5	4	0.063683	0.13252	0.973917	1495	2	-0.70802	0.65823	0.65993	1	7083	1	-0.70802	88
UTP15	4	0.1079	0.19009	0.987146	2117	2	-0.70481	0.99092	0.99082	1	10885	0	-0.70481	89
SUPT16H	4	0.038512	0.092518	0.963788	1053	2	-0.70311	0.86557	0.86561	1	9401	0	-0.70311	90
H2BC13	4	0.0096613	0.02757	0.96018	304	3	-0.70162	0.99497	0.99496	1	10947	0	-0.70162	91
NAMPT	4	0.019492	0.050434	0.96018	568	3	-0.70158	0.65964	0.66127	1	7094	1	-0.70158	92
NHLRC2	4	0.059353	0.12678	0.971466	1430	2	-0.70062	0.48743	0.52692	1	5574	1	-0.70062	93
RANGAP1	4	0.034178	0.083349	0.961135	942	3	-0.6941	0.98986	0.98973	1	10865	0	-0.6941	94
SCO1	4	0.019347	0.05007	0.96018	562	3	-0.69252	0.45221	0.50383	1	5332	1	-0.69252	95
BAP1	4	0.014186	0.038129	0.96018	412	3	-0.69199	0.86008	0.86019	1	9334	0	-0.69199	96
RPL21	4	0.0068553	0.02066	0.96018	219	3	-0.68954	0.28792	0.40903	1	4274	1	-0.68954	97
POLR3A	4	0.024714	0.062228	0.96018	705	3	-0.68597	0.43287	0.49179	1	5195	1	-0.68597	98
RRP12	4	0.027685	0.068998	0.96018	774	3	-0.68544	0.95626	0.95626	1	10477	0	-0.68544	99
VPS25	4	0.038953	0.093487	0.964137	1061	3	-0.68506	0.65681	0.65872	1	7069	1	-0.68506	101
RPL24	3	0.087873	0.14992	0.9832	1829	2	-0.68441	0.95835	0.95856	1	10504	0	-0.68441	102
NOP2	4	0.016556	0.04362	0.96018	485	3	-0.68428	0.92165	0.92147	1	10035	0	-0.68428	103
TYMS	4	0.00014062	0.00056648	0.453795	13	3	-0.68421	0.88483	0.88459	1	9607	0	-0.68421	104
TXN	4	0.042119	0.10048	0.964137	1140	3	-0.68322	0.70951	0.70968	1	7639	0	-0.68322	105
SS18L2	3	0.0027198	0.0074981	0.96018	100	2	-0.68161	0.84304	0.84301	1	9149	0	-0.68161	106
WDR77	4	0.03157	0.077623	0.96018	882	2	-0.67314	0.14912	0.24657	1	2555	1	-0.67314	107
KRT18	4	0.051445	0.11655	0.971466	1309	2	-0.66908	0.95771	0.95771	1	10496	0	-0.66908	108
DAD1	4	0.021608	0.055311	0.96018	620	3	-0.66824	0.98159	0.98161	1	10764	0	-0.66824	109
MTHFD1	4	0.0082838	0.024226	0.96018	264	3	-0.658	0.53871	0.56283	1	5984	1	-0.658	110
STEEP1	4	0.0015618	0.0057542	0.96018	60	3	-0.6524	0.83389	0.83385	1	9033	0	-0.6524	111
RAE1	3	0.0095572	0.025528	0.96018	298	3	-0.65135	0.99044	0.9904	1	10873	0	-0.65135	112
RPL37A	4	0.016516	0.043547	0.96018	482	3	-0.64856	0.98304	0.98298	1	10783	0	-0.64856	113
DYNC1H1	4	0.027289	0.068071	0.96018	768	2	-0.64592	0.54797	0.5696	1	6060	1	-0.64592	114
RBM25	4	0.037516	0.09048	0.963788	1029	3	-0.64527	0.99633	0.99635	1	10963	0	-0.64527	115
RALGAPB	4	0.0065329	0.019868	0.96018	208	3	-0.64268	0.79307	0.79313	1	8597	0	-0.64268	116
GPATCH1	4	0.0017593	0.0064361	0.96018	66	3	-0.64187	0.90759	0.9074	1	9880	0	-0.64187	117
YEATS4	4	0.00023036	0.00091598	0.499325	19	3	-0.63845	0.98915	0.98901	1	10857	0	-0.63845	118
ORC6	4	0.028251	0.070303	0.96018	790	3	-0.63694	0.14896	0.24638	1	2553	1	-0.63694	119
PPP1R18	4	0.001924	0.0070156	0.96018	76	3	-0.63683	0.99309	0.99301	1	10918	0	-0.63683	120
CCDC116	4	0.03684	0.089048	0.96314	1014	2	-0.63275	0.7575	0.75767	1	8180	0	-0.63275	121
TAF9	4	0.025201	0.063329	0.96018	716	3	-0.63132	0.99574	0.99572	1	10957	0	-0.63132	122
HSPD1	4	0.040868	0.097682	0.964137	1105	3	-0.63114	0.96229	0.96236	1	10548	0	-0.63114	123
CUL4A	4	0.015446	0.041016	0.96018	445	3	-0.62821	0.75003	0.75035	1	8091	0	-0.62821	124
AIRIM	4	0.02342	0.059355	0.96018	667	2	-0.62529	0.69957	0.6997	1	7521	0	-0.62529	125
CRCP	4	0.089694	0.16648	0.984695	1863	2	-0.62179	0.96105	0.96109	1	10532	0	-0.62179	126
HMGA1	4	0.0074402	0.02208	0.96018	241	3	-0.62096	0.41949	0.48358	1	5098	1	-0.62096	127
COPS4	4	0.017201	0.045116	0.96018	504	2	-0.61981	0.96548	0.96552	1	10589	0	-0.61981	128
SEC13	4	0.011737	0.032458	0.96018	345	3	-0.61208	0.85527	0.85543	1	9284	0	-0.61208	129
ZFP91	4	0.022524	0.057369	0.96018	643	3	-0.61168	0.91974	0.91956	1	10010	0	-0.61168	131
DENR	4	0.010145	0.028689	0.96018	314	3	-0.61117	0.81278	0.81292	1	8801	0	-0.61117	132
VARS1	4	0.14039	0.23183	1	2549	2	-0.61037	0.38546	0.46323	1	4865	1	-0.61037	133
UBA3	4	0.087724	0.16392	0.984641	1826	2	-0.6101	0.99269	0.9926	1	10913	0	-0.6101	134
ANAPC1	4	0.10067	0.18077	0.984712	2017	2	-0.60687	0.58248	0.59595	1	6360	1	-0.60687	135
WDR12	4	0.043777	0.10404	0.964137	1177	2	-0.60505	0.87282	0.8728	1	9478	0	-0.60505	136
OSBP	4	0.012315	0.033834	0.96018	363	3	-0.6	0.86122	0.86127	1	9347	0	-0.6	137
PPP1R7	4	0.036993	0.08935	0.96314	1018	2	-0.59815	0.76474	0.76475	1	8286	0	-0.59815	138
NBPF14	2	0.053198	0.094426	0.964137	1334	2	-0.59574	0.9468	0.94697	1	10360	0	-0.59574	139
SLC31A1	4	0.0030306	0.010803	0.96018	112	3	-0.59363	0.92561	0.92545	1	10082	0	-0.59363	140
CCT3	4	0.028496	0.070873	0.96018	800	2	-0.59274	0.9871	0.98695	1	10833	0	-0.59274	141
MED31	4	0.006616	0.020061	0.96018	210	2	-0.5901	0.86193	0.862	1	9354	0	-0.5901	142
TUBGCP2	4	0.057715	0.1247	0.971466	1400	2	-0.58825	0.057973	0.13184	1	1434	1	-0.58825	143
INCENP	4	0.012443	0.034143	0.96018	367	3	-0.58784	0.12192	0.21268	1	2219	1	-0.58784	144
MYL12A	4	0.00034532	0.0013445	0.565948	26	4	-0.58693	0.99965	0.99965	1	11006	0	-0.58693	145
XPO7	4	0.0023167	0.0084055	0.96018	86	3	-0.58671	0.98188	0.9819	1	10768	0	-0.58671	146
YRDC	4	0.047892	0.11198	0.968709	1259	2	-0.58665	0.17811	0.28217	1	2957	1	-0.58665	147
TXNRD2	4	0.02294	0.058241	0.96018	656	2	-0.58329	0.95057	0.9506	1	10407	0	-0.58329	148
NOP56	4	0.031076	0.076543	0.96018	860	3	-0.5825	0.85816	0.85827	1	9319	0	-0.5825	149
SNRPD1	2	0.28114	0.28954	1	4235	1	-0.57964	0.89436	0.89444	1	9711	0	-0.57964	150
LSM4	4	0.011677	0.032313	0.96018	341	2	-0.57768	0.97132	0.97127	1	10659	0	-0.57768	151
DDX42	4	0.036362	0.088059	0.961135	1004	3	-0.57707	0.56732	0.58427	1	6225	1	-0.57707	152
WASHC1	1	0.24627	0.24551	1	3995	0	-0.57605	0.75373	0.75402	1	8127	0	-0.57605	153
DHFR	4	0.1669	0.26525	1	2904	2	-0.57271	0.98927	0.98911	1	10859	0	-0.57271	154
TNPO1	4	0.17229	0.27209	1	2983	2	-0.56768	0.58912	0.6012	1	6413	1	-0.56768	155
CCDC71L	4	0.15531	0.2507	1	2749	2	-0.56725	0.7471	0.74743	1	8062	0	-0.56725	156
CENATAC	4	0.073747	0.14593	0.981919	1633	2	-0.56648	0.031192	0.077137	0.969231	871	1	-0.56648	157
NAA30	4	0.00028522	0.0011325	0.542617	23	4	-0.56635	0.99971	0.99972	1	11008	0	-0.56635	158
SPDYE2	1	0.1727	0.17213	0.984712	2993	1	-0.56397	0.8273	0.82744	1	8951	0	-0.56397	159
SUCLA2	4	0.0030507	0.010883	0.96018	113	4	-0.5624	0.99695	0.99696	1	10974	0	-0.5624	160
CAMKK2	4	0.0046378	0.015251	0.96018	158	2	-0.56151	0.91878	0.91862	1	10004	0	-0.56151	161
OAS3	4	0.0087606	0.025382	0.96018	279	3	-0.56144	0.97739	0.97736	1	10725	0	-0.56144	162
SH3BP1	2	0.053355	0.094682	0.964137	1338	2	-0.55925	0.94665	0.9468	1	10356	0	-0.55925	163
BRF2	4	0.0081287	0.023826	0.96018	261	3	-0.55741	0.74639	0.74671	1	8054	0	-0.55741	164
LRRC37A	7	0.022048	0.070115	0.96018	632	4	-0.55601	0.93155	0.9317	1	10151	0	-0.55601	165
TSFM	4	0.041643	0.099427	0.964137	1127	3	-0.55563	0.91178	0.91166	1	9920	0	-0.55563	166
SETD2	4	0.10236	0.18299	0.984712	2044	2	-0.5551	0.83887	0.83889	1	9100	0	-0.5551	167
SP4	4	0.003687	0.012922	0.96018	133	3	-0.55453	0.73373	0.73413	1	7916	0	-0.55453	168
CEP97	4	0.00042441	0.0016626	0.607633	30	4	-0.55095	0.9983	0.99834	1	10989	0	-0.55095	169
NRBP1	4	0.013762	0.037142	0.96018	401	3	-0.54934	0.99047	0.99037	1	10874	0	-0.54934	170
FANCE	4	0.0077212	0.022813	0.96018	249	2	-0.54742	0.24184	0.36098	1	3780	1	-0.54742	171
POP7	4	0.021759	0.055637	0.96018	624	3	-0.54473	0.87597	0.87594	1	9522	0	-0.54473	172
GPATCH8	4	0.0044429	0.014753	0.96018	153	3	-0.5429	0.98585	0.98576	1	10811	0	-0.5429	173
RUVBL2	4	0.021122	0.054176	0.96018	606	3	-0.54276	0.85508	0.85525	1	9281	0	-0.54276	174
TTI1	4	0.024355	0.061428	0.96018	693	3	-0.54254	0.88042	0.88035	1	9557	0	-0.54254	175
USB1	4	0.010537	0.02958	0.96018	325	3	-0.54183	0.88137	0.88128	1	9570	0	-0.54183	176
MOB4	1	0.053379	0.053403	0.96018	1340	1	-0.5396	0.94662	0.94685	1	10355	0	-0.5396	177
RPS27A	3	0.09953	0.16734	0.984695	1999	2	-0.53759	0.62202	0.62227	1	6727	0	-0.53759	178
AQR	4	0.062258	0.13062	0.973917	1477	2	-0.53611	0.72434	0.72473	1	7823	0	-0.53611	179
VMP1	4	0.026412	0.066062	0.96018	743	3	-0.53448	0.82487	0.82497	1	8930	0	-0.53448	180
ETF1	4	0.029156	0.072376	0.96018	812	2	-0.53255	0.49799	0.53408	1	5662	1	-0.53255	181
BRMS1	4	0.0083662	0.02444	0.96018	270	3	-0.53244	0.89275	0.89252	1	9696	0	-0.53244	182
PDSS1	4	0.00059697	0.0023364	0.695879	37	3	-0.53219	0.95861	0.95864	1	10507	0	-0.53219	183
UQCR10	4	0.00020405	0.00081984	0.499325	18	4	-0.53142	0.9998	0.9998	1	11010	0	-0.53142	184
ATP8B3	4	0.019554	0.050598	0.96018	569	3	-0.53057	0.16078	0.26084	1	2730	1	-0.53057	516
LIN52	4	0.011112	0.031023	0.96018	334	3	-0.53008	0.9799	0.97993	1	10747	0	-0.53008	185
SNRPF	4	0.040835	0.09762	0.964137	1103	3	-0.52843	0.82293	0.82301	1	8909	0	-0.52843	186
RSL24D1	3	0.033351	0.067581	0.96018	922	2	-0.5283	0.98008	0.98001	1	10750	0	-0.5283	187
CMAS	4	0.0095097	0.027204	0.96018	295	3	-0.52707	0.37668	0.45806	1	4810	1	-0.52707	188
ALG3	4	0.011715	0.032406	0.96018	343	3	-0.52683	0.99373	0.99368	1	10924	0	-0.52683	189
DARS1	4	0.14204	0.23396	1	2569	2	-0.52676	0.21091	0.32277	1	3401	1	-0.52676	214
NKAP	4	0.013257	0.035972	0.96018	387	3	-0.52547	0.94429	0.9443	1	10323	0	-0.52547	190
IPO5	4	0.00035764	0.0013984	0.565948	27	4	-0.52403	0.99964	0.99964	1	11005	0	-0.52403	191
SF3B2	4	0.10012	0.18004	0.984712	2007	2	-0.52303	0.87313	0.87313	1	9481	0	-0.52303	192
HARS1	4	0.083935	0.15909	0.984641	1774	2	-0.52223	0.012485	0.034953	0.8469	449	1	-0.52223	193
DCPS	4	0.092792	0.17047	0.984712	1899	2	-0.5221	0.82842	0.82841	1	8968	0	-0.5221	194
SP140	4	0.0063476	0.019409	0.96018	203	3	-0.52182	0.40705	0.47616	1	5006	1	-0.52182	195
ZNF236	4	0.012199	0.033545	0.96018	358	3	-0.52077	0.99252	0.99244	1	10908	0	-0.52077	196
VGLL4	4	0.0059075	0.018324	0.96018	190	3	-0.52019	0.19833	0.30733	1	3230	1	-0.52019	197
CLPTM1L	4	0.0049269	0.015971	0.96018	169	3	-0.51949	0.9687	0.96873	1	10626	0	-0.51949	198
IGBP1	4	0.064114	0.13309	0.973917	1500	2	-0.51849	0.92131	0.92114	1	10028	0	-0.51849	199
BSCL2	4	0.00096568	0.0036095	0.93037	42	4	-0.51832	0.99903	0.99904	1	10997	0	-0.51832	200
CENPI	4	0.027265	0.068022	0.96018	767	3	-0.51771	0.10596	0.19276	1	2015	1	-0.51771	130
NIPBL	4	0.016008	0.042322	0.96018	464	2	-0.5167	0.034548	0.084393	0.977024	946	1	-0.5167	201
COX20	4	0.0281	0.069988	0.96018	786	3	-0.51589	0.80801	0.80819	1	8757	0	-0.51589	202
GIPC1	4	0.0092987	0.02669	0.96018	292	3	-0.51545	0.70728	0.70736	1	7605	0	-0.51545	203
USP9X	4	0.20479	0.31338	1	3433	2	-0.51518	0.99211	0.99201	1	10901	0	-0.51518	204
ZPR1	4	0.0039193	0.013503	0.96018	140	3	-0.51492	0.77459	0.7746	1	8385	0	-0.51492	205
ANXA5	4	0.00010857	0.00042632	0.441832	10	4	-0.51433	0.99982	0.99982	1	11014	0	-0.51433	206
MRPS21	4	0.031226	0.076853	0.96018	868	3	-0.51386	0.54572	0.56792	1	6040	1	-0.51386	207
UBAP2	4	0.025603	0.064229	0.96018	724	2	-0.51383	0.98311	0.98305	1	10785	0	-0.51383	208
FAM98B	4	0.038435	0.09236	0.963788	1051	3	-0.51363	0.82813	0.82813	1	8963	0	-0.51363	209
ERICH1	4	0.01797	0.046957	0.96018	520	3	-0.5135	0.98853	0.98839	1	10851	0	-0.5135	210
BCR	3	0.1414	0.22787	0.998644	2560	2	-0.51165	0.82076	0.82083	1	8885	0	-0.51165	211
DPF1	4	0.0047181	0.015472	0.96018	161	2	-0.51141	0.9077	0.90751	1	9881	0	-0.51141	212
QRSL1	4	0.10596	0.1876	0.987146	2085	2	-0.51039	0.81656	0.81667	1	8837	0	-0.51039	215
GOSR2	4	0.0045343	0.014974	0.96018	155	3	-0.51023	0.51899	0.54883	1	5820	1	-0.51023	216
NEDD8	5	0.090069	0.1926	0.98811	1866	3	-0.51023	0.67382	0.68832	1	7230	1	-0.51023	217
COA5	4	0.0092859	0.026659	0.96018	291	3	-0.50942	0.9963	0.99631	1	10962	0	-0.50942	218
NCKAP1L	4	0.024681	0.062164	0.96018	704	3	-0.5084	0.81562	0.81575	1	8829	0	-0.5084	219
PDLIM4	4	0.0059673	0.018461	0.96018	193	3	-0.50702	0.23594	0.35382	1	3712	1	-0.50702	220
COG4	3	0.41982	0.43392	1	5127	1	-0.50608	0.24455	0.31306	1	3810	1	-0.50608	221
FUT11	4	0.0025975	0.0093552	0.96018	95	4	-0.50585	0.9974	0.99743	1	10978	0	-0.50585	222
AGAP9	1	0.12916	0.12859	0.971466	2406	1	-0.50581	0.87084	0.87107	1	9454	0	-0.50581	223
TSSK6	4	0.002672	0.0096032	0.96018	97	2	-0.50486	0.93416	0.93414	1	10195	0	-0.50486	224
CDK2AP1	4	0.00046419	0.0018315	0.612811	32	4	-0.50411	0.99937	0.99938	1	11001	0	-0.50411	225
ZNF74	4	0.026875	0.067142	0.96018	756	2	-0.50358	0.58847	0.60068	1	6407	1	-0.50358	226
ATAD3B	4	0.0053376	0.016979	0.96018	177	3	-0.50303	0.92339	0.92326	1	10055	0	-0.50303	227
RPS13	3	0.30586	0.34515	1	4400	1	-0.50242	0.010593	0.028183	0.795982	412	1	-0.50242	228
NOL6	4	0.031293	0.076964	0.96018	871	3	-0.50214	0.30324	0.41719	1	4356	1	-0.50214	229
ABCF1	4	0.098335	0.17764	0.984712	1984	2	-0.5015	0.19202	0.29953	1	3147	1	-0.5015	230
RPL26L1	4	0.032453	0.079533	0.961135	900	2	-0.49932	0.89975	0.89951	1	9778	0	-0.49932	231
NBPF11	3	0.11375	0.18816	0.987146	2196	2	-0.49918	0.89526	0.89511	1	9724	0	-0.49918	232
LCAT	4	0.0026945	0.0096876	0.96018	98	3	-0.49607	0.36226	0.44976	1	4718	1	-0.49607	233
RPL3	4	0.16006	0.25669	1	2809	2	-0.49534	0.97797	0.97797	1	10729	0	-0.49534	234
RRP1	4	0.036331	0.087989	0.961135	1003	2	-0.49452	0.98906	0.98892	1	10856	0	-0.49452	235
TUBA1A	4	0.01379	0.037196	0.96018	403	3	-0.49447	0.99083	0.99073	1	10881	0	-0.49447	236
UBE2J1	4	0.015337	0.040765	0.96018	442	2	-0.49443	0.64642	0.64937	1	6975	1	-0.49443	237
EID2	4	0.0064448	0.019643	0.96018	205	2	-0.4927	0.64725	0.65012	1	6985	1	-0.4927	238
SELENOW	4	0.006193	0.019032	0.96018	199	3	-0.49262	0.91017	0.91006	1	9902	0	-0.49262	239
GMEB1	4	0.03247	0.079575	0.961135	901	2	-0.49193	0.26432	0.38835	1	4048	1	-0.49193	241
NOP10	4	0.061056	0.12908	0.971466	1461	2	-0.49015	0.28377	0.40684	1	4250	1	-0.49015	242
GOLGA6L4	1	0.16666	0.1661	0.984641	2899	1	-0.48897	0.83334	0.83351	1	9027	0	-0.48897	243
ATP6V1D	4	0.010753	0.03013	0.96018	329	2	-0.48787	0.82871	0.82871	1	8972	0	-0.48787	244
LIPT1	4	0.01656	0.043629	0.96018	486	2	-0.48755	0.97861	0.97864	1	10735	0	-0.48755	245
COX5B	4	0.01828	0.047638	0.96018	533	3	-0.48726	0.99453	0.99452	1	10939	0	-0.48726	246
BTF3L4	4	0.016665	0.043871	0.96018	489	3	-0.48706	0.44461	0.49907	1	5274	1	-0.48706	247
DHX15	4	0.043649	0.10376	0.964137	1173	2	-0.48674	0.13872	0.23369	1	2435	2	-0.48674	248
CHAF1B	4	0.057713	0.1247	0.971466	1399	2	-0.48673	0.73154	0.73196	1	7895	0	-0.48673	249
ETV1	4	0.0010372	0.0038674	0.93037	45	3	-0.48546	0.95209	0.95217	1	10425	0	-0.48546	250
ATP6V1B2	4	0.22866	0.34369	1	3757	1	-0.48461	0.98837	0.98824	1	10849	0	-0.48461	251
PTPMT1	4	0.054767	0.12086	0.971466	1361	2	-0.48447	0.41787	0.4826	1	5086	1	-0.48447	252
PDS5A	4	0.043741	0.10398	0.964137	1176	3	-0.48365	0.60294	0.61223	1	6538	1	-0.48365	253
TWNK	4	0.10184	0.18233	0.984712	2034	2	-0.48355	0.40207	0.4732	1	4968	1	-0.48355	277
EMID1	4	0.005319	0.01692	0.96018	176	3	-0.48271	0.90563	0.90543	1	9851	0	-0.48271	254
NFE2L2	4	0.0029928	0.010685	0.96018	110	2	-0.48216	0.44403	0.49868	1	5269	1	-0.48216	255
RAD1	4	0.052212	0.11755	0.971466	1319	2	-0.48193	0.87437	0.87435	1	9502	0	-0.48193	256
MCMBP	4	0.0099177	0.028153	0.96018	309	2	-0.47942	0.97169	0.97166	1	10663	0	-0.47942	257
HASPIN	4	0.039126	0.0939	0.964137	1065	2	-0.47936	0.88879	0.88851	1	9657	0	-0.47936	258
TIMELESS	4	0.1265	0.21397	0.991846	2367	2	-0.47879	0.78401	0.78413	1	8500	0	-0.47879	259
ELP6	4	0.0040465	0.013823	0.96018	145	3	-0.47827	0.027561	0.069124	0.957549	790	1	-0.47827	260
DCTN6	4	0.085889	0.16152	0.984641	1803	2	-0.47738	0.27648	0.40308	1	4207	1	-0.47738	261
MPC1	4	0.0029325	0.010483	0.96018	106	4	-0.47666	0.99707	0.99708	1	10976	0	-0.47666	262
IFIT3	4	0.028789	0.071526	0.96018	803	3	-0.47638	0.77065	0.77066	1	8347	0	-0.47638	263
UBA5	4	0.0055584	0.017488	0.96018	182	2	-0.47422	0.4787	0.52126	1	5508	1	-0.47422	285
ATR	4	0.022406	0.057105	0.96018	640	3	-0.47352	0.99484	0.99484	1	10942	0	-0.47352	264
LMBR1L	4	0.0018486	0.0067452	0.96018	71	3	-0.47335	0.99319	0.99312	1	10919	0	-0.47335	265
FAM228B	4	0.061385	0.1295	0.971466	1467	2	-0.47228	0.9625	0.96258	1	10553	0	-0.47228	266
CD37	4	0.0071783	0.021443	0.96018	232	2	-0.47156	0.71276	0.71293	1	7684	0	-0.47156	267
IRAG2	4	0.00048423	0.001907	0.618084	34	4	-0.47014	0.99952	0.99953	1	11003	0	-0.47014	268
DHRS7B	4	0.031151	0.0767	0.96018	865	3	-0.4699	0.90965	0.90952	1	9897	0	-0.4699	269
ERBB3	4	0.0077254	0.022822	0.96018	250	3	-0.46958	0.77941	0.77947	1	8444	0	-0.46958	270
HIP1R	4	0.00024911	0.00099684	0.499325	22	3	-0.4694	0.67752	0.67793	1	7265	1	-0.4694	271
VWA7	4	0.0019191	0.0069994	0.96018	75	2	-0.46894	0.37305	0.4559	1	4792	1	-0.46894	272
TNXB	4	0.035283	0.085708	0.961135	972	2	-0.46682	0.65778	0.65954	1	7079	1	-0.46682	273
ATF4	4	0.1154	0.19973	0.988275	2219	2	-0.46665	0.99258	0.99249	1	10910	0	-0.46665	274
ARID2	4	0.015544	0.041251	0.96018	450	3	-0.46628	0.56829	0.58502	1	6234	1	-0.46628	275
RANBP1	4	0.090286	0.16723	0.984695	1870	2	-0.46459	0.92489	0.92474	1	10075	0	-0.46459	276
ZNF79	4	0.021653	0.055399	0.96018	621	3	-0.46183	0.91799	0.91786	1	9995	0	-0.46183	278
GTDC1	4	0.035096	0.085278	0.961135	967	3	-0.46109	0.99648	0.99647	1	10965	0	-0.46109	279
ZMYM3	4	0.0073503	0.021864	0.96018	236	3	-0.4606	0.99651	0.99651	1	10967	0	-0.4606	280
TUBB4B	4	0.024258	0.061196	0.96018	691	3	-0.45996	0.79168	0.79173	1	8581	0	-0.45996	281
ZBTB6	4	0.0033724	0.012013	0.96018	123	3	-0.45983	0.68642	0.68656	1	7369	1	-0.45983	298
YEATS2	4	0.037094	0.089586	0.963328	1021	3	-0.45899	0.97443	0.97441	1	10691	0	-0.45899	282
POLR3E	4	0.01024	0.028889	0.96018	317	2	-0.45734	0.60058	0.61026	1	6520	1	-0.45734	283
SMC5	4	0.026105	0.065381	0.96018	736	3	-0.45726	0.2297	0.34617	1	3622	1	-0.45726	302
LAMTOR5	4	0.0078995	0.023265	0.96018	255	3	-0.45679	0.99538	0.99537	1	10954	0	-0.45679	284
METTL2B	1	0.24788	0.24714	1	4018	0	-0.45598	0.75212	0.75234	1	8114	0	-0.45598	286
MDN1	4	0.20317	0.31142	1	3403	2	-0.45593	0.20803	0.31922	1	3362	1	-0.45593	287
NSD1	4	0.044045	0.10457	0.964137	1185	3	-0.45582	0.98728	0.98715	1	10837	0	-0.45582	288
POLR2L	4	0.04625	0.10938	0.967991	1232	2	-0.45515	0.13149	0.22468	1	2342	1	-0.45515	213
C19orf12	4	0.023668	0.059932	0.96018	675	2	-0.45464	0.65543	0.65746	1	7060	1	-0.45464	289
H2BC26	3	0.012099	0.031982	0.96018	354	2	-0.45435	0.74088	0.74117	1	7990	0	-0.45435	290
LSM1	3	0.099487	0.16728	0.984695	1997	2	-0.45433	0.98287	0.98284	1	10779	0	-0.45433	240
CT45A2	1	0.060059	0.059956	0.96018	1444	1	-0.45391	0.93994	0.94021	1	10262	0	-0.45391	291
S100A9	4	0.0018131	0.0066311	0.96018	70	4	-0.4528	0.99819	0.99823	1	10987	0	-0.4528	292
RRP15	4	0.0033832	0.01206	0.96018	124	4	-0.45261	0.99662	0.99662	1	10969	0	-0.45261	293
CWC25	4	0.0030046	0.010725	0.96018	111	3	-0.45195	0.92198	0.92181	1	10041	0	-0.45195	294
MLXIP	4	0.035254	0.085631	0.961135	971	3	-0.45176	0.2094	0.32089	1	3378	1	-0.45176	295
ZNF280B	4	0.077687	0.15102	0.98369	1687	2	-0.4516	0.98196	0.98199	1	10769	0	-0.4516	296
SLF2	4	0.10898	0.19148	0.987895	2132	2	-0.44888	0.97811	0.97811	1	10731	0	-0.44888	297
CAPN3	4	0.0017885	0.0065394	0.96018	68	2	-0.44825	0.92487	0.92472	1	10074	0	-0.44825	299
CSNK2B	4	0.0048956	0.015904	0.96018	168	2	-0.44819	0.8738	0.8738	1	9491	0	-0.44819	300
VPS51	4	0.016191	0.042754	0.96018	469	2	-0.44791	0.75837	0.75855	1	8190	0	-0.44791	301
MAGOHB	4	0.0016099	0.0058988	0.96018	61	3	-0.44638	0.84754	0.84757	1	9196	0	-0.44638	303
SLC35A1	4	0.093263	0.17111	0.984712	1906	2	-0.44528	0.96198	0.96204	1	10545	0	-0.44528	304
MZT1	4	0.040456	0.096841	0.964137	1096	3	-0.44495	0.98184	0.98186	1	10767	0	-0.44495	305
CHD1	4	0.0031918	0.011387	0.96018	118	4	-0.44465	0.99681	0.99682	1	10970	0	-0.44465	306
GPS2	4	0.0098805	0.028066	0.96018	308	2	-0.44404	0.9589	0.95892	1	10509	0	-0.44404	307
FBXO31	4	0.028564	0.071027	0.96018	801	3	-0.44403	0.066861	0.14329	1	1551	1	-0.44403	308
FAM120AOS	4	0.001205	0.0044766	0.96018	51	4	-0.44344	0.9988	0.99881	1	10992	0	-0.44344	309
ERICH2	4	0.024169	0.061007	0.96018	690	2	-0.443	0.8887	0.88843	1	9655	0	-0.443	310
TARBP1	4	0.009544	0.02729	0.96018	297	3	-0.4416	0.95147	0.95154	1	10416	0	-0.4416	311
CCAR1	4	0.025902	0.064906	0.96018	730	3	-0.44147	0.13621	0.23051	1	2405	1	-0.44147	312
CAPRIN1	4	0.029974	0.074102	0.96018	830	3	-0.44088	0.96177	0.96183	1	10541	0	-0.44088	313
KLRG1	4	0.015034	0.040067	0.96018	437	3	-0.43999	0.94755	0.94751	1	10371	0	-0.43999	314
DNAI4	4	0.0018115	0.0066284	0.96018	69	2	-0.43946	0.43529	0.49331	1	5208	1	-0.43946	315
EIF4ENIF1	4	0.083775	0.15887	0.984641	1771	2	-0.43842	0.89006	0.88979	1	9667	0	-0.43842	316
PSENEN	4	0.0002388	0.00095281	0.499325	21	3	-0.43801	0.99427	0.99427	1	10932	0	-0.43801	317
ZNF785	4	0.01912	0.049555	0.96018	555	2	-0.43775	0.70078	0.70088	1	7534	0	-0.43775	318
MTA3	4	0.062468	0.1309	0.973917	1479	2	-0.43673	0.23438	0.35194	1	3691	1	-0.43673	319
GRWD1	4	0.02179	0.055696	0.96018	625	3	-0.43573	0.97962	0.97963	1	10744	0	-0.43573	320
PRR4	1	0.13419	0.13363	0.973917	2470	1	-0.43521	0.86581	0.86606	1	9403	0	-0.43521	321
DHX37	4	0.069867	0.14084	0.978886	1583	2	-0.43422	0.046402	0.10979	0.992948	1207	1	-0.43422	322
FIP1L1	4	0.10781	0.18998	0.987146	2115	2	-0.43306	0.16664	0.268	1	2808	1	-0.43306	323
COX7C	4	0.022179	0.0566	0.96018	634	2	-0.43278	0.57108	0.58719	1	6265	1	-0.43278	324
COQ3	4	0.0004075	0.001588	0.603448	29	3	-0.43181	0.59683	0.60729	1	6484	1	-0.43181	325
ICMT	4	0.028421	0.070687	0.96018	797	3	-0.43172	0.97789	0.97788	1	10728	0	-0.43172	326
SLC2A11	4	0.0017748	0.00649	0.96018	67	3	-0.43162	0.99147	0.99135	1	10893	0	-0.43162	327
CPSF2	4	0.099948	0.17981	0.984712	2003	2	-0.43114	0.57965	0.59383	1	6335	1	-0.43114	328
SRSF10	4	0.17631	0.27718	1	3045	2	-0.43104	0.96878	0.96881	1	10628	0	-0.43104	329
SMC2	4	0.22778	0.34263	1	3739	2	-0.43093	0.73943	0.73984	1	7979	0	-0.43093	330
PDRG1	4	0.13869	0.22962	0.998799	2531	2	-0.43049	0.62092	0.62735	1	6713	1	-0.43049	331
SUOX	4	0.030859	0.076093	0.96018	855	3	-0.42985	0.8632	0.86323	1	9377	0	-0.42985	332
SMC3	4	0.033666	0.082244	0.961135	930	3	-0.42975	0.7995	0.79964	1	8668	0	-0.42975	333
AUNIP	4	0.03543	0.086047	0.961135	978	2	-0.4283	0.4101	0.47795	1	5024	1	-0.4283	340
FANCC	4	0.028323	0.070471	0.96018	792	3	-0.42829	0.93908	0.939	1	10254	0	-0.42829	334
MORN1	4	0.016321	0.043081	0.96018	474	3	-0.4279	0.95745	0.95747	1	10492	0	-0.4279	335
ARL2	4	0.018698	0.048571	0.96018	545	2	-0.42744	0.36658	0.45216	1	4759	1	-0.42744	336
CNOT9	4	0.13345	0.22287	0.99612	2458	2	-0.42727	0.92924	0.92911	1	10122	0	-0.42727	337
GBF1	4	0.030513	0.075282	0.96018	844	3	-0.42674	0.89962	0.89938	1	9776	0	-0.42674	338
ZNF264	4	0.00014657	0.00059163	0.453795	14	4	-0.4264	0.99985	0.99985	1	11015	0	-0.4264	354
ADIPOR2	4	0.028012	0.069754	0.96018	782	3	-0.42535	0.99449	0.99447	1	10938	0	-0.42535	339
ARPC5L	4	0.011892	0.032834	0.96018	349	3	-0.42441	0.77277	0.77276	1	8370	0	-0.42441	341
SUMF2	4	0.015567	0.041314	0.96018	451	3	-0.42391	0.23349	0.35083	1	3678	1	-0.42391	342
RPAP2	4	0.32905	0.41452	1	4546	1	-0.42381	0.87154	0.87152	1	9462	0	-0.42381	343
PUM3	4	0.018077	0.04719	0.96018	523	3	-0.42323	0.9942	0.9942	1	10930	0	-0.42323	344
HEATR3	4	0.010595	0.029719	0.96018	326	3	-0.42236	0.50924	0.54191	1	5742	1	-0.42236	345
TPBG	4	0.0074458	0.022093	0.96018	242	3	-0.42215	0.96131	0.96135	1	10533	0	-0.42215	346
ATP5PB	4	0.0079554	0.023404	0.96018	258	3	-0.4217	0.98302	0.98296	1	10782	0	-0.4217	347
CTNNBL1	3	0.17215	0.2529	1	2978	1	-0.42085	0.95796	0.95815	1	10501	0	-0.42085	348
NELFB	4	0.0083514	0.024404	0.96018	268	3	-0.42029	0.97002	0.97004	1	10645	0	-0.42029	349
MAD2L1BP	4	0.021571	0.05524	0.96018	618	3	-0.42017	0.96829	0.96833	1	10620	0	-0.42017	350
PRSS53	4	0.00063223	0.0024676	0.715607	38	2	-0.41775	0.73333	0.73373	1	7912	0	-0.41775	351
BBS2	4	0.076117	0.14903	0.9832	1665	2	-0.41754	0.82379	0.82387	1	8920	0	-0.41754	352
MYEF2	4	0.011201	0.031215	0.96018	335	3	-0.41659	0.79162	0.79168	1	8579	0	-0.41659	353
RDM1	4	0.01558	0.041343	0.96018	452	3	-0.41634	0.84875	0.84878	1	9215	0	-0.41634	355
RFC5	4	0.1021	0.18265	0.984712	2038	2	-0.41631	0.77182	0.77181	1	8360	0	-0.41631	356
MCL1	4	0.091357	0.16857	0.984695	1886	2	-0.41505	0.76015	0.76028	1	8217	0	-0.41505	357
BMT2	4	0.021132	0.054198	0.96018	607	3	-0.41492	0.51783	0.54799	1	5808	1	-0.41492	358
RRAS	4	0.03652	0.08837	0.962289	1009	2	-0.41475	0.98054	0.98059	1	10756	0	-0.41475	359
POLQ	4	0.013069	0.035528	0.96018	384	3	-0.41421	0.90543	0.90522	1	9846	0	-0.41421	360
MRPS18B	4	0.0080115	0.023553	0.96018	260	3	-0.41399	0.90369	0.90341	1	9828	0	-0.41399	361
MKS1	4	0.067183	0.13725	0.973934	1549	2	-0.41373	0.86505	0.86508	1	9396	0	-0.41373	362
SLC39A3	4	0.0014688	0.0054442	0.96018	56	3	-0.41363	0.64208	0.64555	1	6931	1	-0.41363	363
FCF1	4	0.13162	0.22059	0.99612	2431	2	-0.4136	0.028802	0.071948	0.963471	811	1	-0.4136	364
GOLGA2	4	0.056847	0.12354	0.971466	1388	2	-0.41329	0.90424	0.90396	1	9831	0	-0.41329	365
MED21	4	0.06026	0.128	0.971466	1450	2	-0.41322	0.92517	0.92502	1	10076	0	-0.41322	366
H1-2	4	0.0016113	0.0059033	0.96018	62	4	-0.413	0.99839	0.99842	1	10990	0	-0.413	367
COPZ1	4	0.025827	0.064744	0.96018	729	3	-0.41175	0.97969	0.97971	1	10745	0	-0.41175	368
MED11	3	0.44294	0.45303	1	5288	1	-0.41101	0.077484	0.13604	1	1679	1	-0.41101	369
PRORP	4	0.18887	0.29322	1	3208	2	-0.41098	0.26777	0.39242	1	4088	1	-0.41098	370
DDX21	4	0.095101	0.17349	0.984712	1932	2	-0.41097	0.046489	0.10996	0.992948	1210	1	-0.41097	371
ZNF598	4	0.00019004	0.00077761	0.499325	16	4	-0.4107	0.99981	0.99981	1	11012	0	-0.4107	372
POLR3B	4	0.056587	0.12319	0.971466	1383	2	-0.41057	0.80601	0.80612	1	8732	0	-0.41057	373
GNL2	4	0.033119	0.080998	0.961135	917	3	-0.41028	0.98538	0.9853	1	10808	0	-0.41028	374
RBX1	4	0.02288	0.058113	0.96018	655	2	-0.41013	0.39035	0.46614	1	4892	1	-0.41013	375
CREB3L1	4	0.046059	0.10894	0.966809	1229	3	-0.41002	0.99527	0.99527	1	10951	0	-0.41002	376
MED16	4	0.013419	0.036374	0.96018	392	3	-0.40936	0.19171	0.29914	1	3142	1	-0.40936	377
HIKESHI	4	0.0071429	0.02135	0.96018	231	3	-0.40818	0.31743	0.4248	1	4438	1	-0.40818	378
RPL23A	1	0.21448	0.2136	0.991846	3566	1	-0.40801	0.78552	0.78583	1	8511	0	-0.40801	379
UNKL	4	0.0039805	0.013651	0.96018	143	3	-0.40786	0.8402	0.84029	1	9115	0	-0.40786	380
CA12	4	0.020856	0.053581	0.96018	601	3	-0.40731	0.99296	0.99288	1	10915	0	-0.40731	381
RRM1	4	0.094348	0.1725	0.984712	1923	2	-0.4073	0.8623	0.86235	1	9362	0	-0.4073	382
CALM3	4	0.00073604	0.0027982	0.770916	40	4	-0.40726	0.99926	0.99927	1	11000	0	-0.40726	384
FOXM1	4	0.037896	0.091288	0.963788	1039	2	-0.40722	0.79315	0.79321	1	8599	0	-0.40722	385
RPAP1	4	0.089138	0.16574	0.984641	1853	2	-0.40683	0.93486	0.93482	1	10204	0	-0.40683	386
ITGB3BP	4	0.0015071	0.0055628	0.96018	57	3	-0.4062	0.83811	0.83809	1	9085	0	-0.4062	387
PCM1	4	0.031114	0.076618	0.96018	862	3	-0.40594	0.94552	0.94558	1	10342	0	-0.40594	389
ZNF736	3	0.070317	0.12386	0.971466	1590	2	-0.4053	0.56832	0.56887	1	6235	1	-0.4053	390
ALG1	4	0.17697	0.278	1	3050	2	-0.40508	0.97067	0.97065	1	10651	0	-0.40508	391
BLVRB	4	0.078331	0.15187	0.98388	1697	2	-0.40489	0.91307	0.91294	1	9938	0	-0.40489	392
JMJD6	4	0.014637	0.039167	0.96018	426	2	-0.40461	0.49305	0.53069	1	5618	1	-0.40461	393
COG2	4	0.17621	0.27706	1	3042	2	-0.40461	0.95178	0.95184	1	10419	0	-0.40461	394
UBE3B	4	0.01826	0.047592	0.96018	531	3	-0.40418	0.84372	0.84374	1	9158	0	-0.40418	395
USP31	4	0.02131	0.054605	0.96018	614	2	-0.40332	0.93213	0.93207	1	10158	0	-0.40332	396
SUCLG1	4	0.027013	0.067439	0.96018	760	3	-0.4032	0.99293	0.99286	1	10914	0	-0.4032	397
GINS2	4	0.18104	0.28316	1	3098	1	-0.4029	0.98821	0.98808	1	10846	0	-0.4029	398
WSB2	4	0.018923	0.04909	0.96018	551	2	-0.40279	0.97326	0.97322	1	10679	0	-0.40279	399
AGAP5	3	0.13563	0.21962	0.99612	2487	1	-0.40238	0.93304	0.93314	1	10177	0	-0.40238	400
DALRD3	4	0.012395	0.034029	0.96018	366	3	-0.40196	0.6129	0.62043	1	6631	1	-0.40196	401
SRSF1	3	0.0067435	0.018233	0.96018	214	2	-0.4018	0.056863	0.1055	0.992948	1418	1	-0.4018	402
WDR55	4	0.044529	0.1056	0.964137	1199	2	-0.40131	0.11028	0.19821	1	2061	1	-0.40131	403
TBC1D13	4	0.014784	0.039498	0.96018	428	3	-0.40126	0.071325	0.14905	1	1608	1	-0.40126	404
WDR70	4	0.1217	0.2078	0.990908	2306	2	-0.40092	0.31682	0.42448	1	4435	1	-0.40092	405
FANCI	4	0.038693	0.092913	0.964137	1057	3	-0.40074	0.86084	0.86093	1	9344	0	-0.40074	406
ZNF618	4	0.018273	0.047627	0.96018	532	3	-0.4003	0.84853	0.84858	1	9212	0	-0.4003	407
PPT2	4	0.016845	0.044278	0.96018	495	3	-0.40024	0.92974	0.9296	1	10127	0	-0.40024	408
RPL11	3	0.093355	0.15819	0.984641	1908	2	-0.39945	0.52031	0.52431	1	5830	1	-0.39945	409
UBE2J2	4	0.016026	0.042378	0.96018	465	3	-0.39869	0.36915	0.45364	1	4774	1	-0.39869	410
GPR75	4	0.00023677	0.00094383	0.499325	20	4	-0.39815	0.99976	0.99977	1	11009	0	-0.39815	411
EIF3L	4	0.16412	0.26181	1	2862	2	-0.39707	0.96477	0.9648	1	10582	0	-0.39707	412
KHK	4	0.025945	0.064998	0.96018	733	3	-0.39703	0.8849	0.88466	1	9608	0	-0.39703	413
NUP54	4	0.098251	0.17755	0.984712	1983	2	-0.3966	0.98987	0.98975	1	10866	0	-0.3966	414
EBNA1BP2	4	0.020412	0.052559	0.96018	588	3	-0.39643	0.98711	0.98697	1	10834	0	-0.39643	415
FBXW11	4	0.072888	0.14482	0.981919	1621	2	-0.39598	0.97068	0.97066	1	10652	0	-0.39598	416
ICE2	4	0.0019524	0.007109	0.96018	78	2	-0.39472	0.92414	0.924	1	10066	0	-0.39472	417
COX18	4	0.0072254	0.021555	0.96018	234	3	-0.39404	0.79075	0.7908	1	8567	0	-0.39404	418
CDIPT	4	0.046722	0.11038	0.968709	1242	3	-0.39355	0.20154	0.31131	1	3273	1	-0.39355	419
EPG5	4	0.0015521	0.0057164	0.96018	59	3	-0.39323	0.99407	0.99405	1	10928	0	-0.39323	420
DSCC1	4	0.03807	0.091647	0.963788	1042	3	-0.39313	0.98703	0.98688	1	10832	0	-0.39313	421
FUNDC2	4	0.022711	0.057754	0.96018	652	2	-0.39298	0.34963	0.44258	1	4632	1	-0.39298	422
SPOUT1	4	0.188	0.29207	1	3198	1	-0.3926	0.98787	0.98773	1	10843	0	-0.3926	423
RHPN2	4	0.0014197	0.0052609	0.96018	55	3	-0.39217	0.92612	0.92595	1	10084	0	-0.39217	424
B4GALT3	4	0.093402	0.17129	0.984712	1910	2	-0.39176	0.51741	0.54768	1	5805	1	-0.39176	425
CFB	4	0.033809	0.082552	0.961135	932	2	-0.38995	0.98201	0.98204	1	10772	0	-0.38995	426
MVD	4	0.0082142	0.024075	0.96018	263	3	-0.38964	0.51024	0.54262	1	5749	1	-0.38964	427
SAFB2	4	0.032125	0.078793	0.961135	895	3	-0.38957	0.23163	0.34851	1	3649	1	-0.38957	428
BYSL	4	0.04521	0.10709	0.966603	1210	2	-0.38821	0.34377	0.43926	1	4591	1	-0.38821	429
STAC3	4	0.026762	0.066878	0.96018	751	2	-0.38798	0.92207	0.92191	1	10044	0	-0.38798	430
RTEL1	4	0.21429	0.32542	1	3562	2	-0.38778	0.56408	0.58175	1	6197	1	-0.38778	431
RAB29	4	0.02834	0.070514	0.96018	794	3	-0.3874	0.38728	0.46428	1	4874	1	-0.3874	432
RPS16	4	0.074712	0.14718	0.982616	1646	2	-0.38689	0.75454	0.75476	1	8137	0	-0.38689	433
LYPLAL1	4	0.0013807	0.0051558	0.96018	53	3	-0.38684	0.74209	0.74249	1	8002	0	-0.38684	434
C2CD5	4	0.010019	0.02842	0.96018	311	3	-0.38632	0.79778	0.79789	1	8647	0	-0.38632	435
NELFE	4	0.001142	0.0042537	0.96018	48	3	-0.38592	0.87774	0.87766	1	9541	0	-0.38592	436
SLC38A6	4	0.010281	0.028971	0.96018	318	3	-0.38583	0.99436	0.99434	1	10933	0	-0.38583	437
ZNF609	4	0.018178	0.047402	0.96018	527	3	-0.38571	0.9662	0.96626	1	10595	0	-0.38571	438
CHMP1A	4	0.0027846	0.0099796	0.96018	102	3	-0.3854	0.84296	0.84297	1	9147	0	-0.3854	439
ATP5F1A	4	0.45198	0.49184	1	5350	1	-0.38534	0.63813	0.64205	1	6888	1	-0.38534	440
B4GALNT1	4	0.021516	0.055113	0.96018	617	3	-0.38491	0.98572	0.98565	1	10810	0	-0.38491	441
POC1B	4	0.11442	0.19851	0.988275	2203	2	-0.3848	0.7652	0.76521	1	8290	0	-0.3848	442
GNB1L	4	0.076579	0.14961	0.9832	1672	2	-0.38409	0.92066	0.92046	1	10022	0	-0.38409	443
DHX9	4	0.099498	0.17919	0.984712	1998	2	-0.38392	0.75918	0.75935	1	8203	0	-0.38392	444
TUT1	4	0.59711	0.60247	1	6525	1	-0.38385	0.90234	0.90212	1	9810	0	-0.38385	445
KIFC1	4	0.0035456	0.012582	0.96018	128	3	-0.38332	0.88159	0.8815	1	9574	0	-0.38332	446
RPAIN	4	0.15148	0.24587	1	2693	2	-0.3833	0.99587	0.99586	1	10959	0	-0.3833	447
TDP1	4	0.0045366	0.01498	0.96018	156	2	-0.38319	0.87958	0.87953	1	9554	0	-0.38319	448
GPR180	4	0.013778	0.037171	0.96018	402	2	-0.38233	0.4499	0.50239	1	5315	1	-0.38233	449
FAM217B	4	0.0055256	0.017426	0.96018	181	2	-0.38185	0.93646	0.93638	1	10221	0	-0.38185	450
DHX35	4	0.056413	0.12294	0.971466	1381	1	-0.38172	0.14655	0.24342	1	2522	1	-0.38172	451
MAPK1IP1L	4	0.15409	0.24914	1	2733	2	-0.38138	0.98429	0.98422	1	10791	0	-0.38138	452
CCT7	4	0.13307	0.22239	0.99612	2453	2	-0.38137	0.77917	0.77925	1	8440	0	-0.38137	453
GINS4	4	0.018239	0.047547	0.96018	530	3	-0.38124	0.99087	0.99077	1	10883	0	-0.38124	454
ISY1	8	0.11254	0.26159	1	2179	3	-0.38106	0.78311	0.82542	1	8488	1	-0.38106	455
RAB8B	4	0.017234	0.045187	0.96018	507	3	-0.38069	0.9234	0.92327	1	10056	0	-0.38069	456
PLAAT3	4	0.020548	0.05286	0.96018	593	3	-0.37966	0.18947	0.29635	1	3116	1	-0.37966	457
MRPL42	4	0.18178	0.28411	1	3108	1	-0.37954	0.96724	0.9673	1	10605	0	-0.37954	458
CHMP3	8	0.013276	0.049049	0.96018	388	4	-0.37953	0.92634	0.92631	1	10085	0	-0.37953	460
PRR7	4	0.027008	0.067422	0.96018	759	2	-0.37927	0.55585	0.57545	1	6128	1	-0.37927	509
GLA	4	0.1378	0.22847	0.998644	2516	2	-0.37826	0.74765	0.74795	1	8069	0	-0.37826	461
MED24	4	0.027318	0.068137	0.96018	770	3	-0.37747	0.69632	0.69643	1	7477	1	-0.37747	462
EME2	4	0.017607	0.046077	0.96018	515	2	-0.37722	0.82692	0.82697	1	8947	0	-0.37722	463
ELAC2	4	0.014128	0.038001	0.96018	410	3	-0.37673	0.63741	0.64137	1	6881	1	-0.37673	464
CASP10	4	0.0039447	0.01356	0.96018	142	3	-0.37669	0.45422	0.50508	1	5349	1	-0.37669	465
M6PR	4	0.0032817	0.011708	0.96018	119	3	-0.37649	0.99493	0.99493	1	10945	0	-0.37649	466
VPS33A	4	0.00097264	0.0036338	0.93037	43	4	-0.37553	0.99903	0.99903	1	10996	0	-0.37553	383
THOC7	4	0.059678	0.12725	0.971466	1434	2	-0.37549	0.67183	0.67258	1	7211	1	-0.37549	467
NUP88	4	0.18104	0.28316	1	3097	2	-0.37534	0.83318	0.83315	1	9024	0	-0.37534	468
UQCRB	4	0.088005	0.16428	0.984641	1833	2	-0.37502	0.61587	0.62297	1	6660	1	-0.37502	469
FAM216A	4	0.027649	0.068924	0.96018	773	2	-0.37462	0.93233	0.93228	1	10162	0	-0.37462	470
KCTD10	4	0.032578	0.079809	0.961135	905	2	-0.3744	0.94354	0.94356	1	10313	0	-0.3744	471
PSMB1	4	0.019108	0.049524	0.96018	554	2	-0.37428	0.75728	0.75748	1	8177	0	-0.37428	473
DHX38	4	0.20888	0.31851	1	3486	2	-0.37362	0.75897	0.75914	1	8200	0	-0.37362	474
KLHL28	4	0.017019	0.044712	0.96018	498	3	-0.3736	0.64659	0.64953	1	6977	1	-0.3736	475
NOL11	4	0.021847	0.055836	0.96018	627	2	-0.37357	0.82253	0.82259	1	8902	0	-0.37357	476
PRMT1	4	0.15227	0.24682	1	2707	2	-0.37343	0.83145	0.83143	1	9002	0	-0.37343	477
FKBP15	4	0.014748	0.039427	0.96018	427	3	-0.37337	0.16101	0.26116	1	2734	1	-0.37337	478
ARAF	4	0.030737	0.075783	0.96018	850	3	-0.37314	0.76151	0.76163	1	8240	0	-0.37314	479
MPHOSPH6	4	0.02254	0.057395	0.96018	644	3	-0.37307	0.8944	0.89412	1	9713	0	-0.37307	480
COX10	4	0.015619	0.041427	0.96018	453	3	-0.37243	0.79229	0.79233	1	8587	0	-0.37243	481
PDIA6	4	0.033846	0.082632	0.961135	934	2	-0.37219	0.53352	0.55913	1	5940	1	-0.37219	482
CTNS	4	0.007559	0.022378	0.96018	245	2	-0.37195	0.90054	0.90036	1	9790	0	-0.37195	483
TFDP2	4	0.18528	0.28852	1	3159	2	-0.37189	0.082073	0.16268	1	1730	1	-0.37189	484
SLC16A1	4	0.092392	0.16992	0.984712	1897	2	-0.37184	0.96622	0.96627	1	10596	0	-0.37184	485
AHCTF1	4	0.05325	0.11892	0.971466	1336	2	-0.37166	0.97888	0.97887	1	10737	0	-0.37166	486
CHD8	4	0.18326	0.28601	1	3133	2	-0.37064	0.93067	0.93054	1	10136	0	-0.37064	487
MED13L	4	0.024007	0.060681	0.96018	684	3	-0.37062	0.95153	0.9516	1	10418	0	-0.37062	488
TIGD6	4	0.071307	0.1427	0.981175	1600	2	-0.37031	0.95336	0.95342	1	10440	0	-0.37031	489
SF3A3	4	0.018683	0.048522	0.96018	544	3	-0.37022	0.97822	0.97821	1	10732	0	-0.37022	490
DIPK1A	4	0.15815	0.25427	1	2784	2	-0.37021	0.25971	0.38269	1	3992	1	-0.37021	491
DDX6	4	0.068776	0.13938	0.977498	1567	2	-0.36996	0.86476	0.86479	1	9392	0	-0.36996	492
SEC61G	4	0.0029226	0.010447	0.96018	105	2	-0.36984	0.30909	0.42032	1	4388	1	-0.36984	493
IL6	4	0.018348	0.047806	0.96018	537	3	-0.36878	0.83292	0.83289	1	9020	0	-0.36878	494
COMMD7	4	0.0043854	0.014613	0.96018	152	3	-0.36866	0.72203	0.72239	1	7792	0	-0.36866	495
PFDN6	4	0.31443	0.40598	1	4457	1	-0.36852	0.91658	0.91647	1	9978	0	-0.36852	496
CUTA	4	0.018336	0.047776	0.96018	536	2	-0.36849	0.97941	0.97941	1	10742	0	-0.36849	497
GIT2	4	0.0042023	0.01418	0.96018	147	3	-0.36772	0.30296	0.41704	1	4355	1	-0.36772	498
CTPS1	4	0.0027595	0.0098969	0.96018	101	1	-0.36703	0.94345	0.94346	1	10312	0	-0.36703	499
MARCHF1	4	0.003713	0.012979	0.96018	135	2	-0.36655	0.64513	0.64825	1	6961	1	-0.36655	500
NAA38	4	0.026236	0.06567	0.96018	740	2	-0.3664	0.76361	0.76364	1	8269	0	-0.3664	501
PARG	4	0.083828	0.15893	0.984641	1772	2	-0.3664	0.97803	0.97802	1	10730	0	-0.3664	502
ZNF638	4	0.038445	0.092385	0.963788	1052	3	-0.36599	0.91011	0.90999	1	9901	0	-0.36599	503
DTYMK	4	0.13525	0.22516	0.997246	2483	2	-0.36554	0.92343	0.92329	1	10057	0	-0.36554	504
POLR3K	4	0.023684	0.059964	0.96018	676	2	-0.36538	0.72702	0.72745	1	7849	0	-0.36538	505
RPS6KB1	4	0.0089749	0.025913	0.96018	284	3	-0.36523	0.98973	0.98962	1	10862	0	-0.36523	506
ARHGAP11B	1	0.27718	0.27663	1	4208	0	-0.36506	0.72282	0.72308	1	7803	0	-0.36506	507
TGS1	4	0.15345	0.24836	1	2727	2	-0.36495	0.3842	0.46248	1	4856	1	-0.36495	508
NFKB2	4	0.0011233	0.0041819	0.96018	47	4	-0.36476	0.99888	0.99889	1	10995	0	-0.36476	510
RNASEH1	4	0.033571	0.08204	0.961135	928	3	-0.36474	0.79868	0.7988	1	8657	0	-0.36474	564
ARHGEF6	4	0.0083538	0.024409	0.96018	269	3	-0.36357	0.95576	0.95578	1	10471	0	-0.36357	511
PSMB2	4	0.088838	0.1654	0.984641	1848	2	-0.36341	0.76142	0.76153	1	8238	0	-0.36341	512
SNAPC3	4	0.056066	0.12252	0.971466	1379	1	-0.36312	0.64555	0.64861	1	6966	1	-0.36312	513
HNRNPH1	4	0.014995	0.039978	0.96018	436	3	-0.3631	0.91512	0.91497	1	9959	0	-0.3631	514
MAP7D3	4	0.0078274	0.023083	0.96018	253	2	-0.36283	0.63762	0.64156	1	6884	1	-0.36283	515
PLEKHA1	4	0.017566	0.04598	0.96018	514	3	-0.36276	0.99408	0.99406	1	10929	0	-0.36276	517
DCP2	4	0.063898	0.1328	0.973917	1499	2	-0.36265	0.77393	0.77396	1	8378	0	-0.36265	518
RGP1	4	0.13754	0.22815	0.998644	2513	2	-0.36261	0.24522	0.36502	1	3816	1	-0.36261	519
TELO2	4	0.15834	0.25449	1	2786	2	-0.3619	0.86904	0.86903	1	9434	0	-0.3619	520
ALDH1L2	4	0.0086199	0.025045	0.96018	275	2	-0.36142	0.64471	0.64791	1	6957	1	-0.36142	521
API5	4	0.00011688	0.00047394	0.441832	11	2	-0.36134	0.94368	0.9437	1	10316	0	-0.36134	522
ATRIP	4	0.038101	0.091718	0.963788	1043	2	-0.36113	0.64981	0.65241	1	7009	1	-0.36113	523
STIP1	4	0.030055	0.074273	0.96018	832	2	-0.36109	0.96808	0.96811	1	10616	0	-0.36109	524
SPACA9	4	0.037775	0.091053	0.963788	1035	2	-0.36103	0.91761	0.91751	1	9991	0	-0.36103	525
NMI	4	0.00055752	0.0021972	0.67258	36	2	-0.36039	0.12619	0.21802	1	2269	1	-0.36039	526
TAF1B	4	0.040478	0.096889	0.964137	1098	2	-0.36037	0.43417	0.49262	1	5203	1	-0.36037	527
WASHC2A	4	0.0070979	0.021245	0.96018	229	3	-0.35985	0.87483	0.87481	1	9508	0	-0.35985	528
LSM6	4	0.058198	0.12528	0.971466	1413	2	-0.35985	0.43541	0.49337	1	5209	1	-0.35985	530
G6PD	4	0.0011823	0.004393	0.96018	50	4	-0.35984	0.99882	0.99884	1	10994	0	-0.35984	531
RNF34	4	0.0077066	0.022775	0.96018	248	2	-0.35982	0.20666	0.31758	1	3347	1	-0.35982	532
PHC2	4	0.014342	0.038483	0.96018	418	2	-0.3598	0.71269	0.71287	1	7682	0	-0.3598	533
TMX2	4	0.011018	0.030791	0.96018	333	3	-0.35862	0.6258	0.63148	1	6765	1	-0.35862	534
RRAGB	4	0.012727	0.034743	0.96018	374	3	-0.35786	0.95362	0.95368	1	10443	0	-0.35786	535
CBFA2T3	4	0.10866	0.19106	0.98777	2127	2	-0.35772	0.35882	0.4478	1	4695	1	-0.35772	536
ORC5	4	0.079662	0.15358	0.984641	1714	2	-0.35719	0.60325	0.61249	1	6543	1	-0.35719	537
NBEAL2	4	0.0017249	0.0063094	0.96018	65	4	-0.35681	0.99828	0.99832	1	10988	0	-0.35681	538
UBE2D2	4	0.013203	0.035855	0.96018	386	3	-0.35661	0.91257	0.91243	1	9931	0	-0.35661	539
SENP6	4	0.027196	0.067856	0.96018	764	3	-0.35655	0.82362	0.8237	1	8917	0	-0.35655	540
MPHOSPH9	4	0.035362	0.085873	0.961135	976	3	-0.3559	0.29575	0.41316	1	4326	1	-0.3559	542
GOLT1B	4	0.019309	0.049963	0.96018	561	3	-0.35554	0.93917	0.9391	1	10255	0	-0.35554	541
LETM1	4	0.091971	0.16937	0.984712	1894	2	-0.35553	0.91398	0.91384	1	9948	0	-0.35553	543
PELI1	4	0.013847	0.03733	0.96018	405	3	-0.35545	0.60085	0.61049	1	6524	1	-0.35545	544
EI24	4	0.024138	0.060946	0.96018	689	2	-0.35515	0.47859	0.52118	1	5506	1	-0.35515	545
RAD50	4	0.24945	0.36981	1	4043	2	-0.35506	0.51389	0.54523	1	5777	1	-0.35506	546
NEK2	4	0.037157	0.089745	0.963788	1023	3	-0.35486	0.95612	0.95612	1	10475	0	-0.35486	547
ZNF232	4	0.019598	0.05069	0.96018	572	3	-0.35458	0.26791	0.3926	1	4091	1	-0.35458	548
ILF3	4	0.15955	0.25601	1	2802	2	-0.35421	0.23653	0.35451	1	3718	1	-0.35421	388
RBBP8	4	0.062116	0.13043	0.973917	1475	2	-0.35395	0.97572	0.97571	1	10704	0	-0.35395	549
KLHL15	4	0.024406	0.06154	0.96018	697	3	-0.35393	0.98652	0.98642	1	10823	0	-0.35393	550
MCM2	4	0.14398	0.23636	1	2599	2	-0.35334	0.69861	0.69874	1	7508	0	-0.35334	551
SACM1L	4	0.46812	0.50308	1	5469	1	-0.35293	0.99297	0.99289	1	10916	0	-0.35293	623
POLD1	4	0.16227	0.2595	1	2835	2	-0.35273	0.94998	0.94996	1	10396	0	-0.35273	552
ZBTB5	4	0.023496	0.059535	0.96018	670	3	-0.35259	0.60987	0.61794	1	6602	1	-0.35259	553
ARID4A	4	0.034419	0.083866	0.961135	948	3	-0.35239	0.9852	0.98513	1	10805	0	-0.35239	554
LSM7	4	0.065436	0.13496	0.973917	1516	2	-0.35214	0.093318	0.17676	1	1864	1	-0.35214	555
COQ10A	4	0.016614	0.043756	0.96018	488	3	-0.35208	0.69751	0.69758	1	7493	1	-0.35208	556
ZFYVE9	4	0.14271	0.23477	1	2583	2	-0.35145	0.85768	0.85779	1	9313	0	-0.35145	557
DUS3L	4	0.0022703	0.0082366	0.96018	85	4	-0.35143	0.99773	0.99776	1	10981	0	-0.35143	631
RPS18	4	0.23041	0.34595	1	3784	2	-0.3508	0.64509	0.64821	1	6960	1	-0.3508	558
GPCPD1	4	0.0010411	0.0038836	0.93037	46	2	-0.35069	0.20833	0.3196	1	3365	1	-0.35069	559
TPRKB	4	0.038263	0.092027	0.963788	1045	3	-0.3504	0.33854	0.43632	1	4562	1	-0.3504	561
DRAM1	4	0.0030991	0.011064	0.96018	115	4	-0.35019	0.9969	0.99691	1	10972	0	-0.35019	562
EXD2	4	0.014083	0.037898	0.96018	408	2	-0.35013	0.96981	0.96982	1	10640	0	-0.35013	563
GCC2	4	0.03035	0.074934	0.96018	840	3	-0.35001	0.95492	0.95496	1	10462	0	-0.35001	565
PSMC3	4	0.020357	0.052442	0.96018	587	2	-0.34993	0.19533	0.30369	1	3189	1	-0.34993	566
FAM83A	4	0.099072	0.17862	0.984712	1992	2	-0.34983	0.98655	0.98646	1	10824	0	-0.34983	567
SRM	4	0.034721	0.084478	0.961135	954	3	-0.34963	0.94935	0.94931	1	10388	0	-0.34963	568
SAE1	4	0.12363	0.2103	0.990908	2333	2	-0.3489	0.0080814	0.024537	0.758674	356	1	-0.3489	569
PCYT2	4	0.057189	0.12399	0.971466	1392	2	-0.3487	0.33147	0.43252	1	4519	1	-0.3487	570
NAIF1	4	0.036957	0.089269	0.96314	1017	3	-0.3476	0.94357	0.9436	1	10314	0	-0.3476	571
OTUD5	4	0.20689	0.31603	1	3463	1	-0.34735	0.88908	0.88882	1	9659	0	-0.34735	572
PCNX4	3	0.12792	0.20848	0.990908	2392	2	-0.34725	0.57411	0.57442	1	6292	1	-0.34725	573
TMEM87A	4	0.12437	0.21126	0.991232	2345	2	-0.34724	0.21069	0.32247	1	3397	1	-0.34724	574
DLST	4	0.1828	0.28547	1	3129	2	-0.34717	0.66029	0.66185	1	7103	1	-0.34717	575
G2E3	4	0.028942	0.071881	0.96018	806	3	-0.34685	0.036576	0.08872	0.988829	981	1	-0.34685	576
ANKMY2	4	0.0043303	0.014475	0.96018	151	3	-0.34626	0.50583	0.53949	1	5715	1	-0.34626	577
PUM2	4	0.01549	0.04113	0.96018	447	3	-0.3462	0.91162	0.91152	1	9916	0	-0.3462	578
RPAP3	4	0.12961	0.21797	0.995119	2410	2	-0.34563	0.95201	0.95208	1	10422	0	-0.34563	579
CENPM	4	0.040181	0.096235	0.964137	1090	1	-0.34559	0.74461	0.74501	1	8029	0	-0.34559	580
RPL13	4	0.19274	0.29823	1	3254	2	-0.34531	0.37966	0.45977	1	4827	1	-0.34531	581
CIP2A	4	0.019189	0.049699	0.96018	558	3	-0.34523	0.81391	0.81402	1	8813	0	-0.34523	662
ZNF511	4	0.039607	0.094971	0.964137	1074	3	-0.34511	0.81404	0.81413	1	8814	0	-0.34511	582
ZNF485	4	0.010437	0.029341	0.96018	324	3	-0.34461	0.99229	0.9922	1	10904	0	-0.34461	583
UHRF2	4	0.031789	0.078092	0.961109	888	3	-0.34399	0.99404	0.99402	1	10927	0	-0.34399	584
ARF6	4	0.044242	0.10496	0.964137	1191	2	-0.34391	0.16228	0.26274	1	2751	1	-0.34391	585
ARL3	4	0.022671	0.057671	0.96018	649	3	-0.34369	0.88053	0.88045	1	9559	0	-0.34369	586
NUP37	4	0.01275	0.034785	0.96018	376	2	-0.34244	0.71265	0.71284	1	7681	0	-0.34244	587
PAK4	4	0.016176	0.042715	0.96018	468	3	-0.34216	0.99649	0.99649	1	10966	0	-0.34216	588
PPP2R5C	4	0.042735	0.10179	0.964137	1150	2	-0.34216	0.96053	0.96057	1	10525	0	-0.34216	589
TMEM41A	4	0.0020066	0.007304	0.96018	80	4	-0.34214	0.99799	0.99804	1	10983	0	-0.34214	590
IPO11	4	0.17559	0.27631	1	3034	2	-0.34212	0.98063	0.98067	1	10757	0	-0.34212	683
TRMT1	4	0.037601	0.090657	0.963788	1032	3	-0.34163	0.99493	0.99492	1	10944	0	-0.34163	591
SH2D3C	4	0.0047327	0.015502	0.96018	163	2	-0.34142	0.89232	0.89208	1	9692	0	-0.34142	592
NETO2	4	0.054162	0.12006	0.971466	1352	2	-0.34142	0.7595	0.75963	1	8207	0	-0.34142	593
HEMGN	4	0.090622	0.16766	0.984695	1876	2	-0.3412	0.84244	0.84248	1	9138	0	-0.3412	594
NPIPB3	3	0.075394	0.13143	0.973917	1655	2	-0.34087	0.9808	0.98076	1	10758	0	-0.34087	595
AMBRA1	4	0.019561	0.050614	0.96018	570	2	-0.34076	0.99147	0.99136	1	10894	0	-0.34076	596
UQCC6	4	0.0084414	0.024607	0.96018	273	2	-0.34024	0.38212	0.46125	1	4842	1	-0.34024	597
MYL9	4	0.028327	0.070481	0.96018	793	2	-0.33932	0.96013	0.96016	1	10522	0	-0.33932	598
NDUFA12	4	0.02597	0.065062	0.96018	734	3	-0.33911	0.99529	0.99528	1	10952	0	-0.33911	599
RABGGTA	3	0.41745	0.432	1	5109	1	-0.33909	0.049921	0.095041	0.992948	1287	1	-0.33909	694
FMNL1	4	0.034752	0.084543	0.961135	956	3	-0.33866	0.99099	0.99087	1	10886	0	-0.33866	1340
ATL2	4	0.63465	0.63602	1	6864	1	-0.33847	0.89295	0.8927	1	9700	0	-0.33847	600
NUF2	4	0.043669	0.10381	0.964137	1175	2	-0.33754	0.96846	0.96851	1	10622	0	-0.33754	601
LSM5	4	0.0773	0.15051	0.9832	1683	2	-0.33752	0.73744	0.73789	1	7959	0	-0.33752	602
ZBTB33	4	0.0029891	0.010672	0.96018	109	3	-0.33715	0.91471	0.91456	1	9957	0	-0.33715	603
COPB1	4	0.035937	0.087152	0.961135	991	3	-0.33685	0.39434	0.46851	1	4918	1	-0.33685	604
H1-6	4	0.22707	0.34171	1	3733	2	-0.33668	0.67025	0.67114	1	7196	1	-0.33668	605
VKORC1	4	0.0064695	0.019702	0.96018	207	3	-0.33662	0.83988	0.83995	1	9113	0	-0.33662	606
AGAP6	2	0.14077	0.16967	0.984712	2550	1	-0.33639	0.87225	0.87238	1	9468	0	-0.33639	607
TIA1	4	0.071153	0.14251	0.981175	1595	2	-0.3363	0.68532	0.68548	1	7358	1	-0.3363	608
OSBPL3	4	0.020617	0.053017	0.96018	596	3	-0.3361	0.94717	0.94715	1	10368	0	-0.3361	609
CMTR2	4	0.0021785	0.0079114	0.96018	83	4	-0.33609	0.99782	0.99786	1	10982	0	-0.33609	610
RPL8	4	0.21853	0.33085	1	3616	2	-0.33603	0.76866	0.7687	1	8321	0	-0.33603	611
ALMS1	4	0.014117	0.037976	0.96018	409	3	-0.33598	0.96262	0.96269	1	10555	0	-0.33598	612
CCDC137	4	0.012337	0.033892	0.96018	364	3	-0.33534	0.8323	0.83232	1	9012	0	-0.33534	613
MRPL15	4	0.34555	0.42417	1	4647	1	-0.33528	0.49729	0.53359	1	5658	1	-0.33528	614
COX8A	4	0.0051074	0.016411	0.96018	171	3	-0.33503	0.70173	0.70177	1	7545	0	-0.33503	615
COA7	4	0.1727	0.27263	1	2992	1	-0.3349	0.89811	0.89788	1	9758	0	-0.3349	616
GTF3C4	4	0.1189	0.2042	0.988275	2273	2	-0.33445	0.96075	0.9608	1	10529	0	-0.33445	720
RPL31	4	0.035607	0.086425	0.961135	983	3	-0.33438	0.42937	0.48965	1	5166	1	-0.33438	617
SLC40A1	4	0.00034052	0.0013257	0.565948	25	4	-0.33428	0.99966	0.99966	1	11007	0	-0.33428	618
ZNF227	4	0.043	0.10238	0.964137	1156	3	-0.33427	0.97527	0.97525	1	10701	0	-0.33427	619
MYOM2	4	0.046312	0.10953	0.967991	1234	2	-0.33405	0.30531	0.41828	1	4368	1	-0.33405	620
IFT81	4	0.049644	0.11418	0.971466	1280	2	-0.33382	0.31926	0.42584	1	4449	1	-0.33382	621
LCMT1	4	0.23082	0.34644	1	3791	2	-0.3338	0.71237	0.71254	1	7678	0	-0.3338	622
MEMO1	4	0.024097	0.060859	0.96018	688	2	-0.33341	0.24397	0.36355	1	3803	1	-0.33341	624
TCP11L1	4	0.023607	0.0598	0.96018	672	3	-0.33328	0.99131	0.99121	1	10889	0	-0.33328	625
DCAF4	4	0.016467	0.043421	0.96018	480	2	-0.33311	0.8813	0.88121	1	9566	0	-0.33311	626
BLZF1	4	0.010185	0.028768	0.96018	316	3	-0.33304	0.89565	0.89542	1	9729	0	-0.33304	627
ZNG1A	9	0.036266	0.1168	0.971466	1001	4	-0.33281	0.764	0.84143	1	8275	1	-0.33281	628
MED4	4	0.32048	0.40956	1	4496	1	-0.33235	0.6647	0.66599	1	7143	1	-0.33235	629
DNHD1	4	0.097572	0.17668	0.984712	1971	2	-0.33219	0.99082	0.99072	1	10880	0	-0.33219	630
CFLAR	4	0.036216	0.087726	0.961135	998	3	-0.33179	0.68015	0.68049	1	7302	1	-0.33179	633
IDH2	4	0.022673	0.057674	0.96018	650	3	-0.33168	0.90949	0.90936	1	9893	0	-0.33168	634
OS9	4	0.088267	0.16465	0.984641	1838	2	-0.33137	0.98814	0.988	1	10845	0	-0.33137	635
PDIA3	4	0.010323	0.029062	0.96018	319	3	-0.33082	0.57041	0.58664	1	6257	1	-0.33082	636
EMC7	4	0.15881	0.25508	1	2792	2	-0.33023	0.61107	0.61891	1	6615	1	-0.33023	637
ZNF140	4	0.028412	0.070677	0.96018	796	2	-0.33015	0.14091	0.23644	1	2462	1	-0.33015	638
ADGRE1	4	0.066331	0.13611	0.973917	1530	2	-0.32987	0.50465	0.53868	1	5703	1	-0.32987	639
NPFF	2	0.25335	0.26511	1	4066	1	-0.32975	0.92811	0.92826	1	10112	0	-0.32975	640
RACGAP1	4	0.082583	0.15737	0.984641	1751	2	-0.3292	0.98651	0.9864	1	10821	0	-0.3292	459
PTDSS1	4	0.10449	0.18567	0.987146	2069	2	-0.32907	0.83653	0.83648	1	9065	0	-0.32907	641
CNOT3	4	0.11558	0.19994	0.988275	2222	2	-0.32872	0.83797	0.83793	1	9083	0	-0.32872	642
MAPRE3	4	0.063516	0.1323	0.973917	1494	2	-0.32829	0.99134	0.99123	1	10890	0	-0.32829	643
ZSCAN18	4	0.0024967	0.0090353	0.96018	92	2	-0.32759	0.69931	0.69942	1	7516	0	-0.32759	644
SIX5	4	0.02681	0.066988	0.96018	753	2	-0.32754	0.57323	0.58889	1	6286	1	-0.32754	645
PLAG1	4	0.046047	0.10891	0.966809	1228	3	-0.32754	0.73962	0.74002	1	7982	0	-0.32754	646
LYRM2	4	0.0093772	0.026885	0.96018	293	2	-0.32742	0.87938	0.87934	1	9551	0	-0.32742	647
ETS1	4	0.042017	0.10024	0.964137	1136	3	-0.32725	0.49561	0.53241	1	5644	1	-0.32725	648
NPIPA2	2	0.048155	0.085905	0.961135	1263	1	-0.32706	0.71452	0.71452	1	7703	0	-0.32706	649
ADGRD1	4	0.47625	0.50877	1	5531	1	-0.32698	0.99103	0.99091	1	10888	0	-0.32698	650
TANGO6	4	0.15352	0.24845	1	2728	2	-0.32697	0.35172	0.44375	1	4648	1	-0.32697	651
MNT	4	0.032492	0.079634	0.961135	902	3	-0.32686	0.9842	0.98414	1	10790	0	-0.32686	652
CDCP1	4	0.10945	0.19215	0.98811	2136	1	-0.32672	0.28834	0.40925	1	4277	1	-0.32672	653
ANXA2R	4	0.04159	0.099315	0.964137	1126	2	-0.32664	0.88071	0.88063	1	9561	0	-0.32664	654
NUS1	4	0.43044	0.47764	1	5197	1	-0.32647	0.22387	0.33895	1	3563	1	-0.32647	655
KPNA2	4	0.031655	0.077808	0.96018	886	3	-0.3264	0.80404	0.80418	1	8713	0	-0.3264	656
SDHC	3	0.049527	0.0925	0.963788	1277	1	-0.32618	0.96557	0.96557	1	10591	0	-0.32618	657
B3GAT3	4	0.002981	0.010643	0.96018	108	2	-0.32583	0.36568	0.45163	1	4751	1	-0.32583	658
RGS2	4	0.0058461	0.018181	0.96018	189	3	-0.32566	0.98647	0.98637	1	10820	0	-0.32566	659
SPTBN4	4	0.11546	0.1998	0.988275	2220	2	-0.32562	0.94146	0.9414	1	10285	0	-0.32562	660
HINT1	4	0.077868	0.15124	0.98369	1690	2	-0.325	0.88089	0.88082	1	9562	0	-0.325	661
PPM1F	4	0.63745	0.63856	1	6899	1	-0.32473	0.9849	0.98483	1	10798	0	-0.32473	663
ODR4	4	0.083349	0.15835	0.984641	1763	2	-0.32467	0.59476	0.60567	1	6464	1	-0.32467	664
GLTP	4	0.031398	0.077202	0.96018	877	3	-0.32436	0.51673	0.54719	1	5802	1	-0.32436	665
ACOX1	4	0.012194	0.033532	0.96018	357	3	-0.32413	0.99422	0.99422	1	10931	0	-0.32413	666
RPL7A	4	0.06005	0.12774	0.971466	1443	2	-0.32396	0.030573	0.07576	0.969231	857	1	-0.32396	667
LCP2	4	0.012998	0.035357	0.96018	380	3	-0.32395	0.95958	0.95963	1	10516	0	-0.32395	668
PARS2	4	0.01488	0.039728	0.96018	433	2	-0.32339	0.6995	0.69962	1	7520	0	-0.32339	669
ZEB2	4	0.55689	0.5691	1	6175	1	-0.32333	0.7558	0.75603	1	8156	0	-0.32333	670
ANKLE2	4	0.13589	0.22597	0.998644	2488	2	-0.3232	0.6836	0.68382	1	7337	1	-0.3232	671
REEP5	4	0.0082101	0.024061	0.96018	262	3	-0.32296	0.80284	0.80303	1	8704	0	-0.32296	672
SEL1L3	4	0.15273	0.2474	1	2715	2	-0.32262	0.91656	0.91646	1	9977	0	-0.32262	673
NAA16	4	0.12886	0.21701	0.993321	2403	2	-0.32253	0.95439	0.95445	1	10456	0	-0.32253	674
DEPDC1B	4	0.029781	0.07366	0.96018	826	3	-0.32241	0.10137	0.18701	1	1963	1	-0.32241	675
ERAP2	4	0.068555	0.1391	0.977498	1563	2	-0.32235	0.85559	0.85573	1	9290	0	-0.32235	1444
CDK5RAP1	4	0.0069106	0.020802	0.96018	220	1	-0.32234	0.91093	0.91081	1	9909	0	-0.32234	676
LIAS	4	0.1392	0.23026	1	2535	2	-0.32233	0.87293	0.87293	1	9479	0	-0.32233	677
MPHOSPH10	4	0.059075	0.12641	0.971466	1425	2	-0.3222	0.74002	0.74044	1	7985	0	-0.3222	678
POU6F1	4	0.0092413	0.02656	0.96018	289	3	-0.32162	0.77289	0.77288	1	8371	0	-0.32162	679
GGA3	4	0.035046	0.085162	0.961135	965	3	-0.32099	0.4724	0.51708	1	5461	1	-0.32099	680
NCAPG	4	0.022467	0.057238	0.96018	641	2	-0.32096	0.55718	0.57648	1	6142	1	-0.32096	681
CCRL2	4	0.045528	0.1078	0.966603	1218	2	-0.32056	0.90355	0.90328	1	9825	0	-0.32056	682
SSBP1	4	0.08428	0.15952	0.984641	1782	1	-0.32038	0.070553	0.14811	1	1595	1	-0.32038	684
C1orf174	4	0.026497	0.06628	0.96018	745	2	-0.32022	0.77645	0.77647	1	8407	0	-0.32022	685
DROSHA	4	0.19446	0.30041	1	3283	2	-0.31981	0.4628	0.51072	1	5407	1	-0.31981	686
NAA15	4	0.43835	0.48277	1	5260	1	-0.3193	0.97204	0.97198	1	10666	0	-0.3193	687
RAD21L1	4	0.11417	0.1982	0.988275	2200	2	-0.31918	0.60578	0.61455	1	6565	1	-0.31918	688
SHLD2	4	0.057853	0.12489	0.971466	1402	2	-0.31903	0.12721	0.21929	1	2282	2	-0.31903	689
ARFGAP1	4	0.010122	0.028642	0.96018	313	3	-0.31901	0.94152	0.94147	1	10287	0	-0.31901	690
NRTN	4	0.030655	0.075597	0.96018	847	2	-0.31874	0.94923	0.94918	1	10387	0	-0.31874	691
WDR36	4	0.19952	0.30674	1	3350	2	-0.3187	0.78898	0.78904	1	8546	0	-0.3187	692
NBPF9	1	0.12769	0.12712	0.971466	2388	1	-0.3183	0.87231	0.87259	1	9470	0	-0.3183	693
SIRT4	4	0.056326	0.12283	0.971466	1380	2	-0.31795	0.86214	0.8622	1	9358	0	-0.31795	695
LSM12	4	0.23846	0.35605	1	3883	2	-0.31779	0.05407	0.12559	1	1375	1	-0.31779	696
PLEKHO1	4	0.043613	0.10368	0.964137	1172	3	-0.31752	0.95379	0.95384	1	10444	0	-0.31752	697
SOX5	4	0.10488	0.18618	0.987146	2074	2	-0.31683	0.40815	0.47678	1	5012	1	-0.31683	698
TAF10	4	0.020515	0.052781	0.96018	591	3	-0.31656	0.98105	0.98106	1	10760	0	-0.31656	699
PSMG3	4	0.19623	0.30267	1	3308	2	-0.31635	0.77634	0.77637	1	8404	0	-0.31635	700
RHEBL1	4	0.014151	0.038057	0.96018	411	3	-0.31627	0.9925	0.99242	1	10907	0	-0.31627	701
ESRRA	4	0.34476	0.42371	1	4640	1	-0.31621	0.78083	0.7809	1	8459	0	-0.31621	702
ZNF799	3	0.034836	0.069841	0.96018	959	2	-0.31584	0.82731	0.82735	1	8952	0	-0.31584	704
CCDC136	4	0.11729	0.20213	0.988275	2247	2	-0.31583	0.98414	0.9841	1	10789	0	-0.31583	705
DDX47	4	0.059957	0.12762	0.971466	1437	2	-0.31573	0.32798	0.43062	1	4496	1	-0.31573	706
RRP36	4	0.06672	0.13661	0.973917	1539	2	-0.31559	0.55274	0.57309	1	6099	1	-0.31559	707
C5orf24	4	0.036612	0.088579	0.962666	1010	3	-0.31549	0.25442	0.3763	1	3929	1	-0.31549	708
UCK1	4	0.080656	0.15489	0.984641	1727	2	-0.31515	0.98052	0.98057	1	10754	0	-0.31515	709
ENOPH1	4	0.02956	0.073159	0.96018	821	3	-0.31511	0.99437	0.99436	1	10934	0	-0.31511	710
PRR12	4	0.0078835	0.023221	0.96018	254	3	-0.31437	0.87324	0.87325	1	9483	0	-0.31437	711
ADISSP	4	0.024575	0.061918	0.96018	701	3	-0.31418	0.83473	0.83467	1	9042	0	-0.31418	712
ZNF644	4	0.13357	0.22304	0.99612	2460	2	-0.31399	0.86031	0.86042	1	9336	0	-0.31399	560
NR2F6	4	0.035813	0.086861	0.961135	988	3	-0.31347	0.13532	0.22939	1	2390	1	-0.31347	713
SRF	4	0.46269	0.49926	1	5426	1	-0.31325	0.020268	0.052779	0.920002	628	1	-0.31325	714
SCAF8	4	0.48699	0.51625	1	5621	1	-0.31279	0.92386	0.92372	1	10061	0	-0.31279	715
HDDC2	4	0.036821	0.089007	0.96314	1013	3	-0.31271	0.26956	0.39461	1	4112	1	-0.31271	716
ZMIZ1	4	0.040935	0.097815	0.964137	1108	3	-0.31263	0.84689	0.84696	1	9190	0	-0.31263	717
RPA3	4	0.12824	0.21619	0.99227	2397	2	-0.31244	0.374	0.4565	1	4797	1	-0.31244	718
CDC23	4	0.003663	0.01286	0.96018	132	1	-0.31227	0.46308	0.5109	1	5409	1	-0.31227	719
KHDRBS1	4	0.11188	0.19526	0.98811	2171	2	-0.31202	0.97713	0.9771	1	10722	0	-0.31202	721
ANKRD36	3	0.29138	0.33464	1	4305	1	-0.31182	0.86757	0.86757	1	9419	0	-0.31182	722
HNRNPL	4	0.021337	0.054666	0.96018	615	2	-0.31173	0.63669	0.64075	1	6872	1	-0.31173	723
PRKCA	4	0.12955	0.21789	0.995119	2409	2	-0.31156	0.54144	0.56474	1	6001	1	-0.31156	724
CSRNP2	3	0.03302	0.067056	0.96018	914	2	-0.31154	0.97551	0.97555	1	10703	0	-0.31154	725
ATP6V0E1	4	0.085432	0.16095	0.984641	1796	2	-0.31141	0.7014	0.70145	1	7540	0	-0.31141	726
KAT7	4	0.11134	0.19454	0.98811	2162	2	-0.31135	0.55249	0.57289	1	6095	1	-0.31135	727
ALG1L1P	4	0.034772	0.084587	0.961135	957	3	-0.3113	0.28356	0.40673	1	4247	1	-0.3113	529
TCAF1	4	0.25739	0.3742	1	4094	1	-0.31101	0.75315	0.75342	1	8122	0	-0.31101	728
LIN28A	4	0.013576	0.036719	0.96018	396	3	-0.31099	0.92558	0.92543	1	10081	0	-0.31099	729
RBBP5	4	0.18985	0.29451	1	3225	2	-0.31097	0.93895	0.93887	1	10253	0	-0.31097	730
BRIX1	4	0.04422	0.10491	0.964137	1190	3	-0.31044	0.81042	0.81062	1	8784	0	-0.31044	732
PELP1	4	0.17201	0.27177	1	2975	2	-0.31044	0.57847	0.59295	1	6329	1	-0.31044	731
TRIR	4	0.16894	0.26786	1	2935	2	-0.31024	0.95633	0.95633	1	10478	0	-0.31024	733
PMPCB	4	0.034084	0.083147	0.961135	939	2	-0.31014	0.51872	0.54865	1	5818	1	-0.31014	734
LARS2	4	0.039029	0.093664	0.964137	1062	2	-0.31013	0.081224	0.16162	1	1718	1	-0.31013	735
PPP4C	4	0.19368	0.29938	1	3268	2	-0.30958	0.094075	0.1777	1	1875	1	-0.30958	891
POLD2	3	0.40476	0.42169	1	5021	1	-0.30949	0.94063	0.94074	1	10274	0	-0.30949	736
UQCRC1	4	0.11453	0.19864	0.988275	2205	2	-0.30943	0.58679	0.59938	1	6393	1	-0.30943	737
ACAD10	4	0.25049	0.37051	1	4051	1	-0.30937	0.93445	0.93444	1	10199	0	-0.30937	738
TDP2	4	0.029297	0.072644	0.96018	815	3	-0.30908	0.80115	0.80132	1	8689	0	-0.30908	739
DDX46	4	0.29631	0.39564	1	4339	1	-0.30907	0.44216	0.49752	1	5256	1	-0.30907	740
STRBP	4	0.030769	0.075867	0.96018	854	2	-0.30904	0.45169	0.50351	1	5330	1	-0.30904	741
USF2	4	0.15007	0.24413	1	2674	2	-0.30892	0.88599	0.88574	1	9623	0	-0.30892	742
CRLF3	4	0.12243	0.20872	0.990908	2316	2	-0.30862	0.86535	0.86541	1	9397	0	-0.30862	743
PRDM9	4	0.014065	0.037843	0.96018	407	3	-0.30801	0.34785	0.44154	1	4614	1	-0.30801	1008
HSDL2	4	0.18883	0.29317	1	3207	2	-0.30795	0.64762	0.65046	1	6988	1	-0.30795	744
SLC9B2	4	0.0059274	0.018379	0.96018	192	3	-0.30772	0.11235	0.20078	1	2090	1	-0.30772	745
MYCL	4	0.041371	0.098816	0.964137	1120	2	-0.30753	0.98884	0.9887	1	10854	0	-0.30753	746
G3BP1	4	0.041137	0.098284	0.964137	1114	3	-0.30746	0.99523	0.99524	1	10950	0	-0.30746	747
MBOAT1	4	0.12643	0.21388	0.991846	2366	2	-0.30723	0.82149	0.82159	1	8890	0	-0.30723	748
GOLGB1	4	0.019191	0.049701	0.96018	559	2	-0.30697	0.1145	0.20346	1	2126	1	-0.30697	749
NUDCD3	4	0.034328	0.083656	0.961135	946	3	-0.30697	0.98991	0.98979	1	10867	0	-0.30697	750
CASS4	4	0.028145	0.070086	0.96018	788	3	-0.3066	0.53418	0.55958	1	5946	1	-0.3066	751
ZNF124	4	0.0015404	0.0056787	0.96018	58	4	-0.30658	0.99846	0.99849	1	10991	0	-0.30658	752
SLC6A9	4	0.038424	0.092324	0.963788	1050	2	-0.30629	0.52596	0.55377	1	5880	1	-0.30629	753
ZNF69	2	0.19635	0.21595	0.992111	3311	1	-0.30614	0.85987	0.85971	1	9332	0	-0.30614	914
LRRC37A3	1	0.29183	0.29111	1	4309	0	-0.30609	0.70817	0.70828	1	7619	0	-0.30609	754
TUFM	4	0.17811	0.27946	1	3061	2	-0.30581	0.23845	0.35684	1	3740	1	-0.30581	755
TLCD3A	4	0.045484	0.1077	0.966603	1216	3	-0.30574	0.83275	0.83273	1	9018	0	-0.30574	756
DONSON	4	0.18632	0.28991	1	3171	2	-0.30574	0.78763	0.78772	1	8530	0	-0.30574	757
SPRING1	4	0.030159	0.074518	0.96018	835	3	-0.3056	0.86202	0.86207	1	9357	0	-0.3056	758
DDX3X	3	0.50861	0.51109	1	5795	1	-0.30542	0.89164	0.89156	1	9685	0	-0.30542	759
MS4A3	4	0.016353	0.043154	0.96018	476	3	-0.30541	0.52926	0.55608	1	5904	1	-0.30541	760
UBE2G2	4	0.044962	0.10656	0.966222	1205	2	-0.30523	0.77862	0.77867	1	8432	0	-0.30523	761
ABHD16A	4	0.12136	0.20736	0.990908	2301	2	-0.30501	0.93722	0.93715	1	10238	0	-0.30501	922
DLX4	4	0.002911	0.010414	0.96018	104	2	-0.30497	0.85688	0.85703	1	9303	0	-0.30497	762
ARMC10	4	0.044596	0.10575	0.964137	1201	3	-0.30443	0.87117	0.87114	1	9457	0	-0.30443	763
POLR2B	4	0.073294	0.14538	0.981919	1627	2	-0.30424	0.5429	0.56581	1	6016	1	-0.30424	764
ZNF280A	4	0.22833	0.34331	1	3750	2	-0.30369	0.0012221	0.0045547	0.398358	124	1	-0.30369	765
SAMM50	4	0.23882	0.35648	1	3892	1	-0.30359	0.24331	0.36273	1	3796	1	-0.30359	766
ELOF1	4	0.043427	0.10326	0.964137	1164	2	-0.30334	0.90294	0.9027	1	9817	0	-0.30334	767
DIRAS1	4	0.03529	0.085724	0.961135	973	3	-0.30317	0.94387	0.94389	1	10319	0	-0.30317	768
ZNF572	4	0.017254	0.045227	0.96018	508	3	-0.30282	0.79616	0.7962	1	8628	0	-0.30282	769
CEBPG	4	0.072181	0.14388	0.981919	1611	1	-0.30275	0.95997	0.95999	1	10519	0	-0.30275	770
DFFB	4	0.041847	0.099859	0.964137	1131	3	-0.30261	0.99013	0.99002	1	10870	0	-0.30261	771
NADSYN1	4	0.014255	0.038302	0.96018	414	3	-0.30256	0.50737	0.5406	1	5728	1	-0.30256	772
PEX26	4	0.010385	0.029213	0.96018	321	3	-0.3024	0.98845	0.98833	1	10850	0	-0.3024	773
EGLN2	4	0.069789	0.14075	0.978886	1581	2	-0.30223	0.11599	0.20531	1	2144	1	-0.30223	774
SPDYC	4	0.035005	0.085052	0.961135	963	3	-0.30205	0.46806	0.51422	1	5441	1	-0.30205	775
ERBIN	4	0.0294	0.07285	0.96018	818	2	-0.30188	0.085805	0.16725	1	1771	1	-0.30188	950
UPRT	4	0.023935	0.060524	0.96018	682	3	-0.3015	0.8602	0.86032	1	9335	0	-0.3015	776
CALCOCO1	4	0.020613	0.053011	0.96018	595	3	-0.30148	0.36051	0.44876	1	4706	1	-0.30148	777
DOCK2	4	0.017214	0.045139	0.96018	505	3	-0.30141	0.98497	0.9849	1	10800	0	-0.30141	778
ACADVL	4	0.018334	0.047773	0.96018	535	3	-0.30141	0.66278	0.66413	1	7126	1	-0.30141	779
TMBIM4	4	0.0096431	0.027521	0.96018	301	2	-0.30122	0.49005	0.52869	1	5597	1	-0.30122	780
NFATC2	4	0.058244	0.12535	0.971466	1416	2	-0.30122	0.91802	0.91789	1	9996	0	-0.30122	781
CARD19	4	0.0056049	0.017601	0.96018	183	2	-0.30036	0.28652	0.40829	1	4267	1	-0.30036	782
APIP	4	0.11057	0.19358	0.98811	2148	2	-0.30031	0.64179	0.64532	1	6926	1	-0.30031	783
ZBTB17	4	0.017232	0.045187	0.96018	506	1	-0.29992	0.39179	0.46697	1	4903	1	-0.29992	784
H2BC18	4	0.033058	0.080848	0.961135	916	3	-0.29962	0.13068	0.22365	1	2332	1	-0.29962	959
DOLPP1	4	0.10609	0.18775	0.987146	2089	2	-0.29952	0.95758	0.9576	1	10495	0	-0.29952	785
GAD1	4	0.080106	0.15419	0.984641	1718	2	-0.29929	0.98652	0.98642	1	10822	0	-0.29929	786
RUVBL1	4	0.24603	0.36546	1	3992	2	-0.29889	0.069867	0.14721	1	1586	1	-0.29889	787
MVK	3	0.47363	0.47972	1	5513	1	-0.2988	0.84142	0.84137	1	9128	0	-0.2988	788
KCNIP2	4	0.027222	0.067915	0.96018	766	3	-0.2987	0.9867	0.98658	1	10829	0	-0.2987	632
ECD	4	0.12706	0.21468	0.991846	2377	2	-0.29855	0.6003	0.61005	1	6517	1	-0.29855	789
BRD7	4	0.048893	0.11324	0.971466	1271	2	-0.29822	0.87388	0.87386	1	9493	0	-0.29822	790
INTS10	4	0.04544	0.10762	0.966603	1215	2	-0.29807	0.95428	0.95434	1	10453	0	-0.29807	791
CNP	4	0.00046592	0.0018351	0.612811	33	2	-0.29785	0.38502	0.46296	1	4862	1	-0.29785	792
TUBGCP3	4	0.052853	0.11839	0.971466	1329	2	-0.29672	0.70052	0.70064	1	7532	0	-0.29672	793
ABHD18	4	0.04449	0.10552	0.964137	1198	3	-0.29652	0.97427	0.97425	1	10688	0	-0.29652	794
CDC73	4	0.11642	0.20105	0.988275	2231	2	-0.29645	0.85827	0.85838	1	9321	0	-0.29645	795
TMEM120A	4	0.012273	0.033724	0.96018	360	2	-0.29641	0.6625	0.66389	1	7121	1	-0.29641	796
RTF1	4	0.021835	0.055805	0.96018	626	3	-0.29637	0.95579	0.95581	1	10472	0	-0.29637	797
STYX	4	0.016347	0.04314	0.96018	475	3	-0.29634	0.98046	0.98051	1	10753	0	-0.29634	798
MFSD4A	4	0.040957	0.097873	0.964137	1109	3	-0.29632	0.99357	0.99351	1	10922	0	-0.29632	799
MTHFD2	4	0.063503	0.13228	0.973917	1493	2	-0.2962	0.93236	0.93231	1	10164	0	-0.2962	800
LYPLA2	3	0.13612	0.2203	0.99612	2492	2	-0.29586	0.76959	0.76975	1	8333	0	-0.29586	801
RPP14	4	0.011727	0.032434	0.96018	344	3	-0.29546	0.64187	0.64537	1	6928	1	-0.29546	802
SNX29	4	0.020606	0.052995	0.96018	594	3	-0.29512	0.96402	0.96409	1	10572	0	-0.29512	803
ANTXR1	4	0.026608	0.066534	0.96018	747	3	-0.29504	0.91069	0.91058	1	9907	0	-0.29504	804
OIP5	4	0.041058	0.098103	0.964137	1111	3	-0.29504	0.2518	0.37317	1	3893	1	-0.29504	805
TARS2	4	0.033842	0.082629	0.961135	933	2	-0.29498	0.80672	0.80687	1	8743	0	-0.29498	806
FNBP4	4	0.034175	0.083345	0.961135	941	2	-0.29496	0.31005	0.42083	1	4394	1	-0.29496	807
WDFY1	4	0.017776	0.046496	0.96018	518	3	-0.2947	0.71854	0.7188	1	7744	0	-0.2947	808
NAB1	4	0.076399	0.1494	0.9832	1669	2	-0.29459	0.073893	0.15233	1	1642	1	-0.29459	809
AFF4	4	0.039695	0.095157	0.964137	1078	3	-0.29458	0.94276	0.94278	1	10306	0	-0.29458	811
KANSL2	4	0.16102	0.25791	1	2821	2	-0.29452	0.86984	0.86984	1	9443	0	-0.29452	812
SNRPC	4	0.18194	0.28431	1	3114	1	-0.29437	0.092644	0.17585	1	1858	1	-0.29437	813
LDAH	4	0.015507	0.041159	0.96018	448	3	-0.29408	0.96773	0.96776	1	10608	0	-0.29408	814
BRIP1	4	0.49664	0.52317	1	5694	1	-0.29403	0.99062	0.99052	1	10877	0	-0.29403	815
ZNF436	4	0.025233	0.063398	0.96018	717	2	-0.29394	0.72116	0.72143	1	7780	0	-0.29394	816
GET1-SH3BGR	1	0.2049	0.20416	0.988275	3434	1	-0.29392	0.7951	0.79551	1	8617	0	-0.29392	817
TENT4A	4	0.018156	0.047367	0.96018	526	2	-0.29385	0.75937	0.75951	1	8206	0	-0.29385	1093
TIGD1	4	0.07433	0.14668	0.981919	1642	2	-0.29382	0.81011	0.81032	1	8783	0	-0.29382	818
DLD	4	0.083456	0.15847	0.984641	1764	2	-0.29375	0.15592	0.2549	1	2666	1	-0.29375	1015
IMPDH1	3	0.44894	0.45811	1	5335	1	-0.29366	0.39674	0.42201	1	4934	1	-0.29366	819
ASCC2	4	0.04602	0.10884	0.966809	1227	2	-0.29337	0.71436	0.71452	1	7701	0	-0.29337	820
ERLIN2	4	0.075089	0.14766	0.982616	1653	2	-0.29333	0.52725	0.55469	1	5892	1	-0.29333	821
ASXL2	4	0.10001	0.1799	0.984712	2004	2	-0.29306	0.15105	0.24891	1	2584	1	-0.29306	822
AKNA	4	0.059283	0.1267	0.971466	1428	2	-0.29301	0.76785	0.76788	1	8315	0	-0.29301	823
GOLGA1	4	0.0057388	0.017922	0.96018	185	3	-0.29292	0.69758	0.69766	1	7495	1	-0.29292	824
SDF2L1	4	0.67523	0.67506	1	7308	0	-0.29287	0.003663	0.013042	0.606446	234	1	-0.29287	825
BBS5	4	0.032882	0.080458	0.961135	910	3	-0.29286	0.80804	0.80823	1	8758	0	-0.29286	826
WRNIP1	4	0.0088163	0.025517	0.96018	281	2	-0.29243	0.90853	0.90837	1	9885	0	-0.29243	827
MRPL51	4	0.12978	0.2182	0.995252	2413	1	-0.29222	0.81516	0.81527	1	8822	0	-0.29222	828
EIF3A	4	0.13035	0.21893	0.995288	2421	1	-0.29221	0.4595	0.50848	1	5388	1	-0.29221	829
FKBP4	4	0.0069208	0.020833	0.96018	221	2	-0.29213	0.78649	0.78658	1	8519	0	-0.29213	830
PAX9	4	0.043506	0.10345	0.964137	1168	2	-0.29213	0.99537	0.99537	1	10953	0	-0.29213	831
RPS2	4	0.074127	0.1464	0.981919	1638	2	-0.29202	0.84467	0.84469	1	9164	0	-0.29202	832
ZFAND3	4	0.0055192	0.017405	0.96018	180	3	-0.29172	0.90738	0.9072	1	9877	0	-0.29172	833
PDCD10	4	0.15718	0.25303	1	2773	2	-0.29171	0.36465	0.45106	1	4740	1	-0.29171	834
EAF2	4	0.016524	0.043559	0.96018	483	3	-0.2915	0.71788	0.71811	1	7739	0	-0.2915	835
SRP19	4	0.031617	0.077716	0.96018	883	3	-0.29135	0.97625	0.97627	1	10714	0	-0.29135	836
EXOSC4	4	0.055459	0.12175	0.971466	1370	1	-0.29101	0.24939	0.37019	1	3866	1	-0.29101	837
CCNB1	4	0.027738	0.069128	0.96018	775	2	-0.2907	0.83986	0.83994	1	9112	0	-0.2907	838
GPR135	4	0.08786	0.16411	0.984641	1828	2	-0.29067	0.95223	0.95233	1	10431	0	-0.29067	839
EMP3	4	0.03572	0.086675	0.961135	985	3	-0.29034	0.71205	0.71222	1	7672	0	-0.29034	840
RAB5IF	6	0.055266	0.13657	0.973917	1368	3	-0.29024	0.71069	0.73829	1	7653	1	-0.29024	841
TENT4B	4	0.16714	0.26553	1	2910	2	-0.2901	0.80709	0.80725	1	8746	0	-0.2901	843
NUTF2	4	0.1409	0.23249	1	2551	2	-0.28982	0.064667	0.14043	1	1523	2	-0.28982	844
GPAM	4	0.16442	0.26215	1	2866	2	-0.2897	0.9728	0.97277	1	10673	0	-0.2897	845
LRP5L	4	0.060027	0.12771	0.971466	1440	2	-0.28943	0.66362	0.66494	1	7135	1	-0.28943	846
INTS13	4	0.23622	0.35329	1	3855	2	-0.28896	0.97316	0.97311	1	10677	0	-0.28896	847
CLK2	4	0.040091	0.096044	0.964137	1087	3	-0.28874	0.9683	0.96834	1	10621	0	-0.28874	848
TTC38	4	0.0060744	0.018749	0.96018	195	3	-0.2887	0.71875	0.719	1	7747	0	-0.2887	849
CRYM	4	0.14592	0.23883	1	2631	2	-0.28867	0.87629	0.87627	1	9527	0	-0.28867	850
ATXN7L3B	4	0.087887	0.16414	0.984641	1830	2	-0.28857	0.98662	0.98651	1	10826	0	-0.28857	851
TSSC4	4	0.023393	0.059301	0.96018	666	3	-0.28855	0.39769	0.47053	1	4943	1	-0.28855	852
LIPH	4	0.059724	0.12731	0.971466	1436	2	-0.28855	0.20422	0.31456	1	3314	1	-0.28855	853
PALM3	4	0.041849	0.099862	0.964137	1132	2	-0.28843	0.93973	0.93967	1	10260	0	-0.28843	854
ARL1	4	0.070882	0.14216	0.981175	1594	2	-0.2881	0.56451	0.58211	1	6201	1	-0.2881	1060
TMA16	4	0.066526	0.13638	0.973917	1535	2	-0.28804	0.84498	0.84502	1	9169	0	-0.28804	855
SHF	4	0.094543	0.17277	0.984712	1927	2	-0.28789	0.98892	0.98877	1	10855	0	-0.28789	856
HOXC6	4	0.010387	0.029217	0.96018	322	2	-0.28781	0.80938	0.80955	1	8773	0	-0.28781	857
OTUD1	4	0.039391	0.094504	0.964137	1070	3	-0.28698	0.91314	0.913	1	9939	0	-0.28698	858
CCDC86	4	0.30366	0.39981	1	4384	1	-0.28672	0.5789	0.59326	1	6331	1	-0.28672	859
GRB10	4	0.042747	0.10183	0.964137	1151	3	-0.28668	0.94245	0.94246	1	10299	0	-0.28668	860
PMEL	4	0.03772	0.090934	0.963788	1034	3	-0.28666	0.96587	0.96593	1	10593	0	-0.28666	861
RAB35	4	0.24405	0.36304	1	3959	2	-0.28652	0.34238	0.43851	1	4585	1	-0.28652	862
LEPR	4	0.021691	0.055491	0.96018	622	3	-0.28651	0.79586	0.79591	1	8625	0	-0.28651	863
ARHGDIA	4	0.035947	0.087176	0.961135	992	3	-0.28631	0.6852	0.68535	1	7356	1	-0.28631	864
PNRC1	4	0.16588	0.26399	1	2887	2	-0.28614	0.69136	0.69147	1	7423	1	-0.28614	865
SRSF2	1	0.10226	0.10183	0.964137	2043	1	-0.28594	0.89774	0.89822	1	9756	0	-0.28594	866
TBCD	4	0.058913	0.12619	0.971466	1422	2	-0.28554	0.90532	0.90512	1	9844	0	-0.28554	867
DAGLB	4	0.015771	0.041771	0.96018	457	3	-0.2854	0.90645	0.90628	1	9863	0	-0.2854	868
VASP	4	0.029615	0.073274	0.96018	824	3	-0.28535	0.96448	0.96454	1	10580	0	-0.28535	869
TBX18	4	0.01436	0.038519	0.96018	419	3	-0.28517	0.49213	0.53004	1	5611	1	-0.28517	870
EVA1B	4	0.18179	0.28413	1	3109	2	-0.28501	0.80101	0.80115	1	8687	0	-0.28501	871
PAQR8	4	0.0024431	0.0088583	0.96018	90	2	-0.28484	0.70257	0.70261	1	7554	0	-0.28484	872
SHKBP1	4	0.020954	0.053802	0.96018	603	2	-0.28476	0.80492	0.80507	1	8719	0	-0.28476	873
DNAJB11	4	0.040854	0.097653	0.964137	1104	2	-0.28475	0.54812	0.56972	1	6062	1	-0.28475	874
SUSD1	4	0.023188	0.058847	0.96018	661	2	-0.28472	0.68157	0.68188	1	7315	1	-0.28472	875
MTHFR	4	0.046899	0.11067	0.968709	1245	2	-0.28437	0.68061	0.68094	1	7305	1	-0.28437	876
MRE11	4	0.10055	0.18061	0.984712	2014	2	-0.28425	0.85854	0.85862	1	9323	0	-0.28425	877
TTLL11	4	0.1314	0.22027	0.99612	2427	2	-0.28401	0.85646	0.85661	1	9299	0	-0.28401	878
TFB1M	4	0.097629	0.17677	0.984712	1973	2	-0.28379	0.95448	0.95454	1	10457	0	-0.28379	879
CYB561D1	4	0.023472	0.059478	0.96018	668	3	-0.28363	0.45807	0.50754	1	5378	1	-0.28363	880
UFL1	4	0.24477	0.36392	1	3970	2	-0.28353	0.76939	0.76939	1	8332	0	-0.28353	881
CHST11	4	0.033531	0.081956	0.961135	927	3	-0.28309	0.4734	0.51773	1	5469	1	-0.28309	882
WDR44	4	0.0455	0.10773	0.966603	1217	2	-0.28296	0.98485	0.98478	1	10796	0	-0.28296	883
ADAMTS13	4	0.083686	0.15876	0.984641	1770	2	-0.28282	0.89124	0.89096	1	9680	0	-0.28282	884
FAM3A	4	0.015632	0.04145	0.96018	455	3	-0.28262	0.976	0.97601	1	10710	0	-0.28262	885
PFDN5	4	0.033489	0.08186	0.961135	924	2	-0.28262	0.52813	0.55528	1	5895	1	-0.28262	886
SELENON	4	0.13528	0.22521	0.997246	2484	2	-0.28254	0.89821	0.898	1	9760	0	-0.28254	887
MED28	4	0.53275	0.55026	1	5987	1	-0.28226	0.98726	0.98713	1	10836	0	-0.28226	888
PRKRA	4	0.17157	0.2712	1	2965	2	-0.28201	0.9861	0.986	1	10815	0	-0.28201	889
CAB39	4	0.032038	0.078603	0.961135	893	3	-0.28181	0.53754	0.56196	1	5972	1	-0.28181	890
NPIPB12	2	0.41795	0.41819	1	5112	1	-0.28174	0.79202	0.79211	1	8585	0	-0.28174	892
ROBO2	4	0.057367	0.12425	0.971466	1396	2	-0.28142	0.88807	0.8878	1	9647	0	-0.28142	893
SLC16A9	4	0.03142	0.077254	0.96018	878	2	-0.28133	0.14727	0.24432	1	2528	1	-0.28133	894
MED27	4	0.20149	0.30928	1	3374	2	-0.28122	0.6145	0.62178	1	6646	1	-0.28122	895
VPS28	4	0.61807	0.62096	1	6712	1	-0.28109	0.92439	0.92424	1	10070	0	-0.28109	896
TMEM208	4	0.03069	0.075687	0.96018	848	3	-0.28075	0.98518	0.98511	1	10804	0	-0.28075	897
PSMA3	4	0.106	0.18764	0.987146	2086	2	-0.2806	0.94317	0.94318	1	10309	0	-0.2806	898
LYZ	4	0.043602	0.10366	0.964137	1171	3	-0.28056	0.97085	0.97082	1	10655	0	-0.28056	899
PDLIM7	4	0.035342	0.085831	0.961135	975	2	-0.28052	0.81959	0.81971	1	8878	0	-0.28052	900
GRPEL2	4	0.10948	0.19219	0.98811	2137	2	-0.2797	0.68284	0.68306	1	7330	1	-0.2797	901
CHMP2A	4	0.22467	0.33865	1	3699	2	-0.27943	0.42316	0.48583	1	5125	1	-0.27943	902
CDC123	4	0.0086395	0.025087	0.96018	278	2	-0.27938	0.57676	0.59165	1	6315	1	-0.27938	903
C2orf49	4	0.021211	0.054386	0.96018	611	3	-0.27921	0.46784	0.51406	1	5437	1	-0.27921	904
RTCB	4	0.11741	0.20228	0.988275	2251	2	-0.27921	0.77634	0.77637	1	8405	0	-0.27921	905
CELSR3	4	0.07314	0.14516	0.981919	1625	2	-0.27918	0.31953	0.42599	1	4453	1	-0.27918	906
PET100	3	0.043473	0.08314	0.961135	1166	2	-0.27916	0.67681	0.67736	1	7258	0	-0.27916	908
ALG12	4	0.24522	0.36445	1	3980	2	-0.27915	0.93001	0.92988	1	10131	0	-0.27915	909
SLC9A2	4	0.096587	0.17538	0.984712	1957	2	-0.27889	0.68994	0.68999	1	7409	1	-0.27889	910
PPA2	4	0.069987	0.141	0.978886	1585	2	-0.2788	0.88694	0.88665	1	9634	0	-0.2788	911
SF3B5	4	0.46473	0.50064	1	5437	1	-0.27878	0.013023	0.036129	0.852556	465	1	-0.27878	912
RABAC1	4	0.039574	0.0949	0.964137	1073	3	-0.27875	0.93339	0.93335	1	10182	0	-0.27875	913
ZSCAN20	4	0.019021	0.049334	0.96018	553	2	-0.27864	0.2397	0.35837	1	3752	1	-0.27864	915
TLE4	4	0.069195	0.13995	0.977674	1573	2	-0.27852	0.44636	0.50012	1	5287	1	-0.27852	916
UQCRC2	4	0.054678	0.12075	0.971466	1358	2	-0.27827	0.96984	0.96985	1	10641	0	-0.27827	917
DNAJB2	4	0.089547	0.16627	0.984641	1860	2	-0.27793	0.79685	0.79693	1	8639	0	-0.27793	918
PDHB	4	0.011938	0.032939	0.96018	351	3	-0.27786	0.99147	0.99135	1	10892	0	-0.27786	919
C1D	4	0.14904	0.24281	1	2662	2	-0.2778	0.28546	0.40773	1	4262	1	-0.2778	920
URM1	3	0.6211	0.62136	1	6736	0	-0.27779	0.83612	0.83608	1	9059	0	-0.27779	921
SRSF9	4	0.13326	0.22264	0.99612	2455	2	-0.27773	0.82818	0.82818	1	8964	0	-0.27773	923
INTS7	4	0.10237	0.18301	0.984712	2045	2	-0.2777	0.8682	0.86821	1	9426	0	-0.2777	924
FXN	4	0.15525	0.25062	1	2748	2	-0.27756	0.27413	0.40023	1	4177	1	-0.27756	925
MCRIP2	4	0.23857	0.35618	1	3886	2	-0.27695	0.95385	0.95389	1	10445	0	-0.27695	926
ACSM2B	2	0.049665	0.088489	0.962629	1281	2	-0.27689	0.95033	0.95046	1	10405	0	-0.27689	927
HEATR5B	4	0.040179	0.09623	0.964137	1089	3	-0.27689	0.90646	0.9063	1	9864	0	-0.27689	928
CRAT	4	0.15807	0.25415	1	2783	2	-0.27689	0.95413	0.9542	1	10450	0	-0.27689	929
KIFC3	4	0.13389	0.22345	0.99612	2467	2	-0.27654	0.25587	0.37799	1	3949	1	-0.27654	930
FAM78A	4	0.6524	0.65274	1	7059	1	-0.27627	0.94249	0.94252	1	10300	0	-0.27627	931
FARS2	4	0.065399	0.1349	0.973917	1515	2	-0.27626	0.34258	0.43861	1	4586	1	-0.27626	932
CERS5	4	0.22445	0.33837	1	3697	2	-0.27602	0.98607	0.98597	1	10814	0	-0.27602	933
NOTCH4	4	0.1248	0.21183	0.991232	2353	2	-0.27594	0.98963	0.98952	1	10861	0	-0.27594	934
PSMB8	4	0.046263	0.10941	0.967991	1233	3	-0.27591	0.99469	0.99471	1	10940	0	-0.27591	935
OTUD4	4	0.035862	0.086976	0.961135	990	2	-0.27546	0.98828	0.98815	1	10847	0	-0.27546	936
GLCCI1	4	0.03766	0.090807	0.963788	1033	2	-0.2753	0.93826	0.93819	1	10248	0	-0.2753	937
PRXL2C	4	0.019947	0.051465	0.96018	581	3	-0.27523	0.99447	0.99445	1	10937	0	-0.27523	938
GET1	6	0.080944	0.18115	0.984712	1732	3	-0.27499	0.86804	0.86901	1	9421	0	-0.27499	1166
ZUP1	4	0.38376	0.44759	1	4884	1	-0.27476	0.98931	0.98917	1	10860	0	-0.27476	939
DDX23	4	0.061785	0.13	0.97326	1471	2	-0.27461	0.75803	0.7582	1	8184	0	-0.27461	940
CCNQ	4	0.0062134	0.019085	0.96018	200	3	-0.27452	0.72503	0.72541	1	7829	0	-0.27452	941
PAK1IP1	4	0.14423	0.23666	1	2603	2	-0.27451	0.048498	0.11408	0.992948	1256	1	-0.27451	942
TMEM50B	4	0.070608	0.14185	0.981175	1592	2	-0.27447	0.93533	0.93532	1	10210	0	-0.27447	943
DSTYK	4	0.10247	0.18311	0.984712	2046	2	-0.27422	0.77251	0.77247	1	8368	0	-0.27422	944
RAB3GAP2	4	0.014331	0.038465	0.96018	417	3	-0.27396	0.7637	0.76375	1	8270	0	-0.27396	945
EEF1B2	4	0.18911	0.29354	1	3213	2	-0.27394	0.62947	0.63459	1	6804	1	-0.27394	946
NSUN5	4	0.10167	0.18209	0.984712	2033	2	-0.27385	0.43364	0.49229	1	5199	1	-0.27385	947
DRG1	4	0.10262	0.1833	0.984712	2049	2	-0.27375	0.88132	0.88122	1	9567	0	-0.27375	703
SLF1	4	0.026678	0.066683	0.96018	750	2	-0.27344	0.78337	0.78349	1	8491	0	-0.27344	948
OLA1	4	0.12965	0.21801	0.995119	2411	2	-0.27331	0.9801	0.98013	1	10751	0	-0.27331	951
ITGB5	4	0.00036715	0.001438	0.565948	28	3	-0.27324	0.41187	0.479	1	5038	1	-0.27324	1188
WDR5B	4	0.014867	0.039701	0.96018	431	2	-0.27313	0.4175	0.48237	1	5082	1	-0.27313	953
GCHFR	4	0.0085314	0.02484	0.96018	274	3	-0.27307	0.85707	0.85722	1	9308	0	-0.27307	1192
ZNF608	4	0.10722	0.18922	0.987146	2105	2	-0.27267	0.77897	0.77905	1	8438	0	-0.27267	954
STAU1	4	0.0028758	0.010315	0.96018	103	4	-0.27252	0.99712	0.99714	1	10977	0	-0.27252	955
WTAP	4	0.088512	0.16497	0.984641	1844	2	-0.27233	0.98093	0.98095	1	10759	0	-0.27233	956
CCNJ	4	0.10472	0.18597	0.987146	2073	2	-0.27231	0.97732	0.97729	1	10724	0	-0.27231	957
MPRIP	4	0.15485	0.25009	1	2742	2	-0.27207	0.35518	0.44569	1	4671	1	-0.27207	958
TSR1	4	0.038332	0.092158	0.963788	1046	2	-0.27188	0.62132	0.62769	1	6717	1	-0.27188	960
CYB561	4	0.14484	0.23745	1	2609	2	-0.27176	0.61763	0.62448	1	6681	1	-0.27176	961
PCED1B	4	0.016543	0.043591	0.96018	484	3	-0.2717	0.84765	0.84769	1	9198	0	-0.2717	962
DGKA	4	0.12274	0.20914	0.990908	2321	2	-0.27135	0.3557	0.44599	1	4678	1	-0.27135	963
MIS12	4	0.040058	0.095974	0.964137	1085	3	-0.27083	0.95849	0.95852	1	10506	0	-0.27083	964
TUBE1	4	0.24372	0.36261	1	3951	2	-0.2708	0.75334	0.7536	1	8123	0	-0.2708	965
PEX5	4	0.03181	0.078145	0.961109	889	2	-0.27076	0.40809	0.47675	1	5011	1	-0.27076	966
AGO4	4	0.035025	0.085112	0.961135	964	3	-0.27041	0.46342	0.51112	1	5410	1	-0.27041	967
MOSPD3	4	0.23895	0.35665	1	3895	2	-0.27033	0.9113	0.91119	1	9913	0	-0.27033	968
HMGCR	4	0.084308	0.15955	0.984641	1783	2	-0.27019	0.82389	0.82398	1	8921	0	-0.27019	969
RIPOR1	4	0.023164	0.058797	0.96018	660	3	-0.27004	0.13475	0.22869	1	2386	1	-0.27004	970
ITPR3	4	0.19655	0.30307	1	3313	2	-0.27003	0.9711	0.97106	1	10658	0	-0.27003	971
RNPC3	4	0.032429	0.079477	0.961135	898	2	-0.26994	0.45892	0.50807	1	5385	1	-0.26994	972
RAC2	4	0.016493	0.043494	0.96018	481	3	-0.26984	0.046664	0.11032	0.992948	1217	1	-0.26984	973
COX16	4	0.11678	0.2015	0.988275	2240	2	-0.26976	0.47088	0.51608	1	5452	1	-0.26976	975
IMPACT	4	0.0037813	0.013152	0.96018	137	3	-0.26948	0.70969	0.70986	1	7644	0	-0.26948	976
RBM15	4	0.19934	0.30653	1	3347	2	-0.26932	0.13572	0.22991	1	2397	1	-0.26932	1263
PPM1M	4	0.039476	0.094699	0.964137	1071	3	-0.26918	0.87699	0.87697	1	9532	0	-0.26918	977
HCCS	4	0.007745	0.022882	0.96018	251	3	-0.26907	0.97039	0.9704	1	10649	0	-0.26907	978
SRP72	4	0.104	0.18504	0.987146	2061	2	-0.26875	0.081309	0.16172	1	1719	1	-0.26875	979
FCHO2	4	0.096727	0.17557	0.984712	1961	2	-0.26873	0.81929	0.81939	1	8873	0	-0.26873	980
DLX1	4	0.15386	0.24886	1	2731	2	-0.26838	0.40312	0.47381	1	4978	1	-0.26838	981
TMTC4	4	0.09794	0.17716	0.984712	1978	2	-0.26836	0.71368	0.71384	1	7694	0	-0.26836	982
DLGAP5	4	0.031388	0.077183	0.96018	876	3	-0.26824	0.82406	0.82417	1	8924	0	-0.26824	983
STK19	4	0.0037918	0.013184	0.96018	139	2	-0.26814	0.67543	0.67589	1	7246	1	-0.26814	984
OR2B6	4	0.1738	0.27404	1	3009	2	-0.26786	0.48253	0.52372	1	5541	1	-0.26786	985
KCNQ4	4	0.019148	0.049615	0.96018	556	3	-0.26783	0.95673	0.95672	1	10483	0	-0.26783	986
PRKAA1	4	0.10825	0.19056	0.987727	2122	2	-0.26771	0.49262	0.53037	1	5615	1	-0.26771	987
FAM178B	4	0.01671	0.043972	0.96018	492	3	-0.26722	0.99049	0.9904	1	10876	0	-0.26722	988
PFDN1	4	0.17905	0.28068	1	3070	2	-0.26713	0.83938	0.83943	1	9104	0	-0.26713	989
BCORL1	4	0.011873	0.03279	0.96018	347	3	-0.2671	0.92146	0.92128	1	10030	0	-0.2671	990
RNF208	4	0.073893	0.14611	0.981919	1634	2	-0.26655	0.8002	0.80035	1	8680	0	-0.26655	991
TMEM14B	4	0.038521	0.092531	0.963788	1054	3	-0.26603	0.91118	0.91106	1	9912	0	-0.26603	992
ZNF836	4	0.014986	0.039962	0.96018	435	3	-0.26602	0.75213	0.75239	1	8115	0	-0.26602	993
FOCAD	4	0.015084	0.04019	0.96018	438	2	-0.26584	0.53434	0.55968	1	5948	1	-0.26584	994
EIF2AK1	4	0.22155	0.33469	1	3661	1	-0.26581	0.57371	0.58927	1	6290	1	-0.26581	810
BAX	4	0.050422	0.11523	0.971466	1291	2	-0.26573	0.69765	0.69772	1	7496	1	-0.26573	995
ANXA7	4	0.007361	0.02189	0.96018	237	2	-0.26572	0.96537	0.96541	1	10588	0	-0.26572	996
CREB3L2	4	0.022578	0.057483	0.96018	646	3	-0.26565	0.98503	0.98496	1	10801	0	-0.26565	997
BRF1	4	0.081682	0.15623	0.984641	1742	2	-0.26563	0.35211	0.44396	1	4651	1	-0.26563	998
PIK3CG	4	0.082872	0.15773	0.984641	1754	2	-0.26525	0.68782	0.68789	1	7383	1	-0.26525	999
ORAI3	4	0.010979	0.030679	0.96018	332	3	-0.26508	0.81896	0.81906	1	8867	0	-0.26508	1000
STK11	4	0.50567	0.52979	1	5769	1	-0.26489	0.1082	0.19558	1	2041	1	-0.26489	1002
SKA2	4	0.17797	0.27928	1	3059	2	-0.26485	0.16853	0.27037	1	2830	1	-0.26485	1003
SPDL1	4	0.10937	0.19203	0.98811	2135	2	-0.26479	0.95042	0.95044	1	10406	0	-0.26479	1004
ZNF286A	4	0.12447	0.21139	0.991232	2347	2	-0.26471	0.16956	0.27166	1	2848	1	-0.26471	1005
ACTN4	4	0.057303	0.12416	0.971466	1395	2	-0.26463	0.6407	0.64435	1	6915	1	-0.26463	1006
EHD4	4	0.03423	0.083469	0.961135	944	2	-0.26462	0.99196	0.99187	1	10899	0	-0.26462	1007
LEAP2	4	0.033019	0.080754	0.961135	913	3	-0.2639	0.95934	0.95939	1	10513	0	-0.2639	1240
CDC7	3	0.40759	0.42401	1	5045	1	-0.26382	0.82806	0.8281	1	8962	0	-0.26382	1009
LENG1	4	0.11028	0.19322	0.98811	2145	2	-0.26367	0.88768	0.88738	1	9645	0	-0.26367	1281
CILK1	4	0.45082	0.49109	1	5343	1	-0.26355	0.61785	0.62468	1	6682	1	-0.26355	1010
RALGAPA1	4	0.16301	0.26041	1	2846	2	-0.26331	0.30779	0.41958	1	4379	1	-0.26331	1011
HMGB3	4	0.026772	0.066909	0.96018	752	3	-0.26323	0.80635	0.80647	1	8739	0	-0.26323	1012
HNRNPLL	4	0.011913	0.032886	0.96018	350	3	-0.26306	0.76666	0.76672	1	8303	0	-0.26306	1013
LTBR	4	0.07637	0.14935	0.9832	1668	2	-0.26271	0.52274	0.55147	1	5852	1	-0.26271	1014
TRMT13	4	0.036181	0.087648	0.961135	997	3	-0.26268	0.26468	0.38879	1	4054	1	-0.26268	842
HAUS6	4	0.2364	0.35349	1	3858	2	-0.26266	0.50235	0.53705	1	5688	1	-0.26266	1016
DDX53	4	0.10907	0.19162	0.98811	2133	2	-0.26265	0.27605	0.40255	1	4198	1	-0.26265	1017
BUB3	4	0.20389	0.31228	1	3418	2	-0.26196	0.88544	0.88519	1	9615	0	-0.26196	1018
ZNF316	4	0.029716	0.073526	0.96018	825	3	-0.26189	0.94881	0.94877	1	10382	0	-0.26189	1019
PSMC3IP	4	0.23253	0.34862	1	3810	2	-0.26187	0.96471	0.96475	1	10581	0	-0.26187	1021
TPST2	4	0.019626	0.050761	0.96018	573	3	-0.26186	0.85163	0.85173	1	9242	0	-0.26186	1022
ALDOA	4	0.16608	0.26424	1	2891	2	-0.26182	0.2097	0.32127	1	3384	1	-0.26182	1023
NDOR1	4	0.24794	0.36788	1	4019	2	-0.26177	0.93418	0.93415	1	10196	0	-0.26177	1024
TMEM267	4	0.043986	0.10444	0.964137	1182	3	-0.26143	0.88106	0.88099	1	9564	0	-0.26143	1025
IPO9	4	0.60257	0.60714	1	6567	1	-0.26102	0.79756	0.79766	1	8643	0	-0.26102	1028
SPCS1	3	0.087001	0.14862	0.9832	1817	2	-0.26095	0.32595	0.36928	1	4483	1	-0.26095	1029
DPM1	4	0.0047294	0.015494	0.96018	162	3	-0.26077	0.93168	0.93159	1	10152	0	-0.26077	1030
CCDC14	4	0.5887	0.59532	1	6455	1	-0.26076	0.84478	0.8448	1	9165	0	-0.26076	1031
SPMIP3	4	0.12204	0.20821	0.990908	2311	2	-0.26066	0.99185	0.99177	1	10898	0	-0.26066	1032
CLEC2B	4	0.060634	0.1285	0.971466	1456	2	-0.26054	0.44123	0.49695	1	5250	1	-0.26054	472
SLC38A5	4	0.14595	0.23887	1	2632	2	-0.26048	0.97771	0.97769	1	10727	0	-0.26048	1033
ETHE1	4	0.027117	0.06768	0.96018	762	2	-0.26026	0.57007	0.58639	1	6253	1	-0.26026	1034
SBF1	4	0.018572	0.048306	0.96018	542	2	-0.26004	0.94809	0.94808	1	10375	0	-0.26004	1035
OSCAR	4	0.074747	0.14723	0.982616	1647	2	-0.25982	0.91455	0.9144	1	9955	0	-0.25982	1036
SPSB2	4	0.13936	0.23046	1	2537	2	-0.25971	0.067807	0.14457	1	1560	1	-0.25971	1037
CHAMP1	4	0.013499	0.036542	0.96018	394	2	-0.25957	0.96097	0.96102	1	10531	0	-0.25957	1038
FANCF	4	0.11665	0.20133	0.988275	2237	2	-0.25934	0.94558	0.94565	1	10343	0	-0.25934	1039
B4GALT4	4	0.013596	0.036769	0.96018	397	2	-0.25921	0.91849	0.91836	1	10002	0	-0.25921	1040
FUT10	4	0.13156	0.2205	0.99612	2430	2	-0.2592	0.8827	0.88258	1	9586	0	-0.2592	1041
ELAPOR2	4	0.033578	0.082047	0.961135	929	2	-0.25885	0.97524	0.9752	1	10700	0	-0.25885	1042
CNOT7	4	0.01641	0.043286	0.96018	477	3	-0.25876	0.21922	0.33318	1	3499	1	-0.25876	1043
IMMP1L	4	0.041361	0.09879	0.964137	1119	3	-0.25863	0.96665	0.96672	1	10600	0	-0.25863	1044
AP3B1	4	0.0018793	0.0068638	0.96018	74	4	-0.25846	0.99812	0.99817	1	10985	0	-0.25846	1045
GINS1	4	0.050939	0.11589	0.971466	1303	1	-0.25832	0.93264	0.9326	1	10169	0	-0.25832	1046
TXNL4B	4	0.049064	0.11344	0.971466	1273	2	-0.2583	0.46064	0.50927	1	5393	1	-0.2583	1047
REV1	4	0.2456	0.36491	1	3985	2	-0.25817	0.93353	0.93349	1	10183	0	-0.25817	1048
BOLA3	4	0.60637	0.6105	1	6604	1	-0.25804	0.52689	0.55443	1	5888	1	-0.25804	1049
ZNF792	4	0.12766	0.21543	0.991846	2387	1	-0.25797	0.82931	0.82927	1	8980	0	-0.25797	1026
COPS8	4	0.0097906	0.027879	0.96018	307	2	-0.25788	0.20711	0.31813	1	3350	1	-0.25788	1050
ARMC9	4	0.0025836	0.0093121	0.96018	94	2	-0.25751	0.83433	0.83427	1	9038	0	-0.25751	1051
AP3B2	4	0.060517	0.12834	0.971466	1455	2	-0.25725	0.92049	0.9203	1	10021	0	-0.25725	1052
ILF2	4	0.080971	0.15529	0.984641	1733	2	-0.2571	0.73581	0.73628	1	7939	0	-0.2571	1277
RPS10	5	0.079521	0.17307	0.984712	1712	2	-0.25706	0.14801	0.2708	1	2541	1	-0.25706	1053
PEX13	4	0.17109	0.27059	1	2961	2	-0.25704	0.90184	0.90169	1	9805	0	-0.25704	1054
PPP2R1A	4	0.58027	0.58834	1	6376	1	-0.25681	0.20353	0.31377	1	3305	1	-0.25681	1055
ZNF839	4	0.21214	0.3226	1	3537	2	-0.2568	0.91245	0.91233	1	9930	0	-0.2568	1057
TUBB	4	0.21933	0.33186	1	3628	1	-0.25677	0.043777	0.10415	0.992948	1135	1	-0.25677	1058
STX7	4	0.16686	0.26521	1	2903	2	-0.25672	0.41393	0.48019	1	5053	1	-0.25672	1059
IL27RA	4	0.089356	0.16601	0.984641	1856	2	-0.25664	0.83469	0.83463	1	9040	0	-0.25664	1061
PPP1R12C	4	0.029368	0.072782	0.96018	817	3	-0.25653	0.8986	0.89839	1	9764	0	-0.25653	1062
BLOC1S3	4	0.043567	0.10357	0.964137	1170	2	-0.25653	0.52818	0.55531	1	5896	1	-0.25653	1063
PRPF39	4	0.012009	0.033101	0.96018	352	2	-0.25645	0.9875	0.98735	1	10838	0	-0.25645	1064
NUP214	4	0.021426	0.054887	0.96018	616	2	-0.25645	0.71226	0.71243	1	7676	0	-0.25645	1065
RFPL4A	6	0.0074272	0.026607	0.96018	240	4	-0.2562	0.77197	0.78103	1	8362	1	-0.2562	1066
DENND5A	4	0.013023	0.035427	0.96018	382	2	-0.25584	0.6338	0.6383	1	6846	1	-0.25584	1067
FAAH2	4	0.11597	0.20049	0.988275	2227	2	-0.25579	0.78675	0.78684	1	8522	0	-0.25579	1068
FKBP10	4	0.026673	0.06667	0.96018	749	2	-0.25578	0.82509	0.82518	1	8935	0	-0.25578	1069
ICAM3	4	0.13783	0.22852	0.998644	2517	2	-0.25577	0.22724	0.34312	1	3598	1	-0.25577	1334
EDEM2	4	0.077843	0.15122	0.98369	1689	2	-0.25565	0.90779	0.90762	1	9883	0	-0.25565	1070
XPNPEP1	4	0.020151	0.051936	0.96018	586	2	-0.25541	0.83506	0.83499	1	9048	0	-0.25541	1338
PROSER1	4	0.0025268	0.0091207	0.96018	93	3	-0.25527	0.99604	0.99605	1	10960	0	-0.25527	1071
AMHR2	4	0.058129	0.1252	0.971466	1411	2	-0.2552	0.15951	0.25927	1	2712	1	-0.2552	1072
CT55	4	0.019447	0.050324	0.96018	566	2	-0.25507	0.84912	0.84916	1	9217	0	-0.25507	1073
RHEB	3	0.11108	0.18433	0.987133	2158	2	-0.25506	0.57641	0.57662	1	6309	1	-0.25506	1074
CATSPER2	4	0.058106	0.12516	0.971466	1410	2	-0.25498	0.29009	0.41016	1	4289	1	-0.25498	1075
CTR9	4	0.19314	0.29875	1	3259	2	-0.25485	0.77949	0.77958	1	8445	0	-0.25485	1076
C1QTNF12	4	0.17483	0.27538	1	3025	2	-0.25458	0.5424	0.5654	1	6012	1	-0.25458	1077
PPARGC1B	4	0.0019802	0.0072025	0.96018	79	4	-0.25429	0.99802	0.99807	1	10984	0	-0.25429	1078
TEX10	4	0.15154	0.24596	1	2694	2	-0.25399	0.45255	0.50405	1	5337	1	-0.25399	1079
ACAT1	4	0.21417	0.32527	1	3559	1	-0.25399	0.082328	0.16299	1	1732	1	-0.25399	1080
WDR41	4	0.082263	0.15696	0.984641	1747	2	-0.25398	0.51236	0.54416	1	5763	1	-0.25398	1081
TRIM24	4	0.13898	0.22999	0.999783	2533	2	-0.25398	0.11673	0.20622	1	2157	1	-0.25398	1082
CNOT2	4	0.059539	0.12704	0.971466	1432	2	-0.2539	0.79448	0.79453	1	8613	0	-0.2539	1083
CRLS1	4	0.12758	0.21532	0.991846	2385	2	-0.25389	0.96015	0.96018	1	10523	0	-0.25389	1084
HLA-DPA1	4	0.16877	0.26766	1	2931	2	-0.25388	0.32845	0.43086	1	4499	1	-0.25388	1085
NUP50	4	0.23398	0.35049	1	3832	2	-0.25378	0.20651	0.3174	1	3344	1	-0.25378	1086
C22orf39	2	0.17242	0.19568	0.98811	2987	1	-0.25354	0.82804	0.82796	1	8960	0	-0.25354	1087
AAR2	4	0.023767	0.060158	0.96018	678	3	-0.25345	0.99641	0.99641	1	10964	0	-0.25345	1088
RFPL4B	4	0.16419	0.26188	1	2863	2	-0.2533	0.98866	0.98851	1	10852	0	-0.2533	1089
IL23R	4	0.031279	0.076939	0.96018	869	2	-0.25326	0.89147	0.89119	1	9683	0	-0.25326	1090
IFITM1	4	0.16075	0.25755	1	2818	2	-0.2531	0.44758	0.5009	1	5296	1	-0.2531	1091
RHBDD3	4	0.045735	0.10827	0.966809	1221	3	-0.25286	0.99257	0.99248	1	10909	0	-0.25286	1094
TMEM263	4	0.047101	0.11095	0.968709	1247	1	-0.25282	0.90066	0.9005	1	9792	0	-0.25282	1095
BORCS5	4	0.005206	0.016661	0.96018	173	2	-0.25269	0.9737	0.97365	1	10686	0	-0.25269	1096
CAPN12	4	0.056892	0.12362	0.971466	1389	2	-0.25254	0.92471	0.92456	1	10073	0	-0.25254	1097
R3HCC1	4	0.0023845	0.0086508	0.96018	88	4	-0.25234	0.99762	0.99764	1	10979	0	-0.25234	1098
ZFX	4	0.13376	0.22329	0.99612	2463	2	-0.25202	0.97356	0.97351	1	10683	0	-0.25202	1099
SUGP1	4	0.14673	0.2399	1	2644	2	-0.25195	0.97581	0.97581	1	10705	0	-0.25195	1100
DHFR2	4	0.05385	0.11968	0.971466	1347	2	-0.25193	0.78904	0.78909	1	8548	0	-0.25193	1101
MTERF1	4	0.0074858	0.022197	0.96018	243	2	-0.2519	0.91679	0.91669	1	9981	0	-0.2519	1102
TRAPPC5	4	0.010807	0.030258	0.96018	331	2	-0.25185	0.95296	0.95304	1	10434	0	-0.25185	1103
PUS3	4	0.022865	0.058081	0.96018	654	2	-0.25184	0.94311	0.94312	1	10307	0	-0.25184	1104
RTN3	4	0.039088	0.093798	0.964137	1064	2	-0.25183	0.16308	0.26367	1	2761	1	-0.25183	1105
THOP1	4	0.16086	0.25767	1	2820	2	-0.25158	0.96696	0.96704	1	10602	0	-0.25158	1106
KIAA0513	4	0.17995	0.2818	1	3086	2	-0.25153	0.75175	0.75204	1	8109	0	-0.25153	1107
WDR76	4	0.096025	0.1747	0.984712	1943	2	-0.25143	0.79979	0.79992	1	8674	0	-0.25143	1108
RNF19A	4	0.7025	0.70255	1	7607	0	-0.25127	0.80772	0.80792	1	8754	0	-0.25127	1109
KREMEN1	4	0.040467	0.096868	0.964137	1097	3	-0.25108	0.71134	0.71156	1	7663	0	-0.25108	1110
DENND1B	5	0.080916	0.17566	0.984712	1731	3	-0.25093	0.45582	0.55829	1	5359	1	-0.25093	1111
COQ10B	4	0.18186	0.28422	1	3112	2	-0.25068	0.8363	0.83625	1	9062	0	-0.25068	1112
SASS6	4	0.14151	0.23329	1	2562	2	-0.25056	0.56742	0.58433	1	6227	1	-0.25056	1113
IFNGR2	4	0.12563	0.21283	0.991846	2358	2	-0.25035	0.94844	0.9484	1	10378	0	-0.25035	1114
FHL3	4	0.0335	0.081882	0.961135	925	2	-0.25027	0.34864	0.44198	1	4621	1	-0.25027	1115
FOXP4	4	0.035464	0.086122	0.961135	979	3	-0.25017	0.94222	0.94221	1	10297	0	-0.25017	1116
TIGD2	4	0.040183	0.096245	0.964137	1091	2	-0.25016	0.38029	0.46017	1	4833	1	-0.25016	1117
CYB5R4	4	0.042633	0.10155	0.964137	1148	3	-0.25013	0.9525	0.95257	1	10433	0	-0.25013	1118
MGA	4	0.18799	0.29207	1	3197	2	-0.25013	0.73969	0.74009	1	7983	0	-0.25013	1119
THUMPD1	4	0.035246	0.085613	0.961135	970	2	-0.24974	0.7344	0.73483	1	7925	0	-0.24974	1120
UXS1	4	0.030317	0.074858	0.96018	839	3	-0.24966	0.98169	0.98171	1	10765	0	-0.24966	1121
MAN2B1	4	0.057973	0.12502	0.971466	1406	2	-0.24947	0.36297	0.45014	1	4724	1	-0.24947	1122
SWT1	4	0.01443	0.038683	0.96018	421	3	-0.24931	0.95232	0.95242	1	10432	0	-0.24931	1123
ISG20L2	4	0.014442	0.03871	0.96018	422	2	-0.24921	0.34469	0.43974	1	4594	1	-0.24921	1124
CDK9	3	0.29057	0.33408	1	4294	1	-0.24916	0.72121	0.72181	1	7782	0	-0.24916	1350
PFN4	4	0.007013	0.021034	0.96018	226	3	-0.24913	0.93785	0.93777	1	10244	0	-0.24913	1125
MTMR14	4	0.055285	0.12152	0.971466	1369	2	-0.24893	0.57223	0.5881	1	6277	1	-0.24893	1126
HMGB1	4	0.10207	0.18262	0.984712	2037	2	-0.24846	0.84846	0.84852	1	9211	0	-0.24846	949
PRKDC	4	0.055509	0.12182	0.971466	1371	2	-0.24845	0.523	0.55164	1	5856	1	-0.24845	1127
DHRS11	4	0.042031	0.10028	0.964137	1137	2	-0.24841	0.30882	0.42016	1	4386	1	-0.24841	1128
AJUBA	4	0.071732	0.14328	0.981708	1607	2	-0.2484	0.98997	0.98986	1	10868	0	-0.2484	1129
HM13	4	0.11295	0.19665	0.98811	2186	2	-0.24825	0.34463	0.43971	1	4593	1	-0.24825	1130
ARMT1	4	0.29874	0.39707	1	4355	1	-0.24816	0.98984	0.98972	1	10864	0	-0.24816	1131
SZRD1	4	0.016256	0.042916	0.96018	471	3	-0.24788	0.14824	0.2455	1	2544	1	-0.24788	1132
ADM2	4	0.012491	0.034248	0.96018	368	3	-0.24787	0.33274	0.4332	1	4529	1	-0.24787	1133
DIABLO	4	0.0075925	0.022479	0.96018	246	3	-0.24779	0.96978	0.96979	1	10638	0	-0.24779	1355
UBTF	4	0.022762	0.057861	0.96018	653	2	-0.2477	0.77868	0.77873	1	8434	0	-0.2477	1135
KIF2C	4	0.024453	0.061654	0.96018	698	2	-0.24755	0.82934	0.8293	1	8981	0	-0.24755	1136
RAB3IP	4	0.042977	0.10232	0.964137	1154	3	-0.24739	0.99441	0.99439	1	10935	0	-0.24739	1137
HECTD1	4	0.45394	0.49314	1	5365	1	-0.24728	0.87497	0.87493	1	9510	0	-0.24728	1138
SLC25A14	4	0.038381	0.092257	0.963788	1049	3	-0.24717	0.5421	0.56519	1	6009	1	-0.24717	1139
PDP2	4	0.14135	0.23308	1	2557	2	-0.24676	0.83372	0.83369	1	9032	0	-0.24676	1140
FUBP3	4	0.04514	0.10695	0.966603	1208	3	-0.24662	0.74626	0.74658	1	8052	0	-0.24662	1141
C8orf82	4	0.0044757	0.014838	0.96018	154	2	-0.24652	0.52663	0.55424	1	5886	1	-0.24652	952
TJP1	4	0.029069	0.072149	0.96018	811	3	-0.24647	0.61503	0.62224	1	6651	1	-0.24647	1362
ZNF780A	4	0.15634	0.25196	1	2764	2	-0.24646	0.56179	0.57997	1	6177	1	-0.24646	1142
TCN2	4	0.23596	0.35296	1	3851	2	-0.24632	0.53719	0.56172	1	5967	1	-0.24632	1143
ATP6V0A2	4	0.077094	0.15027	0.9832	1678	2	-0.24625	0.94839	0.94836	1	10377	0	-0.24625	1366
GINS3	4	0.19042	0.29523	1	3231	2	-0.24625	0.72365	0.72401	1	7815	0	-0.24625	1144
WRAP53	4	0.27171	0.38194	1	4170	1	-0.24624	0.20376	0.31403	1	3310	1	-0.24624	1145
ETV2	4	0.028108	0.070007	0.96018	787	2	-0.24606	0.9877	0.98756	1	10842	0	-0.24606	1146
SRSF6	4	0.45434	0.49341	1	5368	1	-0.24602	0.82917	0.82913	1	8977	0	-0.24602	1147
COX7A2	4	0.28532	0.38945	1	4259	1	-0.24601	0.85534	0.8555	1	9285	0	-0.24601	1148
P2RX4	4	0.027906	0.069506	0.96018	780	3	-0.24598	0.98126	0.98128	1	10763	0	-0.24598	1149
RGS20	4	0.028474	0.070826	0.96018	799	3	-0.24594	0.52326	0.55182	1	5860	1	-0.24594	1150
MCEE	4	0.028798	0.071549	0.96018	804	3	-0.24591	0.8249	0.825	1	8931	0	-0.24591	1151
VBP1	4	0.1812	0.28337	1	3100	2	-0.24574	0.64837	0.65115	1	6996	1	-0.24574	2043
ITSN2	4	0.040637	0.097215	0.964137	1099	2	-0.24557	0.13329	0.22687	1	2363	1	-0.24557	1152
SRGAP2B	1	0.15221	0.15172	0.98369	2706	1	-0.2452	0.84779	0.84792	1	9202	0	-0.2452	1153
CHD6	4	0.039654	0.095064	0.964137	1076	1	-0.24503	0.79572	0.79576	1	8624	0	-0.24503	974
PPP1R3B	4	0.031379	0.077169	0.96018	875	3	-0.24455	0.6475	0.65035	1	6987	1	-0.24455	1154
TNNI3	4	0.019435	0.050293	0.96018	565	3	-0.24431	0.9564	0.9564	1	10480	0	-0.24431	1155
MED6	4	0.27548	0.38399	1	4199	1	-0.2443	0.6052	0.61405	1	6560	1	-0.2443	1156
DYRK2	4	0.56689	0.5773	1	6251	1	-0.24424	0.91836	0.91826	1	10001	0	-0.24424	1404
RPL7	3	0.27405	0.32213	1	4186	1	-0.24405	0.97162	0.9717	1	10662	0	-0.24405	1157
RWDD2A	4	0.10516	0.18653	0.987146	2077	2	-0.24389	0.59019	0.60201	1	6423	1	-0.24389	1158
SMARCC2	4	0.21948	0.33204	1	3629	2	-0.24375	0.90697	0.90682	1	9871	0	-0.24375	1159
RBM14	4	0.09625	0.17496	0.984712	1951	2	-0.24369	0.80574	0.80587	1	8726	0	-0.24369	1160
THEM4	4	0.019633	0.050772	0.96018	574	3	-0.24367	0.94545	0.94551	1	10341	0	-0.24367	1161
EXOC7	4	0.077819	0.15119	0.98369	1688	2	-0.24354	0.76278	0.7628	1	8259	0	-0.24354	1163
RNF13	3	0.12417	0.2032	0.988275	2343	2	-0.24331	0.73869	0.73904	1	7971	0	-0.24331	1164
ZNF512	4	0.015184	0.04042	0.96018	439	2	-0.24323	0.83216	0.83218	1	9011	0	-0.24323	1165
YWHAH	4	0.037104	0.089602	0.963328	1022	2	-0.24312	0.076284	0.15539	1	1666	1	-0.24312	1167
SPIN2B	1	0.10713	0.10662	0.966222	2104	1	-0.24311	0.89287	0.89328	1	9699	0	-0.24311	1168
EXOSC3	4	0.1803	0.28223	1	3089	2	-0.24309	0.77473	0.77475	1	8387	0	-0.24309	1169
POGZ	4	0.078231	0.15172	0.98369	1695	2	-0.24287	0.92215	0.92198	1	10046	0	-0.24287	1170
FIRRM	4	0.037591	0.090638	0.963788	1031	3	-0.24282	0.99546	0.99545	1	10955	0	-0.24282	1171
KAZALD1	4	0.022544	0.057403	0.96018	645	2	-0.24272	0.97685	0.97682	1	10718	0	-0.24272	1172
EIF3D	4	0.71041	0.7106	1	7695	0	-0.24228	0.62973	0.63481	1	6808	1	-0.24228	1173
RIOX2	4	0.18613	0.28966	1	3169	2	-0.24227	0.67531	0.67578	1	7244	1	-0.24227	1174
TRPM4	4	0.030396	0.075026	0.96018	841	2	-0.24208	0.29163	0.41097	1	4299	1	-0.24208	1175
RIF1	4	0.026859	0.067103	0.96018	755	2	-0.242	0.12265	0.21359	1	2230	2	-0.242	1176
VSIG10L	4	0.012306	0.033804	0.96018	362	2	-0.24197	0.99016	0.99005	1	10872	0	-0.24197	1177
REPS1	4	0.031369	0.077148	0.96018	874	2	-0.24186	0.74762	0.74792	1	8068	0	-0.24186	1178
MRPL45	4	0.2409	0.35915	1	3913	2	-0.2411	0.51852	0.54849	1	5815	1	-0.2411	1162
CYP3A5	4	0.50347	0.52818	1	5753	1	-0.2411	0.48374	0.5245	1	5548	1	-0.2411	1179
PFAS	4	0.1025	0.18315	0.984712	2047	2	-0.24054	0.69702	0.69709	1	7489	1	-0.24054	1180
POMGNT2	4	0.20181	0.30968	1	3380	2	-0.24026	0.91662	0.91652	1	9979	0	-0.24026	1181
RALA	4	0.16921	0.26823	1	2939	2	-0.24016	0.8349	0.83483	1	9044	0	-0.24016	1182
C3orf33	4	0.050747	0.11563	0.971466	1298	2	-0.24013	0.85204	0.85215	1	9245	0	-0.24013	1183
FAT1	4	0.014194	0.038151	0.96018	413	3	-0.24008	0.68899	0.68904	1	7396	1	-0.24008	1184
COA1	4	0.03865	0.09282	0.964137	1055	3	-0.23998	0.99299	0.99291	1	10917	0	-0.23998	1185
ROPN1L	4	0.65531	0.65554	1	7089	1	-0.23987	0.89986	0.89963	1	9780	0	-0.23987	1186
CKLF-CMTM1	3	0.19928	0.27082	1	3345	1	-0.23975	0.58023	0.58037	1	6340	1	-0.23975	1187
WWC2	4	0.039323	0.094346	0.964137	1069	3	-0.23972	0.63673	0.64078	1	6873	1	-0.23972	1189
TEP1	4	0.086567	0.16244	0.984641	1811	2	-0.23969	0.75862	0.75879	1	8196	0	-0.23969	1190
ZNF480	4	0.01597	0.042237	0.96018	461	3	-0.2396	0.8921	0.89185	1	9689	0	-0.2396	1191
PFKFB2	4	0.058221	0.12531	0.971466	1414	2	-0.23959	0.99265	0.99255	1	10912	0	-0.23959	1193
TMCC1	4	0.041249	0.098538	0.964137	1116	3	-0.23954	0.42967	0.48986	1	5168	1	-0.23954	1194
TMEM186	4	0.039634	0.09502	0.964137	1075	2	-0.23941	0.35596	0.44615	1	4679	1	-0.23941	1195
DNAJC3	4	0.080289	0.15442	0.984641	1720	2	-0.23935	0.94142	0.94137	1	10284	0	-0.23935	1196
P2RX7	4	0.05806	0.12511	0.971466	1408	2	-0.23929	0.9692	0.96925	1	10632	0	-0.23929	1197
ZNF581	4	0.015353	0.040806	0.96018	443	2	-0.23911	0.69458	0.69467	1	7457	1	-0.23911	1198
FEN1	3	0.083974	0.14428	0.981919	1776	2	-0.23902	0.14558	0.23401	1	2511	1	-0.23902	1199
C1GALT1C1	4	0.19571	0.302	1	3302	2	-0.23885	0.59623	0.60682	1	6478	1	-0.23885	1200
KLHL6	4	0.045759	0.10833	0.966809	1222	3	-0.23872	0.32912	0.43121	1	4503	1	-0.23872	1201
XAB2	4	0.22408	0.33791	1	3688	2	-0.2387	0.88689	0.88661	1	9633	0	-0.2387	1202
DOHH	4	0.066283	0.13604	0.973917	1528	2	-0.23864	0.90358	0.9033	1	9827	0	-0.23864	1203
TPK1	4	0.083509	0.15853	0.984641	1765	2	-0.23859	0.7673	0.76733	1	8310	0	-0.23859	1417
LITAF	4	0.012974	0.0353	0.96018	379	2	-0.23838	0.4981	0.53415	1	5663	1	-0.23838	1204
LIMS1	12	0.0035731	0.019174	0.96018	130	6	-0.23812	0.54836	0.75292	1	6065	2	-0.23812	1020
MRFAP1L1	4	0.14918	0.24297	1	2663	2	-0.23773	0.24289	0.36225	1	3792	2	-0.23773	1205
ZNF169	4	0.019018	0.049323	0.96018	552	2	-0.23765	0.98614	0.98604	1	10816	0	-0.23765	1206
GSR	4	0.17167	0.27134	1	2967	2	-0.23759	0.66258	0.66396	1	7123	1	-0.23759	2104
SH3GL1	4	0.1289	0.21705	0.993321	2404	2	-0.23756	0.40496	0.47489	1	4993	1	-0.23756	1207
LARGE2	4	0.037952	0.0914	0.963788	1040	3	-0.23753	0.9404	0.94034	1	10268	0	-0.23753	1208
CRIPT	4	0.033324	0.081483	0.961135	921	3	-0.23749	0.88492	0.88468	1	9609	0	-0.23749	1209
EGFL8	4	0.14954	0.24343	1	2668	2	-0.23725	0.99476	0.99477	1	10941	0	-0.23725	1210
HNRNPR	4	0.11714	0.20193	0.988275	2245	2	-0.23688	0.38067	0.4604	1	4835	1	-0.23688	1027
CDKL1	4	0.017147	0.044996	0.96018	502	2	-0.23686	0.63392	0.63841	1	6847	1	-0.23686	1211
TAF1C	4	0.094748	0.17303	0.984712	1930	2	-0.23682	0.093654	0.17717	1	1870	2	-0.23682	1212
BORCS8	4	0.082316	0.15702	0.984641	1748	2	-0.23679	0.94743	0.9474	1	10370	0	-0.23679	1213
ZC3H4	4	0.087399	0.16352	0.984641	1824	2	-0.23669	0.98468	0.9846	1	10794	0	-0.23669	1214
SFXN2	3	0.41456	0.42968	1	5091	1	-0.23661	0.90913	0.90907	1	9889	0	-0.23661	1215
PALMD	4	0.15102	0.24526	1	2686	2	-0.23655	0.98301	0.98296	1	10781	0	-0.23655	1216
PCYOX1	4	0.23022	0.34569	1	3782	1	-0.23654	0.9086	0.90845	1	9886	0	-0.23654	1217
[truncated: 9,792 more rows]

## Sheet: Sheet D
NAME	SIZE	ES	NES	NOM p-val	FDR q-val	FWER p-val	RANK AT MAX	LEADING EDGE	Binning
[truncated: 2,898 more rows]

[truncated: 2 more sheets: Sheet E, Sheet F]
