# Supplementary material for: Uridine-sensitized screening identifies demethoxy-coenzyme Q and NUDT5 as regulators of nucleotide synthesis
Source: Nat Metab. 2025 Nov 13;7(11):2221–35. doi: 10.1038/s42255-025-01419-2 (PMC12638251; doi:10.1038/s42255-025-01419-2)
Supplement: Supplementary file 3 — Multiple-pathways metabolomics. a, Abundance of metabolites detected through multiple-pathways targeted metabolomics on K562 cells depleted of NUDT5 or control and associated statistics (two-sided Student’s t-test with false discovery rate correction for multiple testing). b, Metabolite set enrichment analysis of above. Pathway names follow KEGG nomenclature, except where added manually to distinguish nucleotide de novo synthesis. For metabolomics analysis, the medium was refreshed 4–6 h before collection. [file 42255_2025_1419_MOESM3_ESM.xlsx]

## Sheet: Information
Extended Data Table 2	Multiple pathways metabolomics
Sheet A	Metabolites detected through multiple-pathways targeted metabolomics on cells depleted of NUDT5 or control
Sheet B	Metabolite Set Enrichment Analysis of above

## Sheet: Sheet A
Replicate		1	2	3	4	1	2	3	4
	Metabolite	sgctrl	sgctrl	sgctrl	sgctrl	sgNUDT5	sgNUDT5	sgNUDT5	sgNUDT5	Log2 FC	-Log10 p-value
	FRUCTOSE 6-PHOSPHATE	91220.9	119326	123375	84077.7	145300	90099.3	144089	111050	0.230867	0.496875
	GLYCERALDEHYDE 3-PHOSPHATE	1310.2	1722.39	1662.05	2379.38	3189.84	4296.64	4494.88	2078.38	0.990967	1.56604
	LACTATE	32177.2	33762.5	32160.6	34237.5	36743.6	37120.2	33935.3	37170.1	0.131522	1.81126
	PHOSPHOENOLPYRUVATE	493.778	489.01	1026.69	668.091	799.264	764.813	899.333	727.679	0.253127	0.435965
	ADENOSINE 3', 5'-CYCLIC PHOSPHATE	2266.37	3150.27	3147.85	2661.99	3211.45	2842.52	2224.52	2559.24	-0.050841	0.121246
	ADENOSINE DIPHOSPHATE RIBOSE	4933.36	5265.43	5047.64	11704.5	11697.4	13090.6	6456.89	5359.7	0.441689	0.424459
	cAMP	6366.16	9047.47	8035.34	10691.2	8056.01	7975.88	7440.62	8131.61	-0.111355	0.286885
	GLUTAMINE	1.06072e+07	1.14339e+07	1.16524e+07	1.2e+07	1.38292e+07	1.58245e+07	1.34427e+07	1.40902e+07	0.323683	2.5041
	PHOSPHORIBOSYL PYROPHOSPHATE	314.13	207.465	293.499	300.805	504.251	149.196	526.235	439.651	0.537194	0.670444
	RIBOFLAVIN	14391.7	26448.7	12807.4	18144.3	18324.8	15785.3	26781.6	28011.8	0.308414	0.44533
	RIBOSE 5-PHOSPHATE	6382.31	10483.4	8456.06	11602.7	15744.5	12232.3	17807.2	11264.3	0.627607	1.41054
	GLUCONATE	1.44865e+06	1.44752e+06	1.57513e+06	1.41351e+06	1.62974e+06	1.54371e+06	1.60783e+06	1.52743e+06	0.100347	1.30137
	GLUCOSE 6-PHOSPHATE	94221.8	128981	122109	83146.7	144530	89781.2	142366	109888	0.18348	0.365789
	5'-DEOXYADENOSINE	54664.2	55817.6	48255.3	59439.7	62102.4	76209.3	50297.5	63981.1	0.211301	0.725762
	ADENOSINE	15634.9	16347.8	20728.6	25298.2	29942.7	33208.4	13708.7	21003.5	0.327117	0.450031
	ADP	157031	176989	159384	116352	213531	242989	197301	185222	0.460515	1.73061
	AICAR	1459.16	1492.93	1475.8	1461.48	1716.79	2025.54	1507.9	1773.16	0.254056	1.42315
	AMP	149735	158115	213582	146938	149327	142813	61441.7	187492	-0.304824	0.466887
	ATP	123.138	126.428	478.017	28.1872	553.882	103.596	174.135	102.097	0.305027	0.112483
	DEOXYADENOSINE	356.56	459.757	448.924	385.846	486.815	468.765	357.667	428.89	0.0774428	0.244031
	DEOXYADENOSINE MONOPHOSPHATE	5284.46	7318.88	6494.02	6556.16	8551.11	7276.74	8423.63	6945.42	0.282246	1.25978
	DEOXYGUANOSINE	104.221	224.9	175.982	280.917	305.324	283.395	294.268	491.314	0.806059	1.25551
	GUANINE	2228.65	7951.76	9117.2	5183.71	39248.9	60021.4	16808.9	94606.4	3.10534	1.50868
	GUANOSINE	1372.62	1550.92	1916.97	1589.64	2783.38	2175.53	1312.16	2072.26	0.375771	0.724602
	GUANOSINE DIPHOSPHATE	1788.85	1794.76	2781.64	1026.83	3290.48	1727.39	1385.3	2074.38	0.197667	0.194674
	GUANOSINE TRIPHOSPHATE	1968.17	2761.64	2698.52	1358.38	2896.25	1342.13	2139.12	1944.22	-0.0784418	0.0917111
	HYPOXANTHINE	256.871	35201	35746.6	6930.1	139201	78694.1	34668.2	91854.2	2.14012	1.52941
	INOSINE	3023.91	8750.47	7696.23	7820.92	25422.7	11868	4652.6	14812.6	1.05632	0.816341
	INOSINE MONOPHOSPHATE	23951.6	38578.5	41519.3	41413.9	71043.4	46100.8	28070.4	57007.1	0.475282	0.687495
	SAICAR	370.788	752.887	957.679	494.191	1129.99	633.352	1464.64	1104.87	0.750436	1.05682
	URATE	2328.99	2036.15	3808.94	1307.65	2139.18	1309.59	999.415	1583.92	-0.652489	0.729221
	XANTHINE	2637.83	3277.83	1899.14	2628.09	2612.39	5897.04	1922.05	2689.89	0.329397	0.301217
	XANTHOSINE	116.84	153.598	126.184	109.787	179.609	84.6559	108.253	177.882	0.120175	0.162482
	XANTHOSINE-MONOPHOSPHATE	399.949	478.436	582.937	259.684	1558.32	608.181	626.315	519.697	0.944673	0.774632
	CTP	5948.03	8174.42	9545.67	4586.1	5845.69	5929.62	8221.14	6938.86	-0.0689674	0.0972939
	CYTIDINE MONOPHOSPHATE	24956.4	27215.4	31878.5	31219.1	29511.6	15850.3	13432.6	19186.8	-0.56381	1.2654
	CYTOSINE	5299.32	7642.75	5360.69	8199.8	4014.32	7487.21	1749.75	4789.08	-0.554903	0.738104
	DEOXYCYTIDINE	4724.83	4859.11	4625.32	4851.66	7124.18	6066.02	5376.52	5570.76	0.340658	1.73687
	DEOXYURIDINE	54.4246	14.9215	30.9342	20.7673	61.8168	57.0223	48.3982	50.797	0.848981	1.40777
	DEOXYURIDINE TRIPHOSPHATE	1262.87	1365.86	1688.3	2537.27	2304.77	1979.94	1906.81	1982.41	0.254018	0.498583
	DIHYDROOROTATE	5769.77	7808.79	6820.2	5750.6	28154.9	56135.3	42271.4	27927.2	2.56266	2.50172
	DIHYDROURACIL	5010.9	5791.4	4559.9	4825.37	5533.28	5734.62	4527.59	2813.6	-0.11746	0.220107
	OROTATE	305431	178218	198010	229199	1.14485e+06	1.18562e+06	943079	1.08968e+06	2.2601	5.1534
	THYMIDINE	105.122	120.965	28.0971	182.873	54.9513	174.751	47.4451	139.54	-0.0688559	0.039474
	THYMIDINE-MONOPHOSPHATE	42357.2	54100.7	41299.1	59936.7	48228.3	39711.7	24137	37958.8	-0.39796	0.892483
	THYMINE	1316.14	1959.43	712.699	2112.34	938.746	1450.92	634.228	874.797	-0.645962	0.74147
	URACIL	3595.31	4659	4054.37	3850.87	3024.39	3256.16	1399.97	2675.3	-0.641944	1.66115
	URIDINE	334277	511841	498045	518450	320830	271933	137719	290568	-0.867274	1.90244
	URIDINE MONOPHOSPHATE	220539	256872	237211	287837	190693	156705	97422.9	148099	-0.757637	2.26907
	URIDINE TRIPHOSPHATE	11727.6	11004.4	14049	6813.8	7870.75	6920.05	9045.69	7654.32	-0.469224	0.989283
	1-METHYLNICOTINAMIDE	21287.6	24162.3	21793.2	23483.7	25062.4	24006.7	25293.8	24828	0.128679	1.54777
	NAD	700775	702956	698284	706317	585118	706986	696113	698059	-0.0641068	0.477988
	NADPH	2047.67	1783.31	2511.8	1605.33	3117.91	1274.1	3210.87	2497.04	0.345657	0.50551
	NICOTINAMIDE	1.43242e+07	1.38297e+07	1.47737e+07	1.41346e+07	1.32247e+07	1.19523e+07	8.39363e+06	1.18401e+07	-0.329502	1.48577
	ADP-GLUCOSE	310.239	1034.89	725.18	253.661	649.686	178.582	272.315	710.312	-0.359889	0.226924
	GUANOSINE DIPHOSPHATE MANNOSE	14270.9	12409.8	14790.4	6324.9	23794.5	24330.4	19113.4	19981.5	0.867765	2.24319
	MANNOSE	4645.3	3537.37	2611.57	3156.82	3039.82	3452.06	3710.26	2972.02	-0.0826651	0.161009
	URIDINE DIPHOSPHATE GLUCURONIC ACID	139284	160145	256808	116427	179493	106598	104815	104411	-0.441534	0.577761
	URIDINE DIPHOSPHATE HEXOSE	2125.57	2196.08	3717.85	1670.63	1900.77	394.585	464.878	1029.72	-1.35731	1.401
	ALPHA-KETOGLUTARATE	63913.5	42945.8	38845.1	53485.5	60139.3	71040.1	78940.2	54978.6	0.412384	1.1035
	CITRATE_1	2.78957e+06	2.759e+06	3.563e+06	1.98219e+06	3.7893e+06	3.06552e+06	2.79841e+06	2.85547e+06	0.173183	0.392327
	ISOCITRATE	9447.42	12384.5	12148.3	6302.36	13827.5	9797.92	13514.2	10276	0.235209	0.452505
	1-AMINOCYCLOPROPANECARBOXYLATE	889130	962636	924763	1.01001e+06	1.03728e+06	1.16278e+06	956932	1.01701e+06	0.14055	0.986488
	1-METHYLADENOSINE	11935.2	13659.4	13502.5	11561.2	12449.4	13538	11237	11064.7	-0.0691046	0.318322
	2-AMINOISOBUTYRATE	18458.8	22014.8	19134	21291.2	25439.2	24137.8	23182	21484.3	0.220273	1.5096
	2-HYDROXYBUTYRATE	2738.28	2933.06	2714.23	3432.09	2842.4	3093.92	2575.31	2992.85	-0.038749	0.148382
	2-OXOBUTANOATE/ACETOACETATE	1188.13	1296.5	1311.79	1447.3	1163.47	1093.09	1042.74	938.348	-0.307328	1.90988
	2-PROPENOATE/PYRUVIC ALDEHYDE	430.254	494.319	788.344	655.192	723.636	437.548	757.21	594.386	0.085549	0.124704
	3-HYDROXYANTHRANILATE	629.28	731.759	709.252	701.794	752.874	710.459	813.107	595.109	0.0508577	0.191287
	3-HYDROXYBUTYRATE	1223.12	1195.95	1370.82	1586.05	1128.35	1080.47	973.865	1025.97	-0.35316	1.65221
	3-METHYLHISTAMINE	2346.78	1428.89	1771.51	2186.45	2250.56	2255.87	1959.32	2035.61	0.136548	0.379112
	3-SULFINOALANINE	635.217	541.995	774.711	866.388	878.308	781.421	669.09	898.59	0.195546	0.529817
	4-ACETAMIDOBUTANOATE	5366.47	6294.17	5664.77	6552.1	5497.38	6589.09	5968.54	5708.88	-0.00688092	0.0268642
	4-GUANIDINOBUTANOATE	168676	192632	161592	184593	175919	172930	172427	185895	-0.000655404	0.00344648
	4-HYDROXY-PROLINE	173739	198004	211977	235020	233157	254345	224355	225354	0.194969	1.05148
	4-IMIDAZOLEACETATE	31062.3	33685.3	30367.2	33115.4	25802.4	33790.4	26157.9	28354.9	-0.168368	0.888893
	4-PYRIDOXATE	141127	140279	146547	143943	187455	211131	221731	179845	0.484538	2.91718
	5-AMINOLEVULINATE	31319.1	30818.6	30644.8	39362.8	46564.3	42830.3	38202.8	39055.2	0.334718	1.63213
	6-HYDROXYMELATONIN	9567.09	10642.5	9631.04	12150.2	8647.36	4927.74	7887.51	5792.64	-0.62354	1.87884
	ACETYLCARNITINE	1.04563e+07	1.16713e+07	7.6298e+06	1.07808e+07	1.04606e+07	1.54424e+07	1.10234e+07	1.066e+07	0.231267	0.557339
	ACETYLCHOLINE	867.73	1052.98	745.249	2057.9	861.423	1082.54	886.851	880.233	-0.348137	0.360377
	ALANINE	2.70788e+06	2.82233e+06	2.80391e+06	3.02154e+06	3.75477e+06	4.23269e+06	3.71075e+06	3.93621e+06	0.461314	3.65785
	AMINOADIPATE	2148.97	2815.75	2314.23	2370.79	3867.23	4130.5	3129.02	3754.26	0.62491	2.66034
	ANTHRANILATE	505.457	1398.33	1522.74	882.542	4467.88	2493.22	1458.09	3182.41	1.42888	1.45204
	ARGININE	2.70276e+06	3.17109e+06	3.17354e+06	3.70206e+06	3.62365e+06	3.1494e+06	3.36603e+06	3.04392e+06	0.0482448	0.174704
	ASPARAGINE	38986.6	40931.9	38028.8	38199.4	59907.7	67661.9	51949.1	58193.7	0.606314	3.08198
	BETA-ALANINE/SARCOSINE	94228.5	97137.8	93146.7	102470	109901	121267	101623	107102	0.184881	1.53724
	BETAINE	4.12802e+06	4.41498e+06	3.59043e+06	4.74712e+06	5.19905e+06	5.35278e+06	5.24995e+06	5.48688e+06	0.334723	2.3181
	BIOTIN	44791.9	50509.1	42850.7	31634	32462	53637.2	31661.3	31574.6	-0.185162	0.322563
	BUTYRYLCARNITINE	927981	1.03455e+06	1.11874e+06	1.21271e+06	1.23512e+06	1.40326e+06	1.22513e+06	1.17673e+06	0.231173	1.26459
	CADAVERINE	25642.2	23083.6	23325.6	33249.5	29484.5	24668.2	30511.9	27950.8	0.0968853	0.281175
	CARNITINE	1.27564e+06	1.46605e+06	1.70161e+06	1.47549e+06	1.66833e+06	2.08529e+06	1.54095e+06	1.52149e+06	0.203638	0.689912
	CARNOSINE	31259.3	18327.2	7960.48	12365.7	3431.23	13232.5	6808.68	8864.36	-1.11238	0.866028
	CDP-ETHANOLAMINE	4876.39	3477.79	2931.03	3406.96	3136.89	3603.03	3040.27	3536.3	-0.141835	0.331418
	CHOLINE	7.6745e+07	8.04703e+07	8.1801e+07	8.644e+07	9.22215e+07	8.11607e+07	7.24205e+07	8.44191e+07	0.0209716	0.0954601
	CIS-ACONITATE	56797.4	65982.3	69561.9	50727.5	66000.7	63077.5	68606.8	48284.3	0.0171115	0.0402639
	CITICOLINE	944.963	1967.58	1738.84	1562.45	1391.09	1635.98	905.65	1589.22	-0.170307	0.257119
	CITRULLINE	8797.43	8829.77	5206.72	6122.86	6542.97	7048.55	3981.22	5158.44	-0.349229	0.642506
	COENZYME A	3094.17	2761.01	3349.36	2219.77	2871.71	3148.98	3589.9	3063.99	0.149833	0.496941
	CREATINE	3.60203e+07	3.47491e+07	3.38773e+07	3.73907e+07	4.12754e+07	4.54285e+07	3.9091e+07	3.85241e+07	0.210228	1.7277
	CREATININE	957326	986849	1.02434e+06	1.04251e+06	990368	1.18789e+06	1.1006e+06	1.13909e+06	0.139404	1.15696
	CYSTATHIONINE	171746	175589	131957	119195	190464	221840	181435	165230	0.342719	1.13627
	CYSTEATE	767.956	886.61	1003.43	1007.4	1029.45	730.514	827.497	606.33	-0.198703	0.511382
	CYTIDINE 2', 3'-CYCLIC PHOSPHATE	1374.79	824.679	1366.21	1148.52	2047.65	1617.58	1370.09	1614	0.496192	1.35108
	DECANOYLCARNITINE	38198.4	46815.7	48585.6	36092.7	36688.3	38586.4	36855.1	33428.2	-0.221327	0.937609
	DEOXYCARNITINE	306621	336571	313823	360923	322390	347888	346936	328038	0.0295937	0.193478
	DIMETHYLARGININE (SDMA/ADMA)	493565	623552	576952	608255	535233	637346	431730	534904	-0.10601	0.342355
	ETHANOLAMINE	178492	136324	152479	164495	187652	138612	121713	145590	-0.0900365	0.231769
	ETHYLMALONATE	7444.41	9446.26	9189.63	7810.11	10017.9	7733.65	8771.86	7689.1	0.013645	0.0376797
	FAD	22483.2	21109.9	18882.7	21188	23589.1	23552.8	16152.1	19978.3	-0.00676966	0.0172646
	GERANYL-PP	6653.66	6293.34	5563.92	6545.31	5706.3	5543.9	5599.15	6039.01	-0.130555	1.04226
	GLUCONOLACTONE	3449.81	2914.17	3527.46	3105.43	4930.69	3542.35	3182.47	3950.19	0.26391	0.802624
	GLUCURONOLACTONE	1473.83	701.953	1221.61	2982.94	3230.83	1989.9	1677.03	897.683	0.289	0.203331
	GLUTAMATE	1.27152e+07	1.19572e+07	1.13263e+07	1.16276e+07	1.38603e+07	1.56851e+07	1.3256e+07	1.47915e+07	0.274129	2.18683
	GLUTARYLCARNITINE	273.602	130.75	373.679	325.508	129.04	115.711	166.14	194.015	-0.867356	1.18292
	GLYCERATE	517.848	1131.18	1514.96	473.65	1068.32	274.657	498.666	470.519	-0.653756	0.498113
	GLYCEROL	293.892	277.805	158.784	151.934	165.744	377.764	121.539	247.236	0.0480254	0.0381454
	GLYCEROL 3-PHOSPHATE	34657.6	68681.3	53982.3	48284.4	46567.2	51134.6	45268.1	49865.9	-0.0925069	0.172621
	GLYCINE	219037	227060	225610	231749	269233	303272	237682	263665	0.249268	1.67557
	GLYCOCHENODEOXYCHOLATE	12190.3	19120.1	16955.1	16151.7	28288.7	40271.8	18950.4	20261.6	0.742471	1.10743
	GUANIDINOSUCCINATE	20372.8	27194.7	24836.3	22842.1	30222.6	29735.4	33184.5	29457.6	0.364233	2.17484
	HEXANOYLCARNITINE	17617.1	21171.3	21591.6	19483.1	23008	21991	19623.4	18927.6	0.0651109	0.290711
	HIPPURATE	4773.15	5465.61	4873.94	5353.32	6714.76	7643.03	7210.01	6657.46	0.463757	3.27925
	HISTIDINE	1.84518e+07	1.93871e+07	2.1215e+07	2.28971e+07	1.80216e+07	1.53393e+07	1.86724e+07	1.75655e+07	-0.235697	1.34609
	HOMOGENTISATE	206.553	725.692	135.259	202.62	302.662	288.565	165.406	191.393	-0.421971	0.2296
	HYDROXYPHENYLLACTATE	45900	48773.8	46954.4	49727.1	42477.5	47635.2	48249.8	50421	-0.0195206	0.127519
	HYPOTAURINE	6059.21	7079.61	6630.74	6929.95	10392.8	10374.7	9531.34	9542.52	0.577454	4.20706
	ISOLEUCINE	1.90538e+06	1.89316e+06	1.79969e+06	1.93901e+06	2.03845e+06	2.42468e+06	1.95307e+06	2.09261e+06	0.17492	1.19035
	ISOVALERYLCARNITINE	5.33525e+06	6.38865e+06	6.81892e+06	6.33501e+06	5.69928e+06	6.01105e+06	5.68246e+06	5.9675e+06	-0.0908023	0.540071
	KYNURENATE	1997.75	2055.7	2034.24	2146.28	2845.55	3796.83	3669.07	2616.25	0.650804	2.13067
	KYNURENINE	2103.53	1480.06	1236.76	1963.16	1765.71	1877.5	1295.84	1869.78	0.00537421	0.00865671
	LAUROYLCARNITINE	30638.2	35466.4	28311.3	31363.1	42032.2	77639.6	63751.3	38826.5	0.82129	1.38227
	LEUCINE	1.87941e+06	1.9858e+06	1.83546e+06	2.12154e+06	2.11495e+06	2.33687e+06	2.01019e+06	2.02052e+06	0.116916	0.833882
	LYSINE	780122	860090	771223	881024	485490	398239	666845	440172	-0.725856	2.60218
	MELATONIN	5404.67	4440.59	4877.14	5250.73	5052.88	4958.12	3593.27	3470.99	-0.226152	0.744516
	METHIONINE	882516	817461	792236	901260	874822	1.00138e+06	769775	707113	-0.0172711	0.0509975
	METHYLTHIOADENOSINE	1.09695e+07	1.05055e+07	9.35092e+06	1.07625e+07	1.09416e+07	1.36623e+07	1.21309e+07	1.31467e+07	0.26232	1.59565
	MYRISTOYLCARNITINE (TETRADECANOYLCARNITINE)	103900	137488	114154	138281	141392	249819	154643	143329	0.480892	0.903742
	N-ACETYLALANINE	15046.4	16918.3	16593.2	17160.1	16104.6	17312.6	14417.7	15918.3	-0.0437895	0.26577
	N-ACETYLASPARAGINE	9277.01	18152.2	18989.4	12021	22110.6	10231.1	12180.4	13441.1	-0.0118074	0.01136
	N-ACETYLGLUTAMATE	38205.1	44271.5	36906.2	40455.1	49537.5	52831	51339.1	42301.1	0.294308	1.72387
	N-ACETYLLEUCINE	4067.52	5058.94	4282.85	5114.95	4676.95	8992.41	4884.77	4897.57	0.340276	0.527695
	N-ACETYLNEURAMINATE	378245	453997	486770	471680	363085	298513	343229	327290	-0.426796	2.21676
	N-ACETYLPHENYLALANINE	11728.2	12159.5	10770.8	12791	13790.6	17993.2	13007	13590	0.299102	1.17722
	N-ACETYLPUTRESCINE	43955.4	48425.8	46479.3	55713.1	36648.2	40740.3	36288.4	32993.2	-0.407742	2.15354
	N-ACETYLSERINE	48886.5	64156.1	72880	35963.8	57499.8	62097.7	41387.8	45616	-0.102972	0.153647
	N-ALPHA-ACETYLLYSINE	9618.31	10028.8	9939.54	11525.3	14762.9	19095.9	13725	14432.2	0.593083	2.17466
	N-FORMYLMETHIONINE	13538.1	14799.1	15336.5	17600.8	20377.7	17933.7	21959	20880.4	0.405317	2.21298
	N-METHYLASPARTATE	71123.1	72892.1	72395.4	75387.5	86243.2	98677.2	81308.8	85700.4	0.270316	2.10635
	N-METHYLGLUTAMATE	1382.49	1216.35	1217.49	1392.47	1895.46	1740.03	2357.58	1884.76	0.596846	2.46417
	N, N, N-TRIMETHYLLYSINE	148715	139246	149145	188719	172002	156313	125230	162883	-0.0218228	0.0553157
	OCTANOYLCARNITINE	618.524	758.492	821.298	868.088	732.673	680.048	578.974	610.746	-0.236681	0.91624
	OPHTHALMATE	4393.24	4415.69	4326.41	3726.6	2673.03	2904.09	2728.07	2523.13	-0.638961	3.77771
	OXALATE	476.716	409.076	396.781	482.607	462.067	464.683	328.888	603.408	0.0747466	0.148303
	OXOPROLINE	154459	165867	145309	152066	235310	284715	206094	230710	0.631352	2.60286
	PALMITOYLCARNITINE	661955	639130	611865	744158	948906	1.28013e+06	853361	758453	0.531567	1.34909
	PANTOTHENATE	8.03396e+06	8.57938e+06	7.16814e+06	7.5396e+06	9.56226e+06	8.89694e+06	8.2847e+06	9.15315e+06	0.196731	1.51374
	PHENYLACETALDEHYDE	77653.4	66639	19468.8	51313.8	28631.4	45105.2	258844	21990	0.721232	0.242774
	PHENYLALANINE	7.02229e+06	7.18719e+06	7.12265e+06	6.72882e+06	7.55252e+06	8.70481e+06	6.93843e+06	7.19615e+06	0.115124	0.703108
	PHOSPHORYLCHOLINE	152939	250645	165715	289471	452260	453439	282898	236956	0.731179	1.13369
	PIPECOLATE	8783.16	10494.6	11007.1	10937.4	12222.1	14180	10730.8	11818.9	0.247938	1.13989
	PROLINE	2.04962e+07	2.26209e+07	2.17542e+07	2.15127e+07	2.18462e+07	2.27948e+07	2.12648e+07	2.00895e+07	-0.0065045	0.0475206
	PROPIOYLCARNITINE	2.39842e+06	2.53401e+06	2.72705e+06	3.2078e+06	1.89293e+06	2.17234e+06	1.85962e+06	1.95001e+06	-0.464658	2.11144
	PYRIDOXAL	45619	55306	52787.9	56553.9	58366.1	63834.6	58511.7	60014.9	0.195179	1.48492
	PYRIDOXINE	453162	504948	519177	547169	610792	607688	564976	602366	0.236952	2.16427
	PYRIMIDINE	31705.4	38696.8	33053.9	28904.5	28921	24233.9	18086.1	25543.8	-0.451619	1.56709
	PYRROLE-2-CARBOXYLATE	1894.66	2523.64	1548.59	2163.72	2600.41	3067.63	1975.91	2302.92	0.29088	0.712375
	QUINATE	3528.21	3784.89	1781.38	4027.93	1669.82	4777.19	1389.19	1990.62	-0.417237	0.385151
	S-ADENOSYLHOMOCYSTEINE	175595	190385	220576	129457	191098	163704	147419	146881	-0.14154	0.329111
	S-ADENOSYLMETHIONINE	1.01623e+06	1.01014e+06	881611	1.18449e+06	824009	959805	728864	907480	-0.258909	1.09416
	SALICYLATE	76073.4	59257.8	27296.5	36669.1	37872.2	63194.5	22171.8	37753	-0.307935	0.286467
	SERINE	476443	498500	492827	511099	492319	533323	442479	485094	-0.0188255	0.11994
	STEAROYLCARNITINE	139761	180739	153086	174997	208837	253234	192029	205186	0.405846	1.73971
	SUBERATE	3185.21	2882.44	2637.83	4651.97	1700.91	2948.5	1816.87	2394.65	-0.592114	1.09393
	SUCCINATE	7867.44	37554.7	37323.8	24626.1	25342.2	13600.6	16590.1	19338.2	-0.520138	0.499227
	SUCCINATE SEMIALDEHYDE	685.434	902.034	908.241	1265.06	479.392	1015.25	673.052	767.764	-0.357442	0.594474
	TAURINE	42255	46188	43814.4	42232.5	60536.9	66599.9	54441.3	59526.4	0.466515	3.11069
	THIAMINE	1.10822e+07	1.00035e+07	9.55199e+06	1.04281e+07	1.14262e+07	1.15842e+07	1.04926e+07	1.03884e+07	0.0960022	0.77735
	THREONINE	376951	393280	389969	381088	365563	355532	348266	360723	-0.108036	2.71357
	TRIGONELLINE	9617.92	14078.1	12564	11780.3	11409.5	14624.6	10910.5	15935.3	0.138474	0.336405
	TRIMETHYLAMINE	2.17511e+06	2.49391e+06	2.35418e+06	2.49201e+06	2.70591e+06	2.30323e+06	2.14852e+06	2.32485e+06	-0.00496774	0.0197932
	TRIMETHYLAMINE-N-OXIDE	34547.2	34898.1	33405.8	44480	44255.3	40832.7	36699	34770.5	0.0876298	0.288418
	TRYPTAMINE	1061.59	856.613	1479.19	4461.33	10809.2	2277.68	1181.27	1213.41	0.978185	0.327468
	TRYPTOPHAN	702947	763715	729356	957362	778476	853835	696457	794815	-0.0136971	0.0390149
	TYRAMINE	95.2758	164.285	75.6874	132.236	164.44	139.377	38.1986	100.895	-0.0779018	0.0646138
	TYROSINE	406482	464748	430366	502561	536892	518203	448411	492274	0.145627	0.846605
	VALINE	2.69708e+06	2.67626e+06	2.84075e+06	2.9097e+06	3.11036e+06	3.20947e+06	2.86327e+06	2.84653e+06	0.112941	1.10955
	XANTHURENATE	9518.86	10460.2	9774.93	9466.56	9365.19	9173.81	8634.52	8053.6	-0.154925	1.43503

## Sheet: Sheet B
Positive enrichment											Negative enrichment
NAME	SIZE	ES	NES	NOM p-val	FDR q-val	FWER p-val	RANK AT MAX	LEADING EDGE			NAME	SIZE	ES	NES	NOM p-val	FDR q-val	FWER p-val	RANK AT MAX	LEADING EDGE
MATURE_PUR	17	0.685098	1.70946	0.00672043	0.125152	0.118	11	tags=29%, list=6%, signal=28%			MATURE_PYR	11	-0.640486	-1.73525	0.0114943	0.255818	0.22	17	tags=55%, list=10%, signal=57%
MAP00230 PURINE METABOLISM	28	0.610525	1.66211	0.0104712	0.102341	0.195	48	tags=57%, list=28%, signal=66%			MAP00410 BETA-ALANINE METABOLISM	5	-0.719186	-1.53541	0.0610687	0.745774	0.769	10	tags=40%, list=6%, signal=41%
PRECURSORS_PYR_DENOVO	4	0.842546	1.46091	0.0464716	0.78306	0.911	2	tags=50%, list=1%, signal=49%			MAP00760 NICOTINATE AND NICOTINAMIDE METABOLISM	5	-0.705657	-1.51581	0.0598504	0.563728	0.816	30	tags=60%, list=18%, signal=71%
MAP00051 FRUCTOSE AND MANNOSE METABOLISM	5	0.758623	1.40541	0.0813008	0.950752	0.985	9	tags=40%, list=5%, signal=41%			MAP00350 TYROSINE METABOLISM	5	-0.720709	-1.50649	0.0965347	0.452504	0.836	26	tags=60%, list=15%, signal=69%
MAP00380 TRYPTOPHAN METABOLISM	9	0.653551	1.38966	0.101341	0.857866	0.99	16	tags=33%, list=9%, signal=35%			MAP00561 GLYCEROLIPID METABOLISM	3	-0.793309	-1.42409	0.0822222	0.591245	0.942	7	tags=33%, list=4%, signal=34%
MAP00996 BIOSYNTHESIS OF VARIOUS ALKALOIDS	4	0.765123	1.33094	0.134831	1	0.999	4	tags=25%, list=2%, signal=25%			MAP00404 STAUROSPORINE BIOSYNTHESIS	3	-0.724628	-1.26469	0.22093	0.975305	1	35	tags=33%, list=20%, signal=41%
MAP00999 BIOSYNTHESIS OF VARIOUS PLANT SECONDARY METABOLITES	7	0.615606	1.26273	0.224085	1	1	4	tags=14%, list=2%, signal=14%			MAP00640 PROPANOATE METABOLISM	3	-0.670044	-1.18492	0.286713	1	1	16	tags=33%, list=9%, signal=36%
MAP01232 NUCLEOTIDE METABOLISM	31	0.44278	1.22427	0.207196	1	1	11	tags=19%, list=6%, signal=17%			MAP00966 GLUCOSINOLATE BIOSYNTHESIS	7	-0.47561	-1.10735	0.320312	1	1	94	tags=100%, list=55%, signal=213%
MAP00052 GALACTOSE METABOLISM	4	0.696751	1.21638	0.265411	1	1	6	tags=25%, list=4%, signal=25%			MAP00650 BUTANOATE METABOLISM	5	-0.503375	-1.07291	0.341085	1	1	27	tags=60%, list=16%, signal=69%
MAP00710 CARBON FIXATION BY CALVIN CYCLE	5	0.636527	1.18586	0.272873	1	1	31	tags=60%, list=18%, signal=71%			MAP00960 TROPANE, PIPERIDINE AND PYRIDINE ALKALOID BIOSYNTHESIS	6	-0.459921	-1.01032	0.435484	1	1	6	tags=17%, list=4%, signal=17%
MAP00195 PHOTOSYNTHESIS	3	0.72619	1.16762	0.276271	1	1	48	tags=100%, list=28%, signal=137%			MAP00770 PANTOTHENATE AND COA BIOSYNTHESIS	5	-0.478462	-1.00981	0.4575	1	1	10	tags=20%, list=6%, signal=21%
MAP00480 GLUTATHIONE METABOLISM	6	0.608266	1.16676	0.305691	1	1	61	tags=83%, list=36%, signal=125%			MAP00261 MONOBACTAM BIOSYNTHESIS	5	-0.487952	-1.0082	0.470886	1	1	91	tags=100%, list=53%, signal=208%
MAP00998 BIOSYNTHESIS OF VARIOUS ANTIBIOTICS	10	0.520052	1.16069	0.302053	1	1	81	tags=80%, list=47%, signal=143%			MAP00130 UBIQUINONE AND OTHER TERPENOID-QUINONE BIOSYNTHESIS	3	-0.541411	-0.963644	0.514563	1	1	45	tags=67%, list=26%, signal=89%
MAP00552 TEICHOIC ACID BIOSYNTHESIS	3	0.709309	1.16046	0.284722	1	1	14	tags=33%, list=8%, signal=36%			MAP00290 VALINE, LEUCINE AND ISOLEUCINE BIOSYNTHESIS	4	-0.467066	-0.915321	0.545024	1	1	94	tags=100%, list=55%, signal=217%
MAP01100 METABOLIC PATHWAYS	144	0.388509	1.13126	0.268371	1	1	21	tags=15%, list=12%, signal=3%			MAP00330 ARGININE AND PROLINE METABOLISM	10	-0.335404	-0.909443	0.56051	1	1	118	tags=100%, list=69%, signal=304%
MAP00730 THIAMINE METABOLISM	5	0.604855	1.11519	0.34647	1	1	6	tags=20%, list=4%, signal=20%			MAP00620 PYRUVATE METABOLISM	3	-0.491541	-0.874773	0.621177	1	1	16	tags=33%, list=9%, signal=36%
MAP00430 TAURINE AND HYPOTAURINE METABOLISM	7	0.55252	1.09358	0.405616	1	1	34	tags=57%, list=20%, signal=68%			MAP00520 AMINO SUGAR AND NUCLEOTIDE SUGAR METABOLISM	6	-0.382464	-0.861769	0.638243	1	1	25	tags=50%, list=15%, signal=57%
PRECURSORS_PUR_DENOVO	3	0.666667	1.08704	0.372943	1	1	58	tags=100%, list=34%, signal=149%			MAP00630 GLYOXYLATE AND DICARBOXYLATE METABOLISM	11	-0.316352	-0.856948	0.616129	1	1	16	tags=18%, list=9%, signal=19%
MAP00120 PRIMARY BILE ACID BIOSYNTHESIS	3	0.662397	1.08239	0.375212	0.99345	1	29	tags=67%, list=17%, signal=79%			MAP01250 BIOSYNTHESIS OF NUCLEOTIDE SUGARS	6	-0.382464	-0.854898	0.637883	0.975383	1	25	tags=50%, list=15%, signal=57%
MAP01240 BIOSYNTHESIS OF COFACTORS	48	0.362386	1.07433	0.350356	0.967948	1	48	tags=31%, list=28%, signal=31%			MAP00340 HISTIDINE METABOLISM	7	-0.365413	-0.83886	0.629921	0.958393	1	3	tags=14%, list=2%, signal=14%
MAP00400 PHENYLALANINE, TYROSINE AND TRYPTOPHAN BIOSYNTHESIS	7	0.535177	1.0743	0.388333	0.921856	1	24	tags=29%, list=14%, signal=32%			MAP00310 LYSINE DEGRADATION	9	-0.320316	-0.811276	0.698718	0.961282	1	16	tags=22%, list=9%, signal=23%
MAP00440 PHOSPHONATE AND PHOSPHINATE METABOLISM	3	0.648809	1.04619	0.42029	0.958513	1	61	tags=100%, list=36%, signal=153%			MAP00920 SULFUR METABOLISM	3	-0.433971	-0.774957	0.758537	0.98037	1	16	tags=33%, list=9%, signal=36%
MAP00660 C5-BRANCHED DIBASIC ACID METABOLISM	3	0.660205	1.04415	0.430532	0.921083	1	54	tags=67%, list=32%, signal=96%			MAP00720 OTHER CARBON FIXATION PATHWAYS	7	-0.305546	-0.733863	0.766272	1	1	26	tags=29%, list=15%, signal=32%
MAP00240 PYRIMIDINE METABOLISM	17	0.425337	1.03986	0.421488	0.894177	1	10	tags=18%, list=6%, signal=17%			MAP00500 STARCH AND SUCROSE METABOLISM	3	-0.39881	-0.70525	0.813559	1	1	105	tags=100%, list=61%, signal=255%
MAP01110 BIOSYNTHESIS OF SECONDARY METABOLITES	64	0.341942	1.03477	0.426136	0.870717	1	64	tags=44%, list=37%, signal=44%			MAP00260 GLYCINE, SERINE AND THREONINE METABOLISM	10	-0.254809	-0.681755	0.841772	0.994176	1	7	tags=10%, list=4%, signal=10%
MAP01230 BIOSYNTHESIS OF AMINO ACIDS	33	0.363928	1.01895	0.449328	0.873674	1	67	tags=48%, list=39%, signal=64%			MAP00040 PENTOSE AND GLUCURONATE INTERCONVERSIONS	3	-0.382394	-0.677223	0.876147	0.963177	1	20	tags=33%, list=12%, signal=37%
MAP00010 GLYCOLYSIS / GLUCONEOGENESIS	4	0.580927	1.01518	0.46678	0.849402	1	6	tags=25%, list=4%, signal=25%			MAP00190 OXIDATIVE PHOSPHORYLATION	4	-0.301516	-0.592213	0.923445	1	1	16	tags=25%, list=9%, signal=27%
MAP00750 VITAMIN B6 METABOLISM	7	0.501439	1.00695	0.505477	0.8367	1	27	tags=43%, list=16%, signal=49%			MAP00270 CYSTEINE AND METHIONINE METABOLISM	12	-0.194969	-0.555226	0.978193	0.998507	1	141	tags=100%, list=82%, signal=530%
MAP00030 PENTOSE PHOSPHATE PATHWAY	7	0.499038	0.996881	0.481132	0.831331	1	24	tags=43%, list=14%, signal=48%			MAP00020 CITRATE CYCLE (TCA CYCLE)	6	-0.237988	-0.530519	0.960563	0.975734	1	16	tags=17%, list=9%, signal=18%
MAP01120 MICROBIAL METABOLISM IN DIVERSE ENVIRONMENTS	39	0.335933	0.974984	0.513839	0.849064	1	67	tags=54%, list=39%, signal=68%
MAP00860 PORPHYRIN METABOLISM	4	0.534886	0.942361	0.549658	0.887229	1	61	tags=75%, list=36%, signal=114%
MAP00670 ONE CARBON POOL BY FOLATE	10	0.419062	0.930613	0.587798	0.882686	1	61	tags=50%, list=36%, signal=73%
MAP00460 CYANOAMINO ACID METABOLISM	7	0.468478	0.92935	0.58567	0.8581	1	90	tags=86%, list=53%, signal=174%
MAP00997 BIOSYNTHESIS OF VARIOUS OTHER SECONDARY METABOLITES	10	0.402955	0.885103	0.621502	0.915182	1	34	tags=30%, list=20%, signal=35%
MAP00220 ARGININE BIOSYNTHESIS	6	0.457373	0.873512	0.648903	0.910771	1	54	tags=67%, list=32%, signal=94%
MAP01200 CARBON METABOLISM	18	0.340135	0.848615	0.667557	0.929061	1	67	tags=61%, list=39%, signal=90%
MAP00332 CARBAPENEM BIOSYNTHESIS	3	0.514652	0.846183	0.694397	0.908255	1	80	tags=67%, list=47%, signal=123%
MAP00053 ASCORBATE AND ALDARATE METABOLISM	4	0.481005	0.823948	0.714527	0.918794	1	52	tags=75%, list=30%, signal=105%
MAP00740 RIBOFLAVIN METABOLISM	3	0.50376	0.806969	0.753289	0.92033	1	47	tags=33%, list=27%, signal=45%
MAP00680 METHANE METABOLISM	11	0.354733	0.790779	0.736132	0.92042	1	21	tags=18%, list=12%, signal=19%
MAP00280 VALINE, LEUCINE AND ISOLEUCINE DEGRADATION	3	0.47619	0.778059	0.776173	0.915186	1	90	tags=100%, list=53%, signal=207%
MAP00564 GLYCEROPHOSPHOLIPID METABOLISM	8	0.36719	0.752987	0.775385	0.925897	1	14	tags=13%, list=8%, signal=13%
MAP00250 ALANINE, ASPARTATE AND GLUTAMATE METABOLISM	8	0.357393	0.735857	0.763719	0.925359	1	54	tags=63%, list=32%, signal=87%
MAP01210 2-OXOCARBOXYLIC ACID METABOLISM	16	0.292633	0.716142	0.837725	0.925752	1	90	tags=75%, list=53%, signal=144%
MAP00541 O-ANTIGEN NUCLEOTIDE SUGAR BIOSYNTHESIS	4	0.387278	0.684168	0.870066	0.939461	1	9	tags=25%, list=5%, signal=26%
MAP00300 LYSINE BIOSYNTHESIS	3	0.39189	0.641143	0.92	0.95809	1	34	tags=67%, list=20%, signal=82%
MAP00470 D-AMINO ACID METABOLISM	17	0.238194	0.58704	0.939058	0.97778	1	61	tags=41%, list=36%, signal=58%
MAP00908 ZEATIN BIOSYNTHESIS	5	0.314481	0.583056	0.929795	0.960087	1	57	tags=60%, list=33%, signal=87%
MAP00360 PHENYLALANINE METABOLISM	5	0.310051	0.571798	0.937909	0.946914	1	15	tags=20%, list=9%, signal=21%
