# Supplementary material for: Uridine-sensitized screening identifies demethoxy-coenzyme Q and NUDT5 as regulators of nucleotide synthesis
Source: Nat Metab. 2025 Nov 13;7(11):2221–35. doi: 10.1038/s42255-025-01419-2 (PMC12638251; doi:10.1038/s42255-025-01419-2)
Supplement: Supplementary file 4 — Tracer metabolomics. a, Abundance of (m + 0) and (m + 5) labelled metabolites in NUDT5 clones complemented with indicated cDNAs and cultured for 5 h with U-13C-glucose tracer. [file 42255_2025_1419_MOESM4_ESM.xlsx]

## Sheet: Information
Extended Data Table 4	Isotope tracer analysis
Sheet A	Nucleotides detected from U-13C-glucose tracer analysis

## Sheet: Sheet A
Background	sgCtrl	sgCtrl	sgCtrl	sgNUDT5	sgNUDT5	sgNUDT5	sgNUDT5	sgNUDT5	sgNUDT5	sgNUDT5	sgNUDT5	sgNUDT5	sgNUDT5	sgNUDT5	sgNUDT5
cDNA	GFP	GFP	GFP	GFP	GFP	GFP	GFP	NUDT5	NUDT5	NUDT5	NUDT5	NUDT5-E112Q	NUDT5-E112Q	NUDT5-E112Q	NUDT5-E112Q
Replicate	1	2	3	1	2	3	4	1	2	3	4	1	2	3	4
(m+0) ADP	4.06997e+07	3.83057e+07	3.63169e+07	6.82026e+07	7.1378e+07	6.28513e+07	6.91134e+07	4.97489e+07	4.22728e+07	4.16402e+07	3.9695e+07	3.18022e+07	3.50595e+07	3.50244e+07	3.66642e+07
(m+0) ATP	1.43905e+08	1.50925e+08	1.28828e+08	2.07667e+08	1.86257e+08	1.73578e+08	1.77468e+08	1.31872e+08	1.26775e+08	1.31007e+08	1.1954e+08	111905111	1.16331e+08	113969871	1.13971e+08
(m+0) GDP	1.9183e+06	1.71377e+06	1.69629e+06	3.75064e+06	4.66136e+06	3.75356e+06	4.03601e+06	2.93143e+06	2.44781e+06	2.05898e+06	2.26677e+06	1.30554e+06	1.46005e+06	1.38237e+06	1.56002e+06
(m+0) GTP	249097	867889	602504	971972	299734	2.40411e+06	6.46353e+06	9.13727e+06	3.30438e+06	7.95273e+06	8.68113e+06	8.77567e+06	2.25884e+06	8.42574e+06	7.76517e+06
(m+0) UDP	5.23436e+06	4.8364e+06	4.53029e+06	3.73379e+06	4.16163e+06	3.58449e+06	4.03827e+06	6.55775e+06	5.33111e+06	5.70515e+06	5.3207e+06	5.65536e+06	5.33882e+06	5.6637e+06	6.08454e+06
(m+0) UTP	2.77967e+07	3.09069e+07	2.42903e+07	1.38364e+07	8.3011e+06	1.31185e+07	1.43421e+07	2.6014e+07	23687360	2.4818e+07	2.27485e+07	2.36481e+07	2.47107e+07	2.51601e+07	2.41714e+07
(m+0) CDP	1.30309e+06	1.08983e+06	1.04563e+06	1.0298e+06	1.02408e+06	831881	1.18896e+06	1.8428e+06	1.73528e+06	1.56267e+06	1.83597e+06	1061121	1.64081e+06	1.44352e+06	1.51942e+06
(m+0) CTP	3.29585e+06	7.79467e+06	5.33353e+06	3.33041e+06	825789	4.06755e+06	6.76569e+06	1.73e+07	1.14513e+07	1.6249e+07	1.54416e+07	1.41908e+07	1.03498e+07	1.52978e+07	1.53502e+07
(m+5) ADP	1.0185e+07	9.72425e+06	8.94439e+06	1.07805e+07	1.15923e+07	1.0066e+07	1.1366e+07	9.72068e+06	7.6378e+06	8.12257e+06	7.84589e+06	6.32454e+06	7.00889e+06	7.406e+06	7.78896e+06
(m+5) ATP	3.74479e+07	3.83548e+07	3.26197e+07	3.33263e+07	2.92009e+07	2.85132e+07	2.90995e+07	2.64503e+07	2.4377e+07	2.63731e+07	2.33689e+07	2.23889e+07	2.40394e+07	2.37457e+07	2.38488e+07
(m+5) GDP	778756	738472	657821	965519	1.25214e+06	978005	1.06942e+06	1.40604e+06	1.14572e+06	860407	954571	509256	1.01129e+06	656007	709417
(m+5) GTP	392542	819494	643770	612858	204911	1.33445e+06	3.40609e+06	7.76326e+06	3.09997e+06	7.00669e+06	7.48994e+06	8.61168e+06	2.67757e+06	9.05182e+06	8.88208e+06
(m+5) UDP	1.613e+06	1.48916e+06	1.34188e+06	795666	836241	764076	828304	1.69186e+06	1.38064e+06	1.24374e+06	1.26773e+06	1.02338e+06	1.27782e+06	1.22255e+06	917621
(m+5) UTP	4.60071e+07	5.27047e+07	4.16008e+07	1.79161e+07	1.07971e+07	1.64897e+07	1.76352e+07	3.26668e+07	3.13477e+07	3.21145e+07	2.7935e+07	3.10949e+07	3.48667e+07	3.2028e+07	1.92924e+07
(m+5) CDP	1.25173e+06	1.28416e+06	1.14605e+06	568438	672851	578499	702125	1.27576e+06	1.12094e+06	1.16534e+06	1.09771e+06	910734	1.14386e+06	1.16207e+06	1.22131e+06
(m+5) CTP	4.35906e+06	8.24985e+06	5.71242e+06	2.27932e+06	946829	2.43718e+06	3.38371e+06	8.29764e+06	6.01469e+06	7.96822e+06	7.4734e+06	8.37963e+06	6.66221e+06	8.92877e+06	8.7572e+06
