# Supplementary material for: Uridine-sensitized screening identifies demethoxy-coenzyme Q and NUDT5 as regulators of nucleotide synthesis
Source: Nat Metab. 2025 Nov 13;7(11):2221–35. doi: 10.1038/s42255-025-01419-2 (PMC12638251; doi:10.1038/s42255-025-01419-2)
Supplement: Supplementary file 5 — Proteomics data. a, Label-free quantification of proteins detected through global proteomics on K562 cells depleted of NUDT5 or control, including statistics calculated using imputed values. b, Label-free quantification of proteins detected through IP–MS proteomics of Flag-tagged NUDT5 or GFP control, including statistics calculated using imputed values and average spectral counts (SCs) from the CRAPome database. Missing values are shown as ‘NaN’. [file 42255_2025_1419_MOESM5_ESM.xlsx]

## Sheet: Information
Extended Data Table 3
Sheet A	Global proteomics
Sheet B	IP-MS proteomics

## Sheet: Sheet A
Replicate			1	2	3	4	1	2	3	4
	UniProt IDs	Gene name	sgCtrl	sgCtrl	sgCtrl	sgCtrl	sgNUDT5	sgNUDT5	sgNUDT5	sgNUDT5	Log2 FC (with imputation)	-Log10 p-value (with imputation)
	Q9UKK9	NUDT5	15.3088	15.3216	15.136	15.3183	9.31218	9.22913	9.26742	9.0927	-6.04582	9.9655
	P00915	CA1	14.035	13.9845	13.9618	14.0801	16.2086	16.2679	16.3759	16.2511	2.26052	8.41671
	O95299	NDUFA10	13.0939	13.056	13.0614	13.0496	13.6877	13.6711	13.7063	13.6861	0.622577	8.41593
	P16591	FER	10.2427	10.2598	10.2503	10.2222	10.8797	10.8264	10.8072	10.8232	0.590359	7.32053
	Q13268	DHRS2	10.8417	10.863	10.8795	10.7269	12.164	12.1776	12.2532	12.2598	1.38583	7.25377
	P30613	PKLR	16.68	16.7532	16.7488	16.6555	17.5327	17.5158	17.5458	17.51	0.816707	7.17278
	P69905	HBA1	16.5297	16.6087	16.6878	16.6572	17.6961	17.798	17.7373	17.6838	1.10797	6.64591
	P02786	TFRC	17.6794	17.6631	17.6545	17.6276	18.2666	18.2647	18.3589	18.3209	0.646628	6.6341
	P50336	PPOX	12.7803	12.7835	12.8817	12.8445	13.5908	13.6361	13.5662	13.654	0.789266	6.54517
	P42229	STAT5A	14.8483	14.842	14.895	14.8253	14.2894	14.3477	14.269	14.2982	-0.551572	6.52877
	P08397	HMBS	16.1678	16.1273	16.1078	16.1298	16.7655	16.7137	16.8248	16.763	0.633566	6.50828
	P50570	DNM2	14.8587	14.8866	14.8655	14.8525	15.0587	15.0544	15.0445	15.0631	0.189296	6.29583
	Q9BZE4	GTPBP4	15.5348	15.5644	15.561	15.5031	15.2173	15.2183	15.2053	15.2207	-0.325424	6.27121
	P82921	MRPS21	10.1422	10.134	10.0438	10.067	10.7587	10.6985	10.7595	10.7844	0.653549	6.17274
	P05455	SSB	17.3557	17.3587	17.3513	17.338	16.9905	16.9522	17.0127	17.0264	-0.355448	6.13336
	Q9UPN3	MACF1	16.046	16.0564	16.0499	15.9987	15.669	15.6848	15.6856	15.7203	-0.347823	6.04328
	Q8NI60	COQ8A	11.3992	11.2889	11.3406	11.3011	11.9541	11.9752	11.9549	11.8933	0.611927	6.00355
	O60716	CTNND1	14.6051	14.6204	14.6364	14.6194	14.9233	14.8881	14.9126	14.9548	0.299382	5.9497
	Q9BSJ8	ESYT1	16.3896	16.4137	16.3867	16.3867	16.1663	16.1886	16.2065	16.192	-0.205845	5.92151
	O60825	PFKFB2	12.5724	12.6501	12.6149	12.5587	13.0162	13.0126	13.0196	13.0442	0.424134	5.89832
	Q8NCW5	NAXE	13.9135	13.7914	13.8624	13.8654	14.4092	14.4157	14.466	14.3938	0.562984	5.86334
	P12532	CKMT1A	11.3645	11.4068	11.3418	11.1483	12.3862	12.3743	12.3843	12.3714	1.06369	5.79738
	Q9NRK6	ABCB10	14.1919	14.2368	14.2038	14.1599	14.5052	14.5055	14.5307	14.5088	0.314479	5.79002
	Q6NXT1	ANKRD54	10.2301	10.1941	10.2287	10.2329	10.4927	10.4542	10.5037	10.4765	0.260326	5.78212
	Q6IQ22	RAB12	9.07092	9.09859	9.08887	9.14748	9.69213	9.62328	9.58187	9.67339	0.541198	5.7432
	P02730	SLC4A1	14.01	13.8872	14.0131	14.2366	15.4	15.5221	15.5698	15.5176	1.46566	5.72848
	Q6XQN6	NAPRT	13.0601	12.9515	13.0573	13.1014	13.6969	13.6373	13.6948	13.7103	0.642251	5.71072
	Q6PI48	DARS2	14.3502	14.3529	14.3314	14.3591	14.5493	14.5818	14.5701	14.5362	0.210954	5.6964
	Q96HC4	PDLIM5	14.5168	14.5059	14.5489	14.5342	14.2693	14.2381	14.248	14.2906	-0.264956	5.6649
	Q96EY8	MMAB	12.3715	12.3924	12.3577	12.3499	12.6882	12.7439	12.6952	12.6657	0.330382	5.6481
	Q99735	MGST2	12.357	12.317	12.3153	12.3589	12.0424	11.9814	12.0017	11.9759	-0.336713	5.64069
	P30043	BLVRB	17.1594	17.1684	17.1335	17.2519	17.6247	17.6363	17.6627	17.643	0.463382	5.61672
	P04792	HSPB1	17.8619	17.8949	17.9079	17.8967	18.1292	18.0997	18.0912	18.1145	0.218326	5.55105
	Q93084	ATP2A3	11.7772	11.7343	11.6231	11.8008	10.5135	10.7178	10.5939	10.7338	-1.09409	5.52895
	Q8IYQ7	THNSL1	11.5153	11.5515	11.5051	11.5993	11.9685	11.9611	11.9352	11.9136	0.40179	5.46102
	Q5JSL3	DOCK11	12.9887	13.0461	13.0564	13.0206	12.5841	12.6054	12.6365	12.6757	-0.40249	5.43964
	Q9NR45	NANS	15.201	15.2283	15.1865	15.2578	15.5606	15.5723	15.5106	15.5475	0.329345	5.4128
	P08243	ASNS	17.0247	17.042	17.0452	17.047	16.8769	16.8368	16.8781	16.8526	-0.178615	5.4075
	Q9H6E5	TUT1	11.9775	12.07	12.0233	11.9462	12.478	12.5057	12.4555	12.454	0.469048	5.39429
	Q6UXV4	APOOL	11.8	11.7696	11.7595	11.7933	12.0739	12.0706	12.1332	12.1362	0.322857	5.38883
	O00273	DFFA	13.5665	13.6127	13.569	13.5285	13.2857	13.2873	13.2862	13.2606	-0.289253	5.37813
	Q96T60	PNKP	12.7593	12.8237	12.7386	12.8021	13.1231	13.1074	13.1102	13.083	0.324981	5.31625
	Q9UDY2	TJP2	13.3841	13.4779	13.4426	13.5631	14.0561	14.0673	14.0432	14.0974	0.599105	5.30542
	P33176	KIF5B	14.9108	14.9011	14.924	14.9341	14.7231	14.6884	14.7403	14.727	-0.197783	5.24819
	Q6JQN1	ACAD10	10.3208	10.4286	10.2759	10.3427	11.1447	11.1672	10.989	11.1355	0.767092	5.22839
	O43182	ARHGAP6	12.8607	12.8241	12.859	12.7964	12.4963	12.4614	12.4942	12.5442	-0.336032	5.1938
	Q9BQ69	MACROD1	13.3213	13.342	13.3108	13.2433	12.7798	12.8105	12.8957	12.8069	-0.481129	5.18851
	P35520	CBS	15.5793	15.567	15.5692	15.5479	15.2624	15.2403	15.3018	15.3214	-0.284368	5.17968
	Q7Z7H5	TMED4	12.0522	11.973	11.9892	12.0111	11.7354	11.6976	11.7377	11.7333	-0.280365	5.13595
	Q86WV6	STING1	11.5366	11.548	11.4476	11.3465	10.7865	10.7552	10.7742	10.8114	-0.687845	5.12838
	P12429	ANXA3	12.7954	12.9178	12.8604	12.8543	12.2954	12.1681	12.276	12.3179	-0.592627	5.12749
	O94832	MYO1D	12.4387	12.4196	12.3667	12.427	12.0891	12.0761	12.1382	12.1245	-0.306004	5.11211
	O95298	NDUFC2	10.2182	10.2383	10.2773	10.1727	10.5688	10.6124	10.6354	10.5825	0.373172	5.10494
	O95168	NDUFB4	11.8275	11.9427	11.8488	11.8252	12.626	12.4649	12.529	12.4645	0.66007	5.08264
	P08183	ABCB1	13.1966	13.065	13.0133	13.0138	12.3022	12.2583	12.24	12.397	-0.772809	5.06185
	Q6L8Q7	PDE12	13.484	13.5008	13.5181	13.4983	13.6974	13.6505	13.6616	13.6811	0.172337	5.0354
	Q9Y295	DRG1	14.88	14.9268	14.9233	14.9153	15.1076	15.0755	15.1181	15.1085	0.191036	4.98212
	Q92974	ARHGEF2	14.4911	14.4457	14.4494	14.4716	14.1441	14.2247	14.1959	14.1586	-0.283665	4.98087
	P28331	NDUFS1	14.5635	14.6336	14.499	14.4675	15.1718	15.0659	15.1496	15.1133	0.584258	4.97896
	P61764	STXBP1	12.2373	12.2228	12.1801	12.2754	12.5783	12.5442	12.5142	12.5528	0.318466	4.97541
	P42566	EPS15	14.9397	14.9688	14.9976	14.9452	14.6661	14.6099	14.6978	14.6356	-0.310506	4.97336
	Q96KC8	DNAJC1	12.2143	12.0859	12.1631	12.0697	11.5558	11.6044	11.6567	11.5921	-0.531007	4.96224
	P02792	FTL	13.1238	13.1809	13.268	13.263	13.9463	14.0223	13.8251	13.9883	0.736589	4.95686
	P78559	MAP1A	14.9124	14.8698	14.9285	15.0837	14.3043	14.2904	14.2091	14.2674	-0.680767	4.95071
	Q9HCE1	MOV10	14.5757	14.5398	14.5588	14.6051	14.3664	14.3641	14.3626	14.3884	-0.199466	4.9322
	Q9H3M7	TXNIP	10.8775	10.9234	10.8935	10.9803	11.9566	11.8046	11.6489	11.79	0.881335	4.92957
	O00151	PDLIM1	16.3435	16.359	16.4246	16.3204	16.02	15.9321	15.9306	15.9517	-0.403269	4.92105
	P36405	ARL3	12.8019	12.8886	12.7642	12.8201	12.1499	12.098	12.2913	12.1273	-0.6521	4.89382
	A6NHR9	SMCHD1	15.119	15.1063	15.1374	15.0813	15.2778	15.2919	15.2676	15.2916	0.171257	4.89324
	O14965	AURKA	12.461	12.5077	12.4767	12.4997	12.726	12.8095	12.8147	12.7859	0.297742	4.88738
	Q9Y6U3	SCIN	7.20577	7.28728	7.69598	7.56526	9.48927	9.30231	9.09212	9.44907	1.89462	4.88737
	P35219	CA8	13.6554	13.7089	13.6014	13.7158	14.232	14.1298	14.2864	14.21	0.544172	4.88444
	Q09028	RBBP4	17.4205	17.4246	17.4486	17.3956	17.243	17.2685	17.2342	17.2577	-0.171469	4.87895
	P60891	PRPS1	14.3173	14.3047	14.3055	14.3216	14.6158	14.5879	14.6839	14.6923	0.332698	4.8592
	P04818	TYMS	15.268	15.1649	15.2207	15.3004	14.8105	14.8677	14.8191	14.8366	-0.404991	4.81995
	Q15154	PCM1	14.3446	14.3721	14.3745	14.3409	14.1129	14.1163	14.0378	14.0537	-0.277855	4.81918
	P69892	HBG2	19.3731	19.4083	19.5427	19.4388	20.1617	20.3371	20.1937	20.1142	0.760955	4.81785
	Q13492	PICALM	14.6908	14.7264	14.6436	14.6932	14.9168	14.9113	14.9278	14.9481	0.237497	4.8118
	O15511	ARPC5	12.8173	12.8615	12.81	12.8297	12.561	12.534	12.5227	12.6061	-0.273651	4.81106
	P05937	CALB1	16.4067	16.3318	16.3382	16.4595	15.8917	15.8694	15.9371	15.9658	-0.46804	4.80318
	P16083	NQO2	12.7874	12.7779	12.6675	12.8824	11.9886	12.0392	12.1457	12.1139	-0.706954	4.79424
	Q9NZD4	AHSP	11.3249	11.3495	11.571	11.5313	12.5306	12.4981	12.6739	12.8097	1.1839	4.78714
	P18206	VCL	18.0375	18.1308	18.0962	18.0319	17.7557	17.7539	17.6996	17.7332	-0.33852	4.78628
	Q9NP58	ABCB6	11.2613	11.4436	11.4181	11.4528	12.0652	12.0087	11.9937	12.1108	0.65066	4.78464
	Q9BVJ6	UTP14A	14.3973	14.4256	14.482	14.3477	14.0254	14.0221	14.0374	13.9659	-0.400461	4.77741
	Q9P0J0	NDUFA13	13.0506	13.1169	13.0361	12.9952	13.6036	13.4769	13.491	13.5589	0.482945	4.7725
	P16452	EPB42	7.26738	7.19403	6.70153	7.06526	8.63091	8.63441	8.8273	8.72985	1.64857	4.75481
	Q7Z4V5	HDGFL2	13.3719	13.3641	13.3252	13.367	13.1404	13.1042	13.1729	13.142	-0.217164	4.75171
	P11169	SLC2A3	13.6159	13.7655	13.7873	13.5916	12.8857	12.8255	12.6917	12.9106	-0.861712	4.75062
	Q9Y244	POMP	13.0716	13.0196	13.1229	12.9809	12.5749	12.5686	12.6577	12.5861	-0.451896	4.72507
	Q9BYD1	MRPL13	12.8231	12.7752	12.8705	12.8144	13.147	13.1654	13.0957	13.1092	0.308499	4.72218
	P13693	TPT1	14.4613	14.4419	14.4994	14.4727	14.1756	14.1982	14.2375	14.2496	-0.253578	4.71493
	O00267	SUPT5H	14.1073	14.142	14.1056	14.0967	14.3155	14.2657	14.2916	14.3114	0.183163	4.7141
	Q5JPH6	EARS2	10.8547	10.7666	10.7936	10.8785	11.2728	11.2249	11.3448	11.238	0.446736	4.68021
	Q13094	LCP2	12.731	12.7842	12.7436	12.738	12.0584	12.0956	12.0044	11.8157	-0.75571	4.67954
	Q9UIW2	PLXNA1	12.8629	12.9451	12.9676	12.948	12.6298	12.6418	12.5898	12.5929	-0.317345	4.6746
	Q9HBL0	TNS1	8.20239	8.59059	8.35155	8.50016	10.1308	9.80791	9.95872	9.70864	1.49036	4.66562
	P36551	CPOX	15.5582	15.5431	15.5805	15.6154	15.8342	15.849	15.8211	15.9003	0.276849	4.65764
	P48449	LSS	14.1515	14.2058	14.1968	14.1112	13.8969	13.8452	13.8915	13.8766	-0.288774	4.62196
	P04183	TK1	14.2397	14.3279	14.3818	14.2224	14.7258	14.7753	14.7429	14.7446	0.45425	4.62093
	Q13885	TUBB2A	12.6104	12.6848	12.7155	12.626	12.9983	12.9649	12.9507	12.9656	0.310683	4.61985
	Q9UNE7	STUB1	14.4519	14.4882	14.4937	14.4745	14.0498	14.1749	14.1504	14.074	-0.364766	4.61683
	Q16774	GUK1	13.1718	13.1841	13.2076	13.3403	13.757	13.8757	13.8195	13.9269	0.618857	4.60802
	P21964	COMT	15.7997	15.8012	15.808	15.8161	15.2459	15.4388	15.3652	15.3404	-0.458699	4.57863
	Q5JU85	IQSEC2	10.7922	10.6383	10.6147	10.7216	9.74366	9.93598	9.58774	9.71424	-0.946285	4.57495
	Q15075	EEA1	14.4473	14.4119	14.5301	14.4315	14.1442	14.0847	14.1033	14.1379	-0.337664	4.56365
	P00846	MT-ATP6	11.2924	11.3586	11.2414	11.2996	11.7426	11.6561	11.7216	11.7982	0.431607	4.56005
	O75319	DUSP11	9.93075	10.0135	10.0168	10.0484	9.66206	9.64892	9.6555	9.57532	-0.366894	4.55835
	Q16621	NFE2	11.9772	11.9835	11.9503	11.8813	12.2912	12.2381	12.2315	12.2722	0.310149	4.55206
	P69891	HBG1	14.0851	14.0817	13.9322	14.1332	14.7153	14.5789	14.6707	14.6335	0.591552	4.54488
	Q13501	SQSTM1	13.1169	13.0812	13.1694	13.1986	13.5015	13.6107	13.5308	13.5243	0.400333	4.54077
	Q9UH99	SUN2	12.3003	12.2934	12.1893	12.2471	11.7912	11.7821	11.8263	11.9069	-0.4309	4.5334
	Q9NQW6	ANLN	12.3724	12.4658	12.4594	12.4127	12.7478	12.7056	12.7587	12.7983	0.325032	4.52171
	O00625	PIR	13.0345	12.8589	12.9299	12.8692	12.2849	12.299	12.4054	12.3988	-0.576092	4.52021
	Q63HN8	RNF213	13.2042	13.235	13.1787	13.1649	13.4212	13.3884	13.4348	13.3926	0.213541	4.51985
	P58107	EPPK1	14.4662	14.5259	14.527	14.3716	14.8861	14.8898	14.9467	14.9235	0.438845	4.51072
	Q16836	HADH	14.3136	14.2576	14.2489	14.2503	14.4425	14.4422	14.4353	14.4471	0.174216	4.50758
	Q9UJ83	HACL1	12.9055	12.8311	12.8825	12.9103	12.6339	12.59	12.6547	12.6383	-0.253113	4.49951
	P04632	CAPNS1	15.0268	15.031	15.0278	15.0339	14.7656	14.6306	14.7334	14.7102	-0.319924	4.49476
	Q9Y6H1	CHCHD2	14.6034	14.5459	14.5524	14.4965	13.9898	13.8794	14.0803	14.0518	-0.549253	4.49197
	P00568	AK1	14.3432	14.4219	14.4967	14.3962	14.9099	14.8826	14.8633	14.7935	0.447834	4.49004
	P26038	MSN	17.532	17.5702	17.6044	17.4937	17.2801	17.2853	17.248	17.2594	-0.281864	4.48967
	P30566	ADSL	13.9959	14.0302	14.042	14.0296	14.217	14.2101	14.2439	14.177	0.187565	4.48908
	Q9UH62	ARMCX3	10.9667	10.913	10.9388	10.9946	11.1758	11.189	11.1508	11.1978	0.225087	4.48783
	Q96PL5	ERMAP	11.3956	11.2377	11.3144	11.4899	12.0344	11.9439	11.9914	11.992	0.631045	4.48103
	Q03154	ACY1	14.602	14.7439	14.7333	14.6336	15.0646	15.1011	15.0672	15.0935	0.403406	4.47244
	P08648	ITGA5	13.6621	13.6698	13.5657	13.5719	13.2107	13.1716	13.2757	13.1712	-0.410103	4.46785
	Q9Y5S1	TRPV2	13.3725	13.349	13.2421	13.2774	12.8701	12.8965	12.9622	12.9263	-0.396472	4.45746
	Q53S33	BOLA3	7.83104	7.8913	8.02198	7.81064	8.77832	8.55077	8.5866	8.66826	0.757244	4.45419
	P49821	NDUFV1	13.2413	13.3431	13.1748	13.1303	13.7718	13.8533	13.7676	13.7488	0.562999	4.44755
	O75306	NDUFS2	13.3747	13.2671	13.205	13.3158	13.8822	13.7955	13.9865	13.8487	0.587574	4.44528
	P07384	CAPN1	15.4941	15.5053	15.4995	15.4389	15.175	15.1453	15.241	15.222	-0.2886	4.43214
	Q86UY5	FAM83A	11.4342	11.2992	11.3713	11.5425	12.1004	12.1615	12.0277	12.2218	0.716046	4.43093
	P11717	IGF2R	15.4825	15.4517	15.3686	15.4593	15.0736	14.9681	15.081	15.0671	-0.393084	4.42719
	Q9NNW7	TXNRD2	13.5137	13.5124	13.4382	13.5084	13.9824	13.8212	13.9013	13.9372	0.417389	4.42371
	Q96GK7	FAHD2A	13.1024	13.1613	13.1203	13.1511	13.3674	13.3956	13.3324	13.4159	0.244076	4.42141
	P36578	RPL4	18.148	18.1361	18.1183	18.0967	17.9072	17.9686	17.9335	17.9508	-0.184748	4.41523
	Q9BRP4	PAAF1	12.1189	12.2447	12.1873	12.2328	12.6517	12.5561	12.6153	12.5538	0.398264	4.40863
	P00403	MT-CO2	14.3014	14.2595	14.3317	14.1123	14.9445	14.7972	14.9293	14.8666	0.633196	4.40811
	P98179	RBM3	10.5377	10.5824	10.611	10.5256	9.96743	10.0566	9.8068	9.99539	-0.60763	4.40305
	P50395	GDI2	17.051	17.1036	17.0437	17.066	16.923	16.8944	16.9112	16.9129	-0.155689	4.39902
	O95169	NDUFB8	11.2471	11.3647	11.4746	11.2992	12.0798	12.0026	11.9022	11.9974	0.64911	4.39028
	P46940	IQGAP1	16.0952	16.0929	16.0271	16.0438	15.8738	15.8302	15.8637	15.8594	-0.207994	4.38105
	Q9BQS7	HEPH	12.1501	11.964	12.155	12.1875	11.4239	11.5239	11.3366	11.4599	-0.678086	4.37909
	Q9UHQ9	CYB5R1	13.1512	13.1566	13.1059	13.1725	13.4951	13.3806	13.4609	13.4768	0.306817	4.37702
	Q9H3L0	MMADHC	11.9277	11.872	11.7807	11.9372	11.4106	11.408	11.4971	11.448	-0.438469	4.37368
	P04181	OAT	16.8382	16.7613	16.8394	16.8438	17.0878	17.1451	17.2047	17.1646	0.329859	4.36155
	Q96LA8	PRMT6	10.1351	9.96816	10.0163	10.0919	10.5757	10.7532	10.7734	10.8122	0.675743	4.3564
	Q6NZI2	CAVIN1	14.0091	14.1054	14.0575	13.9506	13.6539	13.6562	13.6391	13.6964	-0.369255	4.3457
	Q53FZ2	ACSM3	12.5483	12.6037	12.6976	12.6739	12.2493	12.2093	12.2495	12.165	-0.412566	4.34531
	Q15785	TOMM34	14.2375	14.2027	14.195	14.2247	14.0471	14.0737	14.0352	14.083	-0.155217	4.34257
	P30740	SERPINB1	14.8316	14.9109	14.7955	14.8612	14.5793	14.5185	14.5285	14.4888	-0.320997	4.33756
	Q92828	CORO2A	10.9182	10.8554	10.9028	10.8936	11.1517	11.1599	11.1033	11.0861	0.232728	4.32302
	Q9UHQ1	NARF	12.3319	12.4547	12.2474	12.2965	12.848	12.8024	12.8305	12.7812	0.482883	4.32298
	P22830	FECH	14.1815	14.1167	14.1602	14.2384	14.4746	14.4275	14.4755	14.4682	0.287233	4.32131
	Q5T5C0	STXBP5	11.723	11.6314	11.6034	11.6043	11.1878	11.1255	10.9746	11.0913	-0.5457	4.31204
	P23634	ATP2B4	12.3297	12.3656	12.3893	12.2801	11.9667	11.7991	11.7823	11.8213	-0.498846	4.30935
	P06733	ENO1	19.8243	19.8305	19.7956	19.7864	19.6862	19.6462	19.6645	19.645	-0.148756	4.30909
	Q96LJ7	DHRS1	11.792	11.6726	11.6573	11.7867	11.1783	11.0331	11.0304	11.2135	-0.613331	4.29208
	Q6P1M0	SLC27A4	13.0142	13.0328	13.0741	13.0429	13.1941	13.2232	13.2006	13.1788	0.158214	4.27979
	Q8N4L2	PIP4P2	9.84249	9.96973	9.89902	9.91107	9.58239	9.54206	9.461	9.47896	-0.389474	4.2752
	Q7Z2W4	ZC3HAV1	15.076	15.0962	15.0941	15.0232	15.3393	15.2893	15.3225	15.2712	0.233178	4.27363
	P02794	FTH1	13.2514	13.4208	13.4369	13.4459	14.058	14.1729	13.9447	14.1291	0.687372	4.26911
	P05091	ALDH2	15.0246	14.9615	14.8645	15.0134	14.518	14.3911	14.5077	14.5149	-0.483115	4.26906
	Q16718	NDUFA5	13.4291	13.4593	13.3105	13.3466	13.8182	13.7495	13.808	13.7527	0.395711	4.26384
	Q02809	PLOD1	14.2485	14.2644	14.217	14.2605	14.0062	14.0119	13.9434	14.049	-0.244965	4.24603
	Q15149	PLEC	17.0067	17.0186	17.0089	16.9415	16.8067	16.7933	16.778	16.8158	-0.195474	4.24301
	O75915	ARL6IP5	11.1406	11.0924	11.1108	11.1663	10.909	10.9171	10.9423	10.873	-0.217168	4.23914
	Q13277	STX3	11.9465	11.9262	11.8996	11.9617	12.2206	12.141	12.2516	12.2327	0.277959	4.2368
	Q96R06	SPAG5	14.0529	14.0237	14.0861	14.0115	14.2335	14.2076	14.2393	14.2177	0.180986	4.23103
	Q96J92	WNK4	10.3539	10.3609	10.3858	10.3616	10.8247	10.6907	10.6787	10.6861	0.354522	4.22302
	O43181	NDUFS4	10.8144	11.0996	10.9127	10.8416	11.8381	11.7446	11.5938	11.7811	0.822324	4.22007
	Q8WWM7	ATXN2L	14.9005	14.9393	14.9155	14.9111	14.7666	14.7588	14.7288	14.7932	-0.154729	4.21949
	Q9NXA8	SIRT5	10.2266	10.3611	10.2156	10.3545	10.8508	10.8757	10.725	10.8969	0.547628	4.21775
	O75352	MPDU1	12.9387	12.9721	13.0336	12.9203	13.3716	13.3094	13.3842	13.4749	0.418857	4.21583
	Q9NSI2	SLX9	12.7023	12.736	12.7857	12.6993	12.4236	12.3427	12.4517	12.3425	-0.3407	4.20748
	Q9Y450	HBS1L	14.2514	14.2266	14.2485	14.2918	14.0475	14.0023	14.0767	14.0617	-0.207505	4.20353
	P17568	NDUFB7	10.5078	10.5576	10.6632	10.6054	10.9818	11.1283	11.0063	11.0778	0.465018	4.20154
	Q9Y676	MRPS18B	12.3811	12.3682	12.3658	12.3342	12.5265	12.5535	12.49	12.526	0.161652	4.20129
	P09105	HBQ1	13.5756	13.5795	13.5397	13.6839	13.9062	13.9602	13.9348	13.9911	0.353439	4.19503
	P27348	YWHAQ	16.0252	16.0154	16.0258	16.0322	16.1694	16.1325	16.2006	16.1623	0.141571	4.19422
	O75208	COQ9	10.3259	10.4981	10.51	10.5053	10.9263	10.9286	10.8952	10.8905	0.450331	4.19354
	P20700	LMNB1	17.1368	17.1441	17.1629	17.026	16.8224	16.7931	16.7992	16.8114	-0.310899	4.19221
	Q04446	GBE1	12.3378	12.2619	12.3249	12.3912	11.8546	11.7462	11.8864	11.9361	-0.47314	4.19125
	Q9UBU8	MORF4L1	11.1632	11.1438	11.0913	11.1544	10.8977	10.9208	10.9028	10.8303	-0.25034	4.18536
	Q9UMS0	NFU1	12.4967	12.4887	12.4981	12.3647	12.8636	12.8261	12.8534	12.7786	0.368374	4.18355
	P09211	GSTP1	18.1786	18.1686	18.0934	18.2027	18.4895	18.4209	18.5199	18.4529	0.309962	4.16255
	Q9BTV4	TMEM43	14.3522	14.3588	14.3108	14.2952	14.1567	14.1676	14.1735	14.1359	-0.170838	4.15981
	P11498	PC	14.1916	14.0131	14.0518	14.1242	13.5998	13.5303	13.5984	13.6856	-0.491627	4.1587
	Q99536	VAT1	15.4205	15.5173	15.4925	15.4052	15.7164	15.7508	15.7575	15.7272	0.279108	4.15233
	Q6W2J9	BCOR	12.3304	12.2364	12.2775	12.2633	12.0343	12.0817	12.0133	12.0384	-0.234995	4.14266
	Q7L3T8	PARS2	10.1596	10.0396	10.2007	10.1814	10.5911	10.7329	10.6752	10.5744	0.498081	4.13781
	Q8WVB6	CHTF18	11.134	10.9142	10.9029	11.0268	11.5586	11.5234	11.5774	11.655	0.584105	4.13051
	O94822	LTN1	13.9671	13.9579	13.9022	13.9467	13.7799	13.7988	13.7517	13.7801	-0.165874	4.12658
	Q9Y4R8	TELO2	13.6774	13.692	13.7217	13.665	13.8335	13.8138	13.8441	13.8137	0.137236	4.1233
	P43362	MAGEA9	11.1205	11.3375	11.213	11.3193	11.7484	11.7196	11.7252	11.7623	0.491288	4.12303
	Q6BCY4	CYB5R2	10.6013	10.7778	10.7534	10.8527	11.3695	11.2994	11.2733	11.4197	0.594182	4.1169
	O75794	CDC123	13.918	13.8866	13.9465	13.8213	13.5395	13.406	13.5301	13.523	-0.393454	4.11553
	P61457	PCBD1	12.5034	12.5875	12.6176	12.6117	12.3234	12.312	12.2694	12.3146	-0.275138	4.108
	Q9BT23	LIMD2	6.46393	6.42792	6.13029	6.42756	5.19164	5.08883	5.10151	5.48622	-1.14538	4.10221
	P08670	VIM	18.9748	18.9459	19.0201	18.8461	18.4457	18.4948	18.5805	18.4594	-0.45162	4.10167
	O43488	AKR7A2	14.1032	14.1387	14.1149	14.1475	14.3175	14.2658	14.2825	14.2605	0.155501	4.09628
	P84095	RHOG	13.7679	13.7697	13.7133	13.7016	13.5633	13.562	13.5762	13.5527	-0.174573	4.09194
	Q9H299	SH3BGRL3	11.126	11.2601	11.2386	11.071	10.7287	10.7354	10.683	10.6354	-0.478299	4.08818
	O15031	PLXNB2	11.8121	11.8643	11.7225	11.6458	11.1435	11.2171	11.2654	11.2759	-0.535688	4.08445
	P68871	HBB	9.94665	10.4245	10.311	9.94874	11.4861	11.3535	11.2941	11.4955	1.24959	4.08133
	P0DMV8;P0DMV9	HSPA1A;HSPA1B	19.7256	19.7868	19.8389	19.704	20.0941	20.0491	20.0763	20.0515	0.303911	4.0795
	P78316	NOP14	13.6388	13.6285	13.624	13.6179	13.4237	13.3595	13.4397	13.4594	-0.206753	4.07587
	P08133	ANXA6	10.6877	10.4939	10.527	10.5063	11.0941	11.3378	11.3509	11.361	0.732195	4.06728
	Q15004	PCLAF	10.5934	10.6703	10.7868	10.4706	9.92602	10.0348	9.97531	9.96979	-0.653799	4.06575
	Q99622	C12orf57	11.4443	11.428	11.49	11.4373	10.9327	10.8659	11.1036	10.96	-0.484364	4.0651
	O60313	OPA1	14.7553	14.7316	14.7131	14.7127	14.5139	14.5607	14.5868	14.5254	-0.181513	4.06458
	P22695	UQCRC2	14.8341	14.8113	14.7232	14.8704	15.1076	15.0936	15.1347	15.1125	0.302339	4.06355
	A0A0B4J2D5;P0DPI2	GATD3B;GATD3	13.406	13.3361	13.4096	13.3567	13.5914	13.6919	13.629	13.6269	0.257711	4.0566
	Q68E01	INTS3	12.1792	12.2119	12.2159	12.2568	11.705	11.7979	11.5272	11.6434	-0.547557	4.05479
	O95182	NDUFA7	10.2658	10.528	10.6062	10.3922	11.2756	11.2231	11.117	11.2606	0.771004	4.04903
	O75330	HMMR	13.5062	13.489	13.5918	13.46	13.8964	13.8284	13.818	13.8026	0.324627	4.04503
	P24752	ACAT1	16.0615	16.0441	15.9451	16.0061	16.3959	16.2791	16.3868	16.3607	0.341427	4.0382
	O15498	YKT6	11.3943	11.4153	11.4318	11.4139	11.5726	11.6591	11.675	11.6279	0.219842	4.03719
	P29372	MPG	12.8171	12.8447	12.8019	12.7767	12.5863	12.4725	12.5694	12.5115	-0.27517	4.03448
	Q9UI09	NDUFA12	11.767	11.8865	12.0174	11.7623	12.6813	12.8121	12.5175	12.6109	0.797178	4.03415
	Q96A08	H2BC1	7.87766	7.9067	8.00536	8.173	8.65407	8.59864	8.68799	8.75812	0.684022	4.02615
	Q12849	GRSF1	15.2554	15.261	15.2673	15.172	14.9637	14.9136	14.9089	15.004	-0.29136	4.02162
	Q13188	STK3	11.6564	11.6585	11.6344	11.5786	11.4591	11.4649	11.4617	11.4472	-0.17375	4.01749
	Q99956	DUSP9	6.02542	5.68685	5.97809	6.10773	7.05589	7.24565	6.85576	7.07416	1.10834	4.01185
	P09382	LGALS1	16.3139	16.4436	16.3832	16.3307	16.0553	16.0565	15.9831	16.0756	-0.325205	4.01164
	P82673	MRPS35	11.6704	11.7472	11.7533	11.7077	11.9156	11.9106	11.8864	11.9057	0.184941	4.00791
	Q9BU61	NDUFAF3	12.5804	12.47	12.4177	12.4232	12.9576	12.8395	12.9808	12.9	0.446663	3.99771
	O14880	MGST3	12.1762	12.3692	12.0259	12.295	12.9035	12.8796	12.9696	12.9191	0.701361	3.99654
	P20839	IMPDH1	14.1542	14.168	14.0703	14.1431	14.46	14.3713	14.4142	14.3753	0.2713	3.98681
	Q9ULH0	KIDINS220	13.7704	13.7707	13.7339	13.6589	13.5022	13.4956	13.4681	13.4846	-0.245842	3.97336
	Q9P2E9	RRBP1	13.7476	13.788	13.8102	13.8126	13.6081	13.5778	13.5193	13.5863	-0.216755	3.9646
	Q9UGI8	TES	13.5541	13.4306	13.4327	13.569	13.1666	13.1362	13.1267	13.1655	-0.347869	3.95665
	Q96ME7	ZNF512	12.6572	12.7434	12.7035	12.7088	12.4562	12.4567	12.3991	12.3422	-0.289629	3.94706
	Q9BXL5	HEMGN	15.4659	15.6045	15.71	15.3887	16.2289	16.1877	16.2078	16.152	0.651829	3.94511
	Q00587	CDC42EP1	11.0339	10.8898	11.0524	10.9431	11.3438	11.4242	11.3564	11.3339	0.384761	3.93946
	Q9NX14	NDUFB11	11.4759	11.411	11.5528	11.437	11.8775	11.7893	11.8677	11.7754	0.358274	3.93085
	O75489	NDUFS3	14.613	14.566	14.3496	14.5673	15.0897	15.0203	15.0795	15.1283	0.555452	3.91909
	Q9NQ48	LZTFL1	12.0724	12.2089	12.1011	12.0131	12.5475	12.4831	12.5958	12.4883	0.429781	3.91824
	Q53FT3	HIKESHI	11.6818	11.7632	11.7058	11.7623	12.2555	12.1281	12.0477	12.1938	0.427993	3.90188
	O14841	OPLAH	12.9036	12.8991	12.9054	12.9068	13.1786	13.0603	13.1138	13.1484	0.22159	3.89732
	Q8NBK3	SUMF1	7.47249	7.51687	7.36754	7.05203	8.22676	8.32262	8.27461	8.32622	0.935318	3.89644
	Q9NQC3	RTN4	15.7872	15.7783	15.7931	15.7314	15.96	16.0241	16.0228	15.9461	0.215771	3.88876
	Q9C0E2	XPO4	11.8328	11.8274	11.776	11.7995	12.0433	12.0388	12.0487	12.1518	0.261726	3.8879
	Q9P2B2	PTGFRN	11.2105	11.2273	11.1024	11.1667	10.6571	10.6947	10.8553	10.7176	-0.445545	3.88461
	P31930	UQCRC1	15.8452	15.8012	15.7996	15.8187	16.0366	15.9583	16.0425	15.9964	0.192276	3.87448
	Q9HCN4	GPN1	10.8838	10.8808	10.9325	10.9752	11.1322	11.1685	11.2176	11.2212	0.266817	3.87367
	Q9UNW1	MINPP1	13.3202	13.2459	13.2039	13.316	12.827	12.7982	12.9235	12.9481	-0.397256	3.87283
	Q9Y6M9	NDUFB9	12.7622	12.5684	12.6643	12.6334	13.0192	13.0383	13.0842	13.1341	0.411909	3.87144
	Q5T440	IBA57	12.5854	12.5473	12.506	12.5248	12.8669	12.7634	12.8746	12.7878	0.282269	3.87108
	Q9BSD7	NTPCR	13.227	13.2948	13.3411	13.37	13.6231	13.608	13.7153	13.6387	0.338043	3.86909
	Q8TCC3	MRPL30	10.4212	10.3666	10.3096	10.3909	10.7833	10.6828	10.6644	10.6552	0.324373	3.86038
	O95352	ATG7	13.102	13.199	13.1976	13.1619	12.8399	12.8719	12.9493	12.8904	-0.277231	3.86021
	P55786	NPEPPS	16.0099	16.0513	16.0103	16.0058	15.8883	15.8664	15.901	15.9144	-0.126794	3.85939
	Q9NX20	MRPL16	12.3312	12.3965	12.5034	12.3686	12.741	12.7812	12.7061	12.7791	0.351928	3.8583
	Q9Y5X3	SNX5	13.9283	13.8754	13.8022	13.8479	13.5547	13.4935	13.6104	13.5695	-0.306422	3.8553
	Q8N8N7	PTGR2	12.3376	12.3268	12.2383	12.19	12.6235	12.6083	12.6707	12.5771	0.346703	3.8535
	O14929	HAT1	15.5134	15.4341	15.3989	15.4504	15.2012	15.2209	15.241	15.2466	-0.221788	3.83884
	Q9BW27	NUP85	13.7501	13.7355	13.7125	13.7242	13.8501	13.8322	13.8931	13.8726	0.131425	3.83271
	Q01082	SPTBN1	15.3636	15.2755	15.2183	15.4554	14.8275	14.897	14.8417	14.8931	-0.463343	3.82513
	P82912	MRPS11	11.6481	11.5831	11.7009	11.5257	11.9468	12.0947	12.0799	12.0489	0.428145	3.82469
	Q8TAC1	RFESD	11.7565	11.8138	11.5456	11.8027	12.2756	12.2339	12.3205	12.2904	0.550435	3.82456
	Q8IYB3	SRRM1	13.5174	13.627	13.5987	13.5395	13.3133	13.2954	13.302	13.2128	-0.28978	3.82369
	P10746	UROS	11.8082	11.9201	12.0827	11.7603	12.5338	12.4927	12.5989	12.4987	0.638199	3.82076
	O60271	SPAG9	14.3918	14.4025	14.4208	14.4257	14.2771	14.2875	14.2344	14.2168	-0.15627	3.80248
	Q6UB35	MTHFD1L	15.3162	15.2906	15.2903	15.3183	15.0676	14.9997	15.0962	15.1238	-0.232038	3.80032
	Q06323	PSME1	15.5654	15.5387	15.5685	15.5513	15.3961	15.3824	15.4318	15.4491	-0.141161	3.79478
	P52209	PGD	17.8868	17.8914	17.825	17.9299	17.6639	17.6445	17.6992	17.6922	-0.208279	3.77738
	O43707	ACTN4	17.3468	17.3701	17.4326	17.4023	17.2123	17.2434	17.2133	17.2099	-0.168231	3.77318
	Q08752	PPID	15.2181	15.2417	15.2181	15.2153	15.3805	15.3414	15.4241	15.4202	0.168219	3.76926
	Q08722	CD47	12.276	12.2802	12.1818	12.2478	11.4936	11.5028	11.6986	11.7858	-0.626255	3.75787
	P03915	MT-ND5	8.7059	8.53005	8.59322	8.75334	9.28203	9.18129	9.08945	9.27435	0.561153	3.75573
	O75363	BCAS1	7.28299	7.90865	8.05164	7.67429	9.49341	9.29397	9.43145	9.05607	1.58934	3.75032
	P25208	NFYB	11.5698	11.6121	11.6519	11.5966	11.8462	11.805	11.7901	11.7679	0.19469	3.74461
	Q9P000	COMMD9	11.9275	11.9864	11.9234	11.9977	11.7519	11.8068	11.753	11.7608	-0.190649	3.73977
	Q9UBF2	COPG2	14.3538	14.334	14.3243	14.3483	14.2269	14.219	14.242	14.2667	-0.101436	3.7331
	Q16740	CLPP	12.9249	12.9194	12.9057	12.865	12.7945	12.7542	12.7458	12.7561	-0.141069	3.73265
	Q15714	TSC22D1	9.06015	9.01361	9.12161	9.07933	9.40431	9.30591	9.35417	9.4483	0.309499	3.72839
	P09972	ALDOC	15.0794	15.3249	15.1285	15.0166	15.7668	15.6466	15.7108	15.7388	0.578393	3.72265
	O00425	IGF2BP3	15.5399	15.5667	15.5807	15.564	15.6906	15.6582	15.6739	15.6458	0.104303	3.71921
	Q1KMD3	HNRNPUL2	15.6264	15.5923	15.5587	15.5902	15.7032	15.7204	15.7304	15.7061	0.12311	3.71641
	O95466	FMNL1	11.1235	10.7975	10.9707	10.8456	10.0954	10.1904	10.2667	10.3278	-0.714256	3.71354
	P53634	CTSC	13.356	13.3198	13.2043	13.2304	12.9219	12.9157	12.9983	12.9614	-0.328279	3.7074
	Q13423	NNT	14.576	14.5038	14.5263	14.5523	14.3945	14.3405	14.3898	14.3871	-0.161594	3.70421
	O43920	NDUFS5	11.923	12.0451	11.8106	11.9135	12.4779	12.334	12.4011	12.5228	0.510918	3.70163
	Q6IN84	MRM1	11.8104	11.6706	11.8057	11.7388	12.104	12.0426	12.1904	12.1334	0.361232	3.69651
	P23284	PPIB	17.0957	17.0287	17.0507	16.9982	16.8111	16.7055	16.7468	16.8199	-0.272475	3.69134
	P11171	EPB41	15.5667	15.6037	15.6195	15.6121	15.7227	15.7427	15.7475	15.6999	0.127714	3.6912
	O15269	SPTLC1	13.5777	13.6245	13.5854	13.5396	13.432	13.4179	13.4195	13.451	-0.151667	3.68771
	O14672	ADAM10	12.7444	12.6332	12.5472	12.6109	12.2164	12.2245	12.2721	12.3167	-0.376474	3.68327
	Q8N8R5	C2orf69	6.61565	6.75276	6.66095	7.01663	7.63984	7.50084	7.48486	7.50294	0.770626	3.68217
	Q6GMV2	SMYD5	10.9498	10.9528	10.9068	10.9414	11.2873	11.1646	11.1466	11.2291	0.269232	3.67944
	P49406	MRPL19	12.7024	12.6517	12.5971	12.6946	12.9226	12.8672	12.8586	12.9045	0.2268	3.67396
	Q8NFH5	NUP35	13.4511	13.4326	13.4274	13.5013	13.6638	13.7347	13.6285	13.6685	0.220774	3.67094
	Q9H4L5	OSBPL3	12.9728	13.0193	12.8947	12.9574	12.7121	12.7236	12.7689	12.7355	-0.226025	3.6693
	Q00013	MPP1	16.4087	16.3997	16.3877	16.4065	16.4968	16.4585	16.5003	16.4827	0.0839467	3.66739
	Q9Y2W1	THRAP3	15.192	15.2318	15.2624	15.2114	15.0701	15.0856	15.0562	15.0162	-0.167384	3.66426
	P05023	ATP1A1	16.9454	16.9459	16.8837	16.8838	17.0826	17.051	17.1021	17.0997	0.169191	3.66384
	Q02252	ALDH6A1	11.8062	11.5719	11.62	11.6718	11.0048	11.0462	11.131	11.2349	-0.56324	3.64781
	P07686	HEXB	13.6793	13.6749	13.6357	13.6389	13.8232	13.7955	13.8006	13.8731	0.1659	3.64638
	P09874	PARP1	17.151	17.1673	17.1579	17.1445	17.1165	17.1045	17.1028	17.0972	-0.0499449	3.64306
	O00139	KIF2A	14.1579	14.2125	14.0959	14.1625	13.9732	13.9176	13.914	13.9525	-0.217892	3.64254
	Q9BS26	ERP44	14.9369	15.0483	14.9515	14.9416	14.7449	14.7665	14.7688	14.7477	-0.212612	3.64054
	Q9BRP1	PDCD2L	11.8631	11.9311	11.8024	11.8746	12.0746	12.1312	12.1379	12.0878	0.240078	3.63746
	Q8NG06	TRIM58	10.1703	10.3597	10.5148	10.6041	11.2394	11.1076	11.2358	11.1903	0.781059	3.63455
	Q9BV57	ADI1	13.5417	13.4684	13.5883	13.5867	13.263	13.3254	13.2657	13.3158	-0.253799	3.63182
	Q6UW68	TMEM205	9.1104	9.26922	9.29578	9.16967	9.67536	9.77669	9.60346	9.81739	0.506958	3.63118
	P49755	TMED10	14.1227	14.144	14.19	14.184	14.0128	14.0036	14.0408	14.022	-0.140363	3.63065
	Q99848	EBNA1BP2	14.6782	14.6563	14.7147	14.6171	14.4939	14.5037	14.5145	14.4826	-0.167902	3.63042
	Q9Y5J1	UTP18	13.5193	13.4825	13.4791	13.4705	13.342	13.3841	13.3861	13.35	-0.122305	3.6284
	O15382	BCAT2	13.2485	13.286	13.261	13.219	13.4543	13.3792	13.458	13.445	0.180507	3.62675
	Q92614	MYO18A	14.2048	14.303	14.2952	14.2333	14.5898	14.4895	14.4858	14.5497	0.269608	3.62663
	Q9Y3B2	EXOSC1	11.9825	12.0033	11.9314	12.0346	12.2356	12.1713	12.2159	12.1701	0.2103	3.61211
	O15247	CLIC2	14.9955	15.0011	14.9573	15.0647	15.1841	15.241	15.2398	15.2819	0.232017	3.61203
	O60762	DPM1	13.5664	13.5426	13.5161	13.5688	13.3389	13.3409	13.4093	13.4023	-0.175644	3.6119
	Q96GQ7	DDX27	14.832	14.8109	14.8525	14.7713	14.6676	14.6576	14.6623	14.6921	-0.146755	3.61127
	P07738	BPGM	11.6418	11.6652	11.5503	11.7678	12.0177	12.0874	12.0235	12.1395	0.410703	3.60603
	Q13351	KLF1	8.81422	8.89198	9.13352	8.9028	9.45218	9.61378	9.66856	9.56391	0.638977	3.60383
	P29972	AQP1	7.05128	6.91252	6.95651	6.33166	8.26183	8.1795	8.11657	7.99596	1.32547	3.59606
	O60610	DIAPH1	17.1103	17.194	17.1222	17.0839	16.9355	16.9132	16.9576	16.9197	-0.196111	3.5942
	O60783	MRPS14	7.74354	7.80731	8.07563	7.69168	8.62043	9.01252	8.98207	8.69991	0.999189	3.58398
	P52306	RAP1GDS1	14.0892	13.9972	14.0171	14.0245	13.7721	13.733	13.8486	13.8063	-0.242006	3.58257
	O95319	CELF2	12.5418	12.3175	12.2561	12.5173	11.8301	11.8911	11.7444	11.7723	-0.598712	3.57877
	Q96PM9	ZNF385A	11.6996	11.7073	11.7381	11.5839	11.1716	11.1801	10.9136	11.1863	-0.569333	3.57838
	Q9BV40	VAMP8	13.4905	13.5783	13.5857	13.4622	13.2658	13.1497	13.1623	13.2433	-0.323903	3.57789
	O00217	NDUFS8	13.6622	13.7097	13.7699	13.5261	14.2103	14.0764	14.1122	14.2388	0.492457	3.5701
	P03886	MT-ND1	8.7205	8.70111	8.41555	8.2607	9.40866	9.51804	9.4148	9.68222	0.981467	3.56878
	O60678	PRMT3	12.9586	12.9647	12.9111	12.9873	13.0702	13.1026	13.1	13.1164	0.141861	3.56006
	O00483	NDUFA4	13.59	13.5687	13.5216	13.6316	14.0604	13.8805	13.8934	14.0266	0.387238	3.55721
	Q14C86	GAPVD1	15.149	15.1778	15.0969	15.1616	15.2774	15.3042	15.3272	15.3349	0.164604	3.55696
	Q9BW04	SARG	9.49389	9.79369	10.1087	9.59278	10.8199	11.0437	10.7467	11.0014	1.15565	3.55033
	Q96P16	RPRD1A	12.7232	12.6821	12.6226	12.7576	12.9673	12.9101	13.0104	12.9721	0.268601	3.54939
	Q00796	SORD	13.3005	13.4676	13.372	13.1796	13.7986	13.762	13.8525	13.8263	0.479946	3.54755
	Q8NFW8	CMAS	12.8079	12.8345	12.8697	12.833	13.1492	13.0459	13.0162	13.1005	0.241659	3.54587
	O15479	MAGEB2	13.373	13.2711	13.3489	13.4603	13.6391	13.6907	13.6713	13.6674	0.303801	3.5438
	Q04828	AKR1C1	15.1931	14.9922	15.0508	15.1881	14.4244	14.4959	14.6619	14.615	-0.556774	3.54327
	Q9P0L0	VAPA	14.638	14.6249	14.6382	14.491	14.3322	14.2941	14.2786	14.3334	-0.288449	3.54277
	Q96EM0	L3HYPDH	10.2664	10.4261	10.4422	10.3234	10.7422	10.9055	10.9324	11.0197	0.535437	3.53093
	Q96DG6	CMBL	15.9191	15.8335	15.7951	15.8678	15.6429	15.6359	15.6721	15.6378	-0.206698	3.52904
	O43464	HTRA2	13.0794	13.0296	13.0296	13.1868	13.4176	13.3673	13.4553	13.5087	0.355864	3.52878
	P51970	NDUFA8	13.608	13.7247	13.7459	13.6159	13.9988	14.0593	13.9542	13.9652	0.320731	3.52541
	Q6PJT7	ZC3H14	12.8432	12.9036	12.9065	12.8276	12.6837	12.7086	12.7102	12.7231	-0.163835	3.52426
	Q9NZN4	EHD2	12.9205	13.0984	12.9824	12.9111	12.6393	12.6281	12.5627	12.6573	-0.356246	3.52242
	Q9P015	MRPL15	13.4748	13.5039	13.5193	13.5092	13.6247	13.6998	13.7286	13.725	0.192755	3.51297
	Q9H4B7	TUBB1	7.76033	8.04747	7.98399	8.00888	8.62781	8.69869	8.70094	9.02283	0.812404	3.51106
	Q5VWZ2	LYPLAL1	11.7555	11.5958	11.5232	11.702	12.0971	12.0045	12.1377	12.0925	0.438815	3.50611
	P51531	SMARCA2	11.3668	11.2768	11.2301	11.1532	10.8052	10.7964	10.7397	10.9261	-0.439872	3.50497
	Q9Y4H4	GPSM3	8.62778	8.58107	8.75429	9.05246	7.79619	7.99357	7.78954	7.94401	-0.873074	3.5042
	P15954	COX7C	12.1465	12.0855	12.1029	11.899	12.4787	12.4678	12.5593	12.6003	0.468046	3.50146
	Q8NFV4	ABHD11	11.7298	11.8974	11.6387	11.7427	12.2078	12.1414	12.2634	12.1669	0.442678	3.50142
	P30825	SLC7A1	11.5309	11.412	11.4796	11.537	11.0701	11.2179	11.1669	11.2034	-0.325337	3.49619
	Q96HY6	DDRGK1	12.9134	12.9544	12.9747	12.8782	12.7446	12.656	12.7173	12.7363	-0.216601	3.49608
	Q15345	LRRC41	9.63093	9.50688	9.48962	9.63469	9.14816	9.13767	9.28483	9.16212	-0.382333	3.4936
	Q17R31	TATDN3	8.28125	8.07989	8.09457	8.421	9.04298	8.88113	9.0751	8.83464	0.739284	3.48697
	Q53QV2	LBH	5.56831	4.90113	5.04646	NaN	6.61629	6.26973	6.89524	6.66373	1.51173	3.4849
	B1AK53	ESPN	9.54626	9.13609	8.98942	9.12955	10.2031	10.2637	10.5434	10.6968	1.22642	3.48033
	Q8WWK9	CKAP2	11.5169	11.5852	11.5614	11.7271	11.9099	11.9365	11.9516	11.964	0.342876	3.47733
	Q14331	FRG1	12.3537	12.2757	12.2932	12.4071	12.0364	11.9928	12.0371	12.1148	-0.287149	3.47538
	P54577	YARS1	18.048	18.0446	17.9468	18.0128	17.8013	17.7737	17.8391	17.829	-0.202298	3.47374
	Q92482	AQP3	7.24653	7.80714	7.62257	7.42993	6.59234	6.30366	6.37781	6.05707	-1.19382	3.46862
	Q96CS3	FAF2	13.7269	13.725	13.7319	13.718	13.8574	13.8485	13.8621	13.9373	0.150863	3.46526
	Q08379	GOLGA2	14.0202	13.9752	14.0768	13.9628	13.7507	13.8256	13.799	13.7779	-0.220485	3.46408
	Q8IYA6	CKAP2L	10.5596	10.6363	10.6539	10.6748	10.9319	10.8828	10.92	11.0457	0.313926	3.46347
	P35658	NUP214	15.9438	15.9822	16.0144	15.9542	16.1216	16.1011	16.0832	16.1214	0.133172	3.46199
	P61247	RPS3A	17.2943	17.3067	17.3097	17.2255	17.0959	17.0564	17.119	17.1274	-0.184369	3.46021
	P37802	TAGLN2	17.9019	17.8965	17.87	17.8633	17.815	17.785	17.7832	17.7978	-0.0876536	3.45944
	Q6NXE6	ARMC6	12.5109	12.5721	12.5272	12.5591	12.325	12.235	12.2879	12.3744	-0.236738	3.45646
	Q9UHK0	NUFIP1	9.95665	10.1908	10.1148	9.95434	9.24059	9.29242	9.17686	9.55477	-0.737983	3.45522
	P03905	MT-ND4	10.242	10.3643	10.3759	10.4509	10.9406	10.8063	10.7144	10.8118	0.459996	3.45374
	P31350	RRM2	14.3018	14.2174	14.322	14.2861	14.5048	14.4824	14.5644	14.601	0.25633	3.45291
	O75791	GRAP2	12.0643	12.0821	12.044	11.9601	11.6232	11.6428	11.7354	11.7864	-0.340686	3.4527
	O60232	ZNRD2	12.5924	12.7211	12.7405	12.6537	13.2151	13.0223	13.0188	13.1328	0.420317	3.44813
	O60664	PLIN3	15.3885	15.4815	15.5094	15.4045	15.2202	15.2279	15.1585	15.1507	-0.256635	3.44462
	P49588	AARS1	17.452	17.4994	17.396	17.4293	17.6425	17.5928	17.6656	17.6546	0.194715	3.44348
	Q99638	RAD9A	8.76077	8.47225	8.4891	8.70113	9.25145	9.09917	9.18695	9.18171	0.574008	3.44007
	Q96GC5	MRPL48	11.1145	11.0517	11.0582	11.2506	11.4668	11.4619	11.4723	11.43	0.339007	3.43815
	Q09472	EP300	11.7052	11.7297	11.7024	11.7368	11.594	11.5854	11.5676	11.6368	-0.122588	3.43777
	Q92841	DDX17	18.4052	18.3744	18.333	18.3706	18.2423	18.2406	18.2626	18.2682	-0.117373	3.428
	Q15555	MAPRE2	13.0545	13.0055	12.9255	13.0372	12.7421	12.7193	12.8134	12.7351	-0.253214	3.42561
	Q9Y6Y0	IVNS1ABP	11.3228	11.0602	10.8982	10.9872	10.25	10.1854	10.2293	10.4606	-0.785783	3.41993
	Q9Y4L1	HYOU1	16.7321	16.773	16.7126	16.7056	16.5849	16.5124	16.5804	16.5831	-0.165613	3.41716
	Q02790	FKBP4	15.8109	15.91	15.8238	15.7631	16.0727	16.0274	16.0623	16.0824	0.234241	3.4152
	P22557	ALAS2	9.35782	8.90285	9.23546	9.71773	10.5453	10.4595	10.5409	10.4972	1.20727	3.41467
	Q96EK6	GNPNAT1	11.111	11.1569	11.1139	11.1535	11.323	11.2522	11.3261	11.3571	0.180766	3.41232
	P52895	AKR1C2	11.015	10.8833	11.0849	11.2505	10.3361	10.4826	10.4283	10.524	-0.615663	3.4109
	P12318	FCGR2A	11.4695	11.6446	11.7359	11.5445	11.0058	11.1646	10.99	10.8779	-0.58907	3.4107
	Q9P032	NDUFAF4	13.0391	13.2259	13.2486	13.0916	13.61	13.5356	13.6458	13.5106	0.424226	3.39901
	Q3ZCQ8	TIMM50	14.6514	14.6282	14.65	14.6744	14.7629	14.7586	14.8219	14.8195	0.139702	3.39883
	Q02880	TOP2B	15.1543	15.1042	15.1379	15.1216	14.9821	14.984	14.962	15.038	-0.137957	3.39736
	Q9BXL7	CARD11	10.3782	10.5258	10.5839	10.3675	9.87071	10.0841	9.92435	9.85395	-0.530572	3.39144
	Q8ND90	PNMA1	8.03094	7.91223	7.87411	8.20747	8.52951	8.53507	8.65489	8.56004	0.563691	3.37702
	Q9UK22	FBXO2	10.6171	10.7511	10.3683	10.2712	11.3065	11.2775	11.2807	11.2533	0.77754	3.3747
	P12270	TPR	16.5355	16.5446	16.626	16.5051	16.3722	16.3505	16.3208	16.3705	-0.199293	3.37375
	Q13895	BYSL	14.9843	14.9988	14.9773	14.8658	14.7183	14.6497	14.7222	14.7321	-0.250967	3.36838
	A8MPS7	YDJC	10.961	11.0564	11.1016	11.0891	11.4898	11.4465	11.3103	11.3772	0.35392	3.36833
	P05556	ITGB1	14.4085	14.3886	14.4092	14.262	13.9912	14.0304	14.0598	14.1254	-0.315406	3.36151
	Q53H82	LACTB2	13.2171	13.113	13.0717	13.2434	13.4243	13.5003	13.4931	13.5323	0.326242	3.35729
	Q93009	USP7	15.4383	15.4218	15.3626	15.3922	15.1842	15.1416	15.2225	15.2528	-0.203433	3.3552
	Q5UIP0	RIF1	14.6432	14.6154	14.6535	14.5816	14.4874	14.3984	14.4479	14.3916	-0.192102	3.35355
	Q9Y606	PUS1	13.4861	13.4868	13.4277	13.4732	13.5832	13.5898	13.6481	13.6233	0.142664	3.35272
	Q92551	IP6K1	9.86037	10.0193	9.98394	9.97717	10.2374	10.1999	10.249	10.1901	0.258904	3.34928
	P60866	RPS20	14.9982	15.0072	15.0497	14.9883	14.7775	14.7866	14.8867	14.8102	-0.195569	3.34853
	O75943	RAD17	10.0892	10.071	10.1492	10.127	10.3125	10.2653	10.3123	10.2411	0.173667	3.34246
	Q9BU64	CENPO	9.34985	9.24536	9.2544	9.32793	9.6783	9.60708	9.50444	9.62323	0.308878	3.3409
	P48645	NMU	10.5178	10.4245	10.6829	10.3018	11.0818	11.0507	11.0022	11.1352	0.585699	3.33573
	P42224	STAT1	14.4869	14.4342	14.4156	14.487	14.2708	14.2879	14.3194	14.231	-0.178648	3.33241
	Q8NC56	LEMD2	12.6051	12.5419	12.6472	12.6237	12.4401	12.3857	12.4219	12.3534	-0.204197	3.33206
	Q12907	LMAN2	15.585	15.4427	15.5064	15.5335	15.1369	15.1422	15.2411	15.2777	-0.317408	3.33081
	O43639	NCK2	10.6843	10.9276	10.7286	10.7956	11.2278	11.2497	11.2389	11.1138	0.423518	3.32568
	Q16385	SSX2	10.9756	11.032	10.925	10.9863	10.6416	10.6148	10.7485	10.7551	-0.289708	3.32336
	Q86VU5	COMTD1	11.8678	11.8085	11.7918	11.8759	12.0606	11.984	12.0827	12.0856	0.217211	3.32024
	O95478	NSA2	12.9612	13.017	12.9038	12.8348	12.6042	12.6302	12.6389	12.684	-0.289858	3.3164
	Q8WYP5	AHCTF1	14.1765	14.1592	14.1958	14.1124	14.0084	13.9417	13.9792	14.0232	-0.172843	3.31408
	P61313	RPL15	16.5102	16.5717	16.5406	16.4828	16.3127	16.3694	16.3224	16.3861	-0.17866	3.31247
	O75081	CBFA2T3	12.2651	12.3359	12.3068	12.3282	11.908	11.9305	11.626	11.832	-0.484897	3.31137
	Q9BZE1	MRPL37	13.2924	13.2336	13.2723	13.1657	13.4285	13.4867	13.5408	13.5203	0.253097	3.30882
	P80303	NUCB2	13.2909	13.2966	13.4148	13.3074	13.0617	13.0199	12.9291	13.0811	-0.304439	3.30705
	Q16795	NDUFA9	13.1567	13.2016	13.3688	13.1317	13.6322	13.7047	13.5885	13.5796	0.411559	3.30463
	P46776	RPL27A	17.3141	17.2925	17.3081	17.2393	17.1662	17.1262	17.1725	17.1402	-0.137231	3.30248
	Q70J99	UNC13D	14.2773	14.3413	14.2678	14.2087	14.0655	14.0467	14.0999	14.0833	-0.199954	3.29993
	P50552	VASP	13.9002	13.9512	14.0359	13.9017	13.7179	13.7255	13.6333	13.6758	-0.259132	3.29353
	P50579	METAP2	15.2569	15.2054	15.3341	15.2706	15.026	15.0773	15.0927	15.0538	-0.204272	3.29143
	Q9NXU5	ARL15	11.4444	11.3738	11.4221	11.4142	11.2665	11.1672	11.2455	11.2523	-0.180722	3.28958
	P46734	MAP2K3	8.39713	9.0159	9.00803	8.67328	9.77038	9.96455	9.96561	9.73624	1.08561	3.28593
	P18577;Q02161	RHCE;RHD	7.17059	7.63426	6.66709	7.75004	8.90861	9.20815	9.45272	9.03347	1.84524	3.28574
	Q9P2J5	LARS1	16.7932	16.8196	16.7918	16.7726	16.8825	16.8539	16.8774	16.8834	0.0800061	3.28474
	Q13813	SPTAN1	13.7706	13.8434	13.806	13.6775	13.4454	13.5483	13.4724	13.5032	-0.282068	3.28435
	P43121	MCAM	12.0389	12.2746	12.182	11.8219	11.429	11.3762	11.398	11.4369	-0.669333	3.27823
	Q96AY2	EME1	5.35125	5.6111	5.78476	5.98406	6.64378	7.10451	6.85767	7.26083	1.28391	3.27774
	O94842	TOX4	11.8734	11.8528	11.7567	11.7533	11.5162	11.4696	11.5922	11.5557	-0.275634	3.27472
	P15559	NQO1	12.5538	12.4557	12.5759	12.6245	12.1148	12.2627	12.2606	12.2338	-0.334493	3.27413
	Q9UQR0	SCML2	12.8978	12.9405	12.9431	12.8298	13.2417	13.1116	13.2694	13.2968	0.327069	3.2721
	Q96JG6	VPS50	10.9249	10.8958	10.8966	10.8273	11.1447	11.1116	11.038	11.0771	0.206727	3.2669
	Q9BRT6	LLPH	11.4504	11.3898	11.4033	11.3356	11.179	11.2415	11.1622	11.1418	-0.213651	3.26668
	Q9NP81	SARS2	13.5737	13.4988	13.5245	13.5545	13.6489	13.667	13.6934	13.6552	0.128305	3.26333
	P78318	IGBP1	13.157	13.1319	13.2312	13.1645	12.9936	12.9745	12.984	12.8923	-0.210035	3.26169
	O43674	NDUFB5	9.62381	9.6241	9.45062	9.48933	10.1254	10.1341	10.4766	10.5114	0.764925	3.26049
	P30536	TSPO	10.9329	11.0563	11.0566	10.8865	11.2651	11.268	11.3394	11.3195	0.314938	3.25955
	Q9NUQ7	UFSP2	11.2118	11.3393	11.2218	11.181	10.796	10.9032	10.9358	10.9658	-0.338279	3.25808
	Q92615	LARP4B	13.4411	13.3983	13.4352	13.3559	13.2261	13.0939	13.2038	13.1308	-0.243952	3.2567
	P08603	CFH	10.4228	10.1856	10.5069	10.4191	9.7782	9.6518	9.51886	9.86401	-0.680348	3.25562
	Q96AB3	ISOC2	11.9988	12.021	12.0179	12.1465	12.2813	12.39	12.3772	12.2974	0.290398	3.2554
	P51178	PLCD1	13.0244	13.2792	13.1485	12.904	13.6235	13.626	13.6717	13.6082	0.543346	3.24906
	Q99543	DNAJC2	14.6294	14.6393	14.6771	14.6163	14.5234	14.5449	14.5242	14.5576	-0.103004	3.24878
	Q9BVL2	NUP58	12.1561	12.1749	12.124	12.1482	12.2775	12.3875	12.348	12.4097	0.204898	3.24854
	P49069	CAMLG	9.69537	9.90192	9.6725	9.78271	9.23915	9.31307	9.32613	9.43307	-0.435267	3.24831
	Q9Y6K5	OAS3	6.9387	7.55677	7.68934	8.39319	9.73397	9.68584	9.65459	9.50796	2.00109	3.24197
	Q13561	DCTN2	15.4329	15.4627	15.5014	15.4053	15.3232	15.2902	15.282	15.309	-0.149479	3.24063
	P62280	RPS11	16.0829	16.0275	16.0346	15.9616	15.8378	15.8377	15.8527	15.8762	-0.175549	3.23964
	O00566	MPHOSPH10	13.5511	13.5611	13.5603	13.4448	13.3106	13.2927	13.3608	13.2932	-0.214999	3.23949
	Q8WWQ0	PHIP	12.8832	12.8631	12.8937	12.7492	12.6252	12.561	12.5577	12.6271	-0.254562	3.23929
	Q8IY22	CMIP	11.6942	11.6224	11.657	11.7425	11.4776	11.3185	11.4212	11.3889	-0.277504	3.2383
	Q53H96	PYCR3	11.6605	11.7123	11.5767	11.6952	11.8519	11.8853	11.8977	11.9397	0.232465	3.23728
	Q5QJE6	DNTTIP2	13.6795	13.7284	13.8106	13.6473	13.4994	13.3993	13.421	13.448	-0.274533	3.237
	P48739	PITPNB	13.7556	13.743	13.7142	13.771	13.835	13.8463	13.8823	13.887	0.116719	3.23526
	Q8N9N7	LRRC57	12.6162	12.583	12.5173	12.7324	13.0082	12.8833	12.9648	13.0041	0.352871	3.23218
	Q13523	PRPF4B	13.0502	13.0465	13.0604	12.9721	12.8664	12.7803	12.7394	12.8318	-0.227803	3.23213
	Q8TDQ7	GNPDA2	9.18557	9.28941	9.26576	9.27552	9.65688	9.50058	9.50699	9.51494	0.290785	3.23126
	P80217	IFI35	11.3069	11.101	11.2735	11.4529	11.7434	11.7765	11.7814	11.8756	0.510643	3.22757
	O75832	PSMD10	12.0328	12.0032	11.959	12.0201	12.2011	12.3779	12.2547	12.2543	0.268225	3.22697
	O75607	NPM3	13.6841	13.7241	13.7747	13.6752	13.4256	13.4857	13.5354	13.5252	-0.221558	3.2263
	P08294	SOD3	5.96525	5.05618	5.61517	5.66775	7.14228	7.1193	6.77125	7.45619	1.54617	3.22086
	P21399	ACO1	14.3676	14.386	14.338	14.272	14.5163	14.52	14.5077	14.4935	0.168499	3.22077
	Q92538	GBF1	13.2768	13.3336	13.2566	13.2606	13.4491	13.3997	13.4837	13.444	0.162221	3.21773
	P14618	PKM	18.2541	18.196	18.1816	18.1351	17.9831	18.0479	17.99	17.9978	-0.186997	3.21466
	Q9GZN8	C20orf27	12.1963	12.277	12.3421	12.3112	12.5531	12.487	12.4943	12.5019	0.227415	3.2129
	P51784	USP11	13.4536	13.5014	13.4528	13.5856	13.8144	13.7043	13.7975	13.7361	0.264711	3.2117
	Q5BJH7	YIF1B	10.7074	10.5648	10.671	10.6381	10.8763	10.8916	10.8754	10.9848	0.261709	3.20939
	P02549	SPTA1	16.2338	16.187	16.3051	16.2857	16.0295	15.9989	16.0355	16.0912	-0.214141	3.20594
	Q6UB28	METAP1D	9.43921	9.50443	9.53792	9.38001	9.91354	9.89091	9.77281	10.0572	0.443209	3.2037
	Q9UJ68	MSRA	9.64175	9.57894	9.40084	9.47427	9.18314	9.09568	9.17176	9.06949	-0.393931	3.20359
	Q13546	RIPK1	12.531	12.4277	12.4412	12.4486	12.3145	12.2581	12.2779	12.2278	-0.192532	3.20152
	P26641	EEF1G	17.6987	17.6979	17.6142	17.6797	17.4123	17.4557	17.5289	17.4772	-0.204091	3.20021
	Q96A33	CCDC47	14.2449	14.2043	14.2049	14.2413	13.9781	13.8674	13.9825	14.0487	-0.254678	3.19957
	O75251	NDUFS7	12.476	12.4947	12.6966	12.3426	13.0273	12.9644	13.0924	12.9727	0.511744	3.1977
	P14174	MIF	16.4938	16.5929	16.5225	16.4573	16.2997	16.2591	16.2531	16.341	-0.228387	3.19466
	Q8NBF2	NHLRC2	12.3387	12.4359	12.3468	12.3055	12.57	12.5355	12.6264	12.6313	0.234084	3.18962
	Q9Y4W6	AFG3L2	14.7092	14.6626	14.6133	14.6643	14.8726	14.7858	14.8647	14.8403	0.178499	3.18
	Q86U28	ISCA2	10.6733	10.7469	10.9017	10.7847	11.1513	11.074	11.077	11.1581	0.338441	3.16298
	P39060	COL18A1	10.8967	11.0969	10.9524	10.8895	10.6418	10.3899	10.4541	10.5082	-0.460337	3.16216
	Q969Q5	RAB24	10.3126	10.5595	10.4009	10.4065	10.7907	10.7168	10.7857	10.7655	0.344815	3.16024
	Q8N201	INTS1	12.6989	12.7621	12.7404	12.8159	12.4983	12.6054	12.5323	12.5341	-0.211812	3.15803
	Q8WYN0	ATG4A	11.2367	11.1529	11.0831	11.3616	11.6076	11.7259	11.8306	11.6473	0.494272	3.15643
	Q9Y6K9	IKBKG	12.3146	12.3974	12.4404	12.2798	12.1462	12.0642	12.0771	12.1035	-0.260284	3.13911
	Q8TEM1	NUP210	15.8444	15.7763	15.7723	15.775	15.6316	15.5521	15.6517	15.6254	-0.176831	3.1383
	P07900	HSP90AA1	19.2091	19.2461	19.1441	19.1569	19.4041	19.351	19.3913	19.3355	0.181453	3.13755
	P30044	PRDX5	15.6742	15.69	15.6299	15.7222	15.8818	15.8118	15.9125	15.9304	0.205007	3.13626
	P35612	ADD2	13.2852	13.226	13.1431	13.3215	13.5199	13.4627	13.5271	13.538	0.267933	3.1333
	Q8WU79	SMAP2	14.1401	14.0069	13.9825	14.0213	13.7718	13.7612	13.8399	13.7883	-0.247405	3.13314
	Q06203	PPAT	15.1481	15.1176	15.0855	15.1083	15.0188	14.9323	14.9806	14.9733	-0.138608	3.13299
	O75648	TRMU	9.63489	9.78863	9.90731	9.66058	10.2378	10.221	10.1083	10.1691	0.436193	3.12431
	Q9BPW8	NIPSNAP1	11.1915	11.3351	11.2914	11.2382	11.4946	11.6236	11.4947	11.5914	0.287003	3.12356
	P49748	ACADVL	14.9119	14.9732	14.9209	14.962	15.1035	15.062	15.1172	15.1723	0.171729	3.1228
	Q16134	ETFDH	11.6808	11.7381	11.5658	11.6679	11.2936	11.3842	11.4251	11.3981	-0.287913	3.12142
	Q9NPH2	ISYNA1	15.9512	15.9235	15.911	15.9512	16.0352	16.029	16.0024	16.003	0.0831723	3.11628
	P04406	GAPDH	18.0527	17.9682	17.9132	18.044	17.7919	17.7082	17.7165	17.7771	-0.246095	3.11587
	Q99805	TM9SF2	12.199	12.3058	12.1837	12.1541	11.9932	11.9305	12.009	11.9281	-0.245434	3.11581
	Q9NZT2	OGFR	12.8923	12.8976	12.9657	12.8864	13.0612	13.0524	13.0324	13.0189	0.130691	3.11505
	Q13596	SNX1	14.8507	14.8335	14.7953	14.7903	14.7119	14.706	14.7286	14.7281	-0.0988023	3.11389
	Q96KP4	CNDP2	15.2179	15.1708	15.1218	15.2054	14.9287	14.8615	15.0196	14.9321	-0.243541	3.11351
	Q02978	SLC25A11	11.793	12.0078	12.1086	11.743	12.4387	12.4785	12.4456	12.4799	0.54764	3.11146
	Q8TD30	GPT2	9.17096	9.20593	9.10173	9.4794	7.72819	8.17326	8.06267	8.50174	-1.12304	3.1085
	Q9UHJ6	SHPK	12.2716	12.1727	12.1589	12.2343	12.3667	12.4673	12.4866	12.4786	0.240412	3.10826
	Q9BYC8	MRPL32	9.72769	9.57265	9.63773	9.79877	9.98479	10.073	10.0268	9.99159	0.334831	3.10671
	Q9Y5P6	GMPPB	11.6372	11.7836	11.759	11.8723	12.0601	12.1415	12.2509	12.2284	0.407195	3.10618
	O43766	LIAS	9.62076	9.61129	9.64155	9.25512	10.2409	10.0777	10.1272	10.1463	0.615846	3.10587
	Q9NS87	KIF15	12.9705	12.9149	12.9835	12.9782	12.8252	12.7509	12.7461	12.6784	-0.211633	3.10493
	O43665	RGS10	11.8825	11.9257	12.0123	11.8327	11.6318	11.5351	11.4762	11.6404	-0.342418	3.10353
	P31040	SDHA	15.5381	15.5026	15.5714	15.5814	15.6496	15.6864	15.6793	15.7029	0.131172	3.10315
	Q9Y446	PKP3	13.9971	13.8787	13.9757	13.8561	14.2211	14.1227	14.1819	14.1999	0.254457	3.10245
	Q9H0B6	KLC2	13.1212	13.179	13.2845	13.2277	12.9886	12.9656	12.9845	12.9933	-0.220111	3.10228
	Q7Z4H8	POGLUT3	12.5958	12.3451	12.3595	12.5122	12.0191	12.0887	12.0793	12.0637	-0.39044	3.10173
	O00488	ZNF593	11.0254	11.0353	11.1206	10.9388	10.6351	10.6463	10.4342	10.6952	-0.427309	3.1014
	Q8N335	GPD1L	12.1897	12.2138	12.1145	12.1069	12.5145	12.4403	12.5283	12.3519	0.302519	3.10137
	Q9NW08	POLR3B	11.7205	11.8177	11.8333	11.8417	12.0523	11.9674	12.0851	12.0768	0.242087	3.10064
	Q7Z3U7	MON2	12.6637	12.7508	12.6612	12.7087	12.9155	12.8296	12.8625	12.8657	0.172208	3.10058
	Q8IVI9	NOSTRIN	11.0026	11.1619	10.948	10.8515	11.379	11.4384	11.5712	11.4787	0.475842	3.09883
	P07478	PRSS2	6.27461	5.80826	7.32625	7.09913	8.82198	9.14247	8.68961	9.2359	2.34543	3.09738
	P04843	RPN1	16.7574	16.7844	16.7567	16.7552	16.8111	16.8147	16.824	16.8397	0.0589471	3.09725
	P12814	ACTN1	17.9561	17.9787	18.0019	17.9904	17.8538	17.9076	17.8906	17.8966	-0.0946083	3.09611
	Q8NBL1	POGLUT1	10.8626	10.8878	10.8099	10.7746	10.4621	10.4551	10.5661	10.6286	-0.305743	3.09576
	O95870	ABHD16A	12.6118	12.6783	12.6993	12.6088	12.4074	12.3856	12.4839	12.3251	-0.249023	3.09398
	Q9Y3L5	RAP2C	10.8703	10.7793	10.9361	10.797	10.6472	10.566	10.5884	10.5601	-0.255266	3.0923
	Q7Z2K6	ERMP1	12.0497	12.0483	12.0804	12.0466	11.8931	11.8534	11.7932	11.7178	-0.241872	3.08988
	P19404	NDUFV2	13.651	13.6082	13.8313	13.4583	14.1578	14.2536	14.0874	14.1375	0.521894	3.08731
	P03897	MT-ND3	8.59812	8.08886	8.78411	8.63617	9.61339	9.39284	9.47132	9.58257	0.988214	3.08596
	P54852	EMP3	8.79975	8.79727	8.81973	8.90213	8.07814	8.39381	8.43288	8.34281	-0.517807	3.08336
	Q9UP52	TFR2	11.4759	11.5361	11.4745	11.41	11.8897	11.7809	11.6772	11.8315	0.320693	3.08267
	Q9UMX5	NENF	12.6033	12.6588	12.7049	12.601	12.4469	12.2655	12.3283	12.3877	-0.284874	3.07721
	Q9BYV8	CEP41	8.97439	9.23982	9.14032	9.21909	9.52926	9.49457	9.62689	9.63193	0.427257	3.07007
	P11474	ESRRA	11.0488	11.0526	11.1158	11.0257	11.2763	11.2279	11.3688	11.3758	0.251483	3.06972
	Q9BYD2	MRPL9	11.4062	11.3933	11.3911	11.4827	11.6995	11.7327	11.9016	11.6829	0.335857	3.06775
	Q03188	CENPC	12.3483	12.3439	12.328	12.2436	12.1259	12.0635	12.1393	12.1558	-0.194801	3.06752
	O00170	AIP	14.2236	14.3223	14.3113	14.2044	13.9793	14.0565	13.9386	14.0565	-0.257678	3.0663
	P61916	NPC2	11.232	11.1981	11.163	11.2231	11.07	11.0311	11.0322	11.1056	-0.144299	3.06486
	O14647	CHD2	10.8816	10.8505	10.984	10.6655	11.334	11.2111	11.2829	11.3437	0.447489	3.0642
	Q2VPB7	AP5B1	9.78398	9.792	9.85097	9.72609	10.074	10.01	10.2086	10.1959	0.333863	3.06321
	P48681	NES	13.5591	13.6265	13.5376	13.3507	13.1383	13.0973	13.1925	13.1127	-0.383244	3.06127
	Q8IY67	RAVER1	13.9593	13.8933	13.9626	13.9269	13.817	13.8442	13.8295	13.8055	-0.111496	3.06098
	P24534	EEF1B2	16.0758	16.121	16.0861	15.983	15.8496	15.7255	15.8469	15.8264	-0.254356	3.06071
	Q9NTM9	CUTC	11.1038	11.2459	11.2804	11.2399	11.5332	11.4388	11.5739	11.5922	0.317004	3.05934
	P35249	RFC4	15.6291	15.6108	15.6001	15.5674	15.7681	15.7115	15.7501	15.6956	0.129444	3.05676
	Q14139	UBE4A	12.6747	12.6807	12.737	12.7861	12.8781	12.9046	12.9004	12.8688	0.168365	3.05214
	Q9BYD6	MRPL1	12.8951	12.8645	12.9062	12.898	13.0987	13.0453	13.1063	13.2163	0.22569	3.05081
	P04083	ANXA1	17.8777	17.9428	17.819	17.8051	17.6797	17.584	17.649	17.6152	-0.229179	3.04862
	O75717	WDHD1	13.3667	13.4321	13.3781	13.3738	13.5053	13.5084	13.532	13.5854	0.145084	3.0484
	Q8IYK4	COLGALT2	11.9492	12.0431	12.0031	12.3092	11.6293	11.4722	11.4917	11.5712	-0.535046	3.04838
	Q9BUH6	PAXX	12.4868	12.5146	12.5981	12.4928	12.6775	12.6716	12.7096	12.7165	0.170752	3.04666
	O75122	CLASP2	13.6645	13.6149	13.6422	13.6764	13.5104	13.5059	13.5	13.4095	-0.168045	3.04629
	Q7RTP6	MICAL3	10.9265	10.8165	10.8494	10.7734	11.0438	11.1759	11.1125	11.0774	0.260989	3.04591
	P08575	PTPRC	12.1446	12.1292	12.1098	12.0833	11.993	11.939	11.8716	11.9617	-0.175413	3.04009
	Q14444	CAPRIN1	16.006	15.9945	16.0873	15.9732	15.866	15.8602	15.8681	15.8594	-0.151837	3.03943
	P34931	HSPA1L	11.5533	11.6443	11.6445	11.6659	11.9142	11.8981	12.1075	11.9248	0.33415	3.03904
	Q9NXH9	TRMT1	12.6748	12.6979	12.7691	12.6087	13.0383	12.9158	13.0002	12.9088	0.27816	3.03664
	Q9H1H9	KIF13A	9.74975	9.95122	9.76089	9.79599	9.52689	9.53997	9.50504	9.44336	-0.310646	3.03605
	Q9NR46	SH3GLB2	13.1276	13.2414	13.2294	13.1058	13.387	13.3993	13.4622	13.3937	0.234497	3.03422
	A9UHW6	MIF4GD	9.56861	9.44748	9.55446	9.58292	9.85606	10.0513	9.9151	9.80789	0.369233	3.03364
	O75191	XYLB	10.2273	10.0441	10.0713	10.3303	10.657	10.5802	10.5536	10.6943	0.453043	3.03232
	Q9HBL7	PLGRKT	9.20851	9.25796	9.31925	9.28053	10.0054	9.59532	10.031	9.96737	0.633208	3.02943
	Q9UGP8	SEC63	13.9604	13.8813	13.8389	13.9554	13.7041	13.632	13.6644	13.736	-0.224876	3.02817
	P37268	FDFT1	15.1607	15.1683	15.0132	15.0685	14.8092	14.8293	14.8807	14.8837	-0.251955	3.02313
	P83731	RPL24	16.5897	16.5984	16.566	16.5572	16.4448	16.4	16.4817	16.4765	-0.127063	3.01981
	Q14894	CRYM	NaN	6.518	6.78804	6.25908	7.83721	7.60708	8.15543	7.77941	1.52203	3.01563
	Q03519	TAP2	5.6192	5.45471	5.33761	5.65098	7.22129	6.88229	6.66904	7.88212	1.64806	3.01267
	Q16537	PPP2R5E	11.4916	11.4732	11.4469	11.6101	11.7525	11.7377	11.7193	11.7079	0.223917	3.01148
	Q9NY27	PPP4R2	12.2745	12.3115	12.2672	12.2511	12.5068	12.3957	12.4272	12.4232	0.162158	3.0088
	P08758	ANXA5	15.4784	15.4951	15.4472	15.4846	15.3854	15.3934	15.4179	15.3724	-0.0840533	3.00826
	Q9Y248	GINS2	11.4087	11.3977	11.4376	11.4741	11.7083	11.5605	11.711	11.6889	0.237673	3.008
	P46977	STT3A	14.5719	14.5503	14.4837	14.5364	14.3032	14.3099	14.334	14.4185	-0.194209	3.00608
	Q96L91	EP400	12.9123	12.9004	12.9399	12.9842	12.7885	12.834	12.7646	12.7759	-0.143461	3.00479
	Q68D91	MBLAC2	11.7533	11.664	11.6123	11.6458	11.9862	11.8574	12.0264	11.9346	0.28232	3.00412
	P49674	CSNK1E	8.32512	8.21319	8.47178	8.42513	8.69909	8.8103	8.74058	8.6957	0.377613	3.00384
	Q6KC79	NIPBL	14.0655	14.0725	14.0579	14.0161	13.9614	13.895	13.9044	13.9519	-0.124851	3.00328
	P67936	TPM4	13.317	13.3847	13.3934	13.2384	13.0679	13.1152	13.1353	13.0773	-0.234447	3.00208
	Q8N392	ARHGAP18	13.1864	13.2383	13.0338	12.9882	12.7495	12.6637	12.7234	12.7757	-0.383597	2.99822
	Q9GZP4	PITHD1	13.591	13.5294	13.4848	13.6679	13.7895	13.8646	13.9262	13.8504	0.289442	2.99797
	P58335	ANTXR2	10.7873	10.5898	10.434	10.754	10.0715	9.86002	10.0442	10.1535	-0.608976	2.99675
	P50851	LRBA	14.5362	14.5345	14.5099	14.3421	14.1842	14.1399	14.2289	14.1796	-0.297515	2.99589
	P40938	RFC3	12.722	12.6306	12.7657	12.7274	12.9222	12.8905	12.8784	12.8788	0.181072	2.99529
	P62937	PPIA	18.0076	18.0023	18.0571	17.9332	17.8224	17.804	17.8624	17.838	-0.168329	2.99404
	Q8NFD5	ARID1B	11.5881	11.5642	11.5042	11.711	11.2505	11.3533	11.3085	11.3073	-0.286955	2.99385
	Q8IWV8	UBR2	12.083	12.12	12.0812	12.1364	11.9416	12.0175	11.9858	11.9834	-0.123032	2.9881
	O75718	CRTAP	13.1938	13.0792	12.9549	13.1172	12.6585	12.5869	12.7981	12.7153	-0.396556	2.98688
	Q14249	ENDOG	12.5972	12.5352	12.5003	12.6612	12.3397	12.2796	12.3792	12.3246	-0.242679	2.9854
	Q9Y6A5	TACC3	14.2981	14.3781	14.3797	14.3296	14.5003	14.455	14.4812	14.4702	0.130265	2.98432
	O60732	MAGEC1	11.3199	11.175	11.3243	11.0576	11.6742	11.6171	11.5669	11.6211	0.400616	2.98386
	Q68CQ4	UTP25	11.7176	11.7047	11.6048	11.5111	11.3732	11.3164	11.3425	11.3289	-0.294307	2.98169
	Q9BUF5	TUBB6	15.6968	15.7785	15.7763	15.676	15.95	15.9298	15.8863	15.8899	0.182121	2.98115
	O15155	BET1	11.0559	11.2167	11.2017	11.1403	11.4207	11.4061	11.3483	11.4588	0.25484	2.98097
	A6NDG6	PGP	14.375	14.3325	14.2016	14.3084	14.5684	14.569	14.6464	14.5149	0.270312	2.97976
	Q9UMY1	NOL7	11.9726	12.1182	11.9776	11.8777	11.7283	11.5721	11.5924	11.5528	-0.375101	2.97891
	O15143	ARPC1B	13.3038	13.3003	13.1713	13.2297	13.0834	13.0385	12.9994	13.0352	-0.21213	2.97302
	Q16773	KYAT1	9.9086	9.74955	9.66858	9.60276	10.2361	10.1533	10.1184	10.1118	0.422517	2.96881
	Q53R41	FASTKD1	11.6609	11.7148	11.6825	11.6481	11.9071	12.0195	12.1591	11.9539	0.333327	2.96755
	Q03518	TAP1	7.21461	7.33036	6.92622	6.41089	8.02668	8.48065	8.33382	8.50443	1.36587	2.96683
	Q9NPF4	OSGEP	12.5331	12.5478	12.6588	12.6763	12.8516	12.8414	12.9356	12.8275	0.26001	2.9662
	Q8N1G2	CMTR1	13.1237	13.1704	13.1063	13.1929	13.2606	13.3008	13.2731	13.3158	0.139262	2.96531
	P09110	ACAA1	13.7412	13.7229	13.7108	13.6687	13.6264	13.5874	13.6133	13.5847	-0.107924	2.96123
	P43355	MAGEA1	10.6645	10.7099	10.55	10.6621	11.1008	10.9151	10.9274	11.1047	0.365371	2.95561
	Q8IV08	PLD3	14.6174	14.432	14.365	14.4848	14.1061	14.0608	14.1506	14.1844	-0.349367	2.95347
	Q6IAA8	LAMTOR1	13.836	14.0026	13.9323	13.8866	13.6489	13.6482	13.7084	13.559	-0.273253	2.94894
	P62241	RPS8	17.1898	17.2013	17.1673	17.146	17.0639	17.0452	17.0803	17.1047	-0.10261	2.94877
	O95202	LETM1	15.1383	15.1896	15.2	15.1302	15.3239	15.2715	15.3685	15.3142	0.154977	2.94641
	P50502	ST13	16.3874	16.3616	16.4058	16.3715	16.293	16.233	16.2724	16.303	-0.10623	2.94431
	O60493	SNX3	13.901	13.925	13.905	13.8859	13.8482	13.8482	13.864	13.8483	-0.052073	2.93944
	Q9H900	ZWILCH	12.4621	12.4266	12.4179	12.371	12.5466	12.6385	12.6384	12.5641	0.177481	2.93421
	P19823	ITIH2	10.5695	10.4073	10.2668	10.4742	10.7468	10.8652	10.8848	10.8644	0.410835	2.93324
	Q02224	CENPE	12.3242	12.306	12.4794	12.2891	12.6887	12.6199	12.5825	12.6459	0.284561	2.93247
	P98082	DAB2	10.4871	10.7448	10.62	10.3638	9.7475	10.0579	9.94144	10.0051	-0.615919	2.92826
	Q9BVK6	TMED9	14.2603	14.2698	14.3559	14.282	14.1726	14.0934	14.1419	14.1315	-0.157161	2.92809
	Q9Y2X7	GIT1	11.7098	11.828	11.8513	11.8468	11.406	11.4322	11.5444	11.5879	-0.316368	2.91882
	Q969P6	TOP1MT	10.1886	10.2377	10.4004	9.75877	9.23019	9.06443	9.29589	9.41897	-0.894006	2.91813
	Q9HAW4	CLSPN	10.2536	10.1668	10.3162	10.241	10.4654	10.4116	10.5293	10.5276	0.239097	2.91612
	O15318	POLR3G	10.795	10.7927	10.7105	10.7024	11.011	10.9102	10.9542	10.915	0.197476	2.91591
	P35237	SERPINB6	16.3592	16.269	16.2591	16.3022	16.0828	16.0672	16.1411	16.1623	-0.184009	2.91391
	Q9UHN1	POLG2	11.2874	11.2124	11.3615	11.3584	11.5914	11.5638	11.5737	11.4797	0.24727	2.91268
	P54709	ATP1B3	15.0087	14.985	14.9801	15.0472	15.1292	15.1217	15.1599	15.2169	0.151675	2.90799
	Q9NYH9	UTP6	12.4301	12.4579	12.4433	12.3699	12.2255	12.257	12.2865	12.3134	-0.154701	2.90724
	P54278	PMS2	10.0301	10.1716	10.1041	10.028	10.4305	10.2784	10.3376	10.349	0.265416	2.90606
	P53350	PLK1	13.6237	13.6677	13.6333	13.6604	13.7506	13.7517	13.7207	13.7085	0.0866084	2.90555
	Q13309	SKP2	10.823	10.8039	10.8094	10.8271	10.5388	10.636	10.5638	10.4025	-0.280571	2.90448
	Q15365	PCBP1	17.0813	17.1221	17.0802	17.12	17.2648	17.1853	17.202	17.2318	0.120094	2.90412
	P62701	RPS4X	17.334	17.3168	17.3426	17.2802	17.184	17.1737	17.2288	17.2288	-0.114542	2.90344
	Q9BW19	KIFC1	13.9568	14.0101	13.9442	13.9683	14.0476	14.0524	14.066	14.0803	0.0917292	2.90272
	Q16643	DBN1	13.7329	13.8075	13.792	13.6815	13.5888	13.602	13.5614	13.5519	-0.177454	2.90002
	P99999	CYCS	15.1756	15.1927	15.0743	15.1375	15.3367	15.2785	15.3769	15.3508	0.190695	2.89604
	Q9NVS2	MRPS18A	11.5604	11.6021	11.6302	11.6123	11.7313	11.9071	11.886	11.835	0.238588	2.89597
	Q13177	PAK2	15.9402	15.9416	15.9357	15.8602	15.7174	15.7337	15.744	15.8155	-0.166765	2.89431
	Q9Y6C9	MTCH2	14.0947	14.0723	14.1137	14.1103	14.1935	14.2797	14.3119	14.2337	0.156972	2.89248
	O00244	ATOX1	12.3243	12.3205	12.4083	12.3162	12.2219	12.1706	12.1873	12.1315	-0.164529	2.8913
	P22307	SCP2	13.8786	13.8124	13.7731	13.8155	13.5764	13.5355	13.6779	13.6291	-0.215232	2.89013
	Q9NWU1	OXSM	12.3014	12.1977	12.2272	12.3034	12.5854	12.4587	12.6869	12.698	0.349872	2.88832
	Q9HB09	BCL2L12	8.74736	8.95783	9.08298	8.80775	8.49839	8.2134	8.14241	8.29417	-0.611888	2.88821
	Q8IZL8	PELP1	13.7679	13.6633	13.6596	13.6834	13.8379	13.8747	13.9266	13.9521	0.204304	2.88641
	Q9ULX3	NOB1	13.8577	13.8551	13.946	13.7981	13.587	13.6487	13.7037	13.5966	-0.230236	2.88349
	O75396	SEC22B	13.1638	13.2467	13.1506	13.1447	13.429	13.3671	13.328	13.4674	0.221426	2.88045
	Q15181	PPA1	17.1771	17.1476	17.1996	17.0595	16.9745	16.9847	16.953	16.9576	-0.178478	2.87969
	Q14974	KPNB1	17.5115	17.4817	17.4696	17.5108	17.4363	17.4048	17.4288	17.4074	-0.0740786	2.87962
	Q9NSE4	IARS2	14.9937	14.984	15.0122	14.9963	15.0949	15.089	15.1796	15.1113	0.122142	2.87781
	P23434	GCSH	8.17794	8.80202	8.3563	8.0722	9.28296	9.75822	9.514	9.28544	1.10804	2.87186
	Q5SW79	CEP170	13.1974	13.2966	13.3477	13.2692	13.1252	13.0797	13.0738	13.0786	-0.188372	2.86448
	Q0JRZ9	FCHO2	10.4216	10.4371	10.4912	10.5247	10.605	10.6623	10.7005	10.7372	0.207597	2.86429
	P07814	EPRS1	17.6715	17.6422	17.6502	17.7071	17.5566	17.5733	17.5728	17.596	-0.0930824	2.86353
	Q6PML9	SLC30A9	9.17416	9.3384	9.40136	9.36555	9.76113	9.61756	9.60479	9.73407	0.359522	2.86211
	Q9BQI3	EIF2AK1	8.09025	8.03579	8.26289	8.71536	9.16982	9.08179	9.15858	9.19162	0.87438	2.86098
	Q9NUI1	DECR2	8.41082	8.64934	8.80035	8.82294	9.2506	9.27179	9.38088	9.15149	0.592828	2.85939
	Q96EC8	YIPF6	10.1181	10.0971	10.1197	10.1005	10.259	10.4735	10.4872	10.497	0.320294	2.8586
	P51692	STAT5B	15.3023	15.3737	15.3795	15.2695	15.0782	15.1624	15.1355	15.1753	-0.193356	2.85662
	Q5VV42	CDKAL1	13.9144	13.9158	13.864	13.9132	13.7204	13.617	13.7666	13.6183	-0.221273	2.85522
	Q96I25	RBM17	13.9819	14.0695	13.9724	13.958	13.7898	13.6838	13.8202	13.8015	-0.221626	2.85473
	Q92696	RABGGTA	12.4378	12.4835	12.3773	12.3893	12.2556	12.2412	12.2616	12.3054	-0.156049	2.85147
	Q9Y6V7	DDX49	13.4334	13.3674	13.3846	13.3244	13.2195	13.1102	13.1802	13.2249	-0.193772	2.85007
	P35611	ADD1	13.9232	13.8654	13.8419	13.9028	14.0061	14.0437	14.0438	13.9785	0.134719	2.84582
	Q9BVI4	NOC4L	13.4329	13.4129	13.4255	13.3819	13.2961	13.1505	13.2397	13.2471	-0.17994	2.84523
	P04179	SOD2	15.1579	15.1783	15.3717	15.1508	15.5232	15.7289	15.5693	15.5747	0.384343	2.84307
	Q12981	BNIP1	12.4096	12.4102	12.3222	12.4035	12.1802	12.086	12.2434	12.1733	-0.215638	2.84251
	O15213	WDR46	13.201	13.2077	13.1589	13.0333	12.8863	12.7632	12.88	12.9117	-0.28999	2.83982
	P53701	HCCS	13.6681	13.6508	13.6081	13.62	13.7367	13.8094	13.7687	13.8472	0.153729	2.83724
	P45973	CBX5	13.6071	13.62	13.6044	13.6253	13.4048	13.4996	13.3638	13.4784	-0.177552	2.83541
	O75438	NDUFB1	11.9485	12.0182	12.099	11.7655	12.332	12.3419	12.3749	12.3787	0.399086	2.83526
	Q14204	DYNC1H1	17.8232	17.8546	17.7552	17.7426	17.9519	17.9305	17.976	17.9477	0.157657	2.83523
	Q14534	SQLE	12.0186	11.9644	11.9829	11.9935	11.8899	11.899	11.901	11.9354	-0.0835509	2.83479
	Q15742	NAB2	11.7426	11.8683	11.8505	11.7665	11.5963	11.5907	11.4318	11.5166	-0.273109	2.83094
	O00299	CLIC1	19.0488	19.041	18.9598	19.049	18.8844	18.8223	18.9014	18.8791	-0.152843	2.82925
	Q7Z460	CLASP1	14.0011	13.9632	13.915	13.9347	13.7573	13.6505	13.7856	13.7903	-0.207581	2.82741
	P18124	RPL7	17.4303	17.4259	17.4387	17.3857	17.2948	17.3217	17.2529	17.2091	-0.150493	2.82345
	O43739;Q99418	CYTH3;CYTH2	9.1041	9.1657	9.22348	8.86519	9.75156	9.70436	9.65465	9.46506	0.554288	2.82186
	Q9BR76	CORO1B	15.0052	15.0188	14.7231	14.9953	14.4974	14.4276	14.5629	14.5506	-0.425966	2.82131
	Q96I24	FUBP3	14.7357	14.7862	14.8372	14.7562	14.612	14.6398	14.6629	14.6556	-0.136262	2.82014
	Q9NQW7	XPNPEP1	14.1235	14.0466	14.0743	14.0952	13.9392	13.9601	13.975	14.0027	-0.115648	2.81679
	Q9NVJ2	ARL8B	10.5445	10.6077	10.5651	10.6262	10.8332	10.8201	10.6959	10.8292	0.2087	2.81674
	Q6P087	RPUSD3	11.0201	10.9747	10.9918	10.8165	11.2594	11.1735	11.2128	11.2515	0.2735	2.81589
	O96005	CLPTM1	11.943	11.8435	11.8592	11.9374	11.7361	11.7383	11.7238	11.7724	-0.153091	2.8147
	Q5SSJ5	HP1BP3	14.9353	14.8775	14.827	14.9295	14.7011	14.7698	14.7266	14.7344	-0.159375	2.81437
	Q9BTE7	DCUN1D5	13.6121	13.6166	13.5925	13.6212	13.71	13.7075	13.7683	13.6816	0.106212	2.81285
	Q9UNL2	SSR3	11.1582	12.0697	11.4144	12.103	13.2653	12.8852	13.1605	12.967	1.38317	2.81144
	O95347	SMC2	15.4516	15.3641	15.3701	15.4863	15.2457	15.2135	15.2688	15.2347	-0.177379	2.81093
	O95777	LSM8	13.9973	13.9462	13.9497	13.9733	13.7784	13.6524	13.8148	13.7876	-0.208318	2.80968
	Q99523	SORT1	13.3533	13.2855	13.1985	13.426	12.9968	12.8331	13.0305	12.9764	-0.356611	2.80964
	Q16890	TPD52L1	11.7602	11.9141	11.9533	11.6277	12.1981	12.2098	12.2592	12.2718	0.420903	2.80848
	Q9Y5S9	RBM8A	14.6397	14.6495	14.5768	14.6345	14.4084	14.4365	14.521	14.4824	-0.163041	2.80843
	Q8NC42	RNF149	9.52609	9.25336	9.40397	9.50595	8.67399	8.87438	8.98455	9.00605	-0.5376	2.80808
	Q96QC0	PPP1R10	12.6365	12.6567	12.7439	12.6838	12.5433	12.5031	12.4773	12.4135	-0.195944	2.80475
	P31939	ATIC	17.5726	17.5512	17.4858	17.5465	17.6832	17.6398	17.7262	17.6708	0.140975	2.80133
	Q9H582	ZNF644	10.6988	10.7886	10.8031	10.7525	10.3798	10.4809	10.3227	10.5686	-0.322738	2.8
	O00534	VWA5A	8.56304	8.638	8.91751	9.11443	9.60361	9.39905	9.666	9.67796	0.778411	2.79881
	O60234	GMFG	11.5004	11.7389	11.3999	11.4493	11.1249	10.9654	11.1215	11.0493	-0.456835	2.7947
	Q9NRG9	AAAS	14.0795	14.0858	14.0261	14.0586	14.1754	14.2006	14.1306	14.1933	0.11246	2.7944
	Q8N6S5	ARL6IP6	9.46219	9.6012	9.74395	9.58649	9.20938	9.1755	9.25191	8.99264	-0.441099	2.79388
	Q9H0Z9	RBM38	11.0453	10.8924	11.1256	11.0273	11.2515	11.3787	11.3321	11.3245	0.299101	2.79161
	Q5T1C6	THEM4	11.3228	11.4562	11.4872	11.2276	11.7588	11.6843	11.6994	11.817	0.366436	2.79117
	O14949	UQCRQ	11.9395	11.8342	11.8661	11.8425	12.0772	12.0151	12.1134	12.1769	0.225053	2.79102
	Q9UBN7	HDAC6	11.9	12.042	12.0984	12.058	12.2223	12.3276	12.3377	12.308	0.274309	2.78979
	Q9BYD3	MRPL4	11.9698	11.9508	12.0478	11.9642	12.1699	12.2814	12.3158	12.1552	0.247447	2.78845
	Q14498	RBM39	15.7167	15.7291	15.7775	15.7379	15.623	15.6634	15.6656	15.6535	-0.0889287	2.78753
	Q9P016	THYN1	13.0277	13.0101	13.0562	13.0377	12.8303	12.8285	12.8218	12.9501	-0.175254	2.78687
	P09651	HNRNPA1	18.2305	18.1726	18.2216	18.1968	18.0182	18.1047	17.9721	17.9586	-0.19198	2.78249
	P42696	RBM34	12.4173	12.3631	12.2787	12.3155	12.0012	12.0196	12.1228	12.1629	-0.267023	2.77947
	Q96A57	TMEM230	9.65812	10.0546	9.90713	10.2175	10.704	10.5294	10.7244	10.6178	0.684546	2.7777
	O00459	PIK3R2	10.6803	10.6638	10.6637	10.901	10.1435	10.4387	10.2393	10.2629	-0.456141	2.77526
	O00584	RNASET2	13.5558	13.7055	13.6734	13.5355	13.9821	13.8641	13.8478	13.9839	0.301919	2.7748
	Q9BTC8	MTA3	13.0865	12.9796	13.0658	13.0266	13.1457	13.2162	13.2151	13.2027	0.155323	2.77187
	Q16659	MAPK6	7.19637	7.2019	6.60855	7.37552	8.15209	7.89708	8.07228	8.04139	0.945125	2.7685
	P54760	EPHB4	11.4327	11.6068	11.4297	11.474	11.101	11.1356	11.2474	11.2481	-0.30276	2.76736
	P35754	GLRX	7.42777	7.68794	7.90599	7.63887	8.29234	8.21056	8.13359	8.33735	0.578314	2.76063
	P52298	NCBP2	12.7867	12.7108	12.7248	12.689	12.5426	12.5136	12.5818	12.6161	-0.16431	2.75942
	Q8WXF1	PSPC1	14.1922	14.2853	14.338	14.2591	14.4181	14.4279	14.4543	14.4483	0.168489	2.75908
	Q9Y2A7	NCKAP1	12.6806	12.7111	12.6888	12.6351	12.5293	12.5922	12.5398	12.5808	-0.118388	2.75896
	Q06609	RAD51	9.86818	9.82359	9.97795	10.0646	10.203	10.2941	10.4101	10.3032	0.368992	2.75875
	Q9UKT5	FBXO4	9.93145	9.86648	9.8062	9.96923	9.58895	9.66685	9.69037	9.53151	-0.273921	2.75798
	Q9UKA4	AKAP11	11.1234	10.9932	11.2253	11.0009	10.7576	10.7237	10.5036	10.6703	-0.421907	2.75643
	Q8WV92	MITD1	9.99304	10.0356	10.0315	10.109	9.78112	9.64102	9.7516	9.48866	-0.376679	2.75449
	Q9NTG7	SIRT3	10.341	10.1434	9.95702	10.2955	10.7991	10.7561	10.7552	10.5708	0.536066	2.7509
	Q99436	PSMB7	14.2008	14.1771	14.2191	14.1491	14.0945	14.045	14.1004	14.0871	-0.104774	2.74944
	Q69YL0	NCBP2AS2	10.6336	10.3995	10.7965	10.6384	10.1943	10.1681	10.1897	10.1661	-0.437414	2.749
	P42765	ACAA2	10.9178	10.842	10.9587	11.1189	11.2536	11.2752	11.2773	11.2815	0.31255	2.74541
	Q9NZ08	ERAP1	13.672	13.6292	13.5331	13.6596	13.3769	13.2124	13.3541	13.41	-0.28514	2.74274
	P38117	ETFB	16.1177	16.0018	15.9532	16.0543	16.2804	16.1921	16.3256	16.3041	0.243794	2.7424
	Q9UBF1	MAGEC2	12.4981	12.3802	12.1975	12.5915	12.8896	12.8194	12.9543	13.0119	0.501954	2.74131
	P43366	MAGEB1	13.1433	13.1906	13.2805	13.216	13.4573	13.3866	13.3738	13.3648	0.188025	2.73569
	O94788	ALDH1A2	16.9938	16.8931	16.7264	16.8769	17.2624	17.1449	17.192	17.1735	0.320659	2.735
	Q9Y281	CFL2	9.31472	9.38738	9.35443	9.74167	9.89873	10.0929	10.0534	10.0194	0.566539	2.73455
	Q9ULX6	AKAP8L	13.3017	13.3202	13.4165	13.325	13.5527	13.4869	13.5188	13.4708	0.16642	2.73412
	Q96CU9	FOXRED1	11.8904	11.9223	11.8565	11.7255	12.1514	12.1211	12.2259	12.0617	0.291351	2.73378
	P54803	GALC	9.18222	9.06977	9.08402	9.01062	8.86611	8.87911	8.80458	8.91031	-0.221629	2.73098
	P11177	PDHB	14.9931	15.0167	14.9114	14.9897	15.1522	15.0879	15.1177	15.1682	0.153785	2.73076
	P18621	RPL17	16.0764	16.1214	16.1444	16.113	15.9359	16.0147	15.8648	15.9012	-0.184648	2.72956
	Q14676	MDC1	14.3559	14.4292	14.5267	14.3614	14.6886	14.6376	14.6332	14.6161	0.225548	2.72753
	Q16644	MAPKAPK3	11.1603	11.2286	11.3156	11.2195	11.0127	11.0434	11.0118	11.0864	-0.192429	2.72681
	P48357	LEPR	9.58251	9.39383	9.15974	9.55737	8.90168	8.66951	8.91914	8.82556	-0.594392	2.72611
	Q96C19	EFHD2	13.865	14.0118	13.8882	13.8179	13.5969	13.609	13.696	13.6721	-0.252226	2.72539
	O14656	TOR1A	11.404	11.298	11.1844	11.3087	10.972	10.843	11.0207	11.0367	-0.330662	2.72178
	P52655	GTF2A1	11.2013	11.1301	11.2124	11.241	11.3554	11.4803	11.4956	11.3689	0.228854	2.72169
	Q96SI9	STRBP	13.4706	13.3911	13.437	13.4373	13.3527	13.3325	13.2993	13.2893	-0.115517	2.72166
	Q7Z4W1	DCXR	12.6521	12.8196	12.6091	12.7103	13.0748	12.9226	13.0526	13.165	0.355993	2.72119
	Q9H2P9	DPH5	10.8985	10.9621	10.7842	10.7731	11.1497	11.1288	11.0642	11.1107	0.258903	2.72064
	Q9Y6M1	IGF2BP2	13.5068	13.5532	13.4106	13.5016	13.7149	13.641	13.716	13.6538	0.188336	2.72001
	Q9BY42	RTF2	11.118	11.0841	11.0926	10.9919	10.6967	10.5935	10.6698	10.8883	-0.35958	2.71813
	Q96EK5	KIFBP	11.819	11.7765	11.7082	11.722	11.9082	12.054	12.0237	11.9395	0.224937	2.71761
	P62857	RPS28	17.0178	17.0579	17.0005	16.9857	16.8907	16.7959	16.856	16.9073	-0.152996	2.71667
	Q9NR30	DDX21	18.2721	18.2566	18.2757	18.172	18.058	18.0619	18.128	18.1047	-0.155926	2.71587
	Q15758	SLC1A5	15.9487	15.9428	15.916	15.9581	15.8205	15.8141	15.8765	15.7741	-0.120134	2.71373
	Q6PJ69	TRIM65	13.8662	13.8948	13.7838	13.8774	14.4207	14.1963	14.102	14.207	0.375946	2.7134
	Q9H773	DCTPP1	14.2166	14.2956	14.3303	14.217	14.0034	14.1221	13.9454	14.0079	-0.245153	2.71314
	Q9H223	EHD4	13.0893	12.9741	13.0259	13.0207	13.2728	13.1591	13.2162	13.1807	0.179709	2.71299
	Q69YH5	CDCA2	11.8064	11.758	11.8992	11.8173	12.0782	12.0274	11.9564	12.0754	0.21411	2.7124
	O15067	PFAS	15.8109	15.7657	15.786	15.7687	15.8596	15.9065	15.8966	15.845	0.0940566	2.71209
	Q9Y2R9	MRPS7	13.7464	13.7214	13.7539	13.7821	13.8241	13.8126	13.8397	13.8172	0.0724716	2.71195
	Q9Y4C2	TCAF1	12.9839	12.8924	12.8028	12.8408	12.6016	12.5729	12.6617	12.6899	-0.248447	2.70782
	Q9UN36	NDRG2	13.9825	13.8801	14	13.9074	14.2781	14.371	14.114	14.2748	0.316977	2.70528
	Q92922	SMARCC1	14.9568	14.9216	14.9478	14.9898	14.8522	14.8647	14.7963	14.86	-0.110681	2.70386
	P61225	RAP2B	13.032	13.0418	12.9546	12.9552	12.8105	12.8593	12.8694	12.8689	-0.143881	2.70178
	P63220	RPS21	16.0304	16.0348	16.0792	15.9026	15.8306	15.7274	15.69	15.7798	-0.254776	2.70169
	Q13636	RAB31	11.3997	11.4612	11.2747	11.2886	11.0232	11.0442	11.0986	11.15	-0.277046	2.70128
	O75534	CSDE1	15.3703	15.3159	15.2561	15.2657	15.1425	15.0011	15.0689	15.1284	-0.216766	2.70037
	Q9BTU6	PI4K2A	12.2428	12.2882	12.3	12.3195	12.4677	12.3671	12.4484	12.4625	0.148812	2.70004
	Q8WVC6	DCAKD	10.6509	10.3766	10.4496	10.4378	10.1289	10.2031	10.1629	10.115	-0.326248	2.6953
	Q9NRZ5	AGPAT4	9.06328	9.28143	9.16914	9.16371	8.93665	8.76651	8.89418	8.88382	-0.299101	2.69378
	Q9Y2V2	CARHSP1	14.0512	14.0941	14.1399	14.0873	14.2095	14.1798	14.2502	14.2473	0.12856	2.69378
	P61160	ACTR2	14.5667	14.6285	14.559	14.5842	14.453	14.4442	14.4566	14.5159	-0.117176	2.69172
	P49790	NUP153	14.6477	14.598	14.651	14.5248	14.4377	14.4447	14.4503	14.4655	-0.155816	2.68902
	P62906	RPL10A	16.387	16.4068	16.3392	16.3301	16.283	16.2268	16.2486	16.2521	-0.113189	2.68887
	Q5T0F9	CC2D1B	10.4509	10.4213	10.5354	10.7532	10.1013	10.1207	10.1464	10.1897	-0.400705	2.68611
	P29144	TPP2	15.314	15.3323	15.2533	15.3264	15.2163	15.1994	15.1942	15.2194	-0.0991817	2.68599
	Q07866	KLC1	13.8501	13.8921	13.9634	13.9252	13.7903	13.7135	13.7636	13.7006	-0.165712	2.68536
	Q9P287	BCCIP	13.6026	13.5438	13.5563	13.5368	13.4403	13.3119	13.4298	13.3632	-0.17357	2.68453
	Q9UBP6	METTL1	11.7545	11.7615	11.7581	11.6754	11.8677	11.9122	11.9797	12.0227	0.208217	2.6845
	O60331	PIP5K1C	6.21967	6.28314	6.36306	6.52605	6.88372	6.67435	7.06522	6.95724	0.547152	2.68424
	P06132	UROD	16.3998	16.4144	16.3622	16.3141	16.5404	16.4674	16.5366	16.5411	0.14875	2.68402
	P02511	CRYAB	9.276	9.44778	9.43507	9.56815	9.78596	9.9406	10.1618	10.1988	0.590036	2.68338
	O75380	NDUFS6	10.2872	10.6123	10.4493	10.2926	10.8472	10.9957	10.9701	10.7675	0.484768	2.68177
	Q8N6M0	OTUD6B	13.2133	13.1972	13.2257	13.2344	12.9643	13.0827	13.0002	13.1073	-0.179011	2.67926
	P82914	MRPS15	12.373	12.3351	12.3393	12.2258	12.6397	12.4762	12.5436	12.5785	0.241196	2.67687
	A8MT69	CENPX	10.1787	10.209	10.1336	10.2266	10.6069	10.3675	10.4961	10.6521	0.343701	2.67626
	Q5U649	C12orf60	4.50879	4.72542	4.58541	NaN	5.47192	5.5382	5.33226	5.3921	0.70572	2.67496
	Q9H7C9	AAMDC	11.1388	11.3619	11.076	11.4813	11.8036	11.6969	11.8579	11.9637	0.566016	2.67495
	Q06187	BTK	12.4208	12.53	12.6007	12.5077	12.7023	12.691	12.7385	12.7201	0.19817	2.67332
	Q9Y6Y8	SEC23IP	13.0828	13.0643	13.0605	13.1854	12.9491	12.8981	12.9419	12.9484	-0.163914	2.67038
	P14314	PRKCSH	15.7142	15.7371	15.7709	15.663	15.6045	15.5178	15.5915	15.5595	-0.152948	2.66882
	O14957	UQCR11	10.9427	10.8802	10.7474	11.0015	11.3728	11.1351	11.3223	11.399	0.414352	2.66754
	Q9H0S4	DDX47	13.8983	13.8405	13.8938	13.8528	13.8035	13.7485	13.7693	13.7831	-0.095247	2.66736
	P34896	SHMT1	11.0221	11.1282	11.072	11.0378	11.2507	11.1988	11.3189	11.3551	0.215842	2.66675
	Q5RI15	COX20	12.5843	12.558	12.6165	12.5468	12.8373	12.6749	12.8194	12.8321	0.214521	2.66501
	Q15654	TRIP6	14.2195	14.2959	14.3875	14.321	13.9129	14.1332	13.9839	14.0136	-0.295086	2.66488
	Q4G176	ACSF3	11.5177	11.508	11.2571	11.3573	11.7686	11.7922	11.6887	11.7567	0.341493	2.66391
	Q96MW5	COG8	8.6136	7.81651	8.70557	8.66557	7.1579	NaN	7.08722	7.48719	-1.18127	2.6624
	P51452	DUSP3	11.0939	11.2224	11.117	11.104	11.4063	11.5246	11.3956	11.3077	0.274178	2.66173
	Q96EA4	SPDL1	10.217	10.4202	10.2297	10.222	10.5566	10.5164	10.5056	10.5605	0.262563	2.66054
	Q8WUB8	PHF10	11.5915	11.503	11.5348	11.4992	11.3969	11.3847	11.4419	11.3995	-0.1264	2.6593
	Q96S44	TP53RK	11.3805	11.473	11.4942	11.3656	11.6839	11.6313	11.5698	11.6576	0.20731	2.65907
	P40855	PEX19	11.0858	10.9156	11.1199	11.0541	11.3542	11.2575	11.3307	11.2682	0.258774	2.65788
	Q92890	UFD1	15.0089	14.8995	14.9268	14.9253	15.1456	15.1021	15.0494	15.0944	0.157758	2.6576
	Q8N684	CPSF7	14.1713	14.2503	14.2492	14.169	14.0702	14.0956	14.1002	14.0857	-0.122038	2.65465
	P62269	RPS18	17.7068	17.7066	17.6646	17.6243	17.5899	17.5506	17.5552	17.5655	-0.110233	2.65269
	P07948	LYN	12.9628	12.7319	12.8431	12.9008	12.4801	12.5663	12.6378	12.5572	-0.299267	2.65116
	O75586	MED6	9.31584	9.34594	9.22553	9.10281	9.5968	9.59193	9.61485	9.47472	0.322043	2.6484
	Q13472	TOP3A	10.949	10.9025	10.8302	10.7859	11.0716	11.0255	11.1001	11.0759	0.201394	2.6471
	Q9Y276	BCS1L	11.517	11.6221	11.5507	11.4387	11.795	11.8247	11.7847	11.6922	0.242056	2.64666
	O60256	PRPSAP2	12.7332	12.7713	12.7628	12.6722	12.886	12.9245	13.0153	12.885	0.192871	2.64617
	Q9Y320	TMX2	13.2762	13.12	13.2148	13.2873	12.9989	13.0522	13.0192	13.0168	-0.202819	2.64546
	Q9NVM4	PRMT7	11.8565	11.7604	11.8527	11.7875	12.0031	12.041	12.1667	11.9928	0.236623	2.64472
	Q9UNN5	FAF1	14.9024	14.8605	14.8216	14.8587	14.7217	14.6082	14.7436	14.6767	-0.173273	2.64184
	Q99807	COQ7	8.9841	9.19136	9.16523	9.21228	9.50413	9.47634	9.78867	9.75748	0.493414	2.64049
	Q6P1L8	MRPL14	10.4039	10.4511	10.2261	10.299	10.7055	10.5556	10.7373	10.7379	0.339052	2.64049
	P00492	HPRT1	15.7246	15.8132	15.6924	15.6271	15.9884	15.8736	16.005	16.0102	0.254987	2.6375
	P78540	ARG2	12.3557	12.372	12.3492	12.2488	12.0226	12.1009	11.9475	12.1602	-0.273628	2.63538
	Q96BW9	TAMM41	11.3028	11.4661	11.3754	11.4722	11.677	11.7058	11.9645	11.8618	0.398145	2.63402
	Q9BYJ9	YTHDF1	10.723	10.8494	10.7017	10.7587	11.0591	11.0977	10.9157	11.137	0.294154	2.63272
	Q96DN5	TBC1D31	7.60916	7.75725	7.5871	7.87785	8.07687	8.00418	8.10351	8.09918	0.363093	2.63236
	Q9NU22	MDN1	15.2564	15.3121	15.2256	15.1983	15.447	15.3582	15.4427	15.3955	0.162709	2.63092
	O75530	EED	12.2125	12.1974	12.1472	12.2404	12.3712	12.4287	12.3116	12.462	0.193973	2.63053
	P00395	MT-CO1	9.13078	9.15439	9.40971	9.35564	9.65514	9.70333	9.58766	9.61269	0.377074	2.62861
	Q9BV86	NTMT1	13.8657	13.8581	13.936	13.8626	14.0358	14.0497	14.0821	13.9677	0.153233	2.62861
	Q8TBF2	PRXL2B	5.89541	6.45064	6.54937	5.82214	7.83832	7.43223	7.956	7.06163	1.39265	2.62662
	O15239	NDUFA1	7.21327	7.64719	7.81073	7.50279	8.14578	8.97906	8.68076	8.71938	1.08775	2.62615
	Q92506	HSD17B8	9.50887	9.84198	9.61131	9.73589	10.2401	10.1378	10.0987	9.99795	0.444126	2.62588
	Q96PC5	MIA2	11.6896	11.7037	11.7389	11.6855	11.5992	11.5714	11.5041	11.6088	-0.13357	2.62315
	Q56NI9	ESCO2	9.0752	9.12104	9.2699	9.11263	9.42418	9.66167	9.57313	9.82963	0.477464	2.62163
	Q96A35	MRPL24	12.1392	12.1399	12.0347	11.9272	12.4473	12.2763	12.4389	12.5113	0.358183	2.62085
	Q8TEB9	RHBDD1	9.74468	9.72119	9.81678	9.57502	9.44322	9.38924	9.49589	9.39914	-0.282547	2.61978
	Q5TC12	ATPAF1	10.6914	10.537	10.5776	11.0217	11.3143	11.1946	11.2893	11.3027	0.568298	2.61802
	Q9NRD1	FBXO6	11.3568	11.3738	11.2038	11.1863	11.7001	11.5141	11.6302	11.5596	0.320809	2.61407
	Q9UHR6	ZNHIT2	11.8629	11.8343	11.7736	11.8262	12.0888	11.942	11.9915	11.9936	0.179757	2.61351
	Q14103	HNRNPD	17.5797	17.6269	17.673	17.5555	17.4109	17.498	17.3975	17.3701	-0.189656	2.60895
	O15042	U2SURP	15.1707	15.2145	15.0926	15.0926	14.9903	14.966	14.9691	15.0093	-0.158909	2.60396
	Q330K2	NDUFAF6	9.60634	9.56483	9.4617	9.59389	9.86158	9.81107	9.70705	9.76967	0.230655	2.60047
	P62263	RPS14	16.8611	16.8133	16.8729	16.8317	16.7515	16.7622	16.7811	16.7794	-0.0761971	2.59622
	Q12815	TROAP	9.84136	9.81123	10.132	9.99465	10.4777	10.2624	10.5034	10.3715	0.458941	2.59546
	Q8TBC4	UBA3	12.9723	12.864	12.9211	12.9805	13.1211	13.0456	13.1307	13.1585	0.179483	2.59501
	Q17RY0	CPEB4	9.06429	9.20009	9.46755	9.18889	9.6085	9.83196	9.71995	9.68053	0.480031	2.59097
	Q96G21	IMP4	11.9746	11.9216	12.02	11.9212	11.7729	11.7182	11.7512	11.8538	-0.185341	2.59043
	Q9P270	SLAIN2	11.6731	11.6485	11.6783	11.6633	11.5438	11.3313	11.4659	11.3768	-0.236352	2.58956
	Q8NHV4	NEDD1	8.64079	8.8401	8.64306	8.32082	9.22958	9.27599	9.1355	9.08995	0.571564	2.58643
	Q9BTZ2	DHRS4	11.2287	10.9433	11.0284	11.2047	11.5588	11.3738	11.5568	11.5461	0.407585	2.58571
	O14979	HNRNPDL	15.8069	15.7151	15.7802	15.7876	15.613	15.5337	15.6581	15.6285	-0.164095	2.58539
	P98171	ARHGAP4	11.1614	11.2459	11.2376	11.0584	11.4606	11.7453	11.4988	11.527	0.382073	2.58476
	Q96PM5	RCHY1	9.23913	9.09369	9.07784	9.11608	8.88474	8.62016	8.48246	8.71761	-0.455446	2.58427
	Q06830	PRDX1	18.6578	18.662	18.59	18.7061	18.7621	18.7803	18.8133	18.7784	0.129578	2.5831
	Q15084	PDIA6	17.1738	17.2044	17.259	17.1862	17.113	17.1229	17.1014	17.092	-0.0985193	2.5825
	Q12797	ASPH	11.7731	11.7884	11.7171	11.7261	11.4746	11.3874	11.5709	11.5889	-0.245717	2.5802
	Q9ULZ3	PYCARD	10.62	10.9297	10.537	10.7967	10.1925	10.0985	10.2979	10.3052	-0.497332	2.58008
	Q99613	EIF3C	16.2163	16.2308	16.2317	16.2105	16.1691	16.1418	16.1822	16.1819	-0.0535698	2.57875
	P07741	APRT	16.5636	16.5232	16.37	16.5582	16.8118	16.6879	16.851	16.8705	0.301554	2.57761
	P12694	BCKDHA	11.4483	11.4953	11.3722	11.5409	11.2443	11.0573	11.2526	11.1134	-0.297286	2.57652
	Q8IUF8	RIOX2	11.4717	11.3397	11.23	11.4618	11.6384	11.6452	11.6803	11.6927	0.288363	2.57496
	Q3LXA3	TKFC	11.7081	11.6719	11.6812	11.8187	11.5423	11.4649	11.5346	11.5587	-0.194857	2.5748
	Q96IJ6	GMPPA	11.5414	11.5185	11.3721	11.6047	11.7283	11.8274	11.7883	11.7503	0.264395	2.57258
	P61106	RAB14	13.6855	13.6496	13.6722	13.635	13.5265	13.576	13.5228	13.5962	-0.105176	2.5701
	Q9UI26	IPO11	13.1551	13.1648	13.0534	13.19	13.3289	13.2592	13.3507	13.344	0.179878	2.56999
	P39019	RPS19	17.0068	17.0313	17.0647	17.0508	16.8325	16.9669	16.8529	16.8534	-0.161996	2.56924
	Q9H2P0	ADNP	12.7884	12.8581	12.6948	12.7679	12.5941	12.6381	12.5731	12.5922	-0.177922	2.56755
	Q9BX10	GTPBP2	9.90739	10.2861	10.2377	10.3779	10.8092	10.6128	10.8103	10.8812	0.576094	2.56587
	Q9Y6W5	WASF2	12.285	12.2513	12.3332	12.1733	12.0818	12.116	12.0272	12.067	-0.187675	2.56523
	O94925	GLS	14.1175	14.1011	14.1586	14.0604	13.964	14.0163	14.0099	13.9692	-0.119568	2.56515
	Q9BXS6	NUSAP1	12.0413	12.0734	12.2607	12.2	12.4713	12.376	12.3903	12.4436	0.276426	2.56427
	P20810	CAST	13.541	13.6008	13.6438	13.5254	13.795	13.7357	13.7089	13.7228	0.162829	2.56391
	Q92520	FAM3C	11.6823	11.5169	11.6602	11.7692	11.9389	11.8848	11.9506	11.9168	0.265631	2.56384
	Q96DX7	TRIM44	9.22509	9.35642	9.38857	9.29868	9.66666	9.80456	9.72661	9.50358	0.358164	2.56275
	O95235	KIF20A	10.5365	10.716	10.4808	10.7643	10.9926	10.9606	10.9535	11.1148	0.380999	2.55818
	Q02818	NUCB1	13.4613	13.5551	13.6082	13.5166	13.1626	13.1946	13.3883	13.2498	-0.286463	2.55783
	P38159	RBMX	16.2696	16.2292	16.3041	16.2313	16.0879	16.1751	16.0749	16.1333	-0.140736	2.55067
	P27144	AK4	11.6076	11.5531	11.6542	11.4206	11.8135	11.8875	11.9204	11.7804	0.291569	2.55037
	Q9NW82	WDR70	13.0848	13.065	13.01	13.1882	12.8817	12.795	12.886	12.9105	-0.218722	2.5493
	Q9Y2P8	RCL1	12.9195	12.9346	12.9145	12.8327	12.7645	12.6885	12.7935	12.7181	-0.159182	2.54662
	Q9Y305	ACOT9	13.0195	13.0153	12.9743	12.7952	13.2246	13.2034	13.2073	13.2017	0.258188	2.54652
	P45974	USP5	15.4372	15.3693	15.3324	15.4251	15.223	15.1479	15.2685	15.2374	-0.171776	2.54438
	Q86XP3	DDX42	14.5633	14.5228	14.4082	14.5394	14.296	14.2377	14.3095	14.3613	-0.207268	2.5427
	Q9NWT6	HIF1AN	8.48508	8.03315	8.18687	8.44809	8.91698	8.83958	8.94231	9.2839	0.707397	2.54137
	Q02878	RPL6	17.3168	17.2995	17.2022	17.1572	17.0299	16.9666	17.052	17.0682	-0.214762	2.54086
	Q01813	PFKP	14.5809	14.6425	14.6418	14.5592	14.4943	14.4734	14.515	14.4509	-0.122685	2.54007
	Q86SX6	GLRX5	13.5065	13.596	13.661	13.5099	13.7653	13.7224	13.8241	13.7943	0.208201	2.53979
	O75326	SEMA7A	6.16268	6.42439	6.66554	7.2313	7.65432	7.80578	7.75692	8.1577	1.22271	2.53944
	P14317	HCLS1	11.6937	11.6331	11.6912	11.7377	11.8976	11.8062	11.8051	11.8884	0.160403	2.53907
	P02008	HBZ	19.4457	19.1734	19.0577	19.4432	19.7655	19.7239	19.8237	19.7431	0.48401	2.53605
	Q8WUY8	NAT14	10.0515	10.2012	9.9965	10.0672	9.47844	9.76048	9.79665	9.67221	-0.402163	2.53369
	O75381	PEX14	12.8055	12.8321	12.9047	12.7711	12.6941	12.6702	12.5884	12.5784	-0.19561	2.53308
	P13804	ETFA	16.4324	16.3625	16.3003	16.494	16.7213	16.5586	16.7373	16.7289	0.289216	2.533
	Q9BVS4	RIOK2	12.1313	12.2203	12.3331	12.0884	11.9702	11.8599	11.8722	11.7759	-0.323757	2.53181
	Q9NWY4	HPF1	12.347	12.3391	12.3456	12.4031	12.4641	12.5027	12.5208	12.4305	0.120785	2.52984
	Q00341	HDLBP	14.9501	14.8806	14.9076	14.9645	14.7441	14.7271	14.8308	14.8026	-0.149581	2.52963
	Q16762	TST	12.2252	12.314	11.9305	12.2738	12.6314	12.6093	12.8196	12.6173	0.483503	2.52729
	P31153	MAT2A	15.3862	15.3735	15.3623	15.4299	15.2463	15.2722	15.2457	15.3264	-0.115337	2.5219
	P47985	UQCRFS1	14.0769	14.0504	13.9648	14.0665	14.2368	14.1365	14.2198	14.2169	0.16283	2.51915
	O75844	ZMPSTE24	13.4373	13.504	13.4896	13.4592	13.3608	13.3783	13.4145	13.3758	-0.0901611	2.51778
	P62826	RAN	17.8981	17.8527	17.9183	17.9456	17.9799	18.0237	18.044	18.0223	0.113814	2.51733
	Q30201	HFE	9.75607	9.72182	9.78506	9.56189	9.29978	9.49976	9.35212	9.23617	-0.359251	2.51594
	Q00765	REEP5	13.1643	13.1213	13.0475	13.0771	12.9534	12.8411	12.8077	12.9473	-0.21516	2.51571
	Q9GZT4	SRR	7.23795	7.24395	7.04603	7.6286	6.80385	6.64937	6.54278	6.56071	-0.649958	2.51483
	Q8TCT9	HM13	13.4063	13.3794	13.3841	13.4144	13.3303	13.237	13.3081	13.2945	-0.103542	2.51471
	Q01518	CAP1	16.381	16.3121	16.2253	16.3495	16.0871	15.9141	16.0712	16.1163	-0.269782	2.51319
	Q9NZJ9	NUDT4	12.4538	12.3444	12.2916	12.6225	12.7551	12.8629	12.832	12.7525	0.372554	2.50737
	O60784	TOM1	12.1932	12.2069	12.1707	12.1848	11.963	11.8958	11.7511	12.0231	-0.280655	2.50447
	Q86Y39	NDUFA11	9.75553	10.0201	9.86699	9.67054	10.2364	10.3439	10.1559	10.4419	0.46624	2.50415
	O14497	ARID1A	13.6763	13.6278	13.6893	13.6119	13.4862	13.5417	13.475	13.5632	-0.134786	2.50376
	P41567	EIF1	14.7128	14.7681	14.819	14.8531	14.6469	14.6383	14.6326	14.5753	-0.164944	2.50344
	O15305	PMM2	12.7736	12.6961	12.681	12.6917	12.6089	12.4666	12.4291	12.4987	-0.209797	2.50037
	Q8TB72	PUM2	10.8	10.6897	10.6692	10.7441	10.518	10.5279	10.5692	10.6074	-0.170131	2.50002
	Q14011	CIRBP	14.5835	14.4952	14.6947	14.469	14.3175	14.3173	14.3238	14.3164	-0.241833	2.49678
	Q14692	BMS1	13.4279	13.325	13.4354	13.3274	13.2158	13.1151	13.2275	13.2026	-0.188681	2.49656
	Q8ND76	CCNY	10.0602	10.2073	10.1158	10.0222	9.88968	9.82529	9.93867	9.81709	-0.233687	2.49239
	P51570	GALK1	13.2432	13.3206	13.3417	13.214	13.4981	13.4386	13.4105	13.5165	0.186051	2.49161
	Q96HA7	TONSL	11.9495	11.9946	11.9576	12.0486	12.0722	12.1584	12.1599	12.1759	0.154011	2.49055
	Q9BYG3	NIFK	13.6631	13.4932	13.4853	13.6168	13.3856	13.3445	13.3082	13.3145	-0.226371	2.48908
	Q9H9V9	JMJD4	9.53829	9.62692	9.41915	9.46328	9.85812	9.91187	10.2957	10.014	0.508001	2.48845
	Q9H8Y5	ANKZF1	12.0585	12.1691	12.1715	12.1228	12.381	12.2425	12.3537	12.3059	0.190315	2.48799
	Q99442	SEC62	12.5378	12.4992	12.4925	12.4214	12.3934	12.3184	12.276	12.3041	-0.164753	2.48786
	Q9BVC3	DSCC1	10.3467	10.0849	10.2195	10.4671	10.6658	10.6452	10.6945	10.6773	0.391208	2.48658
	Q9BZQ8	NIBAN1	12.0976	11.9468	11.9934	12.2641	11.7069	11.7835	11.6823	11.7391	-0.347503	2.48628
	Q96EL3	MRPL53	12.6358	12.4943	12.5962	12.5563	12.6893	12.7409	12.7837	12.7954	0.18163	2.48077
	Q9BT73	PSMG3	11.0574	11.0348	10.9439	11.0147	11.2125	11.1455	11.1494	11.1255	0.145492	2.48007
	P46019	PHKA2	10.3722	10.576	10.5091	10.5119	10.7672	10.828	10.7698	10.6563	0.262971	2.47877
	Q9UJX2	CDC23	11.6522	11.5749	11.6396	11.6423	11.7778	11.7835	11.8239	11.951	0.206811	2.47795
	Q86SF2	GALNT7	11.7277	11.5923	11.511	11.434	11.0635	11.163	10.9581	11.2931	-0.446844	2.47752
	P55795	HNRNPH2	13.3781	13.4008	13.3606	13.3722	13.2477	13.1838	13.1396	13.2909	-0.162415	2.47726
	P16949	STMN1	17.2771	17.3357	17.4838	17.3224	17.0772	17.1302	17.1139	17.1743	-0.230804	2.47688
	Q15233	NONO	16.213	16.1725	16.1404	16.1396	16.0904	16.0513	16.0507	16.0878	-0.0963354	2.47528
	Q99798	ACO2	16.3847	16.3374	16.3057	16.4177	16.5036	16.4537	16.5181	16.5116	0.135362	2.47517
	Q9H6D7	HAUS4	12.0825	11.9637	11.8188	12.0774	12.4625	12.2164	12.5032	12.435	0.418691	2.47485
	P02724	GYPA	10.6892	10.8051	10.9926	10.8062	11.144	11.2492	11.0839	11.2887	0.368122	2.47442
	Q9BSL1	UBAC1	14.5219	14.598	14.589	14.5789	14.7433	14.708	14.7231	14.6406	0.131783	2.4739
	O43175	PHGDH	16.8909	16.8257	16.8181	17.0328	16.664	16.6046	16.6385	16.6789	-0.24539	2.47289
	Q8NCL4	GALNT6	9.59124	9.68791	9.49351	9.52881	9.77585	9.89591	10.0684	10.0029	0.360389	2.47077
	P57772	EEFSEC	11.2421	11.255	11.2199	11.2029	11.2795	11.2927	11.2825	11.3014	0.0590622	2.47011
	P48960	ADGRE5	9.93318	10.2505	10.3886	10.147	9.81509	9.58021	9.63043	9.66248	-0.507759	2.46939
	P23246	SFPQ	16.9469	16.8744	16.8738	16.9352	16.8222	16.8211	16.7872	16.7794	-0.105088	2.46754
	P61158	ACTR3	15.5032	15.4229	15.3559	15.4654	15.2884	15.2474	15.2792	15.3026	-0.157438	2.46742
	O14530	TXNDC9	13.3728	13.2977	13.2787	13.2144	13.1566	13.098	13.1188	13.1368	-0.16333	2.46724
	Q9H4A3	WNK1	12.7228	12.7334	12.7751	12.6244	13.0525	13.0364	12.904	12.8814	0.25464	2.46642
	P42126	ECI1	14.8151	14.5968	14.6024	14.7358	15.0497	14.8787	15.0448	15.0521	0.318768	2.46612
	O14976	GAK	13.1599	13.2725	13.2732	13.2569	13.0998	13.0872	13.0688	12.9756	-0.182744	2.46491
	Q8WUH1	CHURC1	11.4364	11.4854	11.3577	11.3563	11.1041	11.1994	11.2335	11.0185	-0.270062	2.45976
	Q9HD23	MRS2	10.3272	10.5385	10.3586	10.2681	10.6512	10.6484	10.7472	10.6338	0.296994	2.45884
	Q9UHL4	DPP7	13.0574	12.9711	12.8858	13.0085	13.1665	13.1433	13.1417	13.2128	0.185392	2.45761
	Q9NVU7	SDAD1	12.2338	12.1344	12.163	12.1991	12.0839	12.0246	12.0814	12.0162	-0.131037	2.45654
	P02042	HBD	14.3513	14.2325	14.3444	14.6046	14.809	14.7312	14.8042	15.0003	0.453007	2.4545
	P51606	RENBP	7.80596	8.14415	7.91155	7.81481	8.96961	8.72585	8.44313	8.40277	0.716222	2.45306
	Q5VZL5	ZMYM4	11.4361	11.4825	11.5583	11.4045	11.178	11.3165	11.2488	11.2956	-0.210629	2.45216
	P53602	MVD	14.3308	14.2458	14.0581	14.2711	14.585	14.4555	14.5219	14.5483	0.301217	2.45183
	O15235	MRPS12	10.4065	10.5623	10.49	10.3465	10.6888	10.7251	10.7802	10.642	0.257709	2.4504
	P34949	MPI	11.7634	11.9016	11.8366	11.6984	12.0286	12.1047	11.9856	12.0211	0.235007	2.44762
	Q01664	TFAP4	9.38684	9.21026	9.20091	9.2184	8.7646	8.87313	9.07046	8.866	-0.360554	2.44671
	P46777	RPL5	15.6366	15.6371	15.666	15.5952	15.5675	15.4867	15.5006	15.5422	-0.109468	2.44667
	P11277	SPTB	14.8346	14.7548	14.8629	14.8814	14.9497	14.963	15.0134	15.0208	0.153315	2.44662
	Q09161	NCBP1	14.4658	14.4617	14.3727	14.5545	14.6847	14.6081	14.6858	14.751	0.218713	2.44618
	O14662	STX16	10.7247	10.7773	10.8052	10.8816	10.9402	10.9427	11.0228	10.9992	0.179008	2.44549
	Q9UJ70	NAGK	11.8331	11.5035	11.7174	11.9274	12.276	12.0986	12.2003	12.2401	0.458406	2.4454
	Q9NX38	ABITRAM	6.11939	6.45024	5.99576	6.43571	6.79869	7.04951	6.87267	7.33622	0.763999	2.44331
	Q15042	RAB3GAP1	14.1069	14.0698	14.007	14.1491	13.8816	13.9331	13.9616	13.9207	-0.158962	2.44198
	Q86VQ1	GLCCI1	8.67071	8.51226	8.70098	8.78311	8.31577	8.1541	8.42795	8.16021	-0.402257	2.44144
	P05387	RPLP2	17.4649	17.6467	17.5635	17.4385	17.3383	17.3059	17.2598	17.2609	-0.237181	2.43963
	P14550	AKR1A1	14.2513	14.1906	14.1503	14.2269	14.328	14.3386	14.3302	14.285	0.115702	2.43643
	O00559	EBAG9	7.92819	7.78866	7.88471	7.54306	8.32833	8.21483	8.6995	8.69136	0.697347	2.43528
	Q96GA3	LTV1	13.8465	13.8906	14.0504	13.8585	13.6936	13.6892	13.6719	13.7095	-0.220452	2.43528
	P17844	DDX5	17.7538	17.6357	17.6	17.6996	17.5096	17.4182	17.5138	17.4969	-0.187682	2.43175
	Q9UHW5	GPN3	10.5738	10.4938	10.4898	10.7053	10.8974	10.8095	11.1092	11.0985	0.412982	2.42856
	O95573	ACSL3	14.5683	14.7112	14.6511	14.5151	14.7982	14.8091	14.8121	14.8488	0.20562	2.42672
	Q13287	NMI	11.7482	11.4339	11.4206	11.6662	11.9081	11.9373	12.0858	12.0284	0.422694	2.42606
	Q14746	COG2	10.7089	10.8635	10.7901	10.6693	10.4291	10.5015	10.3291	10.561	-0.302797	2.42566
	Q99439	CNN2	14.36	14.4051	14.4194	14.2389	14.1747	14.1537	14.1817	14.1475	-0.191446	2.42435
	P63261	ACTG1	19.9231	19.8735	19.8204	19.8132	19.7634	19.7226	19.7025	19.6967	-0.136242	2.42354
	P35573	AGL	14.4064	14.4382	14.4351	14.4331	14.4884	14.4921	14.5019	14.4562	0.0564704	2.42246
	A0JNW5	UHRF1BP1L	9.11091	9.18605	9.29715	9.14684	8.99383	8.89067	8.85179	9.00018	-0.25112	2.42233
	P78330	PSPH	12.4413	12.272	12.3096	12.599	12.0394	11.9832	12.0253	12.1204	-0.363406	2.42216
	Q13620	CUL4B	13.4953	13.5412	13.4484	13.3935	13.3396	13.3304	13.2854	13.2951	-0.156976	2.42182
	Q12888	TP53BP1	13.6558	13.7506	13.6023	13.6168	13.4837	13.5247	13.4883	13.4947	-0.15851	2.42172
	Q9NYV6	RRN3	9.4487	9.40577	9.45984	9.38397	9.67927	9.58199	9.52712	9.68395	0.193512	2.42043
	Q15067	ACOX1	12.7732	12.7663	12.7805	12.7723	12.8375	12.841	12.8885	12.9301	0.101181	2.41995
	Q96GD4	AURKB	11.9264	12.0892	12.0064	11.9019	12.1879	12.3023	12.1655	12.2167	0.237135	2.41799
	Q9HC21	SLC25A19	11.4733	11.4109	11.4325	11.3148	11.6126	11.5883	11.5498	11.5531	0.168083	2.4179
	Q14671	PUM1	13.4516	13.4478	13.354	13.4137	13.2811	13.32	13.3165	13.3074	-0.110538	2.4144
	Q9Y2U5	MAP3K2	4.50347	4.46185	4.83384	4.32713	5.73341	5.1402	5.16132	5.73539	0.911007	2.41286
	P40937	RFC5	13.3927	13.5155	13.5064	13.3995	13.6386	13.7207	13.6467	13.5893	0.195246	2.4114
	Q6ZU65	UBN2	11.712	11.5914	11.7015	11.623	11.8983	11.8321	11.7695	11.8543	0.181572	2.41044
	O76094	SRP72	13.8002	13.8645	13.8439	13.8134	13.9132	13.924	13.8852	13.9421	0.0855935	2.40968
	Q9H1B7	IRF2BPL	11.4087	11.224	11.3286	11.1423	10.9903	10.916	10.8046	11.0191	-0.343436	2.40874
	P46459	NSF	15.0292	14.986	14.901	14.9915	15.0971	15.0921	15.1656	15.1415	0.147198	2.40867
	Q9NYP3	DONSON	9.45491	9.66698	9.51697	9.91325	10.0477	10.421	10.376	10.161	0.613395	2.40687
	Q9UBV2	SEL1L	10.6363	10.8533	10.7796	10.765	10.5072	10.5795	10.4898	10.4005	-0.264301	2.40563
	Q8TCA0	LRRC20	8.50442	8.64691	9.16893	8.56059	9.35157	9.55722	9.41541	9.43034	0.718421	2.40339
	Q6DKI1	RPL7L1	13.5558	13.4928	13.5708	13.3712	13.3116	13.2786	13.2935	13.2618	-0.211281	2.40097
	Q8TDD1	DDX54	13.9234	13.7215	13.8113	13.7751	13.6196	13.5675	13.6057	13.6278	-0.202665	2.40071
	Q14152	EIF3A	16.7303	16.7092	16.7286	16.7318	16.6447	16.6918	16.6393	16.6765	-0.0618896	2.398
	Q99836	MYD88	10.6859	10.7483	10.7146	10.7051	10.4092	10.5879	10.5713	10.5187	-0.19168	2.3971
	C9JLW8	MCRIP1	10.5373	10.6578	10.7353	10.6444	10.3361	10.3785	10.4689	10.2297	-0.290395	2.39666
	Q96C36	PYCR2	14.0134	14.0633	14.0541	13.9596	14.1362	14.2165	14.2261	14.3224	0.202745	2.39573
	P21980	TGM2	16.0472	16.093	16.0537	16.0722	16.1285	16.2109	16.2665	16.2539	0.148407	2.39503
	Q01469	FABP5	12.9418	13.1476	12.9808	12.9075	13.2156	13.2217	13.2624	13.2729	0.248734	2.39307
	Q8IWX8	CHERP	14.3328	14.3348	14.4501	14.3525	14.2426	14.2404	14.2309	14.249	-0.126819	2.39064
	O14933	UBE2L6	9.48868	9.31449	9.3072	9.24709	9.83981	9.52768	9.84331	9.8233	0.419161	2.39054
	Q9H5Q4	TFB2M	13.8263	13.8676	13.8173	13.7277	13.6193	13.5771	13.6966	13.6482	-0.174419	2.39029
	P30101	PDIA3	18.5767	18.5875	18.6441	18.5552	18.5062	18.4931	18.4679	18.5118	-0.0961471	2.38938
	Q8N442	GUF1	10.2048	10.1552	10.3713	10.2096	10.4657	10.4466	10.4234	10.4809	0.218923	2.38873
	P10155	RO60	14.4475	14.4951	14.5519	14.4586	14.5726	14.6223	14.6608	14.6553	0.139482	2.3845
	Q8TDX7	NEK7	10.6849	10.5756	10.6507	10.7405	10.9462	10.8229	11.0349	11.105	0.314347	2.38426
	Q969E8	TSR2	10.7859	10.7061	10.8548	10.7482	10.9153	10.9081	10.9224	10.9708	0.155398	2.38392
	Q9UKB3	DNAJC12	8.78299	8.76798	8.88965	8.84686	8.56277	8.60389	8.33114	8.30085	-0.372205	2.38287
	P43360	MAGEA6	9.07523	9.47394	9.10015	9.43641	9.8545	9.77488	9.68151	9.79293	0.504524	2.38269
	Q7L9L4;Q9H8S9	MOB1B;MOB1A	13.1527	13.305	13.2412	13.1638	13.4484	13.3715	13.5417	13.414	0.228213	2.38174
	Q14739	LBR	14.5014	14.4748	14.4901	14.5288	14.4212	14.2997	14.3426	14.3982	-0.13335	2.38136
	Q96LT9	RNPC3	10.7413	10.6041	10.6069	10.6924	10.9523	10.7779	10.914	10.9208	0.23005	2.38003
	P02654	APOC1	7.1066	6.65341	7.2425	6.92338	7.88889	7.86549	7.86022	7.40675	0.773862	2.37981
	P25398	RPS12	17.2686	17.2015	17.2193	17.1803	17.1034	17.025	17.1136	17.1149	-0.128193	2.37691
	P03891	MT-ND2	8.74357	8.7026	8.31935	8.27359	9.02575	9.2819	9.02663	9.26776	0.640732	2.37605
	Q96GU1	PAGE5	14.7811	14.8916	14.8699	14.8351	15.108	15.014	14.9542	15.0151	0.178428	2.37586
	Q9H9B4	SFXN1	15.5062	15.5936	15.5587	15.4803	15.6848	15.6246	15.7097	15.7266	0.151722	2.37567
	P54619	PRKAG1	11.9998	11.9944	12.0735	11.8348	12.2296	12.2558	12.3856	12.1968	0.291332	2.37536
	Q6XR72	SLC30A10	7.56805	7.35477	7.79141	8.00193	8.68463	8.29097	8.33467	8.81765	0.852938	2.37442
	Q9H497	TOR3A	12.218	11.9047	11.999	12.287	12.5022	12.4956	12.7748	12.6313	0.498777	2.37414
	Q7L1Q6	BZW1	13.5245	13.4436	13.3599	13.4778	13.2836	13.1638	13.2357	13.2987	-0.205998	2.37159
	Q6ZN04	MEX3B	8.62432	8.70036	8.7485	8.88173	8.36408	8.11279	8.02348	7.65381	-0.700183	2.37145
	P34932	HSPA4	17.3639	17.4027	17.3062	17.3243	17.496	17.4212	17.4864	17.5031	0.12741	2.36864
	Q6NYC8	PPP1R18	11.298	11.4042	11.4327	11.4039	11.1545	11.1475	10.8788	11.0898	-0.317061	2.36837
	O95810	CAVIN2	12.0473	12.3005	12.1627	12.3404	11.7251	11.9419	11.8926	11.839	-0.363066	2.36409
	P15104	GLUL	13.9098	14.0928	13.8316	13.7334	13.5967	13.4629	13.5555	13.5006	-0.362983	2.36279
	Q5TFE4	NT5DC1	12.6183	12.6094	12.6034	12.5843	12.8248	12.6729	12.7669	12.7314	0.145141	2.361
	P53007	SLC25A1	14.5968	14.7257	14.704	14.6723	14.775	14.8807	14.8558	14.8291	0.160441	2.35811
	Q14258	TRIM25	13.7945	13.9418	13.9326	13.8583	14.0459	14.1161	14.071	14.0151	0.18024	2.35627
	O75694	NUP155	14.7235	14.6696	14.5782	14.6119	14.7997	14.7739	14.8026	14.8597	0.163157	2.35595
	P00352	ALDH1A1	12.5508	12.4241	12.3406	12.454	12.6703	12.6507	12.6327	12.6138	0.199494	2.35419
	O43719	HTATSF1	12.5018	12.3342	12.4444	12.4753	12.1847	12.1873	11.9816	12.2262	-0.293927	2.35205
	Q9BQT8	SLC25A21	12.1015	12.212	12.1946	11.9508	12.3367	12.4711	12.4402	12.5712	0.340069	2.35176
	O95620	DUS4L	7.74247	8.24595	8.08659	8.14192	8.59805	8.55452	8.47825	8.56681	0.495175	2.35072
	Q9H4E7	DEF6	10.4496	10.4951	10.432	10.5788	10.3129	10.0899	10.2687	10.0854	-0.299633	2.34928
	P25685	DNAJB1	14.8266	14.8435	14.9083	14.7482	15.0537	14.9407	15.0332	15.032	0.183276	2.34917
	Q92664	GTF3A	8.28582	8.39307	8.20543	8.26122	8.72733	8.99001	8.54058	9.02285	0.533808	2.34811
	Q9NTJ3	SMC4	15.1034	15.0783	15.134	15.1333	15.0003	14.9938	15.0486	15.0497	-0.0891366	2.34753
	P30040	ERP29	17.0006	17.0033	17.0376	16.9437	16.9246	16.8294	16.8624	16.8785	-0.122577	2.34746
	P62249	RPS16	15.8437	15.943	15.8568	15.7992	15.6362	15.7349	15.6492	15.7258	-0.174135	2.34727
	Q14166	TTLL12	15.7536	15.7536	15.6855	15.7294	15.8752	15.8095	15.8853	15.8105	0.114577	2.3472
	Q9Y5Q0	FADS3	10.3179	10.5346	10.5309	10.0628	9.84759	9.80911	9.94364	9.77551	-0.517574	2.34262
	P08237	PFKM	12.6407	12.7606	12.7387	12.6016	12.9297	12.8446	12.8842	12.8446	0.190393	2.3415
	P49356	FNTB	11.0823	11.1988	11.0779	11.2694	10.9125	10.9684	10.7611	10.8552	-0.282796	2.33705
	P08559	PDHA1	13.9568	13.979	13.9432	14.0426	14.081	14.115	14.1962	14.1104	0.145221	2.336
	O94964	SOGA1	12.5578	12.4971	12.3867	12.3377	12.1587	12.2451	12.0699	12.2034	-0.275565	2.33588
	Q9BW92	TARS2	13.0957	13.2683	13.2183	13.0439	13.461	13.3462	13.3958	13.4506	0.256884	2.3339
	O75146	HIP1R	12.2074	12.306	12.1294	12.2142	12.4727	12.4417	12.5184	12.3403	0.229002	2.33165
	P07237	P4HB	18.2163	18.2486	18.2804	18.1096	18.0453	17.9989	18.0525	18.0628	-0.173867	2.33113
	P31937	HIBADH	12.6589	12.7	12.6164	12.7375	12.9499	12.8338	12.8341	12.8106	0.178856	2.32998
	P49736	MCM2	16.6823	16.6628	16.6914	16.7292	16.8255	16.741	16.8425	16.8295	0.118148	2.32677
	Q9Y678	COPG1	14.9011	14.9552	14.8341	14.819	15.0712	14.9795	15.0618	15.0726	0.168925	2.32643
	O60942	RNGTT	11.2751	11.4282	11.4938	11.2008	10.9715	11.0138	11.0958	11.0499	-0.316747	2.32625
	O43683	BUB1	11.9476	11.9793	12.0519	11.9336	12.1865	12.2364	12.074	12.1675	0.18799	2.32609
	Q66K74	MAP1S	12.8778	12.8802	12.7351	12.9342	13.088	13.1037	13.0033	13.0706	0.209573	2.32435
	P62316	SNRPD2	15.8471	15.847	15.7692	15.804	15.7013	15.7303	15.7361	15.7384	-0.0902817	2.32249
	P27797	CALR	17.3453	17.418	17.4152	17.3633	17.5836	17.5735	17.4904	17.4756	0.145304	2.32033
	Q15386	UBE3C	12.7833	12.6942	12.6103	12.6136	12.9031	12.8851	12.8296	12.8517	0.192018	2.3197
	Q9NS91	RAD18	13.1555	13.0495	13.0076	12.9304	12.8344	12.6899	12.7043	12.8378	-0.269156	2.3186
	Q8WUK0	PTPMT1	10.3863	10.4446	10.35	10.3461	10.6555	10.7354	10.8605	10.5342	0.314599	2.31802
	Q96JJ3	ELMO2	9.01674	9.2243	9.20335	9.05087	8.71635	8.73684	8.8053	8.39316	-0.460906	2.31786
	P51003	PAPOLA	12.6834	12.7288	12.6535	12.7284	12.9847	12.8601	13.0285	12.8256	0.226183	2.31683
	Q9GZS1	POLR1E	11.5306	11.4544	11.5897	11.3654	11.6842	11.8013	11.7001	11.8521	0.274423	2.31558
	Q8NEZ5	FBXO22	11.4033	11.3799	11.2188	11.2993	10.9182	11.0573	11.1322	11.0984	-0.273794	2.31545
	P32519	ELF1	10.1353	10.0587	10.2609	10.1856	9.72274	9.89875	9.65785	9.94801	-0.353292	2.31419
	O00764	PDXK	13.7951	13.6202	13.6056	13.8881	13.9679	14.0622	14.0784	14.0875	0.321761	2.31401
	Q9HB90	RRAGC	10.7662	10.6772	10.7227	10.7234	10.9169	10.8113	10.9365	11.0132	0.197102	2.3131
	P02649	APOE	11.2443	11.4124	11.3441	11.0708	11.6521	11.6115	11.6764	11.5321	0.350138	2.31212
	Q9Y679	AUP1	12.8322	12.784	12.7973	12.7496	12.8849	12.8588	12.8594	12.8779	0.0794559	2.31139
	Q96MY1	NOL4L	10.0236	9.94775	10.1188	9.84143	9.68545	9.73939	9.75217	9.69872	-0.263964	2.31122
	Q15392	DHCR24	13.6696	13.5375	13.5621	13.6369	13.358	13.3118	13.4159	13.4831	-0.209324	2.30935
	Q14320	FAM50A	13.1307	13.2669	13.3176	13.2082	13.4599	13.3907	13.4262	13.3959	0.187379	2.30928
	P40121	CAPG	13.1508	13.1897	13.2469	13.0298	13.3165	13.4476	13.4502	13.3745	0.242922	2.30895
	Q9Y490	TLN1	17.9108	18.0007	17.9665	17.8783	17.832	17.818	17.8107	17.813	-0.120637	2.3081
	P03928	MT-ATP8	12.0036	12.256	12.3788	12.3552	13.0491	12.8325	13.5514	12.8399	0.819794	2.3078
	Q8IXT5	RBM12B	13.4293	13.3499	13.4064	13.3652	13.4781	13.5071	13.5491	13.4663	0.11249	2.30736
	P00374	DHFR	14.0622	14.0186	13.9699	14.0642	14.2731	14.1414	14.3913	14.3717	0.265653	2.30691
	Q9UDX5	MTFP1	10.7682	10.7602	10.6573	10.5052	10.8935	10.9988	10.9954	10.9458	0.28565	2.30309
	Q9BSH4	TACO1	11.8532	11.8004	11.6312	11.7876	11.969	11.9485	12.0466	12.0497	0.235359	2.3026
	P31949	S100A11	14.9483	14.8966	15.0272	14.7937	14.7529	14.5992	14.6511	14.6508	-0.252948	2.30172
	Q8IVS2	MCAT	12.1418	12.2044	12.1979	12.0426	12.3095	12.298	12.3265	12.3901	0.18431	2.30092
	Q9H6S0	YTHDC2	12.1695	12.1368	12.2038	12.1224	12.2789	12.2268	12.3137	12.2576	0.111136	2.30089
	O96000	NDUFB10	14.3275	14.4182	14.4071	14.2439	14.5839	14.5038	14.5711	14.5161	0.19454	2.3
	Q9NVT9	ARMC1	12.367	12.3919	12.4956	12.5108	12.6143	12.6047	12.7031	12.5981	0.188746	2.29837
	O75874	IDH1	15.0547	15.0901	15.0159	15.0719	15.1749	15.1158	15.1356	15.1596	0.0882914	2.2957
	Q96P48	ARAP1	12.6738	12.5853	12.7157	12.5808	12.4547	12.4172	12.531	12.4302	-0.180673	2.29466
	P48163	ME1	12.6775	12.7266	12.5719	12.7296	12.4222	12.4653	12.5294	12.3299	-0.239681	2.2923
	Q9UBB6	NCDN	13.4248	13.3022	13.3324	13.3531	13.5008	13.4461	13.4793	13.4742	0.121985	2.29048
	P09001	MRPL3	9.42998	9.64304	9.43525	9.47301	9.73623	9.931	9.79055	10.0689	0.386345	2.29029
	P0DMM9;P0DMN0	SULT1A3;SULT1A4	9.73765	9.75456	9.67228	9.88293	9.9151	10.1618	10.1728	10.2436	0.36146	2.28982
	P37840	SNCA	10.0715	9.71433	10.0947	9.94602	9.57827	9.52159	9.37024	9.60749	-0.437228	2.28915
	P07992	ERCC1	6.57841	6.58477	6.33813	6.81235	7.10507	7.141	6.91547	7.02329	0.467793	2.28908
	Q9NX47	MARCHF5	11.5721	11.6207	11.5117	11.5006	11.6577	11.7108	11.7264	11.668	0.139432	2.28889
	Q9H3K6	BOLA2	14.084	14.0679	14.1414	14.1402	14.2522	14.1821	14.3003	14.2308	0.132994	2.28716
	P35914	HMGCL	10.8733	10.7731	10.6365	11.0735	11.2255	11.1801	11.3539	11.3802	0.445789	2.28581
	Q14257	RCN2	12.094	12.165	12.0887	12.0275	11.8474	11.8564	11.9637	11.9671	-0.185153	2.28486
	Q13469	NFATC2	11.3066	11.178	11.2382	11.229	11.1164	10.9072	10.9014	10.7982	-0.307179	2.28309
	Q15397	PUM3	14.0282	14.0153	13.9595	13.8674	13.7143	13.6973	13.8307	13.7959	-0.208037	2.28305
	Q8IY47	KBTBD2	9.95147	9.90827	9.94217	9.78497	10.2985	10.0433	10.3993	10.3164	0.367671	2.2826
	P40763	STAT3	13.926	13.9237	13.8473	13.8752	13.7813	13.8161	13.7958	13.8178	-0.0902927	2.28248
	Q9H3R5	CENPH	11.4688	11.5237	11.5828	11.54	11.9417	11.7724	11.8044	11.6619	0.26631	2.28218
	P18858	LIG1	14.0492	13.9739	13.9665	14.0318	13.9372	13.9025	13.8913	13.8881	-0.100572	2.28209
	Q96EY7	PTCD3	13.64	13.8265	13.6545	13.6735	13.94	13.8498	13.9104	13.899	0.201206	2.28029
	Q9UJV9	DDX41	12.0156	12.1105	12.0737	12.0555	12.1978	12.1431	12.1479	12.2075	0.110245	2.2798
	Q71UM5	RPS27L	15.6081	15.5873	15.6121	15.6254	15.4589	15.4754	15.5462	15.5431	-0.102355	2.27881
	Q13405	MRPL49	12.2843	12.1811	12.2616	12.2132	12.5531	12.3311	12.5543	12.5902	0.272168	2.27875
	Q9BTT0	ANP32E	14.8369	14.8638	14.8595	14.828	15.0266	14.919	15.1217	15.0616	0.18514	2.2759
	Q5T653	MRPL2	10.8206	10.8832	10.9039	10.6579	11.3427	11.062	11.0908	11.2444	0.368556	2.27558
	Q9NXF1	TEX10	13.5968	13.6258	13.5678	13.5458	13.8161	13.7121	13.8499	13.6886	0.182601	2.27192
	Q969G6	RFK	9.97527	9.73578	9.9903	10.0463	10.2631	10.3634	10.5939	10.2774	0.437517	2.27186
	O94889	KLHL18	11.0179	10.9656	10.9177	10.7835	11.3376	11.217	11.2883	11.0912	0.312344	2.27177
	P05412	JUN	8.05783	8.59361	8.429	7.95164	9.11034	9.06228	8.77847	8.94803	0.716763	2.26987
	Q02750	MAP2K1	12.9708	12.8468	12.9123	12.8323	13.0076	13.0386	13.1101	13.0609	0.163771	2.26979
	P11142	HSPA8	19.8453	19.8594	19.8453	19.7364	19.6973	19.6917	19.7144	19.6588	-0.131096	2.2682
	Q13243	SRSF5	12.9549	12.7594	12.9278	12.8005	12.5251	12.7117	12.5243	12.467	-0.303609	2.26739
	Q9UNS2	COPS3	13.7809	13.8059	13.7913	13.7517	13.7325	13.6986	13.6807	13.7299	-0.0720711	2.26527
	Q9Y3A4	RRP7A	11.4262	11.3705	11.4472	11.4469	11.2158	11.1158	11.2885	11.2965	-0.193564	2.26438
	Q93050	ATP6V0A1	13.5281	13.5332	13.5823	13.5795	13.666	13.6309	13.6182	13.6193	0.0777977	2.26429
	P36915	GNL1	14.8233	14.7502	14.7158	14.7885	14.5847	14.58	14.6643	14.6719	-0.144236	2.26386
	Q6ZNA5	FRRS1	9.99238	9.80231	10.1568	9.87114	10.6653	10.2306	10.5644	10.429	0.516689	2.26294
	Q96LD8	SENP8	7.47773	6.59719	7.47173	7.60943	8.11962	8.40342	8.31563	8.57768	1.06507	2.26177
	O43396	TXNL1	14.6913	14.6294	14.6695	14.7216	14.6037	14.6019	14.5808	14.5746	-0.0877173	2.25994
	Q9BXB4	OSBPL11	8.94481	9.0451	8.8961	8.93083	9.2762	9.20586	9.19591	9.06349	0.231158	2.25753
	P19367	HK1	15.8147	15.8193	15.7752	15.689	15.6317	15.5712	15.6494	15.6482	-0.149409	2.25687
	P13995	MTHFD2	14.3214	14.3298	14.2564	14.5027	14.1242	14.0621	14.1005	14.1637	-0.239938	2.25676
	Q9NUT2	ABCB8	12.7356	12.714	12.7224	12.561	12.9009	12.8145	12.9313	12.896	0.202435	2.25338
	P00491	PNP	15.4389	15.5066	15.4242	15.3889	15.5554	15.5711	15.5489	15.5269	0.110928	2.25326
	P26447	S100A4	9.54162	9.42207	9.63348	9.0593	8.58542	8.39513	9.01739	8.5862	-0.768081	2.25249
	P49354	FNTA	13.1198	13.0844	13.0043	13.0987	12.8835	12.894	12.9978	12.9238	-0.152048	2.25152
	P10074	ZBTB48	7.23393	7.19239	7.44151	7.61458	8.15245	7.86909	7.7195	8.06343	0.580517	2.24847
	Q15527	SURF2	11.0602	11.0443	10.9266	11.0708	11.3199	11.2225	11.2013	11.1596	0.200318	2.2478
	P10109	FDX1	10.9313	10.8932	10.9156	10.7674	10.6789	10.5846	10.7432	10.668	-0.208251	2.24765
	Q9HCM1	RESF1	5.08841	5.08764	4.54942	5.23211	5.59989	5.7323	5.55268	5.68839	0.65392	2.24137
	Q9NR12	PDLIM7	13.7824	13.8739	13.8911	13.8406	13.9598	13.9941	13.9488	13.9367	0.112861	2.23943
	Q9NT99	LRRC4B	7.62525	7.63122	7.68254	7.65855	7.21282	7.37285	7.46814	7.07613	-0.366905	2.23873
	O75467	ZNF324	7.55151	7.57056	7.55717	7.74926	7.20612	7.27493	7.33265	7.44718	-0.291909	2.23819
	Q6P587	FAHD1	10.1697	10.3298	10.2004	10.3863	10.6915	10.4658	10.5191	10.6422	0.308079	2.23738
	Q07666	KHDRBS1	15.9715	16.0066	15.9857	15.9099	15.8967	15.8193	15.8662	15.8523	-0.109812	2.23617
	Q5VWP2	TENT5C	6.56389	6.79551	6.62894	7.12106	7.62949	7.29281	7.28603	7.73038	0.707327	2.23539
	O94874	UFL1	13.3951	13.2606	13.2928	13.3812	13.159	13.0218	13.1888	13.1385	-0.205365	2.23166
	Q96BP2	CHCHD1	11.0009	11.2579	11.06	11.0484	11.4845	11.2729	11.5029	11.397	0.322525	2.2306
	Q15050	RRS1	14.0289	14.0453	14.0692	13.9907	13.7913	13.9264	13.8639	13.9347	-0.154479	2.22695
	Q9Y315	DERA	8.96588	8.96026	9.13442	8.84439	8.51425	8.61941	8.30064	8.70717	-0.440867	2.22501
	Q9UHB6	LIMA1	12.8409	12.9478	12.8985	12.7013	12.58	12.6819	12.5387	12.5423	-0.261403	2.22414
	P21359	NF1	11.9948	12.0491	12.0139	11.917	11.7552	11.8992	11.7234	11.6786	-0.229604	2.22275
	Q96ME1	FBXL18	10.4993	10.5826	10.4153	10.2815	10.7615	10.8693	10.6859	10.7185	0.314144	2.22261
	Q9GZR7	DDX24	13.8032	13.7232	13.7437	13.599	13.4691	13.3751	13.5742	13.4694	-0.245329	2.22067
	Q969S9	GFM2	11.3912	11.4918	11.3224	11.5572	11.8153	11.6181	11.7636	11.6886	0.280747	2.21961
	O60502	OGA	13.4364	13.2915	13.3758	13.5303	13.5886	13.6118	13.6543	13.6639	0.221162	2.21864
	O95248	SBF1	9.79511	10.0016	9.84208	9.7795	9.53815	9.66777	9.57828	9.65136	-0.245696	2.21851
	Q13509	TUBB3	11.8864	12.1443	11.9977	12.0455	12.4216	12.2698	12.2392	12.265	0.280426	2.21582
	Q9H0W9	C11orf54	12.9788	13.0189	13.0917	13.1026	13.2405	13.2065	13.1454	13.1893	0.147418	2.21574
	P82933	MRPS9	13.1366	13.106	13.0383	13.0686	13.3175	13.2734	13.2736	13.1568	0.167965	2.21569
	Q3SXM5	HSDL1	11.7453	11.6572	11.5142	11.6143	11.9098	11.8385	11.8034	11.9543	0.243761	2.21566
	P68036	UBE2L3	16.0503	16.0516	16.0482	16.0659	15.9245	16.015	15.9351	15.9842	-0.0892949	2.2149
	Q9UM54	MYO6	7.63214	7.37791	7.3048	7.4763	7.85927	7.80279	8.12924	7.77712	0.444318	2.21313
	P00367	GLUD1	15.68	15.6432	15.5866	15.5976	15.5282	15.4421	15.5245	15.5199	-0.123178	2.21228
	Q9NRV9	HEBP1	9.65055	9.80306	9.94378	9.82583	9.58691	9.54455	9.42187	9.37172	-0.324543	2.20942
	O60870	KIN	11.4452	11.4614	11.4424	11.3373	11.2312	11.3216	11.2233	11.1403	-0.192459	2.20791
	O75131	CPNE3	14.3051	14.3068	14.2593	14.1448	14.1103	14.0036	14.0941	14.0712	-0.184202	2.20706
	A5YKK6	CNOT1	15.2072	15.144	15.1874	15.2017	15.0811	15.0372	15.1354	15.0798	-0.10168	2.20645
	Q9UBH6	XPR1	11.2641	11.1167	11.0001	11.1874	10.8637	10.9472	10.8347	10.9114	-0.252848	2.20625
	Q10471	GALNT2	13.7266	13.6926	13.7285	13.7005	13.6	13.6033	13.6562	13.6663	-0.0806222	2.20531
	P33908	MAN1A1	10.3932	10.671	10.7404	10.4838	10.8931	10.8901	11.0165	10.9062	0.354385	2.20528
	P61024	CKS1B	11.9471	11.9002	12.0459	11.9251	11.7344	11.7003	11.643	11.8502	-0.222598	2.20419
	Q96EL2	MRPS24	9.3907	9.49272	9.33876	9.42963	9.51463	9.59516	9.58582	9.63999	0.170946	2.20371
	Q96CW5	TUBGCP3	10.3748	10.5592	10.3965	10.4396	10.6985	10.6289	10.6287	10.8211	0.251815	2.20223
	P27105	STOM	12.2528	12.5063	12.3873	12.2209	11.9456	11.988	12.093	12.0954	-0.311287	2.20198
	P56556	NDUFA6	9.47197	9.20677	9.08412	9.61682	9.71594	10.0141	9.95019	10.0002	0.575179	2.20167
	P54098	POLG	11.0077	11.2078	11.2825	11.193	11.5977	11.4336	11.4795	11.3897	0.302388	2.20079
	Q8TCS8	PNPT1	14.7579	14.6855	14.6942	14.6882	14.8243	14.7622	14.8655	14.8664	0.123155	2.20072
	O15321	TM9SF1	9.25758	9.30222	9.51132	9.34233	9.08755	9.12263	9.03696	9.1596	-0.251677	2.20062
	Q8N4C8	MINK1	7.98053	7.89226	8.17747	8.07322	8.43496	8.21296	8.37053	8.45328	0.33706	2.20005
	P08708	RPS17	15.3619	15.3491	15.3071	15.2443	15.0458	15.1418	15.115	15.2217	-0.18452	2.19812
	Q96RL7	VPS13A	9.52976	9.69351	9.49931	9.50588	9.76749	10.0735	9.81321	10.0155	0.360313	2.19706
	Q9NX40	OCIAD1	14.4741	14.4577	14.5137	14.5097	14.3985	14.3313	14.4279	14.3953	-0.100535	2.197
	Q08495	DMTN	11.6036	11.6571	11.7008	11.9583	12.0481	12.2426	12.0348	12.1006	0.376554	2.19532
	Q86X76	NIT1	11.9589	11.8208	11.7472	11.8833	12.0407	12.0162	12.0483	12.1059	0.200208	2.19467
	Q5JTZ9	AARS2	14.5723	14.5126	14.4243	14.5626	14.7228	14.6471	14.7485	14.6499	0.174093	2.19448
	Q9UBX3	SLC25A10	12.7278	12.729	12.7193	12.5846	12.8208	12.8843	12.825	12.9064	0.168939	2.19416
	O00178	GTPBP1	12.8303	13.078	12.999	12.9595	13.1508	13.1674	13.2335	13.2434	0.232082	2.19398
	Q96S97	MYADM	8.04591	8.36593	7.92427	7.77568	7.33624	7.52819	7.59127	7.35251	-0.575895	2.19382
	Q9NQ92	COPRS	8.39022	8.09312	8.50299	8.5598	8.98264	8.9427	8.87008	8.71249	0.490442	2.19339
	Q8NBS9	TXNDC5	15.8646	15.8553	15.96	15.8685	15.7208	15.8168	15.7443	15.7237	-0.135683	2.19106
	P14735	IDE	14.7957	14.8074	14.7064	14.7384	14.6013	14.6383	14.6872	14.6352	-0.121476	2.19077
	P05141	SLC25A5	17.5699	17.5432	17.4898	17.3758	17.3138	17.2679	17.3519	17.2583	-0.196682	2.19025
	Q969M1	TOMM40L	9.36168	9.58234	9.8031	9.95367	10.1897	10.3294	10.7721	10.3555	0.736475	2.18973
	Q92478	CLEC2B	4.50494	5.27942	4.44346	4.76253	2.9843	NaN	3.61755	3.81271	-1.16064	2.18866
	Q15942	ZYX	14.8831	14.9948	15.0353	14.9233	14.6837	14.8467	14.7212	14.7781	-0.201689	2.18768
	O60496	DOK2	7.25397	7.35237	7.50734	7.06646	NaN	NaN	NaN	6.39592	-1.12788	2.18567
	Q14697	GANAB	17.1798	17.0965	17.0732	17.1591	16.9841	16.9743	17.0507	17.004	-0.123903	2.18468
	Q9H0V1	TMEM168	8.0943	8.0549	7.60982	8.40777	8.55437	8.81027	8.95067	9.05079	0.799828	2.18382
	Q07955	SRSF1	17.9801	17.9802	18.0247	17.9103	17.8459	17.845	17.8946	17.8767	-0.108283	2.18341
	O95155	UBE4B	13.2826	13.3048	13.2739	13.3316	13.2208	13.138	13.2158	13.2235	-0.0987015	2.18108
	Q05932	FPGS	10.8243	10.5995	10.6955	10.8369	10.5347	10.4984	10.5106	10.461	-0.237881	2.18082
	Q68D10	SPTY2D1	10.4675	10.7478	10.4334	10.6013	10.8354	10.8474	10.8688	10.8716	0.293288	2.18037
	Q8TDJ6	DMXL2	10.3583	10.2287	10.1284	10.422	10.5128	10.5674	10.6091	10.7057	0.314418	2.17987
	Q9H2W6	MRPL46	12.7782	12.7944	12.8593	12.71	12.9074	12.901	12.9336	12.9826	0.145681	2.17974
	O43447	PPIH	15.2621	15.2133	15.1298	15.2238	15.096	15.0228	15.0837	15.0934	-0.133277	2.17906
	Q13151	HNRNPA0	14.8893	14.763	14.7274	14.9395	14.6288	14.6526	14.5442	14.5869	-0.226676	2.17835
	Q6NXT6	TAPT1	9.48647	9.41093	9.51954	9.72848	9.80594	9.77708	9.91934	9.96479	0.330431	2.17656
	Q9UGC7	MTRF1L	6.6608	7.30346	7.24704	7.67529	8.04787	8.24676	7.94973	8.30167	0.91486	2.17625
	Q8NFQ8	TOR1AIP2	12.4418	12.4035	12.5155	12.5567	12.3397	12.2751	12.3118	12.3572	-0.158426	2.17527
	P49207	RPL34	12.7959	12.7697	12.4359	12.2897	11.9871	11.7653	12.1139	12.0529	-0.59306	2.17416
	Q08378	GOLGA3	13.4634	13.5292	13.5922	13.4318	13.3643	13.3426	13.3756	13.3077	-0.156628	2.1721
	Q15056	EIF4H	15.3084	15.3329	15.3688	15.1958	15.1041	15.0443	15.1347	15.1737	-0.187253	2.17092
	Q96ES7	SGF29	10.9599	11.008	11.0235	11.0301	10.9545	10.9275	10.9044	10.9295	-0.0763662	2.17072
	P26358	DNMT1	15.5896	15.599	15.653	15.5173	15.5034	15.4554	15.4497	15.457	-0.123338	2.16669
	Q9H2M9	RAB3GAP2	14.1393	14.0718	14.0142	14.0947	13.9607	13.9603	13.9969	13.9526	-0.112395	2.16478
	P07954	FH	16.697	16.7012	16.6676	16.6862	16.787	16.7275	16.8443	16.8239	0.107676	2.1637
	O60476	MAN1A2	11.0279	10.9397	10.9397	10.9693	10.7976	10.866	10.8041	10.8965	-0.128107	2.16176
	Q92667	AKAP1	12.12	12.0536	11.9697	12.0884	12.261	12.3621	12.3374	12.1625	0.222847	2.15981
	Q9BQP7	MGME1	11.2141	10.9968	11.1225	11.3765	11.472	11.4942	11.52	11.5248	0.325292	2.15915
	Q96PU5	NEDD4L	11.1666	11.6599	11.6596	11.4153	11.942	11.9331	12.1846	11.968	0.531566	2.15804
	O15145	ARPC3	13.4884	13.4802	13.3768	13.4972	13.286	13.3462	13.2847	13.3651	-0.140162	2.15377
	P30048	PRDX3	17.1195	17.1341	17.1788	17.1322	17.2127	17.2154	17.2854	17.3172	0.116516	2.15285
	O43772	SLC25A20	10.6267	10.6358	10.7551	10.6271	10.97	10.7878	10.9195	10.8175	0.212506	2.15141
	O95684	CEP43	12.1713	12.2279	12.2372	12.2091	12.0917	12.1236	12.1535	12.1497	-0.0817649	2.15126
	P14406	COX7A2	13.5185	13.6046	13.4567	13.2463	13.9157	13.6642	13.9321	13.896	0.395449	2.14502
	Q9UHD9	UBQLN2	11.4915	11.557	11.6236	11.6079	11.7377	11.6613	11.7563	11.7051	0.145094	2.14335
	Q9Y6E2	BZW2	14.9969	14.978	14.8207	14.7434	14.5378	14.3699	14.6816	14.5363	-0.353312	2.14318
	Q9NVA1	UQCC1	10.0752	9.81229	10.2242	9.92821	10.3901	10.3083	10.4239	10.5439	0.406609	2.14297
	P36956	SREBF1	4.50216	4.65604	4.94343	4.76005	3.44658	4.29556	3.90119	3.28661	-0.982932	2.14157
	Q12955	ANK3	12.6319	12.4752	12.6073	12.5836	12.3669	12.305	12.4282	12.4465	-0.187861	2.13968
	Q8NG31	KNL1	12.4034	12.4551	12.5822	12.5326	12.7762	12.6376	12.6522	12.7605	0.213285	2.13741
	P04350	TUBB4A	5.76449	6.17759	6.0653	6.27819	7.10322	7.16959	6.37814	7.04565	0.852759	2.13309
	P30038	ALDH4A1	12.7781	12.7549	12.8491	12.9152	12.593	12.5633	12.6281	12.721	-0.197967	2.13161
	Q6P996	PDXDC1	13.9197	13.8323	13.8641	13.8129	13.7559	13.7554	13.7816	13.7468	-0.0973432	2.13151
	O75054	IGSF3	9.38033	9.11939	9.34891	9.21374	8.92218	8.86559	8.44986	8.85159	-0.493289	2.13098
	Q96QF0	RAB3IP	8.20705	8.38616	7.96914	7.84194	8.72985	8.45888	8.80088	8.96577	0.637769	2.12898
	Q16763	UBE2S	13.6283	13.5632	13.4955	13.7179	13.7967	13.751	13.8447	13.8397	0.206821	2.12888
	O76021	RSL1D1	15.913	15.9566	15.9164	15.8233	15.7778	15.6822	15.7632	15.7929	-0.148298	2.12804
	Q9H3Z4	DNAJC5	9.11438	9.13459	9.28396	8.83661	8.5902	8.77462	8.71755	8.68889	-0.399574	2.12724
	Q969K3	RNF34	8.17044	7.80626	8.23831	8.01112	8.49299	8.71768	8.37592	8.52816	0.472152	2.1251
	Q92925	SMARCD2	12.9744	12.9855	12.9988	13.0298	12.8158	12.918	12.9278	12.8836	-0.110828	2.12402
	Q5VYK3	ECPAS	15.8902	15.9139	15.8681	15.9196	15.7782	15.7392	15.8532	15.8011	-0.105047	2.12398
	Q8IXI1	RHOT2	12.9604	13.1363	13.0841	13.0031	13.1801	13.1943	13.2496	13.266	0.1765	2.12046
	P13473	LAMP2	14.8042	14.747	14.8591	14.7968	14.412	14.3976	14.6372	14.6386	-0.280424	2.11819
	Q8WV22	NSMCE1	11.1939	11.1678	11.2563	11.061	11.3311	11.3977	11.3555	11.306	0.177863	2.11727
	Q9UKV5	AMFR	11.7266	11.8726	11.7995	11.6388	11.3413	11.5496	11.4898	11.5505	-0.276549	2.1169
	Q9H0N0	RAB6C	8.07994	7.33071	8.43914	9.0211	9.69917	9.55812	9.96911	9.46935	1.45621	2.11538
	Q9NRX2	MRPL17	12.493	12.6199	12.5097	12.3716	12.8008	12.6679	12.7004	12.7438	0.229699	2.1146
	Q04656	ATP7A	11.4937	11.3121	11.2732	11.3299	11.5463	11.5123	11.6001	11.5682	0.204471	2.11318
	Q05823	RNASEL	9.89166	9.85889	9.78581	9.88896	9.92516	10.1118	10.0611	10.0701	0.185719	2.10639
	O43815	STRN	13.4031	13.331	13.2965	13.4417	13.2626	13.2286	13.2018	13.2249	-0.138629	2.10622
	Q9UKT4	FBXO5	10.8864	10.9115	10.9392	10.9753	10.8132	10.7614	10.7814	10.6183	-0.184548	2.10566
	Q9Y5B8	NME7	12.0564	12.2195	12.1769	12.0798	11.9197	11.8307	11.9498	12.0027	-0.207429	2.10549
	P50416	CPT1A	11.628	11.5009	11.3612	11.6377	11.0423	11.03	11.315	11.2354	-0.376307	2.10492
	Q99426	TBCB	12.5637	12.4214	12.3987	12.5467	12.3487	12.2197	12.1602	12.2837	-0.229541	2.10447
	Q8IY37	DHX37	12.1736	12.1654	12.1627	12.1499	12.0118	12.09	12.1209	12.0541	-0.0937099	2.09955
	Q969Z0	TBRG4	14.2806	14.2686	14.2426	14.2113	14.1407	14.1795	14.1964	14.1827	-0.0759282	2.09888
	Q9NRY5	FAM114A2	13.2086	13.251	13.1502	13.213	13.0474	12.8974	13.109	13.0009	-0.192057	2.09822
	Q9HAN9	NMNAT1	10.294	10.173	10.0787	10.3864	10.5743	10.4441	10.6385	10.5125	0.309283	2.09779
	Q9BYI3	FAM126A	10.1663	10.1349	10.1069	10.0913	10.0302	9.6913	9.68197	9.80643	-0.32237	2.09717
	Q9BW61	DDA1	10.7234	10.7194	10.8011	10.6048	10.4285	10.4796	10.2763	10.5536	-0.277651	2.09673
	Q6PJW8	CNST	11.1059	11.15	11.2319	11.1917	11.0768	10.789	10.9102	10.85	-0.263398	2.09637
	Q05086	UBE3A	13.4682	13.5107	13.4608	13.5424	13.417	13.3742	13.3991	13.4338	-0.0895157	2.09618
	O95167	NDUFA3	8.43282	8.75593	8.90633	8.45232	9.1682	9.01265	9.09449	9.18676	0.478671	2.09463
	Q14527	HLTF	12.7926	12.8733	12.8085	12.8565	12.9612	12.8974	12.9236	12.9943	0.11136	2.09341
	P42773	CDKN2C	9.74216	9.90956	9.95819	9.5455	9.43729	9.1537	9.12745	9.44737	-0.497399	2.09326
	P16383	GCFC2	11.3261	11.2691	11.4518	11.2508	11.4762	11.5183	11.5132	11.5936	0.20087	2.093
	P14324	FDPS	14.9784	15.1276	15.0287	14.9067	15.2449	15.2154	15.1995	15.1576	0.193965	2.0929
	P52594	AGFG1	11.8334	11.8001	11.9079	11.9555	12.0738	11.9682	12.1316	12.1034	0.195017	2.09215
	Q9UQ16	DNM3	7.82058	7.90417	7.34367	7.85822	8.41369	8.11515	8.3184	8.53977	0.615092	2.09155
	Q08257	CRYZ	14.0531	13.9656	14.0029	14.033	14.1343	14.0743	14.1974	14.2011	0.138127	2.0899
	P35613	BSG	15.3824	15.2324	15.4096	15.3071	15.599	15.4611	15.5515	15.497	0.194264	2.08608
	Q68CP9	ARID2	12.5038	12.6122	12.4854	12.4276	12.3168	12.3687	12.3639	12.3542	-0.156329	2.08603
	Q5JTH9	RRP12	15.2116	15.176	15.1228	15.19	15.0962	14.9621	15.0272	15.0721	-0.135692	2.08581
	Q15021	NCAPD2	14.8427	14.8042	14.7329	14.8159	14.6506	14.6164	14.7144	14.7043	-0.127502	2.0852
	P08754	GNAI3	13.2711	13.3722	13.4006	13.3053	13.1465	12.9027	13.1099	13.1573	-0.258198	2.08393
	P61081	UBE2M	15.126	15.0658	15.1215	15.1035	15.2406	15.1517	15.2691	15.2024	0.111777	2.0839
	O75061	DNAJC6	11.4672	11.3617	11.4887	11.4483	11.3071	11.2394	11.2932	11.1111	-0.203798	2.08374
	Q86UX7	FERMT3	16.3122	16.3926	16.3516	16.2842	16.2216	16.2178	16.2366	16.2642	-0.100118	2.08319
	Q9UIQ6	LNPEP	12.5316	12.4074	12.4519	12.5234	12.3514	12.3785	12.2491	12.2806	-0.163707	2.08212
	Q86WQ0	NR2C2AP	10.4521	10.4625	10.2577	10.7371	10.9293	10.7766	10.9973	10.8897	0.420873	2.08065
	P30050	RPL12	17.1761	17.153	17.1183	17.1223	17.0536	16.9674	17.0734	17.0532	-0.105526	2.08062
	Q2M296	MTHFSD	7.53784	7.6572	7.3836	7.80094	8.25551	8.13257	9.14475	8.93996	1.0233	2.07878
	Q9BUB7	TMEM70	9.80521	9.95743	9.61319	9.84379	10.1021	10.2164	10.6251	10.333	0.514253	2.0777
	Q14773	ICAM4	8.07859	8.11343	7.45354	8.23463	8.7322	8.61251	8.57518	8.9302	0.742478	2.07379
	P62841	RPS15	13.4013	13.2685	13.2954	13.4001	13.2375	13.1553	13.1863	13.1914	-0.148721	2.07247
	Q8IWT0	ZBTB8OS	11.4352	11.224	11.2157	11.1812	11.4838	11.5041	11.6258	11.4794	0.259258	2.07218
	Q6PIW4	FIGNL1	10.7241	10.6708	10.4763	10.7756	11.0046	10.8857	10.9102	10.9279	0.270397	2.07186
	P07602	PSAP	15.6433	15.7542	15.7217	15.6137	15.5823	15.5547	15.5066	15.4995	-0.147455	2.07144
	Q8N5G0	SMIM20	10.8536	10.9123	10.9239	10.8401	11.2367	11.0056	11.4507	11.287	0.362546	2.07031
	Q9UBL3	ASH2L	14.1744	14.1974	14.1	14.2326	14.2855	14.2827	14.3927	14.328	0.14614	2.07028
	P30520	ADSS2	14.8211	14.8619	14.7135	14.8298	14.624	14.5783	14.686	14.6915	-0.16162	2.0695
	Q13608	PEX6	11.6458	11.4943	11.5471	11.4674	11.7023	11.6607	11.7105	11.7165	0.15885	2.06906
	O95900	TRUB2	10.0886	10.1344	10.235	10.1251	10.3011	10.2853	10.4407	10.2974	0.185366	2.06863
	P56524	HDAC4	8.12581	8.76003	8.27364	8.40477	7.40775	7.83053	7.94725	7.49477	-0.720985	2.06859
	Q6BDS2	UHRF1BP1	10.9927	11.0587	11.0568	11.1137	10.9815	10.8013	10.8785	10.8773	-0.170825	2.06742
	Q9UEY8	ADD3	11.5161	11.4735	11.41	11.4608	11.3231	11.2437	11.3994	11.2736	-0.155162	2.06644
	P43034	PAFAH1B1	13.5252	13.6132	13.6337	13.5309	13.6679	13.7739	13.7002	13.8006	0.159881	2.06465
	Q9H4H8	FAM83D	10.0763	10.4194	10.4292	10.3086	10.7786	10.6433	10.6989	10.5577	0.361229	2.06272
	Q9HCU5	PREB	12.8049	12.8983	12.802	12.9008	13.0185	12.9471	13.1287	13.1432	0.207902	2.06224
	Q8NBJ5	COLGALT1	15.0758	15.0641	15.096	15.0398	15.0978	15.1725	15.1662	15.1779	0.084691	2.06223
	Q99618	CDCA3	9.80675	10.0067	10.018	9.88805	10.1742	10.3779	10.1175	10.2052	0.288812	2.06122
	Q8NE01	CNNM3	10.7945	10.8525	10.8748	10.6806	11.229	10.9567	11.2386	11.0401	0.315528	2.06072
	Q6ZRV2	FAM83H	10.232	10.1509	10.2391	10.2505	9.94513	10.0787	9.97517	10.1284	-0.186251	2.06043
	Q9BRT2	UQCC2	11.3166	11.4412	11.5405	11.4459	11.7996	11.7778	11.6356	11.5898	0.264681	2.05803
	O60287	URB1	13.7029	13.6358	13.7143	13.6911	13.7311	13.7902	13.7773	13.7774	0.0829365	2.05711
	Q13823	GNL2	13.6252	13.6155	13.6973	13.5119	13.4819	13.4594	13.4306	13.4711	-0.151762	2.05688
	Q9NPA8	ENY2	13.8164	13.7252	13.8124	13.6982	13.6133	13.4443	13.6403	13.5425	-0.202932	2.05665
	Q5T6S3	PHF19	10.1216	10.0086	9.84285	10.228	9.45495	9.76674	9.66217	9.6959	-0.405336	2.05624
	Q8N465	D2HGDH	11.2955	11.452	11.3852	11.3879	11.2403	11.1449	11.2104	11.276	-0.162256	2.056
	Q08380	LGALS3BP	5.89019	6.15146	6.87172	6.1338	7.51635	7.29786	6.82369	7.36722	0.989486	2.0548
	Q9BQE5	APOL2	11.0294	10.8568	10.9456	10.9711	11.13	11.1264	11.046	11.1448	0.16106	2.05428
	O95793	STAU1	14.5645	14.5548	14.6561	14.5543	14.4874	14.4667	14.4824	14.5014	-0.0979686	2.05336
	O95487	SEC24B	12.2539	12.3082	12.2367	12.3416	12.1074	12.1904	12.0749	12.189	-0.144667	2.0531
	P62851	RPS25	17.4493	17.4909	17.3886	17.2945	17.2554	17.1328	17.1719	17.258	-0.201299	2.05235
	O00268	TAF4	10.9227	11.07	10.9644	11.0563	10.5888	10.8848	10.7511	10.7124	-0.26905	2.05224
	Q32P28	P3H1	13.6779	13.5823	13.4249	13.6756	13.3073	13.2131	13.3509	13.4001	-0.272322	2.05183
	Q8N983	MRPL43	12.1484	12.4276	12.3304	12.1471	12.4871	12.5489	12.536	12.5941	0.278134	2.05138
	Q8NFI3	ENGASE	9.69396	9.82141	9.67936	9.79305	9.59545	9.51833	9.60215	9.62605	-0.16145	2.05103
	Q8WVQ1	CANT1	12.3042	12.3002	12.3497	12.23	12.1987	12.071	12.114	12.1944	-0.151516	2.04655
	P31943	HNRNPH1	17.9453	17.9357	18.0109	17.8858	17.8055	17.7663	17.8538	17.8508	-0.125347	2.04344
	Q7Z2W9	MRPL21	10.3779	10.4014	10.3872	10.1264	10.5422	10.5492	10.6757	10.6565	0.282651	2.04338
	Q9H6R4	NOL6	13.7046	13.735	13.6741	13.6154	13.5805	13.5958	13.5733	13.5862	-0.0983281	2.04188
	Q8N5K1	CISD2	14.2268	14.2857	14.1643	14.0853	13.8705	13.9165	14.0413	14.0267	-0.226781	2.04076
	Q6SPF0	SAMD1	10.8722	10.9378	10.9041	10.9237	10.7525	10.547	10.7923	10.7036	-0.210577	2.03996
	P62277	RPS13	16.0491	16.0456	16.2122	15.9954	15.8993	15.896	15.8942	15.8988	-0.178522	2.03911
	Q7L523	RRAGA	10.0454	10.2559	10.0675	10.0491	10.4904	10.4265	10.2303	10.4117	0.285235	2.03839
	P50914	RPL14	16.4864	16.5015	16.5397	16.4328	16.3765	16.3557	16.4164	16.4115	-0.100096	2.03801
	Q6NT76	HMBOX1	9.85304	9.95834	9.7698	9.70934	9.43419	9.61815	9.61672	9.57375	-0.261927	2.03776
	Q9ULV8	CBLC	8.11016	8.07597	7.9314	8.55515	8.64437	8.67489	8.66052	8.794	0.525274	2.03752
	P56182	RRP1	14.3047	14.3544	14.2218	14.1333	14.0277	13.9343	14.0728	14.0841	-0.223852	2.03506
	Q15369	ELOC	13.9615	14.0382	14.0193	13.9672	14.0755	14.0566	14.1213	14.0852	0.0881248	2.0325
	O43237	DYNC1LI2	11.9857	12.0753	12.061	11.9478	12.1741	12.2277	12.1092	12.1499	0.14779	2.03138
	Q13206	DDX10	13.0306	13.0029	13.076	13.0376	12.9594	12.8467	12.7699	12.9116	-0.164901	2.03008
	P50148	GNAQ	11.7188	11.7307	11.6886	11.7146	11.6604	11.5651	11.6559	11.6047	-0.0916417	2.02962
	Q8N5I9	NOPCHAP1	10.3699	10.3328	10.3417	10.1814	10.1044	9.92251	10.1353	10.097	-0.241632	2.02957
	O75674	TOM1L1	10.6617	10.8624	10.5765	10.8983	10.4068	10.399	10.3215	10.5314	-0.335052	2.02839
	Q8WYQ3	CHCHD10	10.8188	10.7672	10.6666	10.2813	9.82594	9.88715	10.2911	10.1019	-0.606987	2.02712
	Q9ULW3	ABT1	11.7625	11.9683	11.8508	11.8012	11.6167	11.7141	11.6737	11.6226	-0.188954	2.02704
	Q96RE7	NACC1	11.842	11.8985	11.8072	11.8556	11.7642	11.7185	11.7544	11.6319	-0.133562	2.02679
	P10412	H1-4	18.0073	18.0902	18.2201	17.9358	17.8189	17.8819	17.7663	17.798	-0.247081	2.02676
	Q9H936	SLC25A22	12.1983	12.1947	12.1643	12.1473	12.2701	12.2897	12.4501	12.3287	0.158513	2.02577
	P32119	PRDX2	16.5976	16.6215	16.4716	16.7258	16.7603	16.8879	16.81	16.8394	0.220245	2.02452
	Q16539	MAPK14	12.6441	12.6001	12.456	12.5937	12.317	12.282	12.4035	12.4496	-0.210461	2.02381
	Q08431	MFGE8	11.9224	11.8923	11.7682	12.0114	12.045	12.1049	12.1826	12.1301	0.21709	2.02371
	P62424	RPL7A	17.0247	17.0384	16.9859	16.9219	16.866	16.8704	16.8937	16.9145	-0.106596	2.02328
	O95218	ZRANB2	13.1114	13.1017	13.0335	13.1079	13.0462	12.9617	12.9723	12.9654	-0.102214	2.02018
	Q9Y3C1	NOP16	12.2858	12.1561	12.2061	12.1191	11.9846	11.8473	12.0025	12.0629	-0.217467	2.01875
	P50748	KNTC1	13.4444	13.4984	13.467	13.6115	13.7064	13.6042	13.6959	13.7702	0.188831	2.01861
	Q9NZM5	NOP53	12.072	11.9696	12.0526	11.8715	11.8136	11.7189	11.8473	11.7894	-0.199122	2.01815
	O00418	EEF2K	10.873	11.1054	11.1154	11.1182	10.7564	10.8104	10.7701	10.5072	-0.34195	2.01714
	P11388	TOP2A	17.2881	17.3544	17.3435	17.239	17.4554	17.3768	17.4353	17.4286	0.117774	2.01456
	Q92900	UPF1	15.8135	15.7818	15.7528	15.7842	15.8777	15.8149	15.8591	15.8511	0.0675955	2.01451
	Q9H8X2	IPPK	5.01404	4.74644	4.32094	4.98407	NaN	3.8871	3.38647	3.05096	-1.1329	2.0143
	Q15427	SF3B4	13.5223	13.3932	13.5207	13.4349	13.326	13.2415	13.3738	13.2954	-0.158606	2.01367
	Q6UW63	POGLUT2	10.2716	10.3734	10.3883	10.2271	10.1327	10.1895	10.0521	10.1564	-0.182422	2.01287
	Q93034	CUL5	12.7842	12.849	12.7833	12.8255	13.0465	12.88	12.9256	12.9716	0.145481	2.01063
	Q9P1F3	ABRACL	7.49441	8.1352	7.89493	8.08347	7.30835	7.11363	6.87454	7.45215	-0.714834	2.00983
	P52732	KIF11	14.7122	14.6861	14.567	14.6549	14.7924	14.7491	14.8315	14.7817	0.133601	2.00925
	Q96DF8	ESS2	12.5263	12.5527	12.6475	12.4719	12.4297	12.3599	12.4236	12.3863	-0.149793	2.00893
	P42892	ECE1	10.2457	10.2764	10.3467	10.0842	9.86517	9.85704	9.9091	10.1105	-0.302781	2.00707
	Q9NRL3	STRN4	11.5537	11.622	11.614	11.6679	11.5152	11.3023	11.44	11.4489	-0.187797	2.0067
	P17535	JUND	10.8124	10.837	11.0036	10.7593	10.4223	10.2637	10.4727	10.6997	-0.388492	2.00652
	Q13310	PABPC4	15.3584	15.2519	15.1993	15.2711	15.1682	15.0605	15.1427	15.1066	-0.150634	2.00557
	Q14691	GINS1	11.1644	11.0089	10.9958	11.3738	11.4234	11.4794	11.4721	11.5005	0.333118	2.00535
	P62380	TBPL1	9.73303	10.1827	10.1381	10.0702	10.3875	10.3947	10.4283	10.4422	0.38218	2.0049
	Q92879	CELF1	12.4112	12.3372	12.1501	12.177	12.4592	12.6178	12.4963	12.5975	0.273816	2.0032
	P33992	MCM5	16.4363	16.4544	16.413	16.4082	16.4621	16.4683	16.4991	16.4992	0.0541759	2.00292
	Q9HC07	TMEM165	10.5993	10.6247	10.6964	10.7139	11.0375	10.7744	10.8376	10.9786	0.24843	2.00271
	Q9NV06	DCAF13	12.6516	12.4759	12.6605	12.5074	12.2446	12.3188	12.3899	12.4216	-0.230117	2.00099
	Q9BUI4	POLR3C	10.7235	10.9893	10.7231	10.6693	11.2076	11.0134	11.1213	11.0267	0.31594	2.00063
	O95613	PCNT	14.1434	14.1864	14.2848	14.2119	14.0315	14.0833	14.0979	14.1074	-0.126585	2.00061
	Q9BYW2	SETD2	11.5042	11.3791	11.6639	11.4831	11.2418	11.221	11.2728	11.3403	-0.238601	2.00033
	Q96CW6	SLC7A6OS	12.8106	12.8925	12.9653	12.7909	13.0832	12.9592	13.126	13.1345	0.210917	1.9992
	P54277	PMS1	10.2786	10.7044	10.7067	10.6818	11.0315	10.9477	10.9519	11.037	0.399118	1.9987
	Q99747	NAPG	14.0145	14.1029	14.1236	14.0825	13.9886	13.8779	13.9014	13.9933	-0.140543	1.9987
	Q9NWA0	MED9	8.47667	8.60962	8.76167	8.53861	8.91984	9.15732	8.98032	8.7867	0.364401	1.99815
	Q9BVG4	PBDC1	13.1249	13.2436	13.2304	13.2729	13.3368	13.3134	13.3981	13.3977	0.143547	1.99538
	P47756	CAPZB	16.4508	16.4032	16.3736	16.4527	16.3019	16.252	16.3048	16.3683	-0.113299	1.99526
	O95926	SYF2	11.0987	11.0557	11.1477	11.0258	10.9115	10.9013	10.7557	10.9736	-0.196434	1.99215
	O75521	ECI2	14.3062	14.3794	14.334	14.284	14.2123	14.1443	14.2085	14.2647	-0.118439	1.99176
	Q969P0	IGSF8	6.58157	6.36015	6.4858	6.8949	6.23075	5.94392	5.44278	NaN	-0.779867	1.9906
	O94966	USP19	11.958	11.9236	12.1332	12.044	12.2881	12.3486	12.2023	12.1574	0.234364	1.99053
	Q13838	DDX39B	17.2784	17.2463	17.1879	17.174	17.1164	17.0677	17.1509	17.1101	-0.110336	1.99032
	Q9C0B5	ZDHHC5	9.82973	9.92708	9.96244	10.0068	9.57811	9.81713	9.46221	9.64277	-0.306454	1.98918
	P35221	CTNNA1	13.1074	13.1151	13.1577	13.1503	13.0014	13.0898	13.031	12.9563	-0.113016	1.98882
	Q8WXE1	ATRIP	9.47337	9.74688	9.86164	9.71734	9.31991	9.26001	9.49735	9.27229	-0.362417	1.98818
	Q96S90	LYSMD1	9.17422	9.27314	9.06209	9.25972	9.31798	9.67381	9.81754	9.76471	0.451217	1.98681
	Q9H1D9	POLR3F	9.4232	9.68992	9.53208	10.1438	10.2635	10.396	10.3677	10.1949	0.608291	1.98597
	Q14669	TRIP12	13.5354	13.6447	13.7474	13.6191	13.468	13.3314	13.5027	13.3721	-0.218116	1.98579
	Q7L576	CYFIP1	13.6375	13.6176	13.5742	13.5816	13.5003	13.5352	13.469	13.5534	-0.0882537	1.98536
	O95989	NUDT3	10.936	10.8108	10.7865	10.8922	10.6809	10.689	10.7709	10.6722	-0.153153	1.98455
	Q9H0H5	RACGAP1	12.4018	12.5186	12.5301	12.4881	12.5913	12.6571	12.683	12.5763	0.142275	1.98318
	Q15390	MTFR1	7.4242	7.76979	8.11241	7.65671	8.31961	8.19664	8.29225	8.29623	0.535404	1.98174
	P08195	SLC3A2	16.6446	16.5868	16.5435	16.6836	16.4336	16.4287	16.5166	16.5084	-0.142776	1.98119
	P28288	ABCD3	12.5645	12.5484	12.4562	12.4549	12.3639	12.2903	12.3982	12.4001	-0.142884	1.98006
	Q9UPN4	CEP131	10.9302	10.9311	11.1641	10.9102	10.6955	10.5941	10.8154	10.7224	-0.277024	1.97974
	Q96GX5	MASTL	9.27224	9.2991	9.52313	9.11118	9.66292	9.5928	9.66191	9.57575	0.32193	1.97951
	Q13439	GOLGA4	13.4374	13.4953	13.447	13.3278	13.585	13.5636	13.5371	13.5603	0.134655	1.97939
	P45877	PPIC	6.90414	7.26045	7.81904	7.64424	8.33999	8.08608	8.38471	8.0576	0.810127	1.97833
	Q9NPE2	NGRN	8.54287	8.34738	8.7148	8.22253	8.89039	8.93491	9.17047	8.79895	0.491785	1.9783
	Q5T6C5	ATXN7L2	7.98581	7.67282	7.7305	7.87433	8.07148	8.43646	8.10875	8.42301	0.44406	1.97808
	O00203	AP3B1	14.1512	14.1477	14.0818	14.1812	13.9725	13.9089	14.0538	14.0435	-0.145775	1.97755
	Q70UQ0	IKBIP	11.7525	11.8376	11.7179	11.76	11.6087	11.4965	11.6562	11.6501	-0.164079	1.97743
	Q9P0M9	MRPL27	10.4181	10.4192	10.3687	10.5075	10.5427	10.6732	10.7087	10.5465	0.189381	1.97724
	Q86XL3	ANKLE2	12.0155	12.0673	11.9661	12.0261	11.8064	11.9115	11.8103	11.9454	-0.150359	1.977
	Q9NYR9	NKIRAS2	8.90305	8.72923	8.78585	8.87477	9.03009	8.92499	9.0682	9.00539	0.18394	1.97679
	Q9H0U6	MRPL18	8.07098	7.98945	7.77514	8.18753	8.46939	8.2313	8.68429	8.71954	0.520355	1.97259
	Q15003	NCAPH	14.1732	14.0567	14.2707	14.1454	13.9872	14.0234	13.9299	13.9992	-0.176574	1.97229
	Q5VVQ6	YOD1	13.4726	13.4506	13.3522	13.4564	13.5592	13.4995	13.5835	13.5918	0.12555	1.97195
	Q53H12	AGK	15.09	15.0203	14.9996	15.1218	15.2571	15.1254	15.2293	15.2923	0.16813	1.9719
	Q8IYB5	SMAP1	11.1877	11.2363	11.2939	11.2714	11.1181	10.9029	11.0901	10.8533	-0.25625	1.97067
	O60268	KIAA0513	9.31525	9.63292	9.49235	9.33028	10.0672	10.1044	9.80029	9.67356	0.468662	1.96976
	Q9Y4P3	TBL2	13.3316	13.2385	13.2306	13.2389	13.3681	13.3929	13.3265	13.437	0.121226	1.96504
	Q13442	PDAP1	15.3527	15.3538	15.4467	15.2663	15.2324	15.22	15.153	15.218	-0.149066	1.96475
	Q9HD33	MRPL47	12.2468	12.29	12.2939	12.2714	12.3965	12.3073	12.4399	12.3914	0.10823	1.96463
	Q9NUD5	ZCCHC3	11.6514	11.7212	11.6456	11.7937	11.4916	11.5271	11.5865	11.591	-0.153888	1.96442
	Q15833	STXBP2	13.9608	13.899	13.8182	13.9197	13.7777	13.7014	13.8125	13.7533	-0.138196	1.96359
	Q9H1E3	NUCKS1	7.80764	7.89441	8.01023	7.56498	7.43672	7.48764	7.07688	7.36208	-0.478486	1.96326
	Q86WA8	LONP2	10.9581	10.8491	11.1365	10.9367	10.6679	10.7141	10.7351	10.4384	-0.331233	1.96324
	Q96QR8	PURB	9.15405	9.29542	9.00636	9.17173	9.34283	9.76421	9.74894	9.49304	0.430362	1.96286
	Q9NP61	ARFGAP3	12.4814	12.4151	12.2796	12.2982	12.2407	12.1093	12.1184	12.1781	-0.206933	1.96228
	P27635	RPL10	15.5063	15.5582	15.5822	15.468	15.3707	15.4601	15.4195	15.3565	-0.126972	1.9614
	O95429	BAG4	10.7546	10.6843	10.8253	10.4841	10.4015	10.326	10.4576	10.4218	-0.285329	1.9602
	Q9H5X1	CIAO2A	12.1804	12.129	11.9865	12.2429	12.4534	12.3558	12.3027	12.3443	0.229357	1.95812
	Q07812	BAX	13.5318	13.471	13.5221	13.5619	13.4443	13.3992	13.3751	13.4644	-0.100951	1.95762
	O43542	XRCC3	8.59925	8.92447	8.6586	8.15756	9.32139	9.13403	9.36472	9.05918	0.634861	1.95744
	O43826	SLC37A4	8.30432	8.41092	8.81691	8.40537	8.88039	8.97157	8.90185	8.86464	0.420234	1.95714
	P37837	TALDO1	17.5363	17.5766	17.5355	17.5565	17.4581	17.4354	17.5048	17.5093	-0.0743346	1.95706
	O15381	NVL	13.5305	13.4822	13.4459	13.5326	13.4235	13.379	13.4231	13.3351	-0.107589	1.95704
	Q96MV1	TLCD4	9.2993	9.04377	9.01574	9.27732	9.51606	9.54604	10.1658	9.96106	0.638197	1.95648
	Q9UMS4	PRPF19	15.0595	15.0308	14.9505	14.9956	15.1259	15.064	15.1623	15.1613	0.119279	1.95583
	Q9H0D6	XRN2	13.4735	13.539	13.4453	13.4113	13.3436	13.3766	13.3578	13.38	-0.102815	1.95582
	Q9Y597	KCTD3	7.93477	8.34129	8.01791	8.11305	7.18608	7.71632	7.75904	7.41705	-0.582134	1.95516
	Q9H4G4	GLIPR2	8.04261	7.95115	8.23999	8.39256	8.39129	8.76452	9.03299	8.90811	0.617649	1.95449
	Q5R372	RABGAP1L	10.508	10.5486	10.5832	10.6271	10.3738	10.4003	10.4358	10.1932	-0.215965	1.95413
	Q8IVL6	P3H3	5.82886	5.03824	5.5145	NaN	6.24447	7.25904	6.02322	6.86078	1.24935	1.95335
	P09661	SNRPA1	15.6435	15.6999	15.6967	15.6495	15.6075	15.5931	15.5536	15.6254	-0.0774834	1.95235
	Q6UY14	ADAMTSL4	9.18408	9.62218	9.46967	9.26652	10.1245	9.74605	9.70918	10.0027	0.509983	1.95225
	Q92576	PHF3	11.9278	11.9204	11.8336	11.8062	11.7829	11.7116	11.7653	11.7106	-0.129411	1.95187
	Q9H2G4	TSPYL2	6.41409	6.90142	6.90914	5.84518	7.77825	7.83876	7.41178	7.24009	1.04976	1.95126
	O75223	GGCT	13.4646	13.3721	13.1108	13.4876	13.7236	13.6383	13.6419	13.7312	0.324975	1.95052
	Q96FF9	CDCA5	10.8686	10.8018	10.8843	10.7994	11.0495	10.8969	11.0996	11.1401	0.208032	1.94964
	Q96JB5	CDK5RAP3	12.5865	12.5177	12.6226	12.7217	12.4678	12.3017	12.4308	12.437	-0.202814	1.94853
	Q16822	PCK2	14.0497	13.9349	13.9233	14.0588	13.8096	13.8472	13.8874	13.8513	-0.142794	1.94824
	Q96EH3	MALSU1	10.3717	10.2045	10.2697	10.5957	10.7977	10.6327	10.7468	10.6357	0.342793	1.94814
	Q9BUK6	MSTO1	11.2535	11.1996	11.2066	11.3159	11.3542	11.3399	11.4207	11.4896	0.157179	1.94781
	P60468	SEC61B	13.7849	13.6518	13.7332	13.7037	13.6063	13.5307	13.5474	13.6419	-0.136848	1.94671
	O95163	ELP1	14.5412	14.5098	14.5089	14.5371	14.5634	14.5471	14.5591	14.5689	0.035337	1.94608
	Q08623	PUDP	12.0022	11.8523	11.8941	11.9359	12.0211	12.084	12.2382	12.1973	0.214021	1.94579
	Q5TDH0	DDI2	14.1495	14.2247	14.0831	14.0956	14.2981	14.2449	14.3671	14.2554	0.153129	1.94493
	Q9BZG8	DPH1	11.4283	11.5657	11.3564	11.5428	11.3528	11.2131	11.2363	11.2559	-0.208758	1.9442
	Q9Y3E5	PTRH2	12.6636	12.7288	12.7443	12.6404	12.8337	12.771	12.9342	12.8413	0.150789	1.9417
	Q9NP73	ALG13	10.2383	10.317	10.1157	10.0739	10.0678	9.83808	9.83705	9.77388	-0.307018	1.94169
	Q7Z7H8	MRPL10	11.983	12.0422	12.0512	11.8484	12.1205	12.1847	12.1425	12.2122	0.183785	1.94159
	Q15438	CYTH1	7.48972	8.15958	8.08018	8.08858	8.41294	8.85182	8.51914	8.96269	0.732134	1.94062
	Q9UBC2	EPS15L1	13.957	14.0152	14.0194	13.9344	13.9186	13.8604	13.9021	13.8346	-0.102586	1.93917
	P61978	HNRNPK	18.7112	18.7375	18.7179	18.6136	18.6155	18.56	18.5982	18.5646	-0.110479	1.93822
	Q504Q3	PAN2	8.80936	8.86162	8.92349	9.0745	9.34738	9.56702	9.90611	9.19938	0.587731	1.93665
	Q9BWH2	FUNDC2	8.69261	8.93023	8.87124	8.77042	9.09947	9.19642	9.54461	9.76639	0.585598	1.93618
	P50995	ANXA11	15.9251	15.8408	15.8534	15.8733	15.7966	15.7961	15.7782	15.8235	-0.0745249	1.93615
	Q9NSK0	KLC4	13.0603	13.1166	13.1725	13.0883	13.0024	13.0179	13.0105	13.0422	-0.0911765	1.93506
	Q9Y4K3	TRAF6	10.7864	10.8699	10.8682	11.2446	11.3446	11.2771	11.3938	11.2779	0.381091	1.93323
	Q9H081	MIS12	11.4999	11.4908	11.3579	11.4615	11.6713	11.5587	11.638	11.8006	0.214618	1.93289
	Q8IZA0	KIAA0319L	9.88938	9.8999	9.5658	9.95077	9.57065	9.47618	9.47243	9.48569	-0.325227	1.93177
	Q96KB5	PBK	14.3501	14.4206	14.4898	14.3771	14.5189	14.5572	14.5388	14.4967	0.118474	1.9314
	P00519	ABL1	12.0837	12.085	12.0996	12.1019	11.9169	11.8875	11.8947	12.066	-0.151309	1.93122
	O14770	MEIS2	10.365	10.5571	10.4948	10.6564	10.2557	10.351	10.2602	10.279	-0.231853	1.93108
	Q96NB2	SFXN2	10.4664	10.4869	10.3529	10.4368	10.7739	10.6647	10.7537	10.5093	0.239658	1.93106
	Q8IZM8	ZNF654	9.12962	8.77479	8.03652	7.7027	NaN	NaN	NaN	7.75971	-2.27413	1.92903
	Q86TI2	DPP9	13.3114	13.3435	13.3084	13.3235	13.4806	13.42	13.4294	13.3517	0.0987148	1.92722
	P41229	KDM5C	12.5276	12.5861	12.5668	12.4937	12.7816	12.6447	12.7338	12.6228	0.152174	1.92683
	Q9H0R1	AP5M1	8.11284	7.86096	8.30779	8.088	8.44796	8.47137	8.41062	8.37731	0.334415	1.92657
	Q9UHB4	NDOR1	9.19306	9.08921	9.16597	9.26052	9.40607	9.42277	9.2715	9.32391	0.178875	1.92653
	Q9C0C9	UBE2O	13.7127	13.7878	13.6014	13.7367	13.9035	13.8542	13.8772	13.8194	0.153946	1.92619
	Q96AD5	PNPLA2	10.5418	10.3882	10.5321	10.5041	10.6277	10.7412	10.6655	10.8843	0.238111	1.92562
	P48507	GCLM	14.1565	14.0201	13.9912	14.3014	14.3569	14.4226	14.3395	14.4013	0.262762	1.9254
	P01033	TIMP1	12.9775	12.9223	12.7712	13.0963	12.5717	12.4924	12.729	12.7142	-0.315013	1.92478
	Q8NBI6	XXYLT1	8.78518	9.12119	8.86832	8.61967	7.99371	8.58107	8.21305	8.31783	-0.572174	1.92464
	P61586	RHOA	15.4629	15.4251	15.4313	15.4586	15.403	15.3152	15.391	15.3571	-0.0778844	1.92464
	P16930	FAH	15.3023	15.2243	15.2269	15.3542	15.3585	15.429	15.5232	15.4584	0.165317	1.92312
	Q92636	NSMAF	8.69483	8.41921	8.64362	8.9979	8.24706	8.2252	8.31898	8.24326	-0.430265	1.92271
	P07355	ANXA2	17.8674	17.8301	17.7608	17.8294	17.9539	17.8733	17.9489	17.9223	0.102676	1.92133
	Q9NRN9	METTL5	9.58317	9.88234	9.77758	9.52541	10.0177	10.2073	9.91219	10.2064	0.393775	1.92085
	Q86TN4	TRPT1	8.71591	9.35895	8.82102	9.08447	9.53842	9.50977	9.46345	9.52783	0.514777	1.91972
	P38935	IGHMBP2	9.55546	9.43258	9.30241	9.57734	9.79146	9.80872	9.61839	9.73771	0.272122	1.91917
	P42356	PI4KA	14.2526	14.2369	14.1712	14.2017	14.1075	14.0819	14.1532	14.1557	-0.0910184	1.9191
	Q2TBE0	CWF19L2	10.4417	10.3319	10.423	10.5151	10.6714	10.6759	10.5019	10.6719	0.202368	1.91766
	Q96ND0	FAM210A	8.40277	8.67832	8.64929	8.62392	8.98988	8.73701	8.93564	9.10847	0.354178	1.91718
	Q96BN8	OTULIN	12.6254	12.5648	12.5817	12.6797	12.8012	12.6631	12.8183	12.8338	0.166206	1.91566
	Q92530	PSMF1	12.6907	12.7474	12.5617	12.872	12.9826	12.8759	13.0684	13.0985	0.288421	1.91292
	Q8ND24	RNF214	12.4445	12.5137	12.4955	12.5476	12.3579	12.3906	12.3992	12.449	-0.101196	1.91252
	Q9NXC5	MIOS	11.681	11.8016	11.7463	11.6297	11.8671	11.8143	11.9558	11.9744	0.188201	1.91196
	Q9Y365	STARD10	8.98276	9.04232	8.97624	9.3489	9.33218	9.53452	9.70236	9.44835	0.416797	1.91148
	Q9UKL6	PCTP	8.9717	8.80189	8.5844	8.66784	9.03837	9.21937	9.38128	9.04685	0.415013	1.91027
	P56270	MAZ	9.03983	9.02735	9.30281	9.26042	8.84171	8.88669	8.9633	8.77302	-0.291424	1.90955
	O43677	NDUFC1	5.76327	4.38789	4.84454	5.77052	6.27787	6.4121	6.8027	6.40657	1.28326	1.90923
	O75323	NIPSNAP2	11.958	12.0876	12.1852	12.024	12.3074	12.2359	12.1957	12.284	0.192028	1.90717
	P84090	ERH	15.9985	16.059	16.0306	15.9296	15.8732	15.8644	15.9011	15.9317	-0.111866	1.90605
	Q9NP92	MRPS30	11.8563	11.6998	11.9964	11.7961	12.0014	12.1422	12.0626	12.1408	0.249597	1.90507
	Q86V81	ALYREF	15.3457	15.3798	15.4315	15.3291	15.2837	15.263	15.2364	15.3123	-0.0976932	1.90334
	O43676	NDUFB3	11.8267	11.8619	11.8831	11.407	12.3013	11.9926	12.4445	12.3416	0.525326	1.90294
	Q9UIJ7	AK3	13.0797	13.1137	13.0211	13.0257	12.9255	13.0106	12.9529	12.9122	-0.109769	1.90197
	Q96KA5	CLPTM1L	11.8973	11.8717	11.957	11.9548	11.7644	11.7158	11.7482	11.8766	-0.143919	1.90128
	A6ZKI3	RTL8C	9.7605	9.81178	9.7888	9.74048	10.0346	9.89726	9.85692	9.90041	0.146898	1.90098
	Q86YH2	ZNF280B	9.11544	9.26472	9.65705	9.64607	9.80523	9.92997	10.1083	9.95166	0.527979	1.90033
	Q9BVP2	GNL3	14.0245	14.111	14.0913	13.9912	13.9682	13.9018	13.9381	13.9621	-0.11195	1.89923
	Q96EN8	MOCOS	8.63551	8.84595	8.64143	8.58069	8.83644	9.16856	8.95296	9.17355	0.356983	1.89833
	Q9UHB7	AFF4	9.89667	10.0124	10.076	9.98312	10.1167	10.2012	10.126	10.2864	0.190513	1.89825
	Q5C9Z4	NOM1	11.2481	11.2368	11.405	11.1845	11.0736	11.0892	11.0204	11.1398	-0.187859	1.89758
	O43504	LAMTOR5	12.1039	12.1091	12.2854	12.1754	11.8976	12.0587	11.936	12.0039	-0.194346	1.89758
	P07311	ACYP1	12.6352	12.5883	12.5964	12.5863	12.8412	12.7813	12.7304	12.6482	0.148757	1.89433
	Q92889	ERCC4	9.46127	9.45322	9.79729	9.45741	9.83141	9.91039	9.82252	9.83022	0.306338	1.89259
	Q9Y2H0	DLGAP4	10.745	10.7103	10.5783	10.5507	10.5065	10.3672	10.324	10.4783	-0.227051	1.89217
	Q7Z478	DHX29	13.3432	13.3204	13.2783	13.302	13.2295	13.2645	13.2197	13.1537	-0.0941119	1.88925
	P15927	RPA2	14.1166	14.1344	14.0806	14.1264	14.1952	14.1563	14.2821	14.2399	0.103872	1.88884
	P08238	HSP90AB1	20.828	20.8121	20.7082	20.7476	20.6971	20.6272	20.6709	20.6607	-0.110024	1.88879
	Q7Z3K3	POGZ	12.15	12.1132	11.9564	12.1001	11.915	11.9373	11.9413	11.927	-0.149794	1.88723
	Q92766	RREB1	11.99	11.9969	12.1415	12.02	11.8461	11.8296	11.9399	11.9149	-0.154475	1.88634
	Q96NW4	ANKRD27	10.8703	10.8745	11.121	10.9647	10.6738	10.8211	10.6927	10.6999	-0.235735	1.88601
	Q8NHU6	TDRD7	8.20418	8.65321	8.47762	8.67146	8.89236	9.0787	8.90506	8.82194	0.422899	1.88465
	Q9H074	PAIP1	14.275	14.1315	14.1863	14.1434	13.9957	14.0685	14.0365	14.0941	-0.135338	1.88389
	Q53HV7	SMUG1	9.16726	9.09757	9.14038	9.15398	9.32773	9.22365	9.32386	9.19784	0.128474	1.88353
	Q9NY93	DDX56	13.7632	13.7554	13.8132	13.6594	13.6025	13.5572	13.6733	13.5246	-0.158399	1.88218
	Q14839	CHD4	15.2924	15.3245	15.2592	15.2694	15.2561	15.1941	15.2148	15.2016	-0.0697212	1.88173
	Q9BUR4	WRAP53	11.4773	11.337	11.3984	11.4402	11.5938	11.5294	11.4879	11.5786	0.134199	1.8804
	O95396	MOCS3	9.49564	9.5718	9.72098	9.56013	9.82046	9.71646	9.97455	10.0256	0.297139	1.87994
	Q9Y613	FHOD1	14.4699	14.5172	14.4199	14.364	14.3673	14.2965	14.2933	14.283	-0.132741	1.87957
	P10606	COX5B	14.0992	13.9996	14.1978	13.9011	14.2806	14.2755	14.2446	14.2992	0.225579	1.87929
	Q9H4A4	RNPEP	15.0731	15.1368	15.0359	15.0388	14.9712	14.9564	15.0099	14.9848	-0.0906053	1.87878
	Q06587	RING1	11.0933	11.0252	11.0261	10.915	10.6425	10.8894	10.8294	10.8049	-0.223346	1.87521
	Q6N069	NAA16	7.87257	8.00681	7.65732	8.10284	8.49	8.38142	8.38543	8.11721	0.43363	1.87465
	Q9BT09	CNPY3	12.1806	12.2606	12.2973	12.2265	12.1818	12.0258	12.0856	12.1074	-0.141116	1.87457
	P07858	CTSB	13.9896	14.0274	14.0986	13.9641	14.2063	14.2342	14.1766	14.08	0.154363	1.87448
	Q14008	CKAP5	16.7717	16.8215	16.7915	16.8082	16.8345	16.8543	16.8719	16.8312	0.0497322	1.87379
	Q9GZT3	SLIRP	14.922	14.8746	14.8828	14.9059	14.6985	14.7522	14.8228	14.8381	-0.118423	1.87379
	Q9NRW1	RAB6B	9.57061	9.74327	9.43613	9.61763	10.1605	9.76072	9.9925	9.90739	0.36336	1.87357
	Q06413	MEF2C	9.8486	9.88562	9.78781	9.5868	9.57787	9.43656	9.41759	9.16092	-0.378971	1.87271
	P28838	LAP3	16.1314	16.1153	16.13	16.1009	16.2021	16.1339	16.2099	16.1894	0.0643892	1.87213
	P62805	H4C1	18.7552	18.8746	18.9001	18.6277	18.5049	18.6394	18.5293	18.5207	-0.240804	1.87033
	O43521	BCL2L11	8.60124	8.57987	8.59954	8.58889	8.99293	8.91129	8.91686	8.63557	0.271778	1.86958
	Q96IR2	ZNF845	4.73067	5.07619	4.53462	4.99087	3.93182	4.60201	4.08536	3.99089	-0.68057	1.86938
	O14763	TNFRSF10B	9.37489	9.7498	9.41944	9.15091	9.8829	9.97935	9.96003	9.73949	0.466686	1.8689
	Q969R8	ITFG2	7.71769	7.68353	7.4484	7.55229	8.13779	7.8623	7.90724	7.81032	0.328937	1.86878
	Q9BQG0	MYBBP1A	15.6988	15.6793	15.6625	15.6261	15.7283	15.7031	15.7436	15.7381	0.0616326	1.8683
	Q15293	RCN1	11.8768	11.5727	11.8021	11.67	11.294	11.5204	11.5186	11.3748	-0.303439	1.86764
	Q86TV6	TTC7B	8.30678	8.62767	8.65902	8.89519	8.14207	8.19023	8.21497	8.24506	-0.424083	1.86657
	Q9H2K8	TAOK3	12.3823	12.3123	12.2422	12.4354	12.2006	12.1602	12.1645	12.2271	-0.154934	1.86486
	P40926	MDH2	19.1094	19.0622	19.0049	19.027	19.2465	19.095	19.2676	19.2114	0.154277	1.86442
	P20020	ATP2B1	13.4263	13.5344	13.4822	13.478	13.3327	13.4092	13.3623	13.4126	-0.100998	1.863
	Q00403	GTF2B	13.3308	13.4467	13.4693	13.4441	13.3035	13.2238	13.3064	13.3264	-0.132689	1.86221
	P48729	CSNK1A1	13.5392	13.5315	13.5814	13.4811	13.579	13.6629	13.6301	13.6824	0.105261	1.86185
	Q8IXQ4	GPALPP1	8.85206	8.77667	8.78116	8.91104	8.97225	9.24372	8.99982	9.26671	0.29039	1.86144
	Q5VZ89	DENND4C	11.6394	11.6904	11.6436	11.7179	11.8576	11.8064	11.7159	11.7918	0.120084	1.85981
	P24539	ATP5PB	14.5667	14.6606	14.5908	14.5594	14.649	14.7059	14.7836	14.7646	0.131393	1.85935
	Q9NVR5	DNAAF2	9.3377	9.52811	9.41559	9.40599	9.56239	9.54155	9.5541	9.58861	0.139816	1.85877
	Q5T447	HECTD3	11.5797	11.4707	11.6201	11.4624	11.6911	11.6572	11.6675	11.7786	0.165373	1.85852
	Q13422	IKZF1	11.1395	11.0205	11.1859	11.1956	11.0351	10.9436	10.8391	10.9439	-0.194929	1.85725
	Q9BV20	MRI1	12.6858	12.6404	12.5837	12.59	12.5347	12.4679	12.5122	12.5604	-0.106199	1.85642
	Q2TB10	ZNF800	10.8243	10.8128	10.7467	10.8048	10.6299	10.7144	10.6986	10.7418	-0.100992	1.85488
	Q63ZY3	KANK2	8.23314	8.33473	7.94665	8.08275	7.97615	7.65743	7.73844	7.60953	-0.403929	1.85487
	Q9UJY4	GGA2	12.4777	12.4708	12.4413	12.6461	12.3561	12.2828	12.2989	12.3837	-0.178615	1.85423
	O94762	RECQL5	10.3453	10.2278	10.473	10.3204	10.6383	10.4984	10.4894	10.6341	0.223415	1.85346
	Q9P0P0	RNF181	11.7385	11.874	11.9036	11.7945	11.64	11.7499	11.5837	11.6315	-0.176391	1.85342
	P05161	ISG15	11.3668	11.097	11.0833	11.6271	11.7039	11.6881	11.7829	11.8153	0.454034	1.8526
	P53814	SMTN	9.85102	9.99233	10.1245	9.86225	10.1639	10.2279	10.2626	10.1387	0.24074	1.85255
	Q9GZT9	EGLN1	11.3249	11.7317	11.638	11.6107	11.9102	11.8651	11.8791	11.861	0.302488	1.84998
	Q8WXX5	DNAJC9	14.581	14.5384	14.5474	14.5718	14.6008	14.5934	14.629	14.6573	0.060478	1.84946
	Q5BKX5	C19orf54	7.92895	8.42261	8.15664	7.89413	7.81294	7.50209	7.12753	7.40659	-0.638292	1.84804
	P23528	CFL1	18.4734	18.472	18.4147	18.4649	18.3525	18.3228	18.4119	18.3984	-0.0848737	1.84491
	Q00534	CDK6	14.0119	13.933	13.9258	14.0773	14.1105	14.1004	14.1336	14.2225	0.154753	1.84484
	Q9BWH6	RPAP1	12.834	12.7606	12.7761	12.8759	12.9503	12.9237	12.8813	12.9052	0.103478	1.84459
	O75446	SAP30	9.28073	9.41612	9.36923	9.54207	9.22385	9.06249	9.23525	9.16944	-0.229277	1.84349
	P13984	GTF2F2	13.4727	13.3572	13.476	13.3973	13.3163	13.3058	13.2005	13.3222	-0.13959	1.84155
	P18754	RCC1	16.0065	15.9934	15.9491	15.9396	16.0926	16.0017	16.089	16.0693	0.0910189	1.84143
	Q9Y5Y0	FLVCR1	7.90796	8.02426	8.14292	8.04752	8.44057	8.43865	8.44659	8.10846	0.327904	1.84033
	P10644	PRKAR1A	13.7982	13.7881	13.873	13.7765	13.6675	13.7149	13.7246	13.7501	-0.0946298	1.8401
	Q96BJ3	AIDA	11.3014	11.2513	11.1249	11.2649	11.48	11.4542	11.4976	11.3049	0.198529	1.83907
	O43929	ORC4	12.5721	12.5299	12.6482	12.5567	12.6341	12.6947	12.7116	12.6792	0.103186	1.83905
	Q8TF64	GIPC3	7.87046	8.02027	8.12733	7.97607	7.59567	7.64613	7.87337	7.42257	-0.364094	1.83891
	Q8WUX2	CHAC2	11.245	11.0092	10.9504	11.0922	11.2931	11.3817	11.3794	11.2363	0.248424	1.83826
	Q8N6H7	ARFGAP2	13.7839	13.7524	13.7473	13.7148	13.6852	13.6613	13.7178	13.6859	-0.0620677	1.8368
	Q8IYB8	SUPV3L1	14.2335	14.2679	14.2494	14.1875	14.3409	14.3277	14.3558	14.267	0.088284	1.83668
	P42898	MTHFR	12.7045	12.7954	12.7341	12.7677	12.5947	12.5327	12.6484	12.6904	-0.133883	1.83605
	P60002	ELOF1	6.42682	6.50436	6.50697	6.44724	6.61045	6.75974	6.73106	6.53874	0.188652	1.83541
	Q9UGJ1	TUBGCP4	11.5596	11.49	11.5595	11.555	11.5857	11.6994	11.7695	11.674	0.141116	1.83334
	Q10570	CPSF1	14.141	14.121	14.1026	14.0785	14.0261	14.0087	14.0618	14.0735	-0.0682814	1.83302
	P35579	MYH9	17.0218	17.093	17.1031	17.081	17.0206	17.0105	17.0148	16.9883	-0.0661979	1.83281
	Q9Y394	DHRS7	10.9933	10.9762	11.0751	10.9387	10.7814	10.6005	10.9136	10.7253	-0.24065	1.83244
	P60520	GABARAPL2	13.4897	13.5439	13.3763	13.5141	13.3342	13.2397	13.3727	13.3458	-0.157894	1.82967
	P32929	CTH	12.7416	12.861	12.8648	12.9665	12.6322	12.6571	12.7185	12.7283	-0.174483	1.82912
	Q15831	STK11	8.20854	8.3252	8.81031	8.50757	9.11337	8.74929	8.99443	9.1033	0.527191	1.8267
	O94916	NFAT5	11.5639	11.4286	11.5837	11.402	11.3566	11.2921	11.274	11.3623	-0.173304	1.82387
	Q8NBN3	TMEM87A	10.088	10.0774	10.0968	10.2376	10.4069	10.2046	10.3049	10.3607	0.194353	1.82352
	P33993	MCM7	16.9759	16.9006	16.8916	17.0286	17.0712	17.048	17.077	17.05	0.112419	1.82334
	O95807	TMEM50A	9.34981	9.4912	9.48575	9.35909	9.08102	9.10201	9.35863	9.03918	-0.27625	1.82085
	Q9BX40	LSM14B	11.7801	11.8582	11.7178	11.8435	11.9205	11.905	12.0051	12.0906	0.180401	1.82065
	Q9Y3C6	PPIL1	13.7033	13.7013	13.6709	13.7551	13.8437	13.7395	13.843	13.8864	0.12053	1.82054
	Q10589	BST2	11.9965	12.1176	12.0577	11.9686	11.9369	11.9201	11.9227	11.906	-0.113703	1.81946
	Q9NYA4	MTMR4	5.42397	5.2696	5.67836	5.10156	3.40465	4.56735	4.19786	4.82622	-1.11935	1.81839
	Q5T3J3	LRIF1	11.4801	11.3498	11.4702	11.5144	11.2781	11.3238	11.2587	11.3689	-0.146259	1.81747
	Q8TDP1	RNASEH2C	12.1252	12.0326	12.2358	12.2043	12.2924	12.3433	12.2907	12.4387	0.191799	1.81655
	Q9BSJ5	C17orf80	12.2812	12.2428	12.3887	12.284	12.4246	12.3725	12.4319	12.4283	0.115176	1.8162
	B4DXR9	ZNF732	11.4361	11.4146	11.55	11.1857	11.1304	11.2054	10.9516	11.0309	-0.316991	1.81526
	O75347	TBCA	15.7081	15.7955	15.8479	15.6851	15.6176	15.6725	15.5579	15.5446	-0.161009	1.81327
	Q96BF6	NACC2	8.09039	8.2282	7.97588	7.82232	7.85816	7.54068	7.54636	7.64933	-0.380564	1.81113
	Q99447	PCYT2	13.2462	13.2464	13.27	13.274	13.1396	13.2342	13.1587	13.089	-0.103798	1.81063
	Q96E39	RBMXL1	9.73347	9.58978	9.64793	9.80537	9.78131	10.0136	9.98451	9.93608	0.234731	1.81
	Q9NRP4	SDHAF3	9.76335	10.0119	9.87564	9.56941	9.41946	9.54006	8.9909	9.24089	-0.507243	1.80924
	P62136	PPP1CA	14.0585	14.0551	14.0508	14.1201	14.0003	13.9867	13.9038	14.0065	-0.0967739	1.80778
	P49792	RANBP2	16.1303	16.0966	16.1377	16.1072	16.1507	16.1465	16.1826	16.1931	0.050282	1.80694
	P62750	RPL23A	16.9481	16.9827	17.105	16.8381	16.7683	16.7444	16.8193	16.7787	-0.190774	1.80632
	P35250	RFC2	14.7587	14.662	14.4595	14.6967	14.9124	14.7976	14.9336	14.8839	0.237687	1.80313
	Q96S82	UBL7	10.9936	11.1606	11.1894	11.0899	10.9402	10.9692	10.9876	10.8914	-0.161276	1.80279
	Q92598	HSPH1	16.6241	16.5557	16.5175	16.6439	16.739	16.6427	16.7579	16.7178	0.129025	1.7988
	Q9H9S4	CAB39L	12.2617	12.0542	12.1503	12.4082	11.9701	11.8702	12.0096	11.939	-0.271375	1.79847
	Q92759	GTF2H4	10.9199	10.9019	10.9381	10.7992	11.0544	11.025	11.0885	10.9536	0.140581	1.79698
	Q92544	TM9SF4	12.3054	12.2254	12.2854	12.2276	12.1156	11.9817	11.9786	12.2001	-0.191963	1.79602
	Q92610	ZNF592	11.0005	11.0235	11.1233	10.974	11.1848	11.2685	11.0978	11.2814	0.177814	1.79366
	Q96G97	BSCL2	7.93636	7.42196	7.5297	7.98656	8.13336	8.4101	8.11045	8.38357	0.540725	1.79357
	Q9Y3D6	FIS1	12.1451	12.0026	11.8247	12.3386	12.4281	12.3663	12.5672	12.7017	0.438088	1.79334
	P06748	NPM1	16.9073	16.916	16.88	16.7424	16.7674	16.6167	16.6647	16.7118	-0.171287	1.79244
	P23919	DTYMK	14.5991	14.5342	14.611	14.6628	14.6798	14.6783	14.7697	14.7441	0.116201	1.79146
	Q8NEF9	SRFBP1	11.4616	11.6029	11.5215	11.4624	11.4329	11.348	11.3611	11.2583	-0.16204	1.79066
	O95999	BCL10	10.6785	10.7356	10.6606	10.8144	10.6193	10.5816	10.4484	10.5693	-0.167638	1.78973
	P43490	NAMPT	16.1231	16.1254	15.9801	16.1031	15.9188	15.7874	15.9508	15.9669	-0.176967	1.78972
	Q99941	ATF6B	10.7356	10.4784	10.557	10.5606	10.2117	9.97779	10.4015	10.3237	-0.354207	1.78954
	O75663	TIPRL	14.314	14.2474	14.166	14.2998	14.0985	14.0872	14.1708	14.1527	-0.129497	1.78692
	Q9Y6E0	STK24	14.4342	14.4411	14.4581	14.3535	14.3202	14.2532	14.3585	14.3299	-0.106258	1.78353
	O75940	SMNDC1	12.1787	12.1404	12.3425	12.1276	12.0093	11.9244	12.0896	11.9029	-0.215771	1.78269
	P47974	ZFP36L2	10.4812	10.573	10.5077	10.3621	10.6493	10.7034	10.5797	10.7555	0.190977	1.78265
	Q12840	KIF5A	10.3473	10.5935	10.5958	10.8415	10.9543	10.8625	10.9356	11.0413	0.353908	1.78263
	Q969M3	YIPF5	10.9422	10.7606	10.8504	10.7863	10.9406	10.9868	11.0905	11.154	0.208092	1.78256
	Q8N2F6	ARMC10	12.5404	12.6175	12.4503	12.6304	12.7152	12.7625	12.8847	12.6801	0.200963	1.78256
	Q3SY69	ALDH1L2	10.2297	9.98277	10.1293	10.5136	10.5517	10.6206	10.5576	10.6254	0.374953	1.78232
	Q9Y2R5	MRPS17	11.3372	11.4695	11.4855	11.3096	11.6449	11.4913	11.5997	11.5972	0.182812	1.78131
	Q9P265	DIP2B	12.9731	12.9613	12.9042	12.7956	12.7372	12.8144	12.7619	12.698	-0.155665	1.78005
	O15525	MAFG	11.3983	11.4127	11.4278	11.485	11.5133	11.6255	11.4898	11.6146	0.129888	1.77975
	P40616	ARL1	11.9675	11.8582	11.7188	11.8846	12.0476	12.0024	12.0509	12.0244	0.174023	1.77878
	P06744	GPI	16.3932	16.3808	16.2888	16.377	16.481	16.402	16.5088	16.4893	0.110322	1.77844
	Q96F63	CCDC97	9.43682	9.42528	9.64333	9.49665	9.71762	9.70744	9.60504	9.76033	0.197087	1.77821
	Q14677	CLINT1	13.6759	13.6407	13.7619	13.618	13.5622	13.5644	13.5866	13.5606	-0.105639	1.77566
	Q99459	CDC5L	14.893	14.8735	14.9663	14.8883	14.8533	14.8134	14.8396	14.8039	-0.0777671	1.77541
	Q9P035	HACD3	11.8525	11.7406	11.7176	11.6178	11.896	11.8577	11.9088	11.9755	0.177418	1.77532
	Q8N653	LZTR1	11.0598	10.7359	10.9113	10.9147	10.7739	10.4612	10.5554	10.608	-0.305812	1.7746
	Q7L8L6	FASTKD5	11.8339	11.8507	11.9223	11.8227	11.9062	11.9843	12.0043	11.9443	0.102388	1.77275
	Q8IWE5	PLEKHM2	5.86638	6.15283	6.41102	6.19349	6.33553	7.11576	6.89029	7.14501	0.71572	1.77248
	Q8N4P3	HDDC3	9.21734	9.15555	9.44249	8.93184	9.57725	9.56373	9.51534	9.49186	0.350239	1.77211
	Q9H479	FN3K	12.3462	12.1619	12.2105	12.3492	12.4516	12.3705	12.4764	12.4728	0.175848	1.77125
	Q96FZ2	HMCES	12.1278	12.2097	12.221	12.1986	12.2289	12.4227	12.35	12.3482	0.148195	1.77006
	P49411	TUFM	17.4229	17.3599	17.2502	17.3418	17.5123	17.4185	17.5187	17.4801	0.1387	1.76857
	Q9UKN8	GTF3C4	14.9393	14.7934	14.8298	14.8329	14.9962	14.9891	14.915	14.9714	0.119048	1.76716
	Q13418	ILK	13.2575	13.2322	13.0827	13.2534	13.0623	13.0466	13.0828	13.0795	-0.138633	1.76656
	O60779	SLC19A2	6.09856	6.75365	6.97218	6.82485	7.113	7.47553	7.4111	7.3805	0.682728	1.7653
	Q8WUD1	RAB2B	8.32135	8.04966	8.10972	8.17217	8.47089	8.39947	8.27798	8.45622	0.237913	1.76324
	Q9Y3B3	TMED7	10.3486	10.2314	10.388	10.2696	9.91447	10.021	10.0782	10.235	-0.247225	1.76321
	O14628	ZNF195	4.04842	5.06673	4.39385	5.39258	5.78773	6.3705	6.02321	5.45128	1.18279	1.76299
	Q15126	PMVK	12.0526	12.0342	11.9838	12.1486	11.9294	11.8538	11.973	11.9099	-0.138297	1.76269
	O60684	KPNA6	14.7339	14.6988	14.6664	14.7679	14.8335	14.753	14.8389	14.8353	0.098392	1.76249
	Q9UNH5	CDC14A	9.1524	9.02691	9.19272	8.92261	9.28102	9.54513	9.26511	9.36191	0.289632	1.76201
	Q9BZJ0	CRNKL1	12.8381	12.8771	12.8433	12.7483	12.7175	12.7444	12.7121	12.6119	-0.13023	1.76004
	O00115	DNASE2	12.0977	12.0461	11.959	12.0977	11.879	11.816	11.9563	11.6813	-0.216981	1.75825
	Q9Y520	PRRC2C	14.596	14.526	14.679	14.5759	14.5186	14.4867	14.4642	14.4449	-0.115592	1.75697
	Q13617	CUL2	13.4229	13.4609	13.3848	13.3803	13.458	13.4744	13.4877	13.502	0.0683131	1.7556
	Q7L2E3	DHX30	16.166	16.1745	16.1402	16.1191	16.1104	16.0945	16.103	16.1168	-0.0437822	1.75507
	Q0VDF9	HSPA14	14.6909	14.6748	14.5857	14.7317	14.5177	14.5753	14.589	14.5533	-0.111959	1.75492
	Q99943	AGPAT1	11.1529	10.9963	10.9259	11.0854	11.269	11.1999	11.3571	11.1726	0.209563	1.75468
	Q6NT16	SLC18B1	8.82155	9.50573	9.77416	9.65517	10.2011	10.0839	10.2453	10.0536	0.706843	1.75404
	Q9P2W1	PSMC3IP	10.1225	10.1751	10.2607	10.1739	10.5749	10.7658	10.2725	10.879	0.439999	1.75379
	P12004	PCNA	16.9789	16.9185	16.96	16.9408	16.866	16.7949	16.9019	16.8862	-0.087265	1.75267
	Q27J81	INF2	9.90802	9.87397	9.71089	10.0208	9.71465	9.51056	9.60684	9.6719	-0.252428	1.75181
	P10301	RRAS	8.36192	8.02536	7.99512	8.82691	8.94276	8.76108	9.11298	9.17576	0.695817	1.75175
	A6NKD9	CCDC85C	8.99696	9.45899	9.25196	9.35847	9.62004	9.53978	9.57826	9.6556	0.331822	1.7517
	Q69YU5	BRAWNIN	9.61873	9.80366	9.99713	9.82595	9.4526	9.60482	9.487	9.58788	-0.278292	1.75126
	Q96GG9	DCUN1D1	13.1535	13.1278	13.0516	13.204	13.2435	13.2047	13.2951	13.2847	0.122736	1.75121
	P24863	CCNC	6.113	NaN	NaN	NaN	5.88042	5.60191	5.7899	5.70899	-0.409515	1.75067
	Q0VG06	FAAP100	8.86613	8.89594	8.67028	8.60826	8.94221	9.03001	9.02773	8.99915	0.239622	1.74979
	Q96BW5	PTER	12.69	12.7835	12.6697	12.6774	12.5974	12.5225	12.6414	12.5923	-0.116757	1.74958
	Q9NS18	GLRX2	9.47853	9.36872	9.53411	9.56949	9.69597	9.62199	9.77955	9.61167	0.189584	1.74874
	Q9NXE4	SMPD4	13.5267	13.523	13.6791	13.5839	13.6721	13.6886	13.7405	13.7245	0.128259	1.74842
	Q9Y2Z2	MTO1	10.5424	10.4147	10.4358	10.5315	10.6406	10.6155	10.5984	10.5536	0.120915	1.74742
	Q8WTS1	ABHD5	10.4611	10.0517	10.4735	10.5043	10.6122	10.923	10.7348	10.9049	0.421091	1.74732
	Q8NFF5	FLAD1	12.3279	12.4212	12.2931	12.2316	12.5092	12.4199	12.5044	12.4339	0.148431	1.74704
	O95295	SNAPIN	11.5563	11.4235	11.5309	11.5261	11.6547	11.6925	11.628	11.5686	0.12676	1.74675
	Q53GS7	GLE1	11.7866	11.8368	11.8754	11.9732	11.9523	12.1124	12.0379	12.0317	0.165579	1.74576
	Q9UK59	DBR1	10.797	10.4862	10.3841	10.8425	11.1631	10.9293	10.9813	11.036	0.399978	1.74518
	Q96N66	MBOAT7	11.6163	11.7526	11.7997	11.8313	11.9697	11.8924	11.9056	11.8899	0.164416	1.74433
	Q6P5Z2	PKN3	10.1192	10.1805	10.1549	10.0881	9.99198	10.1064	9.94753	9.94839	-0.137102	1.74335
	Q92882	OSTF1	11.1687	11.0308	11.0757	11.0042	10.9826	10.7274	10.7476	10.9022	-0.22992	1.74324
	P30047	GCHFR	8.98853	8.96016	9.02432	9.11243	9.41949	9.1971	9.17082	9.17743	0.219849	1.74241
	P40261	NNMT	11.3029	11.7738	11.1797	11.6086	11.0009	10.9937	10.9232	11.1154	-0.457957	1.74196
	P13639	EEF2	19.2752	19.2653	19.17	19.183	19.1441	19.0529	19.1317	19.1249	-0.109964	1.7418
	Q8N3U4	STAG2	13.2528	13.2238	13.2222	13.1673	13.1329	13.096	13.1668	13.0309	-0.109889	1.74123
	Q96A26	FAM162A	12.4268	12.5995	12.5904	12.4479	12.2787	12.4162	12.3573	12.3062	-0.176535	1.74086
	Q96T51	RUFY1	13.5188	13.4255	13.5602	13.4903	13.4028	13.3554	13.4114	13.418	-0.101794	1.73867
	P61218	POLR2F	9.57467	9.66977	9.59698	9.52928	9.74644	9.64269	9.74912	9.72846	0.124005	1.73856
	O60427	FADS1	12.4941	12.8033	12.8108	12.3282	12.1751	12.2789	12.2264	12.1964	-0.389951	1.73835
	Q9NU23	LYRM2	8.40223	8.27507	7.88145	9.20881	9.22175	9.56698	9.81447	9.20966	1.01132	1.73825
	Q9P289	STK26	14.7323	14.7868	14.7804	14.6124	14.5778	14.4729	14.6047	14.6019	-0.163646	1.73718
	Q8NC51	SERBP1	15.4938	15.553	15.5263	15.5498	15.2906	15.3922	15.4416	15.4675	-0.132751	1.73482
	Q8NF50	DOCK8	13.0662	13.0888	13.087	13.0733	13.0499	12.9957	13.0261	12.945	-0.074656	1.7347
	Q8TEH3	DENND1A	8.44224	8.44366	8.30423	8.14966	8.03473	8.04338	7.41482	7.49233	-0.588633	1.73396
	Q92831	KAT2B	5.43777	5.66018	5.83533	5.76154	5.86671	6.65465	6.18945	6.58093	0.649231	1.73351
	Q86VX9	MON1A	7.509	7.8607	7.8901	7.95756	8.02893	8.49593	8.25036	8.68738	0.561307	1.73246
	P38398	BRCA1	8.73629	9.02607	8.92815	9.04051	9.30199	9.25057	9.19315	9.07639	0.272771	1.7314
	Q49AG3	ZBED5	7.22149	7.66222	8.32438	7.47862	8.12072	8.64269	8.82978	9.08441	0.997725	1.73107
	Q9Y6D6	ARFGEF1	11.8123	11.7906	11.8196	11.7989	11.7775	11.659	11.6762	11.7427	-0.0915313	1.73063
	Q92546	RGP1	6.68277	6.45312	6.78757	6.26853	6.11032	5.22057	5.93086	5.97237	-0.739471	1.72989
	Q5H8A4	PIGG	11.2391	11.2437	11.2613	11.3276	11.1263	11.1481	11.1189	10.9047	-0.193393	1.72895
	P22314	UBA1	17.6419	17.5903	17.4806	17.6617	17.762	17.675	17.7872	17.7549	0.151116	1.72854
	P49590	HARS2	10.5782	10.5745	10.3935	10.7297	10.8887	10.693	10.8994	10.8723	0.26936	1.7279
	Q96QE5	TEFM	10.4226	10.6772	10.545	10.521	10.7709	10.6957	10.7201	10.6896	0.177628	1.72748
	O95834	EML2	12.2422	12.2837	12.1768	12.156	12.398	12.2622	12.4639	12.3921	0.164383	1.72713
	Q9H8V3	ECT2	11.8516	11.9367	11.7115	11.6541	12.1435	12.0449	12.0194	11.9353	0.247319	1.72667
	Q9ULA0	DNPEP	13.1646	13.1184	13.1401	13.2957	13.2995	13.2825	13.3413	13.3925	0.149273	1.72666
	Q13445	TMED1	11.2505	11.1848	11.3419	11.267	11.378	11.3488	11.376	11.4654	0.131012	1.72657
	O95825	CRYZL1	11.071	11.2038	11.1518	11.2532	10.8878	10.7728	11.0584	10.5766	-0.346071	1.72632
	Q9NXW2	DNAJB12	11.6043	11.3135	11.5323	11.3661	11.1503	11.1536	11.1993	11.3133	-0.2499	1.72566
	P40337	VHL	6.29891	6.58131	5.9219	6.42035	5.53675	5.73035	5.78493	6.00218	-0.542067	1.72526
	Q5SRE5	NUP188	14.2198	14.1052	14.0951	14.1074	14.211	14.2408	14.2408	14.2218	0.0967495	1.72454
	Q9Y3Q8	TSC22D4	12.319	12.3116	12.3695	12.2248	12.2133	12.1945	12.0351	12.1447	-0.159324	1.72336
	Q96Q11	TRNT1	13.0421	12.9167	12.7445	12.9621	12.704	12.6463	12.7592	12.7026	-0.213314	1.72244
	O95140	MFN2	12.5559	12.4966	12.5565	12.5705	12.355	12.4657	12.4208	12.4957	-0.110569	1.72125
	Q9BYX2	TBC1D2	5.78175	6.02213	6.41817	6.05516	5.43556	5.54492	5.78454	5.60057	-0.477908	1.72072
	Q96GQ5	RUSF1	9.12783	9.44862	9.19908	9.40456	9.54365	9.57392	9.85314	9.5683	0.339734	1.72018
	Q14019	COTL1	11.1422	11.0072	11.2531	11.0697	11.2483	11.4561	11.3255	11.313	0.217644	1.71969
	Q14919	DRAP1	13.0315	13.0651	13.1351	13.0114	13.0212	12.893	12.9047	12.9122	-0.128008	1.71954
	Q9C010	PKIB	7.06263	6.87067	7.36713	7.00694	7.20527	7.99449	7.88269	7.87476	0.66246	1.71899
	Q8TAE6	PPP1R14C	7.37701	7.69544	7.51212	7.37469	7.93419	7.60925	7.95855	8.11544	0.414541	1.71822
	P55854	SUMO3	15.477	15.4685	15.4015	15.5091	15.5112	15.5893	15.6031	15.6821	0.132408	1.71811
	O75843	AP1G2	6.4318	5.72452	6.05267	5.66491	4.86042	5.38316	5.14173	5.54985	-0.734682	1.71544
	Q86V88	MDP1	8.7249	9.0544	9.27712	9.52105	9.74989	9.50849	9.8292	9.86317	0.593322	1.71407
	Q9Y291	MRPS33	6.904	7.96222	7.66318	7.08692	8.05217	8.37899	8.12471	8.35348	0.823256	1.7139
	Q9Y2K5	R3HDM2	8.45135	8.52183	8.49959	8.78634	9.41623	8.70787	9.13343	9.55284	0.637812	1.71382
	P14927	UQCRB	13.8277	13.9678	13.993	13.8284	14.226	14.233	14.1137	13.981	0.2342	1.71366
	Q9NPQ8	RIC8A	13.4045	13.224	13.0185	13.2909	13.5766	13.4873	13.5909	13.4244	0.285344	1.7136
	Q8NBX0	SCCPDH	13.6353	13.6843	13.5919	13.6602	13.6802	13.722	13.7324	13.7329	0.0739496	1.71246
	O43172	PRPF4	14.5177	14.4907	14.4593	14.5251	14.4462	14.4324	14.4253	14.467	-0.0554512	1.71198
	Q96HR9	REEP6	13.3849	13.401	13.4778	13.3008	13.2682	13.1772	13.3079	13.233	-0.144571	1.71165
	Q9NX24	NHP2	14.125	14.0255	14.0598	13.978	13.9331	13.82	13.9311	13.955	-0.137315	1.71136
	Q53EL6	PDCD4	13.0824	13.0808	13.1727	13.0517	13.2247	13.1378	13.2434	13.237	0.113801	1.71097
	Q9NVI7	ATAD3A	14.5801	14.5487	14.6292	14.6074	14.6798	14.6177	14.6932	14.6854	0.0776737	1.70975
	A6NCE7;Q9GZQ8	MAP1LC3B2;MAP1LC3B	13.2847	13.3336	13.1541	13.2838	13.1988	13.0757	13.0932	13.0468	-0.160463	1.70909
	Q9BWE0	REPIN1	11.5585	11.8523	11.847	11.863	11.9872	12.2	12.0338	12.0146	0.278725	1.70871
	Q9NPJ3	ACOT13	13.2115	12.8457	12.823	13.1694	13.3757	13.2313	13.6103	13.4892	0.414236	1.70758
	Q96T23	RSF1	12.7133	12.7081	12.7879	12.6721	12.5767	12.5678	12.5261	12.6848	-0.131479	1.70636
	Q9UKA2	FBXL4	5.50415	4.72319	5.07089	4.59963	6.03357	5.78801	6.02346	5.33715	0.821084	1.70626
	O95376	ARIH2	11.614	11.582	11.5243	11.849	11.9028	11.8161	11.9603	11.8678	0.244439	1.70501
	Q86UT8	CENATAC	6.24135	6.6363	7.51416	6.7743	7.83746	7.42495	7.77023	8.47013	1.08417	1.70491
	Q92994	BRF1	2.78311	4.30381	3.9992	1.85057	4.23523	NaN	NaN	NaN	2.34766	1.70484
	Q9BY41	HDAC8	8.84659	8.99628	8.8346	8.72975	9.09656	9.26876	8.95454	9.27092	0.295891	1.70322
	Q12830	BPTF	12.6356	12.4826	12.5711	12.5407	12.6997	12.6813	12.6378	12.7991	0.146967	1.70271
	Q9P031	CCDC59	10.5157	10.4965	10.4552	10.616	10.4541	10.1953	10.0267	10.2198	-0.296883	1.70217
	Q96CS2	HAUS1	11.9661	11.9479	12.0323	11.9807	12.1485	12.0285	12.1001	12.0538	0.100992	1.7016
	P49642	PRIM1	12.7083	12.6526	12.7045	12.6725	12.7606	12.7265	12.718	12.737	0.0510118	1.70158
	Q9UL46	PSME2	15.1136	15.0649	14.9627	15.1733	14.961	14.8865	14.9091	14.9538	-0.15104	1.70107
	Q99567	NUP88	14.5076	14.469	14.4287	14.4664	14.5444	14.4953	14.5508	14.5777	0.0741305	1.70084
	P23769	GATA2	11.9263	11.7702	11.8871	11.623	11.2579	11.5848	11.5565	11.5274	-0.319979	1.70079
	P28066	PSMA5	16.4015	16.3825	16.3675	16.3857	16.3227	16.2837	16.3675	16.3303	-0.0582337	1.69973
	P12956	XRCC6	17.4791	17.5008	17.5066	17.4743	17.4599	17.4251	17.4581	17.4654	-0.0380917	1.69858
	Q9UIA9	XPO7	14.831	14.831	14.7912	14.8358	14.882	14.8617	14.9742	14.9824	0.102822	1.69749
	Q15382	RHEB	13.743	13.6988	13.6356	13.6827	13.7827	13.7297	13.8053	13.8316	0.0973177	1.69749
	Q8N0W7	FMR1NB	8.08615	7.93736	8.13181	8.36852	7.64557	7.79622	7.38103	7.8978	-0.450805	1.69717
	Q9Y2H6	FNDC3A	9.7176	9.74614	9.77445	9.40367	9.48996	9.34472	9.15393	9.23655	-0.354177	1.69661
	Q96FS4	SIPA1	11.9072	11.9099	11.7671	11.6801	12.0981	11.9124	12.0509	12.1213	0.229566	1.69601
	P62328	TMSB4X	14.4008	14.5515	14.8489	14.493	14.2662	14.3444	14.2005	14.1879	-0.323833	1.69423
	P83111	LACTB	9.60418	9.90991	9.70065	9.84586	10.1585	10.0522	9.94686	9.96344	0.265106	1.69393
	Q03167	TGFBR3	8.73364	8.94137	9.01979	8.88776	9.37254	8.99098	9.31156	9.20216	0.323672	1.69262
	Q9UFG5	C19orf25	10.0232	10.159	10.3781	10.1053	9.90995	9.97937	9.91559	9.86711	-0.2484	1.6926
	O75575	CRCP	5.7059	5.61358	5.92158	5.77826	5.90989	6.17146	6.01963	6.33606	0.354431	1.69246
	Q9UQ90	SPG7	10.4632	10.4252	10.2646	10.386	10.6069	10.646	10.7624	10.464	0.235093	1.69226
	P60983	GMFB	11.0515	11.1286	11.1038	10.9925	10.9555	10.9412	11.0098	10.9072	-0.115686	1.6922
	P39210	MPV17	9.55746	9.84986	9.72651	9.83878	9.91456	10.0243	9.97639	9.95428	0.224217	1.69214
	P32969	RPL9	16.6111	16.5471	16.6057	16.5437	16.4835	16.4004	16.4842	16.5306	-0.102203	1.69135
	Q92692	NECTIN2	12.3014	12.2579	12.4125	12.2414	12.0096	12.1862	12.1799	12.1342	-0.175828	1.69003
	Q96T88	UHRF1	13.3466	13.2622	13.3484	13.2943	13.2626	13.0757	13.1841	13.1817	-0.136805	1.69002
	Q9BV38	WDR18	13.3383	13.2911	13.2081	13.1385	13.3345	13.3943	13.4512	13.4758	0.169912	1.68978
	P61758	VBP1	14.8052	14.8319	14.7893	14.7247	14.7426	14.6565	14.7082	14.6683	-0.0938876	1.68702
	Q96SB4	SRPK1	13.7243	13.8066	13.7962	13.6595	13.6519	13.6184	13.6452	13.5446	-0.131657	1.68551
	P0DJD0;P0DJD1	RGPD1;RGPD2	6.24098	5.82256	7.01835	6.49221	7.33437	6.88501	7.42417	7.72133	0.947695	1.68505
	Q9HBR0	SLC38A10	7.81242	7.54328	7.99306	7.36913	8.07547	8.02925	8.24323	8.21811	0.462039	1.68354
	Q13867	BLMH	15.333	15.433	15.3815	15.4539	15.4826	15.5251	15.5056	15.4642	0.0940433	1.68302
	P38435	GGCX	9.87638	9.84103	9.85166	9.71688	10.1852	9.91864	9.97068	10.065	0.213394	1.68279
	Q13769	THOC5	13.5198	13.521	13.5969	13.4059	13.6676	13.6703	13.6222	13.61	0.131649	1.68221
	Q96K58	ZNF668	6.9842	6.83771	7.24717	6.41228	6.25322	6.34987	6.19931	6.42095	-0.564505	1.68138
	Q9NR09	BIRC6	13.4462	13.5062	13.5354	13.507	13.3933	13.4287	13.4567	13.3537	-0.0905895	1.68019
	Q3SY56	SP6	8.7006	8.87749	9.05221	8.61037	8.92352	9.45735	9.45159	9.50116	0.523237	1.67877
	Q9BSY4	CHCHD5	9.6821	9.3916	9.76541	9.58381	9.08248	9.27799	9.46636	9.10838	-0.371927	1.67743
	Q15542	TAF5	11.572	11.4704	11.4948	11.3405	11.3178	11.3114	11.3138	11.334	-0.150216	1.6774
	O75175	CNOT3	12.786	12.9077	12.8461	12.8087	12.6727	12.7121	12.785	12.7377	-0.110211	1.67736
	Q96HA1	POM121	11.1333	11.0379	11.1798	11.0939	10.9843	11.0626	10.938	10.9382	-0.130486	1.67724
	P06396	GSN	12.7005	12.794	12.7876	12.8734	12.5593	12.5776	12.639	12.7303	-0.162294	1.67704
	Q92522	H1-10	13.1063	13.1299	13.1574	13.1893	13.2139	13.478	13.2803	13.3433	0.183126	1.67546
	P55060	CSE1L	17.1404	17.1377	17.0455	17.1337	17.2542	17.1421	17.2597	17.2587	0.114379	1.6747
	P53803	POLR2K	7.15869	7.00113	7.01621	6.76888	7.15796	7.36348	7.33244	7.24415	0.288278	1.6745
	Q7Z7M9	GALNT5	11.9286	11.7662	11.7844	11.8719	11.6827	11.6742	11.7272	11.7475	-0.129873	1.67426
	Q96QU8	XPO6	10.8189	10.8832	11.0343	10.7249	11.0961	11.0759	11.0634	11.0431	0.204346	1.67381
	P13861	PRKAR2A	13.7019	13.6903	13.6475	13.5953	13.5005	13.4528	13.5965	13.5755	-0.127405	1.67253
	Q9NPF0	CD320	10.8777	10.7899	10.9441	10.7744	10.5019	10.1127	10.6207	10.6033	-0.386891	1.6719
	Q8IVM0	CCDC50	11.5713	11.6145	11.6183	11.4524	11.3713	11.3178	11.3757	11.505	-0.171663	1.67178
	Q460N5	PARP14	9.79332	9.76001	9.71887	9.69032	9.78604	9.95522	10.1305	10.078	0.246808	1.67132
	P49903	SEPHS1	13.3481	13.2852	13.4043	13.3501	13.1943	13.1935	13.2735	13.2899	-0.109135	1.67089
	O75431	MTX2	14.1303	14.0026	13.9851	14.0866	14.2125	14.1185	14.1825	14.1826	0.122901	1.67039
	P50897	PPT1	12.8209	12.7969	12.7057	12.8559	12.555	12.6939	12.6743	12.6882	-0.141964	1.66977
	Q8N720	ZNF655	5.74062	6.25934	5.92261	5.56599	6.39058	6.32154	6.51307	7.0851	0.705435	1.66938
	Q499Z4	ZNF672	7.92567	7.94155	8.0251	7.87379	8.04904	8.71337	8.55809	8.29568	0.462519	1.66936
	P17174	GOT1	15.8797	15.8716	15.7632	15.8525	15.9595	15.9144	15.9225	15.9237	0.088285	1.66806
	Q02241	KIF23	11.9142	11.9144	11.9312	11.9764	11.9913	12.0367	11.9993	12.1231	0.103538	1.6679
	Q9UNQ2	DIMT1	13.5444	13.5964	13.6434	13.5243	13.7373	13.6221	13.7449	13.6859	0.120456	1.66757
	Q13011	ECH1	13.4802	13.2601	13.0677	13.4757	13.7474	13.504	13.7585	13.694	0.355034	1.66693
	P15529	CD46	8.87912	8.90992	8.87511	9.24641	9.23769	9.19758	9.41663	9.537	0.369581	1.66684
	Q99733	NAP1L4	16.1111	16.1219	16.2147	16.1317	16.0988	16.024	16.03	16.0649	-0.0904179	1.66649
	Q9BQ75	CMSS1	11.658	11.6123	11.4668	11.5696	11.3632	11.0223	11.4051	11.3281	-0.297027	1.66635
	O94887	FARP2	9.20847	9.20182	9.79579	9.3144	10.5505	9.53154	10.5136	10.8243	0.974893	1.66581
	Q9NW68	BSDC1	11.4309	11.18	11.2243	11.201	11.0905	11.1246	11.0053	11.0182	-0.19938	1.66564
	Q8N0U8	VKORC1L1	12.0056	11.9225	11.9392	11.7207	11.7355	11.7414	11.5941	11.637	-0.22	1.66256
	Q9H0E9	BRD8	12.0485	11.9956	12.072	12.0277	12.1382	12.056	12.1786	12.1538	0.0957327	1.66235
	Q9NZ72	STMN3	9.912	9.66289	9.87542	10.0962	9.45167	9.37293	9.66599	9.6465	-0.352362	1.66157
	Q9BVA1	TUBB2B	16.8464	16.6759	16.7754	16.7486	16.9066	16.8797	16.8552	16.861	0.114044	1.66138
	P49759	CLK1	8.55419	8.40642	8.98219	8.48151	8.9487	9.00921	8.99968	9.09693	0.407553	1.66107
	Q9NVH1	DNAJC11	13.6247	13.6518	13.6309	13.5573	13.7083	13.6555	13.7864	13.7328	0.104555	1.66099
	Q9BT67	NDFIP1	8.33238	7.97802	8.23228	7.20642	3.39548	5.20873	6.18244	6.97462	-2.49696	1.66082
	Q4G0A6	MINDY4	8.90348	8.34759	8.57715	8.68534	9.25584	9.03145	8.92178	8.98302	0.419633	1.65942
	Q13464	ROCK1	13.227	13.2119	13.1556	13.1299	13.2487	13.3479	13.2401	13.3377	0.112475	1.65936
	P00414	MT-CO3	4.59484	5.72589	5.29379	6.06052	6.62031	6.59137	6.34742	6.1964	1.02012	1.65935
	Q9NTX7	RNF146	6.82357	7.39798	7.35277	6.78389	7.70275	7.40209	7.76853	7.81768	0.583208	1.65901
	P51636	CAV2	7.95118	8.35723	8.35884	8.54924	8.84758	9.02654	8.5307	8.80616	0.498622	1.65865
	O95271	TNKS	6.57814	6.47209	6.00656	6.97169	7.2033	7.46933	7.19148	6.93901	0.693661	1.65767
	P40429	RPL13A	16.6393	16.6809	16.6182	16.5901	16.5012	16.4369	16.5632	16.5737	-0.113389	1.65691
	Q8NE62	CHDH	6.50867	6.51254	5.57849	6.49749	6.97722	7.7327	7.53303	6.79582	0.985397	1.65681
	A0A0B4J2F0	PIGBOS1	10.4615	10.3966	10.4336	10.48	10.5815	10.4821	10.5075	10.5548	0.0885704	1.6568
	P51858	HDGF	15.7066	15.7414	15.7368	15.6812	15.6668	15.6422	15.6472	15.6906	-0.0547926	1.65664
	P01034	CST3	8.8288	8.76676	9.15852	8.89718	9.04551	9.30204	9.3123	9.37637	0.34624	1.65642
	P52747	ZNF143	11.1276	10.8085	11.2704	11.0248	11.2562	11.4548	11.5445	11.3816	0.351486	1.65567
	O60885	BRD4	13.5621	13.6137	13.562	13.5638	13.6034	13.6198	13.6704	13.6488	0.060183	1.65562
	Q13352	ITGB3BP	7.66296	8.00498	7.96835	8.02612	7.72733	7.39387	7.59916	7.22063	-0.43035	1.65525
	Q6UN15	FIP1L1	14.2347	14.2364	14.357	14.2289	14.1776	14.139	14.1732	14.1724	-0.0986724	1.6544
	P42331	ARHGAP25	10.3959	10.5831	10.5919	10.3284	10.048	10.1286	9.66696	10.2733	-0.445602	1.65425
	Q6ICL3	TANGO2	10.7593	10.5404	10.5543	10.7062	10.8644	10.8215	11.2305	10.9521	0.327055	1.65241
	Q8N1G0	ZNF687	10.912	11.1156	11.0182	10.9727	11.3081	11.0981	11.2503	11.1474	0.196361	1.65198
	O75368	SH3BGRL	13.3068	13.5408	13.5699	13.4542	13.3101	13.2957	13.2753	13.2518	-0.184699	1.65152
	Q2M3D2	EXOC3L2	11.2551	11.3443	11.3299	11.2186	11.1471	11.2451	11.1117	11.1146	-0.132365	1.65148
	Q15526	SURF1	9.88956	9.7251	9.80158	9.96115	10.0347	9.95889	10.1285	10.0168	0.19037	1.65036
	Q9NXV2	KCTD5	9.82838	9.87061	9.96114	9.81037	10.019	10.0068	9.98698	9.93157	0.118468	1.64972
	Q6PFW1	PPIP5K1	9.18485	9.12938	8.41233	9.36963	9.67771	9.60531	9.615	9.95362	0.68886	1.64926
	P50454	SERPINH1	16.4386	16.3665	16.2917	16.483	16.2337	16.296	16.202	16.2753	-0.143214	1.64824
	Q04941	PLP2	11.3792	11.6004	11.0916	11.4148	11.0023	11.1236	11.0169	11.0147	-0.332127	1.64797
	P78347	GTF2I	15.9477	15.8702	15.7982	15.9093	15.7685	15.6156	15.7925	15.732	-0.154217	1.64785
	Q6YP21	KYAT3	12.3879	12.4046	12.3058	12.4666	12.137	12.2808	12.2934	12.2582	-0.148902	1.64764
	Q96EU6	RRP36	10.4056	10.8721	10.9135	10.7895	10.3281	10.3911	10.2646	10.4768	-0.380041	1.64738
	P42338	PIK3CB	10.4269	10.402	10.4492	10.3752	10.1701	10.2722	10.3788	10.135	-0.174289	1.64575
	Q8NBM8	PCYOX1L	9.6236	9.63962	9.27726	9.65176	9.80716	9.74934	10.017	9.96104	0.33558	1.64424
	Q9BR61	ACBD6	11.9327	11.9539	11.9911	11.94	11.9972	11.982	12.0424	12.0416	0.0613923	1.64272
	Q9H5V8	CDCP1	9.74142	9.82835	9.69366	9.58597	9.4186	9.62829	9.39988	9.51655	-0.221522	1.64269
	P07199	CENPB	10.4653	10.4782	10.427	10.4757	10.6023	10.4898	10.6913	10.5854	0.130639	1.64208
	O15126	SCAMP1	10.378	10.2914	10.1885	10.0771	10.0577	9.98132	9.99544	10.0678	-0.208185	1.64
	Q8TAG9	EXOC6	12.1973	12.083	12.0593	11.932	11.8835	11.87	11.8394	11.9547	-0.181032	1.63991
	Q15058	KIF14	13.4561	13.4125	13.3892	13.3413	13.3181	13.2758	13.3369	13.3323	-0.0839903	1.63927
	Q8WW33	GTSF1	13.7915	13.8882	13.9421	13.8306	13.7614	13.7064	13.7937	13.7285	-0.115615	1.63831
	P17612	PRKACA	12.6837	12.7424	12.8209	12.8335	12.5573	12.6842	12.5779	12.6773	-0.145975	1.63568
	Q8N0X7	SPART	12.2749	12.3936	12.2168	12.2723	12.1706	12.1701	12.0536	12.1821	-0.145293	1.63508
	Q86UP2	KTN1	14.613	14.5692	14.6937	14.5856	14.5237	14.5045	14.4879	14.5608	-0.0961776	1.63507
	Q8NDX1	PSD4	9.04614	8.93748	8.95272	9.27891	8.65173	8.65656	8.64806	8.94887	-0.32751	1.63423
	Q8N5N7	MRPL50	13.1567	13.2812	13.3672	13.2217	13.4145	13.4507	13.4092	13.3499	0.149345	1.63304
	Q6N021	TET2	6.89094	6.47173	NaN	NaN	6.95697	7.91482	7.70651	6.93153	1.0271	1.63263
	Q13148	TARDBP	13.9742	14.0107	13.7672	13.8477	13.5722	13.6313	13.7375	13.774	-0.221156	1.63209
	P78406	RAE1	13.7373	13.7515	13.6423	13.6901	13.7931	13.7638	13.7855	13.7885	0.0774083	1.63209
	Q9UK99	FBXO3	10.6243	10.608	10.6628	10.4269	10.4712	10.424	10.3113	10.3392	-0.194098	1.63201
	Q9C0B0	UNK	7.73063	8.30649	8.12386	7.84536	7.11995	7.33044	7.81731	7.364	-0.593661	1.62994
	O94992	HEXIM1	11.4123	11.4997	11.6189	11.3126	11.7527	11.6427	11.6067	11.7337	0.22309	1.62791
	P49454	CENPF	14.3122	14.3413	14.5451	14.3187	14.6183	14.5608	14.51	14.551	0.180696	1.62791
	O75044	SRGAP2	11.9152	12.0212	11.9827	11.948	12.1023	11.9962	12.1023	12.158	0.122919	1.62783
	P00441	SOD1	15.7821	15.8589	15.9762	15.8541	16.0354	16.224	15.9796	16.0372	0.201199	1.62692
	Q9BU02	THTPA	8.81488	8.88067	9.32942	8.87663	9.28569	9.47394	9.3696	9.29757	0.381299	1.62651
	Q9NTX5	ECHDC1	12.5021	12.3769	12.3291	12.5954	12.2355	12.2502	12.2768	12.2956	-0.186338	1.62584
	P11413	G6PD	16.8645	16.9057	16.8236	16.9782	16.7438	16.8016	16.7739	16.8135	-0.109797	1.62565
	Q9Y2B0	CNPY2	14.0963	14.0543	14.1915	14.0813	14.1863	14.2449	14.1772	14.2811	0.116504	1.62495
	Q5SY16	NOL9	13.1354	13.0152	13.0841	13.0281	13.1668	13.1324	13.3232	13.2939	0.163392	1.62337
	Q96T76	MMS19	13.3369	13.3723	13.2724	13.2958	13.18	13.1128	13.274	13.222	-0.122161	1.623
	Q8WUQ7	CACTIN	11.0174	10.9979	10.875	11.0928	10.8177	10.8193	10.8205	10.9133	-0.15311	1.6229
	P46109	CRKL	17.1716	17.1861	17.2131	17.132	17.2721	17.2121	17.2593	17.2246	0.0663009	1.62282
	Q03393	PTS	6.11465	5.95549	5.33539	6.16797	6.22581	6.61997	7.2093	7.19504	0.919153	1.621
	Q96A72	MAGOHB	13.1674	13.215	13.24	13.2598	13.263	13.2788	13.339	13.3341	0.0831883	1.62096
	Q9BSF4	TIMM29	11.2416	11.3064	11.4486	11.3674	11.4979	11.4445	11.4877	11.6072	0.168337	1.6208
	P29590	PML	13.2126	13.2388	13.2517	13.0738	13.0466	13.0002	13.0418	13.1172	-0.142819	1.61989
	Q9H496	TOR1AIP2	10.7349	10.7439	10.688	10.3994	10.4481	10.3956	10.3023	10.3757	-0.261149	1.61969
	Q9P2D0	IBTK	10.7363	10.6531	10.6254	10.5408	10.1527	10.4379	10.0674	10.5134	-0.34606	1.61955
	P56192	MARS1	16.1254	16.1238	16.1332	16.2035	16.0621	16.1063	16.0838	16.0797	-0.0635085	1.61902
	Q9Y3E7	CHMP3	11.4068	11.2248	11.3139	11.3901	11.5926	11.3973	11.5938	11.5015	0.187389	1.61834
	Q9H000	MKRN2	12.1469	11.8486	11.8366	12.0325	12.2372	12.1527	12.2847	12.1644	0.243613	1.61749
	Q9NQ55	PPAN	12.365	12.2951	12.3343	12.1656	12.1692	12.1028	12.1439	12.1799	-0.14103	1.61664
	P20933	AGA	10.0749	10.0116	9.8446	9.87389	10.1548	10.0582	10.1701	10.1464	0.181139	1.61655
	O75366	AVIL	13.3583	13.2596	12.9964	13.0016	12.832	12.5953	12.8967	12.8983	-0.34841	1.61497
	Q8N831	TSPYL6	6.95419	7.09626	6.64752	6.75529	7.4619	6.99072	7.33059	7.46382	0.448446	1.61432
	Q658P3	STEAP3	10.5672	10.4394	10.3843	10.3377	10.65	10.6365	10.5297	10.5884	0.169012	1.61298
	P35580	MYH10	17.0109	17.0235	17.0248	16.9967	16.9719	16.9961	16.9987	16.9772	-0.0279846	1.61219
	O75400	PRPF40A	15.1556	15.1937	15.2571	15.1065	15.0736	15.058	15.0857	15.1006	-0.0986962	1.61193
	Q9NVH6	TMLHE	7.80615	8.03199	8.02793	8.72608	8.62131	8.86532	8.85432	8.73248	0.620319	1.61061
	O14657	TOR1B	11.1069	10.9731	11.1055	10.9364	10.8807	10.9028	10.9261	10.8411	-0.142772	1.6091
	Q96AE4	FUBP1	16.7422	16.7565	16.8452	16.6942	16.6514	16.671	16.683	16.6393	-0.098381	1.60904
	Q96HS1	PGAM5	14.3662	14.3645	14.3298	14.4131	14.4471	14.3952	14.44	14.4755	0.0710373	1.60872
	O43615	TIMM44	15.8535	15.8289	15.7897	15.7495	15.9627	15.8664	15.8697	15.9034	0.0951736	1.60864
	Q9NUP7	TRMT13	8.34748	8.33906	8.33786	8.03448	8.58534	8.37552	8.65602	8.63321	0.2978	1.60755
	Q7Z7K6	CENPV	10.3037	10.3609	10.483	10.5733	10.5982	10.6433	10.7028	10.5736	0.199235	1.6072
	Q15046	KARS1	16.1525	16.1443	16.0541	16.129	16.2319	16.1465	16.2576	16.2702	0.106572	1.60637
	P39023	RPL3	16.5441	16.5858	16.5559	16.4699	16.4595	16.4037	16.4856	16.4501	-0.0892081	1.60616
	P53004	BLVRA	15.3614	15.2719	15.1709	15.377	15.4205	15.4592	15.4898	15.4146	0.150719	1.60598
	P15880	RPS2	17.0096	17.0119	16.9172	16.8655	16.8385	16.7603	16.8618	16.8396	-0.126028	1.60523
	Q96HQ2	CDKN2AIPNL	7.46319	7.91056	7.40534	7.92737	6.40597	6.83054	7.04104	7.41604	-0.753217	1.60515
	Q4G0I0	CCSMST1	6.95969	7.38931	6.95139	6.9663	7.24116	8.08645	7.65246	7.70906	0.605609	1.6043
	A6NFQ2	TCAF2	10.861	10.653	10.8209	10.7646	10.6083	10.6001	10.4375	10.6637	-0.197472	1.60402
	Q9H5V9	STEEP1	11.5868	11.453	11.4052	11.4297	11.177	11.2921	11.3302	11.3763	-0.174784	1.604
	Q8WVS4	DYNC2I1	9.23573	9.12415	8.85186	9.3022	8.5337	8.82577	8.43867	8.91764	-0.449539	1.6008
	O95801	TTC4	13.291	13.3046	13.2696	13.2212	13.4012	13.3045	13.3384	13.3706	0.0821257	1.60048
	Q53GS9	USP39	15.045	15.087	15.0407	15.0251	15.1037	15.0685	15.1248	15.1147	0.0534711	1.60034
	Q68D85	NCR3LG1	10.513	10.4731	10.4466	10.7279	10.1574	10.28	10.4372	10.0644	-0.305403	1.60033
	Q96BP3	PPWD1	12.6695	12.7726	12.6785	12.7194	12.8464	12.7541	12.8465	12.7841	0.0977995	1.59907
	Q8NE71	ABCF1	15.8856	15.9378	15.9564	15.919	15.9061	15.8487	15.8341	15.8123	-0.0743985	1.59899
	O60508	CDC40	11.7455	11.584	11.832	11.6489	11.5825	11.3774	11.2822	11.5282	-0.260008	1.59887
	Q9NV31	IMP3	13.2773	13.3252	13.2809	13.3238	13.2753	13.2109	13.2513	13.1858	-0.0709517	1.59841
	O15372	EIF3H	15.0313	15.0664	15.0058	14.9248	14.8414	14.7958	14.9545	14.8962	-0.135143	1.59732
	P08134	RHOC	13.2578	13.2447	13.4301	13.2291	13.1447	13.0335	13.0928	13.1972	-0.17341	1.59707
	Q6ZWT7	MBOAT2	8.67158	8.81316	8.95718	9.11822	9.20387	9.15936	9.14938	9.44121	0.348422	1.59497
	P21333	FLNA	18.5843	18.6537	18.6596	18.5459	18.5422	18.547	18.4838	18.4736	-0.0992332	1.5942
	P46108	CRK	12.7352	12.6129	12.5367	12.7111	12.8083	12.7459	12.8407	12.7905	0.147406	1.59367
	Q15029	EFTUD2	17.1659	17.1875	17.1114	17.1308	17.0724	17.039	17.1154	17.0913	-0.0693831	1.59342
	Q9NSY1	BMP2K	12.8208	12.7818	12.8465	12.7112	12.6415	12.645	12.7195	12.7197	-0.108634	1.59307
	P63165	SUMO1	12.6098	12.5547	12.5146	12.5304	12.5104	12.379	12.454	12.462	-0.101016	1.59296
	P13987	CD59	13.005	12.8746	12.9346	12.9995	12.779	12.7498	12.8639	12.8877	-0.133337	1.59289
	P31689	DNAJA1	16.0052	16.0862	16.1812	16.0782	16.2153	16.2224	16.2313	16.1548	0.118232	1.59225
	Q9HCE5	METTL14	11.0066	11.0729	11.1177	11.0819	11.2109	11.1739	11.5361	11.4815	0.280841	1.59187
	P29692	EEF1D	17.5043	17.4912	17.5799	17.5331	17.4403	17.3756	17.4832	17.4546	-0.0886822	1.59107
	Q96FJ2	DYNLL2	5.06464	5.94207	5.96409	6.09329	6.68383	6.55155	6.56655	6.25102	0.747217	1.58987
	P85299	PRR5	7.22796	6.57024	6.54265	6.4942	7.13364	7.33804	7.15359	7.40912	0.549836	1.58931
	Q9Y285	FARSA	14.4281	14.3862	14.302	14.3681	14.4364	14.4633	14.447	14.454	0.0790763	1.58925
	Q9NRY2	INIP	7.17583	7.04702	6.50531	6.83146	5.81993	6.25262	6.66687	6.13122	-0.672246	1.58717
	Q6P1N0	CC2D1A	12.45	12.4575	12.3864	12.4703	12.5201	12.5586	12.4781	12.5037	0.0740833	1.58644
	Q5VU43	PDE4DIP	9.70836	9.78492	9.74259	9.66668	9.56411	9.51628	9.07024	9.41114	-0.335194	1.583
	Q969T9	WBP2	12.2963	12.3651	12.4154	12.3075	12.1983	12.2352	12.2175	12.3066	-0.106653	1.58288
	Q9UHY7	ENOPH1	13.465	13.5367	13.4958	13.679	13.6622	13.6607	13.7145	13.759	0.155002	1.58242
	Q9Y324	FCF1	10.2305	10.2045	10.212	10.2668	10.0272	10.193	10.1508	10.0854	-0.114382	1.58163
	Q16342	PDCD2	12.4159	12.4574	12.4582	12.4036	12.6535	12.4931	12.5148	12.5281	0.113608	1.58117
	Q9H7Z7	PTGES2	13.4086	13.4388	13.334	13.3839	13.305	13.3164	13.3044	13.3505	-0.0722604	1.57991
	Q9H8M5	CNNM2	7.32435	7.85093	7.91111	7.96226	8.15119	8.17439	8.25604	8.21859	0.437891	1.57938
	Q92797	SYMPK	13.6886	13.7121	13.7127	13.7338	13.747	13.736	13.8074	13.8108	0.0635068	1.57593
	P98194	ATP2C1	10.8855	10.8196	10.9286	10.76	10.9486	11.0925	10.9439	11.0004	0.147941	1.57592
	A0PK00	TMEM120B	6.9226	6.64888	6.83714	6.07386	5.71111	6.02147	5.80043	6.27556	-0.668478	1.57536
	Q96BD5	PHF21A	8.03543	8.29103	8.60878	8.43134	8.18574	7.50117	7.71603	7.77443	-0.547303	1.57494
	Q8NB78	KDM1B	9.8236	10.0876	9.90137	9.92012	10.1623	10.3839	10.249	10.0271	0.272406	1.57441
	Q14847	LASP1	14.4276	14.3797	14.3123	14.3654	14.4886	14.4135	14.4623	14.4519	0.0828128	1.57333
	Q96T37	RBM15	13.5611	13.6154	13.516	13.5204	13.6006	13.7071	13.6622	13.6249	0.095489	1.57274
	O15197	EPHB6	8.49877	8.16945	7.73877	7.59709	7.39722	7.5485	6.91812	7.27299	-0.716807	1.57268
	O00194	RAB27B	13.9902	14.0287	13.3411	13.9725	13.2142	12.8233	13.3256	13.4659	-0.625896	1.5724
	Q15005	SPCS2	13.5812	13.4995	13.5817	13.5647	13.4378	13.4126	13.5207	13.4906	-0.0913351	1.57039
	O94888	UBXN7	13.2691	13.3967	13.4674	13.3616	13.511	13.5613	13.4629	13.4956	0.134007	1.56994
	Q9C0B7	TANGO6	9.4315	8.91245	9.39946	9.05504	8.76545	8.96278	8.7177	8.51237	-0.460034	1.5696
	Q92871	PMM1	10.1978	10.3489	10.2064	10.2331	10.1426	10.11	10.1568	10.1521	-0.106203	1.56941
	Q9UBS8	RNF14	10.428	10.9107	10.8246	10.7843	11.0776	11.0166	11.0914	11.0197	0.314429	1.56924
	Q96DV4	MRPL38	12.5582	12.446	12.6374	12.53	12.6245	12.7312	12.6473	12.736	0.141859	1.5684
	P10515	DLAT	15.9953	15.908	15.8979	15.9334	16.0686	15.9827	16.126	16.0082	0.112772	1.56681
	Q8IZP0	ABI1	12.3119	12.448	12.5262	12.5131	12.3185	12.2889	12.3203	12.1737	-0.174463	1.56639
	Q13630	GFUS	12.7111	12.7192	12.686	12.7337	12.7862	12.748	12.9046	12.9182	0.126746	1.56576
	Q15468	STIL	9.21315	9.4859	9.54837	9.47212	9.61099	9.83348	9.67754	9.63579	0.259567	1.56572
	Q15418	RPS6KA1	12.4344	12.4439	12.5278	12.4982	12.5661	12.5427	12.6185	12.5258	0.0871813	1.56436
	P61006	RAB8A	10.6063	10.7028	10.6027	10.6735	10.3164	10.4985	10.1985	10.5621	-0.252443	1.56401
	P12755	SKI	5.64693	6.16903	6.50435	6.1183	5.80933	4.58485	5.33409	5.12447	-0.89647	1.56367
	Q96S55	WRNIP1	11.7624	11.804	11.6783	11.5926	11.5572	11.6194	11.5285	11.5416	-0.147699	1.56097
	Q07817	BCL2L1	12.2646	12.3294	12.32	12.372	12.1947	12.136	12.2457	12.2743	-0.108792	1.56077
	Q5VUJ9	EFCAB2	8.10192	7.56604	7.67735	7.69078	8.10305	8.05774	8.27128	8.0783	0.368571	1.55962
	P41214	EIF2D	13.4141	13.3258	13.2749	13.4008	13.5018	13.4006	13.573	13.4982	0.139501	1.55932
	P53582	METAP1	13.0391	13.0315	13.2586	13.1029	13.2388	13.3424	13.2392	13.2841	0.168103	1.55927
	P54727	RAD23B	15.2194	15.1278	15.1195	15.1666	15.0317	15.0242	15.1149	15.0928	-0.0924194	1.55801
	P02100	HBE1	17.8455	17.8955	17.9407	18.0653	18.0243	18.079	18.126	18.1384	0.155174	1.55616
	P54819	AK2	16.5669	16.5824	16.6036	16.5516	16.64	16.5911	16.6454	16.6195	0.0478811	1.55612
	Q9UET6	FTSJ1	11.49	11.5923	11.5872	11.6719	11.727	11.7457	11.9228	11.6866	0.185178	1.55571
	P42684	ABL2	8.8195	9.02176	8.944	8.43682	9.26372	9.12075	9.33086	9.12293	0.404043	1.55568
	Q13795	ARFRP1	10.3824	10.3516	10.1609	10.1933	10.0737	9.95126	10.0644	10.1721	-0.206679	1.55523
	A6NGB9	WIPF3	6.04882	7.01816	6.83036	7.36658	7.56781	7.48414	8.00588	7.68393	0.86946	1.55485
	P16150	SPN	10.9275	10.8211	10.8305	10.7609	10.7779	10.524	10.6489	10.4297	-0.239868	1.55449
	O75155	CAND2	12.3043	12.4829	12.4436	12.5492	12.8003	12.669	12.5351	12.6418	0.2166	1.55296
	O60583	CCNT2	6.45742	6.00822	6.26771	6.3445	6.90248	6.64537	6.62025	6.44905	0.38482	1.55223
	Q9HAV4	XPO5	15.6236	15.553	15.464	15.5224	15.7136	15.5829	15.7078	15.6756	0.129228	1.5512
	P27448	MARK3	11.5571	11.5638	11.7338	11.7088	11.7116	11.8141	11.8654	11.8321	0.164926	1.55083
	Q5HYK3	COQ5	11.2895	11.1811	10.9969	11.3346	11.3	11.4985	11.6508	11.5821	0.307349	1.54998
	Q96K49	TMEM87B	7.77144	7.39403	7.8042	7.57766	6.90828	7.27686	7.48174	6.8986	-0.495462	1.54986
	Q29983	MICA	5.89309	6.44002	6.47426	6.94915	6.82961	7.15101	7.58436	7.25244	0.765223	1.54969
	P21266	GSTM3	9.21187	8.51358	9.04311	9.6139	9.8202	9.69701	9.78062	9.72594	0.660324	1.54945
	Q86VS8	HOOK3	11.3838	11.4734	11.5732	11.5253	11.4216	11.3232	11.2757	11.3516	-0.145882	1.54928
	P01130	LDLR	10.8596	11.0311	11.1733	10.8035	10.5884	10.7397	10.6868	10.7768	-0.268945	1.54899
	Q9NYL2	MAP3K20	11.3844	11.2272	11.3697	11.4356	11.0332	11.1149	11.2691	11.2111	-0.197167	1.54805
	Q6ZNB6	NFXL1	11.27	11.344	11.3185	11.2722	11.4606	11.4808	11.4288	11.313	0.119661	1.54762
	P35789	ZNF93	7.19945	7.45457	8.01258	7.66293	7.98222	8.14924	8.07885	8.14378	0.506138	1.54747
	Q6RFH5	WDR74	13.81	13.7603	13.7186	13.8059	13.6634	13.7318	13.7128	13.6849	-0.075484	1.54661
	Q9Y4C1	KDM3A	11.1805	11.3186	11.2233	11.148	11.3783	11.3483	11.2813	11.3488	0.121571	1.54641
	Q9UKV3	ACIN1	15.2355	15.3564	15.4267	15.2481	15.1968	15.1528	15.1986	15.1809	-0.134408	1.54582
	P36404	ARL2	12.4072	12.2222	12.1643	12.1829	12.452	12.3321	12.4559	12.4821	0.186351	1.54517
	Q9UPT5	EXOC7	12.768	12.7436	12.6216	12.7222	12.6593	12.5945	12.5824	12.6026	-0.104157	1.54238
	Q9P0W2	HMG20B	10.4416	10.7249	10.6122	10.6406	10.4268	10.3558	10.4122	10.482	-0.185642	1.54191
	P22626	HNRNPA2B1	18.7636	18.7029	18.7295	18.666	18.5816	18.6705	18.6455	18.6439	-0.0801291	1.54165
	Q8N5M1	ATPAF2	7.81722	7.71373	7.70858	8.33023	8.33186	8.64986	8.726	8.15225	0.572553	1.54064
	O60220	TIMM8A	13.2441	13.3278	13.3775	13.224	13.402	13.4611	13.4132	13.3657	0.117165	1.54031
	O75027	ABCB7	11.6365	11.66	11.8324	11.6912	11.9802	11.7437	11.965	11.935	0.200974	1.53977
	O75821	EIF3G	14.9908	15.0078	15.0194	14.9903	14.9763	14.9854	14.9817	14.9574	-0.0268724	1.53973
	Q6IPR3	TYW3	9.37004	9.23772	9.48946	9.16606	9.50177	9.65388	9.49972	9.52729	0.229846	1.53848
	P16333	NCK1	11.7435	11.7504	11.6162	11.7504	11.5979	11.5738	11.6496	11.6195	-0.104928	1.53814
	O14893	GEMIN2	11.307	11.5301	11.6338	11.3578	11.7125	11.7096	11.7443	11.5999	0.234363	1.53734
	P20340	RAB6A	13.541	13.5166	13.578	13.5692	13.5947	13.6055	13.6949	13.7383	0.107124	1.53642
	Q8TEU7	RAPGEF6	11.9256	12.0784	12.0649	12.0904	12.1366	12.1912	12.1796	12.126	0.118523	1.53446
	Q9HD15	SRA1	12.0025	11.9772	11.9726	11.9228	11.9143	11.8117	11.8341	11.6459	-0.167308	1.53303
	Q13362	PPP2R5C	12.9023	12.8853	12.773	12.9068	12.7417	12.7224	12.7699	12.8115	-0.10549	1.53251
	P84022	SMAD3	9.23354	9.14497	9.12712	9.07345	9.25256	9.21079	9.25385	9.26276	0.10022	1.53162
	P14649	MYL6B	13.7683	13.8342	13.7721	13.7755	13.6978	13.6478	13.6339	13.7724	-0.0995128	1.53121
	Q96BS2	TESC	10.6875	10.7894	11.0025	10.835	11.0054	11.1076	10.9932	11.0124	0.201082	1.53107
	O95394	PGM3	13.7662	13.6913	13.4842	13.7733	13.8476	13.8168	13.9966	14.0277	0.243414	1.53104
	Q9Y289	SLC5A6	12.4143	12.3557	12.3995	12.4553	12.3482	12.3532	12.2425	12.3085	-0.0930824	1.528
	O95433	AHSA1	15.588	15.5785	15.5321	15.5766	15.6785	15.5829	15.6626	15.6298	0.0696135	1.52764
[truncated: 5,251 more rows]

## Sheet: Sheet B
Replicate			1	2	3	1	2
	UniProt IDs	Gene name	GFP	GFP	GFP	NUDT5	NUDT5	Log2 FC (with imputation)	-Log10 p-value (with imputation)	CRAPome score
	Q9UKK9;A6NJU6;A6NCQ0	NUDT5	168000	142850	2334400	296920000	178220000	9.55888	2.04803	2.5
	Q8IX90	SKA3	NaN	1487.7	NaN	2589700	602500	9.15078	3.39186	6.5
	Q96BD8;K7EP61;K7EPW0	SKA1	NaN	NaN	NaN	2012400	1854400	9.00001	4.70961	1.4
	Q13257	MAD2L1	NaN	47584	16853	9859700	3818700	8.53241	1.55438	1.6
	P68431;P84243;Q71DI3;Q16695;K7EMV3;A0A590UJJ6;B4DEB1;K7EK07;K7ES00	HIST1H3A;H3F3A;HIST2H3A;HIST3H3;H3F3B	NaN	NaN	NaN	726660	134000	8.37202	2.72252	5.3
	A0A8V8TMU0;Q969U7;A0A8V8TMV1;K7ENR6;A0A8V8TP80;A0A8V8TNA9	PSMG2	NaN	451000	NaN	413640	239000	7.30113	1.13711	2.3
	Q8WVK7;J3KSP0;J3QL03;J3KTC5	SKA2	NaN	NaN	NaN	1672300	156550	7.2943	1.87321	1.4
	P22528	SPRR1B	NaN	NaN	151730	405070	416990	6.31816	0.884299	1.8
	P23490	LOR	NaN	NaN	135440	204760	99294	5.89417	0.801987	1.6
	A0A0A0MT31;A0A087WYT0;A0A087WV42;A0A087WZY1	PRH1	NaN	NaN	NaN	163990	465260	5.78944	1.94742	6
	P22531;P35326;Q96RM1	SPRR2E;SPRR2A;SPRR2F	NaN	NaN	404400	359760	168170	5.592	0.566532	3.4
	P62861;E9PR30	FAU	92344	41846	NaN	1020100	1013400	4.94026	0.844485	4
	P05090;C9JF17;C9JX71	APOD	NaN	NaN	43705	91287	84218	4.71234	0.759763	3.9
	A2NJV5;A0A0A0MRZ7;A0A075B6S2	IGKV A18;IGKV2D-26;IGKV2D-29	137730	29325	5147200	16516000	9138700	4.68236	0.728242	12.9
	Q9Y6A4	CFAP20	NaN	NaN	NaN	152230	99927	4.52681	1.28009	2.5
	Q8N5Y2;A0A3B3IT59;A0A3B3ITL5;A0A3F2YNX2;A0A3B3IRN2;A0A3B3ITF3	MSL3	NaN	NaN	NaN	74496	186080	4.20549	1.62174	1.3
	Q9BU61	NDUFAF3	NaN	NaN	40608	106270	117720	4.16038	0.834503	1.7
	Q99547;H3BSB3;H3BNT4	MPHOSPH6	NaN	100190	NaN	69228	88718	3.8604	0.76931	1.5
	P20290;A0A7I2V5Y3	BTF3	311100	407330	NaN	367710	594560	3.79921	0.518469	2
	Q5T750	XP32	58145	65179	86654	287380	475760	3.63689	3.4929	2
	P16989	YBX3	NaN	12302	NaN	55666	150880	3.60795	1.61427	6.1
	Q00059;H7BYN3	TFAM	NaN	37449	NaN	15950	77638	3.53547	0.93834	2.1
	Q96P63	SERPINB12	206990	NaN	463610	631860	505690	3.44765	0.56335	3.3
	P01036	CST4	NaN	NaN	NaN	410420	150810	3.38487	0.522562	2.5
	P78406;E9PQ57	RAE1	NaN	NaN	NaN	110560	222690	3.35585	0.906093	1.9
	O00560;G5EA09;B4DHN5;E9PBU7	SDCBP	NaN	78316	NaN	66034	92735	3.15435	0.499288	2.4
	Q13442	PDAP1	NaN	825020	67368	77775	849540	3.13657	0.322133	5.1
	P82094;A0A2R8Y7M0;F8WF45	TMF1	NaN	NaN	NaN	137270	79399	3.06291	1.75219	2.3
	A0A3B3IUA2;P55769;B1AHD1	NHP2L1	NaN	NaN	NaN	42766	29192	3.02985	1.88617
	P53350	PLK1	NaN	30622	NaN	98774	91942	3.00942	1.08505	1.4
	O15269;A0A8I5QKQ8;A0A8I5KUM4	SPTLC1	NaN	NaN	NaN	67626	81084	2.95805	1.41597	1.3
	P39687;H0YN26	ANP32A	29260	311950	NaN	26176	747060	2.94206	0.323596	3.3
	Q9NS86	LANCL2	223300	NaN	NaN	143010	109100	2.81474	0.488302	3.3
	Q8WUD4;J3KR35;C9JUN5	CCDC12	NaN	54005	NaN	15816	150850	2.67845	0.703232	2.6
	Q00688	FKBP3	16239	466740	NaN	78120	413230	2.62554	0.37989	2.8
	Q13610;B4DJV5	PWP1	NaN	66596	NaN	66644	44707	2.4547	0.938414	2.7
	P16591;W0S4B9	FER;Pe1Fe10	NaN	212200	518190	1044900	521440	2.40268	0.443098	0
	B8ZZC5	GLS	NaN	104420	NaN	18941	68874	2.40105	0.322624	3.1
	Q8IV08;A0A8V8TQH6;A0A8V8TPY8;A0A8V8TRD4	PLD3	55373	NaN	102480	2583300	61644	2.36834	0.349393	1.6
	P01859	IGHG2	NaN	146710	211540	129420	163720	2.3374	0.363115	5.4
	Q15020;A0A499FI31	SART3	NaN	NaN	181850	168680	84351	2.333	1.39232	14.6
	Q9HCY8	S100A14	NaN	27601	123950	127600	111090	2.31889	0.405256	2.1
	P50570	DNM2	2007100	3247000	673690	10822000	10128000	2.28126	0.294399	2.4
	P56537	EIF6	528130	514570	530880	905850	808640	2.23139	2.68273	2.3
	P20340;F5H3K7	RAB6A	151610	257640	NaN	429970	204580	2.22496	0.315945	2.3
	Q9Y221;J3QRD6;J3QRR4	NIP7	NaN	59540	NaN	71798	65856	2.20388	0.520362	2
	Q9NPD3;A0A994J4D9;E9PI41	EXOSC4	67139	63024	118090	215270	311610	2.12513	1.84023	2.7
	P61923;F8VVA7;F8W651;F8VXB1;F8VUC5;F8W156;F8VXR1;F8VYZ4	COPZ1	111610	163880	NaN	123630	110930	2.08111	0.314764	1.7
	Q96DI7	SNRNP40	299980	414470	212930	271410	541370	2.08002	1.09896	4
	Q06203	PPAT	327180	462940	140030	1960400	1569700	2.07618	1.32439	1.9
	Q96C86;A0A3B3ITF0	DCPS	NaN	60378	NaN	33082	45636	2.06293	0.291596	2
	P06454;B8ZZQ6;B8ZZA1;B8ZZW7;H7C2N1	PTMA	160080	623170	15974	255430	837550	2.04291	0.427048	3.5
	Q15828	CST6	71791	NaN	69766	155710	62725	2.03716	0.321636	1.5
	Q9NW64	RBM22	36020	35711	NaN	36472	88541	2.02599	0.404472	3.4
	P43897;C9JT21	TSFM	NaN	135530	NaN	26548	79914	2.01356	0.43119	2.3
	Q9BQA1;H0Y711	WDR77	13618	51166	71394	224430	308800	1.96703	0.796927	43.2
	P61604;B8ZZL8	HSPE1	253220	1698400	NaN	113740	589260	1.94568	0.167417	4.2
	Q71UM5;H0YMV8;C9JLI6	RPS27L	NaN	146700	49133	89628	85553	1.9115	0.228854	2.3
	Q92769;H3BM24	HDAC2	NaN	57145	173530	80336	58907	1.90906	0.344506	5.1
	P05109	S100A8	592250	399270	1427500	2927800	1995100	1.87199	0.767353	2.7
	P34897;H0YIZ0	SHMT2	580540	683100	257680	1404900	1273300	1.85602	0.969894	9.7
	Q9Y294;K7ES22	ASF1A;ASF1B	40503	NaN	NaN	73590	52376	1.85542	0.603152	1.6
	Q86UE4;E5RJU9	MTDH	NaN	43947	41819	67130	50016	1.85472	0.658418	5.7
	P55084;F5GZQ3;B5MD38	HADHB	60431	281330	84957	171060	351080	1.84772	0.475476	4.3
	P01040;C9J0E4	CSTA	266180	99160	759510	622920	429920	1.84041	0.426741	2.7
	Q9NX63;C9JRZ6;F8WAR4;A0A286YEX5	CHCHD3	NaN	NaN	NaN	24642	30388	1.83004	1.90966	2.5
	Q9BTT0;E9PPH5;Q5TB19;E9PLC4	ANP32E	26019	208560	NaN	36766	235100	1.82984	0.220863	2.2
	O75436;S4R3Q6	VPS26A	55130	44768	NaN	75202	45582	1.81819	0.414086	1.4
	P49005;A0A8V8TMJ0;A0A8V8TMJ5;H7C1B3;C9JLE1;A0A8V8TPA6;A0A087WWF6;A0A8V8TPB6;A0A8V8TPA1;A0A8V8TN07;A0A8V8TNY7;C9JHC7;C9IZD2;A0A8V8TMK0	POLD2	99201	90300	NaN	167160	248160	1.8131	0.324424	1.4
	Q9NZ32;V9GYX7;G3V2Q5;G3V5Y4;F6S9Y6	ACTR10	164320	107320	28050	260240	287050	1.81271	0.634849	1.1
	Q02750;A0A8I5QJC1;A0A8I5KXN4;A0A8I5KYS7;A0A8I5QJP8;B4DFY5;A0A8I5KRX5;A0A8I5KYB4;A0A8I5QJL9;A0A8I5QJ96;A0A8I5KVF6	MAP2K1	155130	116220	NaN	78170	210580	1.79135	0.257791	1.6
	Q9BVK6	TMED9	29338	78683	93063	158830	299080	1.76767	1.19491	1.3
	O75223;M0QZK8;B8ZZK2	GGCT	320150	416280	NaN	352790	603500	1.75833	0.191743	2.5
	P23588;E7EX17;F8VX11	EIF4B	NaN	47766	NaN	7360.4	43663	1.62372	0.264205	22.3
	Q9NYF8;E9PK91;A0A1W2PQ43;E9PK09;E9PQN2;E9PKI6	BCLAF1	NaN	59907	19453	12702	29797	1.5931	0.769971	19.1
	Q16610	ECM1	129890	NaN	266210	160250	174400	1.58776	0.361711	1.4
	Q14320;B0S8I6	FAM50A	92481	177210	NaN	88440	351650	1.5515	0.307743	2.2
	O75935;X6RA56;X6RCK5;A0A0A0MRV8;X6RLR1	DCTN3	42129	NaN	67311	56097	50982	1.53238	0.393335	1.4
	Q15369;E5RHG8;R4GMY8;A0A8I5KYG1;A0A8J9AD82	TCEB1	74612	107720	NaN	37513	76439	1.52055	0.148049	2.7
	Q13148;A0A087WX29;A0A087WYY0;A0A087X260;G3V162;B1AKP7;A0A087WV68;K7EN94;A0A0A0N0M3;K7EJM5;A0A087WXQ5	TARDBP;TDP43	37634	53117	70384	116790	178120	1.5117	1.21791	3.4
	P17612;A0A8V8TL59;A0A7I2V5J4	PRKACA	157510	163000	18936	129500	172220	1.50011	0.405953	1.6
	A8K2U0;H0YGG5	A2ML1	66998	18757	268030	125860	258680	1.49472	1.0581	4.8
	Q5T749	KPRP	47696	32546	1065900	1382200	1831700	1.47464	0.477186	4
	P55795	HNRNPH2	NaN	70682	65180	47542	88707	1.46668	0.247304	6.8
	O43237;J3KRI4	DYNC1LI2	76579	67346	NaN	105160	90639	1.46371	0.290478	2.2
	Q96CS3	FAF2	35950	37197	NaN	11763	23149	1.45966	0.351997	2.6
	Q99436	PSMB7	380610	393780	386580	294370	936850	1.43968	0.361601	3.1
	Q9UJC3;A0A8I5KRQ9;A0A8I5KQJ5	HOOK1	149710	492480	2043600	1060300	1041900	1.41365	0.225425	1
	P33778;Q16778;P23527;P06899;Q8N257	HIST1H2BB;HIST2H2BE;HIST1H2BO;HIST1H2BJ;HIST3H2BB	28450	176850	NaN	80413	118200	1.37892	0.187473	16.6
	O60306	AQR	NaN	84696	NaN	43222	21871	1.37607	0.943821	7.9
	Q7Z6K5;A0A0A6YYH1	ARPIN;C15orf38-AP3S2	NaN	NaN	56848	73132	100140	1.35607	0.298468	4.7
	Q8N7H5;B4DGJ5	PAF1	NaN	19225	6598.1	43951	29281	1.352	0.362177	5
	Q02790	FKBP4	53784	361100	25184	59092	339130	1.34687	0.289906	8.2
	P61224;F5H7Y6;E7ESV4;F5GX62;A6NIZ1;F5H004;F5H6R7;F5H4H0;F5GYB5;F5GZG1;B7ZB78;F5H500;F5H0B7;F5H491;F5GWU8;F5H077;F5GYH7;F5H823	RAP1B	14418	58008	NaN	19566	17463	1.31623	0.229787	2.4
	P24752;A0A5F9ZHL1;A0A5F9ZHJ7;A0A5F9ZHJ0;A0A5F9ZHD4;A0A5F9ZI66;A0A5F9ZHH9	ACAT1	89782	333000	NaN	118860	235520	1.31281	0.228406	7.1
	Q9NX20	MRPL16	38505	84031	NaN	23413	13939	1.30024	0.35707	1.6
	Q13409	DYNC1I2	156800	326260	515710	582770	487270	1.28226	0.655351	2.5
	P46108;I3L297	CRK	17740	43486	NaN	47123	52195	1.28043	0.388486	11.4
	O75937	DNAJC8	189350	553730	19892	67162	557650	1.27717	0.233962	2.5
	O75323;C9K068;H7C333	GBAS	246790	30615	NaN	117030	85192	1.26244	0.27043	1.4
	P47813;O14602;X6RAC9;A6NJH9	EIF1AX;EIF1AY	27317	92768	7505.2	40064	185100	1.26081	0.254526	5.7
	P62699	YPEL5	143410	148070	103200	116200	151900	1.25611	0.802316	1
	P04040	CAT	209330	129410	347720	255710	269930	1.24641	0.527464	3
	O60911;A0A7P0Z415;A0A7P0T8X8;A0A804EQJ3	CTSV	88066	NaN	NaN	36453	43641	1.23559	0.296492	2.8
	Q05639;A0A2U3TZH3;A0A9L9PYI8;A0A9L9PXK0;A0A2R8Y488	EEF1A2	957690	918330	942500	227300	532330	1.23183	0.953296	17.6
	Q05048;A0A0A0MSZ9	CSTF1	85645	128730	97994	121290	371940	1.21104	1.2281	2
	P04259	KRT6B	NaN	NaN	272600	548800	284310	1.20993	0.764281	15.8
	P40222	TXLNA	126990	147770	NaN	24828	313220	1.18743	0.13449	1.8
	Q96A35;X6RJ73	MRPL24	14360	NaN	30831	27177	14092	1.18585	0.311861	1.3
	Q96B26;A0A8I5KRX4;A0A8I5KRG4;A0A8I5KVC8;A0A8I5QJI7	EXOSC8	NaN	40590	144070	115340	142730	1.17671	0.154182	1.8
	Q9Y2R9;J3QLS3;J3QKW2;J3QQS1;J3KSI8	MRPS7	34782	203870	NaN	26982	76950	1.17128	0.13749	2.9
	P62979;P0CG48;P0CG47;Q96C32;J3QKN0;F5GXK7;F5H747;F5H388;B4DV12;F5H265;F5H2Z3;F5H6Q2;J3QTR3;J3QS39;F5GYU3;P62987;M0R2S1;M0R1M6;M0R1V7	RPS27A;UBC;UBB;UBA52	1034800	1429700	1579800	3956300	3750200	1.16429	1.19454	5.8
	P49257	LMAN1	140150	199460	NaN	33118	77472	1.16242	0.242901	1.5
	P53004	BLVRA	317220	340800	214300	198710	278670	1.1615	1.02601	2.6
	Q9ULA0;E5RIA4;E7ETB3;E7EMB6;B9ZVU2;F8WAN0;E7EPX3;C9JBE1	DNPEP	132430	87440	51728	201460	285810	1.15473	1.02953	1.1
	Q04206;Q2TAM5;E9PKH5;A0A087X0W8;E9PI38;E9PQS6;E9PKV4	RELA	NaN	112430	NaN	36258	47424	1.139	0.353854	1.3
	O15305;H3BPH4;H3BV55;A0A804HKA7;H3BRM0	PMM2	34601	57374	NaN	16132	81529	1.13818	0.250185	1
	P42285	SKIV2L2	31003	158560	32208	290880	124520	1.12377	0.337178	6.7
	Q5VTR2	RNF20	39142	26334	42668	90867	59089	1.11928	0.641244	2.5
	Q08380	LGALS3BP	NaN	NaN	NaN	26811	13499	1.10271	1.01969	15.2
	P12081;A0A6Q8PHA5;A0A6Q8PF47;E7ETE2;A0A6Q8PFF2;A0A6Q8PHE3;B4DDD8;A0A6Q8PF07;B4E1C5;A0A6Q8PFG9;A0A6Q8PFN6	HARS	198690	183030	116260	85749	172020	1.10072	0.57991	2.3
	P62826;B5MDF5;J3KQE5;F5H018;H0YFC6	RAN	1811600	1715900	2388900	2280900	2581300	1.07996	1.85688	8.8
	Q5T9A4;A0A5K1VW56	ATAD3B	NaN	NaN	NaN	18517	19263	1.07355	0.585975	3.8
	P63165;B8ZZN6;B8ZZJ0;B9A032;G2XKQ0	SUMO1	36789	21266	32217	47940	60602	1.07178	1.87111	2.3
	O60749	SNX2	93353	157620	41629	146530	281280	1.0639	0.558352	2.8
	Q9Y2L1;G3V1J5;F2Z2C0	DIS3	80652	166340	NaN	98150	92168	1.05951	0.213211	2.1
	Q8TF72;A0A2R8Y5P9	SHROOM3	106960	263120	816950	1058100	497360	1.05843	0.385042	2.4
	P59998;F8WCF6;F8WDD7;H7C0A3;A0A0A6YYG9;R4GN08	ARPC4;ARPC4-TTLL3	48449	192430	36113	190710	150270	1.05572	0.342376	2.7
	Q6ZVX7	NCCRP1	54781	21730	84462	127090	70983	1.04704	0.311298	1.9
	P32119;A6NIW5	PRDX2	494000	2042400	709480	1173200	1948200	1.0393	2.02578	6.6
	E5RI56;P63208;E5RJR5;E5RGM3;E7ERH2;F8W8N3	SKP1	30198	130150	32269	50536	41611	1.03414	0.738189	1.5
	P62913;Q5VVC8	RPL11	2961100	2033000	4101200	5389500	7086200	1.01199	1.21403	4.7
	Q99961;M0R0I3	SH3GL1	106450	231750	NaN	39608	199030	0.998102	0.100086	2.7
	O43464;A0A0C4DG44;A0A8Q3SIX7;A0A8Q3SJ36	HTRA2	25434	61870	44112	119350	109680	0.991994	0.642146	1.3
	Q13151	HNRNPA0	31252	20724	21395	45216	76851	0.988959	0.749289	4.9
	A0A994J749;P12268;A0A7I2V2T3;H0Y4R1;E7ETK5;A0A7I2YQK5	IMPDH2	200410	386010	111170	206660	464610	0.986128	0.249755	3.5
	Q9BRJ2;A0A087X2D5;A0A0G2JMS5;A0A087WU62	MRPL45	105550	141170	48914	70695	184070	0.982237	0.488855	1.8
	P49736;H0Y8E6	MCM2	100250	119690	83096	99040	181360	0.979115	0.552074	7.5
	Q14141;B1AMS2	SEPT6	114930	110870	58506	126860	199860	0.978623	0.372634	2.3
	P00441;H7BYH4	SOD1	450030	1006600	NaN	146040	500400	0.977136	0.0821691	3.8
	P23284;A0A7P0Z497;A0A7P0TB45	PPIB	588200	627760	590750	1183200	1354200	0.970933	0.913611	9
	P54577;A0A6Q8PFX2	YARS	180050	722310	47610	111330	659800	0.968504	0.18092	4.3
	Q15813;A0A2R8Y5Q8;A0A2R8YHI9;A0A2R8Y7E7;A0A2U3TZJ6;A0A2R8Y6Q1;A0A2R8YFL4;A0A2R8Y4V6	TBCE	199020	239730	86072	73944	662330	0.955552	0.163283	2
	Q9HAV4	XPO5	28855	224610	22313	71401	111330	0.945971	0.234983	2.7
	Q9P2N5;U3KPZ7	RBM27	NaN	NaN	NaN	57030	88743	0.944536	0.224542	9.1
	O75821;K7EL20;K7ENA8;K7ER90	EIF3G	717710	1277900	945830	912500	1853000	0.936973	0.687214	4.9
	P11142;E9PKE3;E9PNE6	HSPA8	6981800	5884300	7959500	17255000	16220000	0.936698	2.0871	46.9
	P49207	RPL34	2041500	1664200	837580	2012300	585190	0.920962	0.768244	3
	P22735	TGM1	91470	58423	223770	336150	387770	0.909649	0.357915	3.3
	Q9NUQ3	TXLNG	113890	120550	NaN	47612	139490	0.868819	0.136957	1.3
	P48507	GCLM	428870	190640	52678	118150	105900	0.862961	0.352973	1.1
	Q9GZZ8;F8W0V3	LACRT	158170	25630	32957	217730	41845	0.862259	0.257511	1.7
	Q92688	ANP32B	171920	280390	NaN	75122	239180	0.857407	0.113482	3.1
	Q9HBK9	AS3MT	56969	NaN	NaN	63639	54038	0.832703	0.293225	1.8
	O75342;A0A3B3IRK2	ALOX12B	57007	41851	63887	74396	30679	0.819895	0.94297	2.1
	O75832;B1AJY5;B1AJY7;B1AJY6	PSMD10	19121	24859	NaN	99014	32313	0.812728	0.493921	1.5
	Q9NPF4;G3V445	OSGEP	NaN	196850	58164	63904	48912	0.810228	0.120561	1.4
	P0DMV8;A0A0G2JIW1;P0DMV9;V9GZ37	HSPA1A;HSPA1B	22330000	17740000	23369000	51403000	47567000	0.810157	2.08467	49.4
	Q14247	CTTN	329750	457260	242000	429830	556040	0.805329	0.517726	15.2
	Q13177	PAK2	32676	73186	NaN	18086	55566	0.801085	0.172945	3.4
	P06702	S100A9	3202100	1781700	5199700	6730100	6659600	0.799417	0.834517	3.4
	Q96QK1	VPS35	199240	242040	46780	192130	180450	0.794259	0.175965	2.8
	Q12931;I3L0K7	TRAP1	410320	638180	324040	614760	604040	0.79368	0.552884	7.2
	Q13835	PKP1	67641	50797	137360	224280	251390	0.790865	0.746965	3.9
	P28482	MAPK1	73684	213200	NaN	61681	123650	0.775403	0.113505	1.7
	Q9BRX2	PELO	3798.8	5545.7	4144.6	5639.3	10257	0.769525	0.955945	1.6
	P49902;A0A6Q8PHB5;A0A6Q8PHP0;Q5JUV6	NT5C2	22707	23317	NaN	49957	47936	0.759754	0.45989	2.5
	Q15907;P62491;H3BMH2;H3BSC1	RAB11B;RAB11A	62205	140510	NaN	28803	140550	0.758114	0.0863725	5.7
	P19623	SRM	70598	209560	187850	161530	253330	0.753378	0.22887	3.2
	P49755	TMED10	86351	216210	NaN	50637	94677	0.753133	0.0713118	1.6
	O95373	IPO7	241960	413930	252680	406300	614340	0.752532	0.464708	5.3
	Q14847;C9J9W2	LASP1	37426	81546	NaN	20795	97261	0.751195	0.115954	2.3
	P51580	TPMT	80603	33796	34880	75032	63743	0.747867	0.191398	0
	O95757;E9PDE8;D6RJ96	HSPA4L	98425	94412	254410	223010	180100	0.745272	0.33703	3.9
	Q9H6Z4;B7Z7F3;K7EIJ4	RANBP3	NaN	NaN	NaN	30079	40367	0.740845	0.36606	14.8
	P13984	GTF2F2	99867	122420	44698	42570	132720	0.722356	0.305494	6
	Q9UBN7;A0A8V8TM63;A0A8V8TKY7;A0A2R8Y559;A0A8V8TL08;A0A2R8YDE6;A0A8V8TMA5;A0A8V8TLA9;A0A2R8Y6Z9;A0A2R8YCS4	HDAC6	208320	91884	958500	536250	167970	0.719444	0.13605	4.4
	O14974;F8VZN8	PPP1R12A	5637.2	750.9	9353.2	4564.9	12663	0.710874	0.204068	5.7
	P47755;C9JUG7;F8W9N7	CAPZA2	24742	197930	142400	211980	168630	0.706329	0.811237	3.1
	Q8IW75	SERPINA12	51163	32881	36473	89643	29858	0.705009	0.242191	2.3
	P60510;I3L4X0;H3BTA2	PPP4C	79822	81432	58629	152350	140820	0.700937	0.580873	1.6
	P62314;J3QLI9	SNRPD1	704580	738220	763040	1346800	1046400	0.692481	0.187728	5.7
	P02788;E7EQB2;E7ER44	LTF	124150	141410	697270	342450	27249	0.6695	0.0665201	2.3
	Q08945	SSRP1	NaN	23565	134030	49627	33685	0.663729	0.116593	6.2
	P31944	CASP14	669800	239070	686840	833020	524520	0.650989	0.173361	3.3
	Q5JTZ9	AARS2	NaN	85766	24281	28313	119650	0.650209	0.225773	3.4
	P31949	S100A11	NaN	16566	38378	33848	28342	0.648459	0.231706	1.8
	P35520	CBS	240250	222660	218310	393170	486310	0.630898	1.54791	2.5
	P18085;C9JPM4;C9JAK5	ARF4	179360	172880	125020	217790	199260	0.610316	0.784715	4
	P26038;A0A8V8TKR9	MSN	123930	207550	NaN	43538	351690	0.604415	0.067691	4.4
	P62191	PSMC1	784810	1302500	467020	468370	1336000	0.604326	0.215218	5.9
	Q92499;A0A7I2V430;A0A7I2V4F0;A0A087WZ71;A0A7I2YQ77;A0A7I2V2M5;A0A087X2G1;A0A7I2V4J3;A0A7I2V421	DDX1	226540	539850	148830	224450	352010	0.603089	0.373503	5.2
	P04075;H3BQN4;J3KPS3;H3BPS8;H3BUH7;H3BR04	ALDOA	3776800	3696700	2273500	2831100	4681800	0.597958	0.410289	11.2
	Q9Y617	PSAT1	146780	179270	110520	279390	447650	0.588927	0.400576	5.6
	P00367;A0A804HJD7;A0A804HKE0;P49448	GLUD1;GLUD2	382680	589250	237810	272200	528000	0.587481	0.138743	4.3
	P35580;A0A8I5KZ38	MYH10	5865.5	10462	24892	29029	22248	0.586141	0.155218	30
	P62495;B7Z7P8	ETF1	115370	129720	428880	409530	227790	0.581419	0.462646	3.1
	Q9HCN8	SDF2L1	72934	40594	NaN	12967	47468	0.572887	0.0973837	1.6
	P09497	CLTB	159100	109530	32768	63321	63403	0.572444	1.05379	3.9
	Q9BS26;A0A8I5KU76;A0A8I5KW59;A0A8I5KVZ0	ERP44	282930	387420	87452	177560	259400	0.57241	0.240085	2.8
	Q13347;A0A7I2YQF8;A0A7I2V3U3;A0A7P0MRT9;A0A7I2YQU2;A0A7I2YQI2;A0A7I2V613;A0A7I2V607;A0A7I2V3N2;A0A7I2V2M3;A0A7I2V640;A0A7I2V5V8;A0A7I2V685;A0A7I2YQC8;A0A7I2YQT9;A0A7I2V4C2;Q5TFK1;A0A7I2YQI6;A0A7I2V4S8;A0A7I2V3K6	EIF3I	615100	656190	748510	739640	1183200	0.571807	0.435017	5.9
	Q96QA5;J3KRG2	GSDMA	21283	37552	42306	35597	100720	0.57003	0.490355	2.6
	O96019;H7C5S0	ACTL6A	179240	199670	174220	132210	302050	0.569428	0.248703	4.8
	Q09161	NCBP1	172660	188510	95346	101800	213880	0.568234	0.167023	4.2
	P40227	CCT6A	1802100	2562500	1645400	2099500	2549000	0.568075	0.517342	14
	Q96DV4	MRPL38	12835	13170	NaN	2638.8	27885	0.554216	0.105479	1.7
	P25685;M0QXK0;A0A7I2V3K7;M0R080	DNAJB1	173420	299190	NaN	34208	189830	0.553609	0.0538931	3.4
	P51665;H3BNT7;H3BTM8	PSMD7	367680	481950	350120	374760	819920	0.539095	0.293469	4.3
	Q9H6S0;D6RA70	YTHDC2	NaN	NaN	55888	55528	49693	0.537653	0.29893	5.7
	P15170;H3BR35	GSPT1	22097	20182	53634	37915	35799	0.53718	1.06263	2.8
	Q16531;A0A7P0T965;A0A7P0T870;A0A7P0Z3Z5;A0A7P0TAK7;A0A7P0Z4B9;F5GY55;A0A7P0TB30	DDB1	497470	844490	295260	479890	523040	0.531975	0.366128	6.9
	Q15427;Q5SZ64	SF3B4	518590	423950	474690	240680	285420	0.526779	0.163449	2.9
	P05091	ALDH2	NaN	137030	38404	52022	67459	0.526319	0.0852483	5.5
	P22626;A0A7I2V4I6;A0A7I2V4N1;A0A7I2V3P1;A0A7I2V323;A0A7I2V4S4;A0A7I2V3P7;A0A087WUI2;A0A024RA28;A0A7I2V4N0;A0A7I2YQN4	HNRNPA2B1;HNRPA2B1	553240	575360	599430	501020	895750	0.52377	0.412227	16.8
	O75663	TIPRL	256020	264600	364180	184240	265170	0.523708	0.346849	10.2
	P01833	PIGR	380390	161470	990010	475300	137950	0.523573	0.103893	1.9
	P62851	RPS25	1490000	1762000	2124600	2028400	4188000	0.521164	0.540349	6.4
	Q02413	DSG1	856580	302360	1589000	1528000	1359300	0.51592	0.316208	8.6
	P09914	IFIT1	74498	113440	NaN	8963.4	250500	0.511876	0.0704798	1.2
	E9PAV3;F8VZJ2;F8W0W4;A0A7I2V2K5;H0YHX9;A0A7I2V473;Q13765;F8VNW4	NACA	292240	392400	569300	602510	834940	0.505243	0.362549	3.2
	P14625;A0A7P0TAT8;H0YIV0;A0A7P0TAE1;A0A7P0T823;A0A087WT78;A0A7P0T917;A0A7P0TAY2;A0A7P0TBC2	HSP90B1	267440	246270	405710	327400	605320	0.505056	0.354247	14.4
	P48735;H0YL11	IDH2	89158	250790	NaN	49879	222560	0.504729	0.11104	4.7
	P62263;A0A2R8Y811;E5RH77	RPS14	2159800	3227800	3778300	3511100	5402800	0.504139	0.634426	5.4
	P40939;H0YFD6;A0A2R8Y4F5	HADHA	324670	473710	204960	339530	261380	0.494874	0.237759	7.4
	P46019	PHKA2	68879	50690	33518	168920	22812	0.494296	0.144387	1.3
	Q9NQR4	NIT2	57600	34184	76729	42326	92168	0.492636	0.227386	1.2
	P16615;H7C5W9	ATP2A2	4744	86757	9480.2	19971	25585	0.489938	0.156799	4.2
	P61626;F8VV32;A0A0B4J259	LYZ	840150	159220	1437200	1247400	429650	0.488372	0.112851	2.4
	P28074	PSMB5	447680	743860	712520	862840	849300	0.485787	0.44173	5
	Q92665	MRPS31	3854.4	285230	11433	27474	305800	0.48233	0.0614898	3.1
	P61158;B4DXW1	ACTR3	89943	251220	87965	111630	384920	0.478699	0.174254	4.6
	P19474	TRIM21	1016100	284060	1032000	1126000	620200	0.478408	0.13765	22.7
	P07384;E9PRM1;E9PLX0;E9PJJ3;E9PLC9;E9PMC6;E9PJA6;E9PSA6;E9PQB3	CAPN1	175900	406280	238080	178060	262660	0.473185	0.128944	1.9
	P49189	ALDH9A1	67495	157160	58849	72256	120760	0.466561	0.207514	4.1
	P31025;Q5VSP4	LCN1;LCN1P1	113520	137960	418120	297580	139100	0.458678	0.114018	1.7
	Q96C19;H0Y4Y4	EFHD2	29416	80524	NaN	32359	14847	0.458402	0.0668256	7.1
	O43852	CALU	60730	452150	21353	27483	379330	0.457154	0.120923	6
	Q15517;Q2L6G8	CDSN	402590	138020	556190	400950	361090	0.456795	0.162463	2.7
	P62277;J3KMX5	RPS13	2932600	3390400	1636900	2688200	1891000	0.455711	0.797203	5.3
	Q92734;A0A6Q8PFC4;A0A6Q8PH89;A0A6Q8PH27;A0A6Q8PG00;A0A6Q8PG04;A0A6Q8PGS4;A0A6Q8PF40;A0A6Q8PFY7;C9JJP5;C9JTY3;C9JUE0;A0A6Q8PF51	TFG	209890	114090	180640	88935	215270	0.454494	0.300859	30.2
	P62820;E7END7	RAB1A	268690	675150	72545	266280	413720	0.452822	0.089453	4
	P49721;A0A087WVV1	PSMB2	1004500	1067200	745570	909540	1652900	0.452719	0.394244	3.2
	P43034;A0A6Q8PFU3;A0A6Q8PFT2;A0A6Q8PG63;A0A6Q8PH33	PAFAH1B1	112420	346650	148850	110730	151040	0.451509	0.285959	1.8
	Q9UQ80;F8VR77	PA2G4	1207600	1169400	1323400	1735600	1846600	0.447612	1.78739	7.7
	Q13620;A0A7P0T954;K4DI93;A0A669KAX4;A0A7P0T9L3;A0A7P0TAQ3;A0A7P0T8P8;A0A804CL36;A0A7P0T9C8;A0A7P0T9D0;A0A7P0TAF9;A0A7P0T9P5;A0A669KBG9	CUL4B	70453	256290	41301	53277	170720	0.44567	0.127861	5
	Q9H944;A6PVP4;B7ZBQ3	MED20	98841	53566	NaN	34874	82774	0.436658	0.0718964	1.3
	Q9BSH4;A0A804HJB7	TACO1	332990	390880	165730	127450	110690	0.434594	0.0844038	1.8
	P0DPI2;A0A0B4J2D5;H7C1F6;H7C2G3;A0A2R8YDR7;F2Z2Q0;A0A096LP12	C21orf33	258320	233210	88073	87119	133130	0.432489	0.490248	2.4
	Q13608	PEX6	NaN	136870	NaN	62835	37818	0.430943	0.0901652	0
	P05089;A0A5F9ZH78;A0A5F9ZGN6	ARG1	439300	58096	457870	229230	468010	0.419244	0.143624	3.4
	Q9H7C9;E9PNP3;E9PR47	AAMDC	314390	307120	208550	749060	315500	0.410506	0.256513	2
	P46779;H0YKD8;H0YMF4;H0YLP6	RPL28	769020	475140	613180	1332400	751630	0.410137	0.43026	6.4
	P43487;F6WQW2;C9JXG8	RANBP1	692190	413410	374230	406690	1256300	0.408782	0.262771	3
	P19338;A0A7I2V428;C9JLB1;A0A7I2V3F3;H7BY16;A0A7I2V5M5;A0A7I2V2U7;A0A7I2V699;A0A7I2V349;A0A7I2V506	NCL	272570	306800	1013300	604990	398670	0.407651	0.123497	25.4
	P24941;G3V5T9;E7ESI2	CDK2	21933	388200	NaN	40503	47230	0.406769	0.0770302	2.4
	P09382	LGALS1	2120700	324740	1801900	1296200	1257200	0.400153	0.155923	10.6
	P25789;H0YN18;H0YMZ1;H0YL69;H0YMI6;H0YMA1;H0YKT8	PSMA4	925160	983180	675580	838620	826130	0.398049	0.359438	4.2
	Q9GZN8;H7BYU9	C20orf27	514040	317030	319140	582090	402670	0.39714	0.436321	1.2
	P62906	RPL10A	2178400	2522100	1852400	3117900	1346900	0.390008	0.289064	7.6
	O00139;A0A6Q8PGH7;A0A6Q8PFA6;A0A6Q8PG37;A0A6Q8PH57;D6R9M0;A0A6Q8PGG1	KIF2A	28235	110740	40313	43033	31969	0.38868	0.137795	1.8
	P20618	PSMB1	1009700	1025000	897830	1002400	1210500	0.375262	0.162848	3.7
	P17066	HSPA6	11235000	6866100	13259000	18879000	15487000	0.37355	0.707546	14.9
	Q7L5Y9;E7ESC7;B4DQT1;B4DVN3;D6RIB6	MAEA	37180	45851	28242	47506	106480	0.370705	0.489608	1.3
	P68104;A0A7I2V659;A0A087WVQ9;Q5VTE0;A0A7I2V5N4;A0A7I2V3H3;A0A087WV01	EEF1A1;EEF1A1P5	19683000	13504000	19416000	21091000	16566000	0.370033	0.316624	30
	P12004	PCNA	252630	595510	142240	299060	723970	0.362806	0.122475	6.2
	Q9H974	QTRTD1	198940	151830	222520	82317	95017	0.360683	0.213415	1.4
	P82979;F8VZQ9;H0YHG0	SARNP	84219	274060	NaN	15736	129900	0.357961	0.0310721	3.1
	Q09666	AHNAK	1381.2	995.02	NaN	2443.9	21603	0.354883	0.174859	206
	P07355;H0YMW4;H0YN42;H0YMU9;H0YMD0;A6NMY6;H0YM50;H0YL33;H0YNB8;H0YKS4;H0YNP5;H0YN28	ANXA2;ANXA2P2	379320	130270	403650	218260	252290	0.347104	0.286205	9.2
	O14818;H0Y586	PSMA7	1174000	1200900	981350	1038000	1444800	0.346995	0.631141	4.9
	Q8WXF1;X6RDA4	PSPC1	622490	734280	366330	348240	880330	0.341636	0.146727	5.3
	Q9NZJ9;F8VRL4;F8VRR0;A0A0C4DGJ4;A0A024RBG1	NUDT4	52253	NaN	NaN	36998	25122	0.34085	0.0535359	1.1
	P82650;H7C5L9;A0A8I5KYF1;A0A8I5KSY5;A0A7P0MKV3;G5E9W7;A0A8I5KX02	MRPS22	282970	326030	338770	364410	639110	0.340429	0.281743	3
	A0A087X054;A0A494C039;Q9Y4L1;K7EQK2;A0A8Q3SHG4;J3QLE9;J3QQH7;E9PJ21;A0A087WWI4;A0A0G2JRS0	HYOU1	21715	122760	103530	61762	152460	0.339682	0.129718	5.2
	P00918	CA2	722710	626310	628510	793260	1342100	0.337716	0.445072	5.2
	P32929	CTH	133370	100760	74159	104570	59565	0.337556	0.195738	1.5
	Q96RS6	NUDCD1	48759	44674	23967	33447	33593	0.335708	0.165932	1.4
	Q9Y5N5	N6AMT1	NaN	19912	122160	47102	12063	0.327552	0.0452718	0
	Q16181;E7ES33;E7EPK1;A0A024RA87;G3V1Q4	SEPT7	692220	1064100	575860	476610	917120	0.325692	0.145191	3.3
	P31151	S100A7	997110	749430	793710	1150400	505060	0.325586	0.272682	2.8
	P46020;A6NIT2;A6NMN0	PHKA1	31640	NaN	41617	75994	18568	0.317557	0.105849	1.3
	P61026	RAB10	NaN	60521	NaN	13805	21916	0.31698	0.0499903	3
	Q6PKG0;A0A8I5KWU3;A0A8I5KSP1;A0A0B4J210;E5RH50	LARP1	37974	17003	168620	72618	46083	0.316691	0.0846122	17.7
	Q8WWY3;E7EVX8	PRPF31	26943	37921	8705.2	30289	56774	0.314334	0.109197	7.6
	Q9UHD8;A0A6Q8PHC2	SEPT9	506320	609670	551440	434270	1044600	0.313446	0.135377	5.8
	P13489;E9PMJ3;E9PLZ3;E9PIM9	RNH1	88126	179510	229960	219540	231180	0.311903	0.207189	9.8
	P68400;E7EU96;A0A2R8YD58;A0A2R8Y5A0;A0A2R8YF43;A0A2R8YFU2;A0A2R8YDP2;Q8NEV1;A0A2R8Y4H0;A0A2R8Y4D6	CSNK2A1;CSNK2A3	360360	662090	276510	251870	758590	0.306099	0.0878529	3.7
	P28070	PSMB4	895540	1227600	701570	868570	1360900	0.301531	0.202287	3.5
	Q15024	EXOSC7	186110	139150	125230	161290	158160	0.299233	0.554618	2.1
	P25788;G3V4X5	PSMA3	442630	386730	476290	528110	763510	0.29638	0.527356	3.8
	P11940;H0YAR2;E7EQV3;A0A7I2V649;A0A7I2YQ88;E7ERJ7;A0A087WTT1;A0A7I2V4N4;A0A7I2YQE4;A0A7I2YQ90	PABPC1	838840	699860	843070	994130	1187300	0.284771	0.628331	11.1
	Q8N8S7;A0A0U1RRM6;A0A8Q3WLE0	ENAH	442010	486630	251950	318940	508660	0.284338	0.0766111	3.7
	P13807	GYS1	75809	102500	95773	77797	79370	0.283043	0.125401	2.8
	P99999;C9JFR7	CYCS	40383	296110	NaN	22395	46473	0.270542	0.0260732	3.3
	P14923	JUP	707280	230670	1084500	778390	696220	0.264652	0.0953234	5.4
	Q9Y266;A0A0A0MSU9	NUDC	610100	655890	475060	397970	883330	0.257112	0.120432	6
	P38919;I3L3H2	EIF4A3	61761	269370	9607.4	63092	120180	0.251601	0.0472211	6.3
	O15160;A0A2R8YEZ4;A0A2R8Y5D3;A0A2R8YEY5;E7EQB9;D6RDJ3	POLR1C	217550	258540	145350	135190	415690	0.245342	0.0657938	1.9
	P31948	STIP1	1081800	1973700	293510	502830	1884000	0.243528	0.0538973	8.3
	P62241;Q5JR95	RPS8	5399800	3187300	7380700	8199000	3952000	0.239594	0.147266	7.6
	Q9NTZ6	RBM12	98892	123710	NaN	44176	213660	0.236494	0.0291607	1.4
	P26196	DDX6	459770	721390	377090	896220	772080	0.22529	0.149722	5.9
	P38117;M0QY67	ETFB	74748	221210	NaN	32001	56351	0.219931	0.0320295	4.2
	P34932	HSPA4	654160	579750	1221200	1266200	905130	0.21899	0.147005	11.1
	P43246;A0A2R8Y713;A0A2R8YFH0;E9PHA6;A0A2R8Y6P0;A0A2R8YG02;A0A2R8Y7S8	MSH2	37528	145670	45684	138810	102830	0.216536	0.10068	4
	P63000;A0A994J6T1	RAC1	121840	260270	66623	145620	134500	0.216345	0.0952667	1.5
	Q9ULR0;D6RC18;A8MVI5	ISY1	30868	86857	43022	48358	55361	0.214181	0.0749553	3.3
	P35573	AGL	301440	321970	287310	399640	327600	0.212936	0.579416	14.3
	Q9NSE4	IARS2	27126	67331	2980.8	7872.9	89331	0.211334	0.0497438	4.2
	P09972	ALDOC	305600	293430	100550	203040	421380	0.211096	0.0729199	2.5
	P17858	PFKL	167610	565050	172190	289690	232780	0.208925	0.0537102	3.1
	P41250;A0A6Q8PGA8;A0A6Q8PGI6;A0A6Q8PGZ8;A0A6Q8PHH9;A0A6Q8PGW4;A0A6Q8PHI7;H7C443;A0A6Q8PFZ6	GARS	454540	666420	344000	647170	602460	0.208465	0.163112	2.8
	P31939	ATIC	104390	455760	12021	24368	204810	0.202573	0.0390266	5.2
	P47929	LGALS7	321740	122540	670160	415350	713400	0.201087	0.0697231	3.4
	P07195;A0A5F9ZHM4;A0A3B3IS95;A8MW50;C9J7H8;F5H793	LDHB	2814100	5050400	1542900	2739800	5226100	0.199888	0.0774243	8.9
	P50990	CCT8	2241400	2572000	2047900	3004000	3859200	0.191999	0.197035	36.7
	P62280;M0QZC5	RPS11	1662500	1711900	2181500	2818700	1555700	0.190584	0.261968	5.6
	Q14240;E7EQG2	EIF4A2	NaN	129680	NaN	22644	33186	0.185671	0.029391	7.4
	Q3MHD2;K7ELG9	LSM12	191170	343190	96303	146600	321100	0.179871	0.0333134	2.5
	Q15436;F5H365	SEC23A	241490	332910	69233	245380	181970	0.175843	0.0443688	2.6
	P15924	DSP	1805200	536850	2809000	2097000	1873400	0.175586	0.0584768	14
	Q9UBQ5;K7ERF1;K7ES31	EIF3K	456970	602320	303390	530110	527480	0.165735	0.13194	1.6
	P61163;R4GMT0	ACTR1A	2372600	2174300	2410800	2393900	3367000	0.164837	0.319174	4.6
	P13861;A0A9L9PXM7;A0A9L9PXB4;A0A9L9PY56;H7C1L0;A0A9L9PXP9	PRKAR2A	50754	54428	107970	62556	72045	0.161833	0.0755601	2.3
	P09651;A0A7I2V3R8;F8W6I7;A0A7I2V3W0;A0A7I2V2L6;A0A2R8Y4L2;A0A7I2YQX9;F8VZ49;Q32P51;F8VTQ5;H0YH80	HNRNPA1;HNRNPA1L2	160860	180740	319100	181730	335290	0.159937	0.0451304	12.8
	P08238	HSP90AB1	4461600	5946900	4613400	4816400	6762900	0.15342	0.167147	34.8
	Q9Y3U8;J3QSB5	RPL36	785920	452540	668530	1380200	583740	0.153312	0.0878887	2.8
	P42766;F2Z388	RPL35	2776000	2101300	2141900	1564300	1003300	0.153157	0.196044	4.1
	P11802;F8VYH9;F8VTV8;F8VWX7;F8VZZ0;F8VZ51	CDK4	97725	114760	106600	67574	72795	0.151295	0.0399557	1.6
	P62318	SNRPD3	446580	1154300	391400	1345500	901530	0.150127	0.0797983	5.1
	Q13838;Q5STU3;A0A0G2JJZ9;F6WLT2;A0A140T9X3;A0A140T996;A0A0A0MT12;F6TRA5;F6UJC5;A0A140T9X9;A0A140TA18;F6S4E6	DDX39B	607920	725120	349880	563740	620620	0.146899	0.0663592	8.4
	O75439;A0A9L9PX42;A0A9L9PY03;G3V0E4;A0A9L9PWW3;A0A9L9PXH0;A0A9L9PXI7;A0A9L9PXH7;A0A9L9PXG6	PMPCB	98509	106910	55041	93495	82636	0.146007	0.0725411	3.2
	Q9NXA8;A0A7P0T915;A0A7P0TBF5;A0A7P0TA05;A0A7P0T9X1;A0A7P0Z490;A0A7P0T9N1;A0A7P0T877;A0A7P0Z4N6;A0A7P0Z4F6	SIRT5	98868	110600	135430	118900	122540	0.14485	0.138305	0
	Q13867;K7ESE8;J3KSD8;K7ES02	BLMH	349480	358870	357890	462480	470750	0.142256	0.386405	2
	P21281;H0YC04	ATP6V1B2	281150	276870	113370	254150	264630	0.13578	0.0526313	2.2
	P06737;E9PK47	PYGL	690470	690290	487910	604600	701780	0.135109	0.114885	3.4
	P62195;A0A994J6V8;J3QSA9;J3KRP2;J3QQM1;J3QLH6;J3QRR3	PSMC5	1312900	1313600	873960	1038700	1487500	0.134328	0.127475	6.2
	P18206	VCL	138260	393810	16868	119480	198490	0.131524	0.0226921	4.1
	Q06124;A0A8I5KW48;A0A8I5KRZ3;A0A1W2PPU4;A0A8I5QJ58;A0A8I5KVS6;A0A8I5QL30	PTPN11	362250	330360	308490	203150	472050	0.130726	0.055425	5.6
	O15479	MAGEB2	30385	93337	22522	23514	123370	0.129802	0.0306725	1.5
	Q93100;A0A8V8TNH3;A0A8Q3WM21	PHKB	269570	105990	313590	371920	174270	0.127806	0.0626342	1.3
	P26599;A6NLN1;A0A7I2V621;A0A0U1RRM4;A0A7I2V4H6;A0A6Q8PEX4	PTBP1	793890	1362000	476880	616120	779040	0.125711	0.0529122	10.2
	E7EX44	CALD1	7162.2	22457	5438.2	4586.7	26696	0.125468	0.0427412	16.7
	P30086	PEBP1	515940	722040	58810	168470	492490	0.124896	0.0302844	4.6
	P52434;C9JLU1	POLR2H	60165	128550	99952	65573	292890	0.122039	0.03339	1.8
	Q9Y5R8;I3L3S0;I3L3V5	TRAPPC1	12653	14634	NaN	27465	14496	0.117803	0.0276364	0
	O95793;Q5JW30	STAU1	115650	219170	62431	86407	209470	0.115178	0.0364079	5.9
	P30520	ADSS	225140	398430	90016	93636	413250	0.114125	0.0359552	3.3
	P26641	EEF1G	5488400	4918200	6563000	5894300	8651500	0.106544	0.117121	8.9
	O00487	PSMD14	343470	573320	520320	683720	774500	0.104049	0.127388	3.1
	O95433;G3V438	AHSA1	375930	569030	385240	200570	868430	0.0954144	0.0300513	2.7
	P49589;B4DKY1	CARS	147780	206150	50296	170350	323910	0.0926292	0.0440258	1.6
	P04843;B7Z4L4	RPN1	131390	285140	109980	79883	138330	0.0911179	0.0321555	4.3
	O15111	CHUK	NaN	39668	NaN	49848	46100	0.0904535	0.0184232	1
	Q9HA64	FN3KRP	501370	246900	373550	456980	323370	0.0901413	0.0622276	5
	P60900;G3V5Z7;G3V295;G3V3I1	PSMA6	1159400	1140000	1235300	1491100	2430400	0.0854493	0.084452	4.4
	Q92599;A0A087X142;A6NMH6;A6NFQ9;F8W8I8	SEPT8	59897	54362	67819	99283	140760	0.0812392	0.0380402	2
	P19388;A0A087WVZ9;A0A0A0MQR7;A0A087WWX0	POLR2E	266010	265620	156390	131130	245640	0.0777641	0.0205071	2.3
	P14618;A0A8V8TNX9;A0A804F6T5;A0A804F729;B4DNK4;H3BTN5;A0A8V8TMM5;H3BQ34	PKM	4003800	3995200	3026000	5488800	3864300	0.0764892	0.112121	19.6
	Q15046	KARS	1530000	1423900	1338400	1577900	2212700	0.0740343	0.060223	6.9
	Q96H79	ZC3HAV1L	133890	93302	49013	130750	81446	0.0712618	0.0406546	7
	P11586;V9GYY3;F5H2F4;A0A8V8TMA4;A0A8V8TKT4;A0A8V8TL50;V9GZ78;A0A8V8TKR5;A0A8V8TKS0;A0A494C1T2	MTHFD1	1027300	1164800	841360	899480	1155500	0.0704397	0.100094	10.9
	P12814;A0A804HII9;A0A804HKE2;A0A804HIN7;A0A804HK61;A0A7I2V4Y4;A0A804HJU8;A0A804HLD0;A0A804HLF4;A0A804HL31;H9KV75	ACTN1	94269	166180	34491	55064	112910	0.0701831	0.0149825	12.1
	Q99700;H0YH87;A0A2R8Y7P6;A0A2R8YDM9;A0A5F9ZHH4;F8VQP2;V9GY86;A0A5F9ZI57;A0A2R8Y7E6;A0A2R8Y5A6;A0A5F9ZHX3;A0A5F9ZHW5;F8WB06;A0A5F9ZH85;F8W0B5	ATXN2	NaN	NaN	38790	22745	24252	0.0690896	0.01681	3.1
	P61160	ACTR2	15901	123730	58632	56444	120480	0.0638845	0.0130739	3.5
	Q86VP6;A0A0C4DGH5	CAND1	261140	529290	172890	283850	477220	0.0638322	0.0207574	7.1
	P60842;J3KT12;J3QS69;J3KSZ0;J3QL43	EIF4A1	1083700	2289500	650780	1174300	1537000	0.062847	0.0217643	12.6
	P23526	AHCY	1363200	1503500	844010	1407800	1198400	0.0616934	0.0918694	9.3
	P53634;A0A7I2V6E3;A0A7I2V466;A0A7I2V2Q8;A0A7I2YQT5;A0A7I2V5C5;H0YCY8	CTSC	NaN	26192	33284	32791	38132	0.060267	0.0305831	1
	P46060	RANGAP1	79889	97460	70918	106960	148030	0.0554701	0.0351897	14.5
	P08865;C9J9K3;A0A8V8TMX1;A0A0C4DG17;A0A8V8TLA4;A0A8I5KQE6;F8WD59	RPSA	5312500	3734700	3872500	4069000	1918100	0.0520855	0.039526	7.3
	P13639	EEF2	5239600	4764800	5964900	7003700	4605300	0.049312	0.051745	20.8
	Q99832	CCT7	1520400	2236800	1360500	1857800	1466000	0.046501	0.0416052	14.4
	Q9P287	BCCIP	230660	267050	217110	138040	245240	0.0448723	0.0218828	1.4
	Q8NBJ5;M0QX72;A0A8I5QKL8;A0A8I5QL08	COLGALT1	29430	43870	56646	46554	27325	0.0356952	0.0158224	1.6
	Q969S3	ZNF622	97786	34747	123790	44221	166260	0.0339337	0.00700542	1.4
	P67870;Q5SRQ6;A0A7I2YQ78;Q5SRQ3;N0E472;A0A0G2JM12	CSNK2B;CSNK2B-LY6G5B-1181;CSNK2B-LY6G5B--991	146690	161710	96039	38090	233950	0.0316981	0.00812466	1.7
	Q9Y2S7;B4DEM9	POLDIP2	161060	132170	79821	90676	151750	0.0283265	0.0098113	1.7
	Q6UWP8	SBSN	248140	123610	319640	406820	260860	0.0238038	0.0276277	2.2
	P63244;J3KPE3;H0YAF8;H0Y8W2;D6RAC2;D6REE5;H0YAM7;D6RHH4;D6R9L0;D6R9Z1;D6RFX4	GNB2L1	4209200	1875200	6596700	5490500	5146000	0.0235061	0.0162182	6.8
	P40926;G3XAL0	MDH2	769310	1240000	293480	446240	774020	0.0173459	0.00477298	9.9
	P49591;Q5T5C7	SARS	544100	1936600	81379	205240	868070	0.0143048	0.00276218	2.1
	Q8NI60	ADCK3	11639	14749	18764	15219	18583	0.0093515	0.00741552	1.5
	Q8IYQ7	THNSL1	32328	33369	NaN	20744	26497	0.00395315	0.000866977	1
	Q8NEZ5;H3BTH6	FBXO22	218520	101660	262660	246970	87539	0.00307479	0.00150253	1.9
	Q06210;A0A6I8PRN4;A0A6I8PTT9	GFPT1	298230	119330	273170	294390	281160	-0.00208203	0.00162473	2.1
	Q8N1F7;H3BVG0	NUP93	46766	51211	14271	9869.3	12437	-0.0051425	0.00144842	3.6
	Q9Y230;M0R0Y3	RUVBL2	1014100	1067500	828200	1023700	913780	-0.00543725	0.00747581	12.9
	P57088;D6RAA6;H0Y8N0	TMEM33	NaN	164610	58992	64533	56877	-0.0123874	0.00246198	1.7
	C9J0J7;G5E9Q6;C9JQ45;C9J2N0	PFN2	584680	428560	396600	435020	392920	-0.017223	0.0364589	2.7
	O14936;A0A2R8Y6F8;A0A2U3TZN6;A0A2U3TZM4;A0A7I2RJN6;A0A2R8YFN5;A0A2U3TZM1;A0A2R8YE77;Q5JS79;A0A2R8YEK3;A0A2R8Y3B3	CASK	NaN	10592	NaN	25959	25263	-0.0182512	0.00934921	2.3
	Q96EL2	MRPS24	46271	67009	NaN	88805	26876	-0.0207497	0.0123752	1.9
	P12956;B1AHC9	XRCC6	1314000	1793800	1069100	1352800	1721300	-0.0223418	0.014213	11.7
	Q9GZS1;E7EX70	POLR1E	NaN	88830	NaN	48242	45055	-0.0248601	0.00717183	2.6
	Q13868;A3KFL5;A3KFL2;B4E001;A0A8I5KV47;A0A8I5KVY3;A0A8I5QL34	EXOSC2	127410	97344	94149	119940	105130	-0.025211	0.0102947	2.8
	P10644;K7EM13;K7EPB2	PRKAR1A	549570	422250	300570	415150	654260	-0.0258859	0.0212507	2.1
	P30084	ECHS1	419520	636940	31237	176790	209040	-0.0272773	0.00496806	4.7
	O00411	POLRMT	35690	37061	NaN	48053	26412	-0.0307517	0.0147948	2.8
	Q9Y265;E7ETR0	RUVBL1	1003900	1313400	883010	1067400	1658200	-0.0330088	0.0306842	18.3
	P09543	CNP	4154.9	27262	10286	5427.9	24147	-0.0336044	0.00625657	1.7
	Q15293	RCN1	215350	348270	142620	134740	441290	-0.0356723	0.0103823	4.7
	P61254;J3QRI7;J3QQQ9;J3QQV1;J3QRC4	RPL26	3911400	4127600	4451200	5996700	3008400	-0.0373874	0.0246805	5.3
	Q7L5N1;E7EM64	COPS6	71036	240620	NaN	95421	22017	-0.0437126	0.00734177	1.5
	P46777;A0A2R8Y6J3	RPL5	2350700	2164700	2405100	3003800	1828300	-0.0505325	0.0492122	7.9
	Q9UJW0	DCTN4	198230	342020	276750	150540	444250	-0.0519783	0.0206007	1.6
	P04406;E7EUT5	GAPDH	6625500	8046000	6253100	7133500	11460000	-0.0525227	0.0478031	14.2
	P07737;K7EJ44	PFN1	2134100	2945900	1000400	1625100	2449800	-0.0537704	0.032026	6.6
	P62244;I3L3P7;I3L246	RPS15A	2333600	2250600	2470600	2942100	1839900	-0.0550628	0.0348214	5.7
	Q9H8H0;J3QLQ6;J3QR28	NOL11	24833	96700	NaN	33772	25858	-0.0561394	0.02477	5.1
	Q12996;E9PLP8	CSTF3	143360	316680	117210	213360	173610	-0.056366	0.0212021	2.8
	Q99459	CDC5L	498610	570950	345180	349700	459050	-0.0580863	0.0208167	12.1
	P17812;A0A3B3IRI2;B4E1E0;A0A8Q3WKZ7;A0A8Q3WL40;A0A3B3IRQ8;A0A3B3ITF6	CTPS1	572400	558960	499860	551010	593200	-0.0622762	0.351082	8.5
	Q8NC51	SERBP1	422700	1380200	536800	488910	1594300	-0.0666486	0.0177865	15.6
	Q9Y305;H7C5Q2	ACOT9	71129	77825	77173	48868	109300	-0.0667792	0.0243167	2.3
	P10809;A0A7I2V599;A0A7I2V2X6;A0A7I2YQK6;A0A7I2V5M1	HSPD1	4643100	5510100	1941500	2663400	2833800	-0.0709046	0.039275	22.2
	Q10567;C9J1E7	AP1B1	48863	102330	NaN	121020	68869	-0.0728187	0.0143852	3.1
	Q9UHD1;E9PPQ5	CHORDC1	115540	360320	117980	107490	178610	-0.0739091	0.0610315	1.8
	P27824;A0A7P0TAE9;A0A7P0TB65;A0A7P0T840;A0A7P0T937;A0A7P0T9L0;A0A7P0T8G1;A0A7P0Z4D6;A0A7P0Z484;D6RGY2;A0A7P0TAR9;A0A7P0Z4H2	CANX	842910	1225300	624180	716300	1694900	-0.0743253	0.033662	7.9
	P05387	RPLP2	10964000	9567700	10297000	14980000	12677000	-0.0772218	0.198062	6.7
	P28072;A0A087X2I4	PSMB6	736850	725300	739090	792630	1049700	-0.0815091	0.176024	3.3
	P40925;B9A041;A0A5K1VW95;B8ZZ51;C9JF79	MDH1	270290	442220	77031	201490	469000	-0.0835988	0.0131807	3.6
	Q14CX7	NAA25	57715	97266	20243	128100	115760	-0.0837541	0.0394256	1.7
	Q9H9J2	MRPL44	7619.8	3457	20482	21514	9961.5	-0.0841377	0.0338606	1.9
	P52888;K7EP46	THOP1	199470	230600	167720	164550	189300	-0.0875369	0.110324	2
	P00338	LDHA	1641200	2943000	732110	1178100	1962600	-0.0939854	0.0357844	7.4
	Q9Y490	TLN1	388340	709840	107060	179250	339110	-0.0946097	#VALUE!	24.6
	P04844;A0A994J5J1	RPN2	414970	516770	250310	287870	232550	-0.0949504	0.0566372	3.5
	P68036	UBE2L3	1510200	966960	1288200	157940	1070800	-0.0951043	0.05308	2.3
	Q9GZP4	PITHD1	959050	252140	516700	383320	322520	-0.0988792	0.0637357	1.5
	O75150;H3BP71	RNF40	35109	213950	66747	28777	89572	-0.0989112	0.0239743	2.1
	P60709;A0A6Q8PFE4;E7EVS6;A0A2R8Y793	ACTB	12543000	10850000	10634000	9594500	11545000	-0.100114	0.299691	49.7
	P27797;A0A7P0T861;K7EL50;K7EJB9	CALR	223240	347160	106400	117210	450620	-0.103148	0.0324147	8
	Q7L1Q6;C9IZ80	BZW1	36335	93125	NaN	19623	50041	-0.104129	0.0198055	2
	P42166	TMPO	290390	745440	88589	156790	289870	-0.105584	0.0265234	17.7
	P83731;C9JXB8;A0A994J4A5;C9JNW5	RPL24	1315200	683390	1291100	1536000	1269300	-0.106744	0.380085	4.6
	Q99873;E9PKG1;E9PQ98;E9PIX6;E9PNR9;H0YDE4	PRMT1	664330	769680	546830	964590	487880	-0.125998	0.102555	5
	P39023;G5E9G0;H7C422;B5MCW2;H7C3M2	RPL3	3782100	3258400	4577800	4258000	2046700	-0.129537	0.110752	9.2
	P36969;K7ERP4;R4GNE4;K7ENB4;A0A9L9PXS3;K7EJ20;K7EKX7	GPX4	578790	156730	807960	429030	291850	-0.129821	0.0560858	1
	Q9NPH2	ISYNA1	86220	132670	32678	49084	179380	-0.137636	0.0339943	1.6
	Q01469;I6L8B7	FABP5	238230	56482	690150	242230	286740	-0.140835	0.0424533	2.5
	P51571;A6NLM8	SSR4	243220	238620	136150	193700	220700	-0.142435	0.0795196	2.9
	Q8IYS1	PM20D2	36584	14315	46600	38472	197370	-0.142982	0.0377424	1.2
	P15880;H0YEN5;E9PQD7;I3L404;E9PMM9;E9PM36	RPS2	3693300	3476000	4438100	4341800	1845100	-0.155573	0.0828766	8.8
	Q9Y5K6	CD2AP	55787	206170	51052	24813	277300	-0.162546	0.0513407	30.8
	P42704;A0A804HIG4;A0A804HIN4;A0A804HKI2;A0A804HK30;A0A804HL40;A0A804HI14;A0A804HKR3;A0A804HKJ0;A0A804HLG8;A0A804HJZ1;A0A804HI40;A0A804HIQ7;A0A804HHY9;A0A804HJI0;A0A804HJH8;B8ZZ38;C9JCA9;A0A804HK02	LRPPRC	198190	343040	48179	147930	198330	-0.163553	0.0445039	11.3
	P14868	DARS	1717100	1593400	2165300	2577200	1636700	-0.166425	0.176942	6.6
	P11216	PYGB	103210	84279	52754	58917	104210	-0.168117	0.0610845	2.5
	Q99497;K7ELW0;K7EN27	PARK7	157600	352780	NaN	77540	50999	-0.168404	0.0185436	4.2
	O14737;K7EQA1;K7ESJ4	PDCD5	141200	395880	NaN	8213.8	331820	-0.172758	0.0139271	3.8
	O43813;E9PHS0;F8WDS9	LANCL1	342730	203240	486840	647860	226840	-0.173043	0.0748094	1.7
	Q9H078;A0A2U3TZY2	CLPB	92034	193550	32486	91351	191380	-0.173559	0.047353	1.7
	Q92522;A0A994J4R3	H1FX	224280	191960	305140	379640	226240	-0.174018	0.107234	5.2
	Q92598;A0A0A0MSM0	HSPH1	420560	462920	534750	560940	507280	-0.174107	0.571569	6.8
	Q9BYD2;Q5SZR1	MRPL9	32321	50196	9862.5	12064	31610	-0.174197	0.0500104	1.9
	P41240	CSK	505870	260690	540740	434370	383210	-0.174671	0.104941	2.1
	Q96DG6	CMBL	740390	460780	860270	857140	462870	-0.175807	0.0810024	7.3
	Q01518;Q5T0R1;Q5T0R9;Q5T0R7;Q5T0R6;Q5T0R5;Q5T0R4;Q5T0R3;Q5T0R2	CAP1	253380	445120	139500	165510	285930	-0.183274	0.0841775	4.1
	O95347	SMC2	374870	633090	473320	534420	587860	-0.187563	0.113023	5
	P05198;H0YJS4;G3V4T5	EIF2S1	245840	240830	189460	187300	212610	-0.189152	0.134832	2.9
	Q9H3K6;A0A499FJE1;H3BTW0;H3BVE0;A0A0B4J295	BOLA2	1269500	897030	1331600	1389200	1188000	-0.189922	0.158421	3.8
	P12277;A0A0S2Z471	CKB	1029100	1795900	344850	460850	1634400	-0.192774	0.0499321	12.7
	P62081;A0A2R8Y623;B5MCP9	RPS7	3918000	5720300	2752300	3786700	2150400	-0.195021	0.16377	8.6
	P18124;A8MUD9	RPL7	3537900	3229400	3111600	4508400	2333200	-0.195646	0.295387	8.2
	P00390	GSR	236140	265880	180750	126950	295450	-0.195662	0.0900361	6.8
	Q9Y291;C9JBY7	MRPS33	65081	29015	24336	15765	60196	-0.19722	0.0586221	1.3
	P62805	HIST1H4A	435910	540670	468670	840120	254420	-0.198981	0.102154	15.3
	Q06830;A0A0A0MSI0	PRDX1	6744500	4606500	4859700	5449600	7876900	-0.199765	0.26424	12.2
	O15144	ARPC2	56230	152790	23445	33113	42604	-0.200616	0.0457263	4.4
	A0A2R8Y4X2;A0A2R8YD40;A0A2R8YFD8;Q14839;A0A2R8YFK9;A0A2R8Y425;A0A2R8Y5J0;A0A2R8YDJ9;A0A2U3TZM0;F5GWX5;A0A2R8Y212;A0A2R8Y521;A0A0C4DGG9;A0A2R8YDW2;A0A2R8Y8C1;A0A2R8Y445;A0A2R8YER1;A0A2R8Y5Z7	CHD4	2684.1	84584	399750	23250	41671	-0.205358	0.028909	44.4
	Q99816;F5H442	TSG101	66949	182420	NaN	31102	57608	-0.207475	0.0336364	1.2
	Q13162;H7C3T4	PRDX4	2535100	2175000	2456000	2332800	2390600	-0.212285	0.674536	3.6
	P32969;D6RAN4;A0A2R8Y5Y7	RPL9	3254200	2776800	2006500	2671100	1652000	-0.212973	0.123718	6.5
	P78371;F5GWF6;F8VQ14	CCT2	2390900	3157300	2052800	2297200	2246800	-0.213395	0.251089	19.3
	O43684;J3QT28	BUB3	429800	454690	552610	541030	655270	-0.22512	0.370852	3.8
	Q9UBF2	COPG2	191870	329690	120540	151420	124800	-0.227155	0.0642361	29
	P46781;B5MCT8;C9JM19	RPS9	2894400	1793700	3350000	4399600	1802000	-0.230947	0.165517	6.7
	Q9Y295	DRG1	56418	135170	16583	24099	50445	-0.231386	0.0472117	3.4
	P26373	RPL13	2972700	2023400	3658200	4430400	1795800	-0.232014	0.118485	5.8
	P00505	GOT2	520850	684250	228000	365060	546090	-0.23515	0.143119	7.4
	Q9Y2I1;C9J715	NISCH	21790	43226	NaN	22580	59206	-0.237615	0.120948	1
	P05023	ATP1A1	74846	181670	13669	62590	81773	-0.243573	0.0454734	7.3
	Q16881;E9PIR7;A0A182DWI3	TXNRD1	122990	198910	NaN	28420	58468	-0.243898	0.065177	3.2
	P15735;J3KNN3;H3BP07;H3BTW6	PHKG2	435540	231670	338910	188180	218010	-0.244424	0.124536	1.5
	Q08554	DSC1	600240	243080	1145700	967240	766720	-0.244536	0.1215	4.6
	O14929	HAT1	314720	336380	34873	138480	219100	-0.245975	0.0650182	3
	Q9UGM3;A0A590UIX5;A0A590UJZ9;A0A590UJ76;A0A590UK99;A0A590UJF8	DMBT1	522980	139600	648280	708320	238780	-0.254624	0.0807138	1.7
	P80303;E9PKG6;E9PLR0;E9PLE9;A0A2R8Y6G7	NUCB2	144690	310660	14427	34307	197910	-0.258366	0.063794	2.4
	Q9NZL9;A0A8Q3WK74;A0A8Q3WK80;A0A8Q3WLC0;A0A8Q3WKR9;H7C0X7	MAT2B	54828	158430	73143	57642	71804	-0.258977	0.103618	1.9
	Q99733;A0A994J3W0;C9JZI7;C9J6D1;A0A0J9YXQ2;E9PNW0;E9PJJ2;E9PS34;E9PNJ7;A8MXH2;E9PKT8	NAP1L4	622050	577970	644730	365620	919970	-0.259751	0.130189	3.6
	P06733;A0A2R8Y6G6	ENO1	2522300	5405900	1188900	1869400	3524700	-0.260891	0.0834982	19.8
	P25311;C9JEV0	AZGP1	468190	365680	737220	698840	481190	-0.264438	0.186993	2.8
	Q9UJU6;B4DDD6;H0Y5J4	DBNL	303490	390950	250860	210780	405020	-0.265532	0.136352	4.4
	Q9H9T3;B4DKA4	ELP3	87532	43633	NaN	23517	64175	-0.267981	0.0572988	1.7
	Q71U36;P0DPH8;P0DPH7	TUBA1A	220980	48195	283520	98328	126310	-0.275571	0.107911	41.7
	P23258;A0A7P0T9G6;Q9NRH3	TUBG1;TUBG2	475790	399760	317820	108330	370460	-0.275941	0.115596	2.3
	P81605	DCD	3888300	1621300	5168600	4559500	2691700	-0.276024	0.151007	3.7
	Q96EY7	PTCD3	74822	86608	127620	92613	80742	-0.276292	0.145889	2.6
	O75569;A0A7I2YQ87;A0A7I2V5H3;A0A7I2V2P4;F8WEG8;G5E9Q4;A0A7I2V5C2;A0A7I2V3L6;C9JMM3;B4DJC7;A0A7I2V2I8;A0A7I2V3J2	PRKRA	49204	97362	98486	47059	111840	-0.279526	0.0860417	2.4
	P63241;I3L397;I3L504;Q6IS14;Q9GZV4;F8WCJ1;C9J7B5;C9J4W5	EIF5A;EIF5AL1;EIF5A2	2964600	2029100	2254000	1436000	1726800	-0.280647	0.211793	4.4
	Q01105;A0A8I5KS71;A0A8J8YYJ1;A0A0C4DFV9	SET	433350	354380	322030	253370	988710	-0.283688	0.149563	5.7
	Q9H3G5;H7C0X5	CPVL	24999	14999	18921	23133	19101	-0.283941	0.215049	3.2
	Q9BY41;A0A3B3IRV1;A6NGJ7;A0A3B3ISJ4;A0A3B3IS68;A0A3B3IT04;A0A3B3IRI9;A0A3B3ITZ3;E7EVA8;A0A3B3IT84;A0A3B3ISS7;A0A3B3IT95;A0A3B3IRP8;A0A3B3IT30;A6NFW1;A6NMT1;A0A3B3IU62;A0A3B3ISE4;A0A3B3IRZ8;A0A3B3IRJ3	HDAC8	2060700	959970	1848900	1632100	1551100	-0.28473	0.312616	1
	Q7Z7F7;X6R631	MRPL55	17234	38972	NaN	18367	47318	-0.286849	0.0335688	1.1
	O60502	MGEA5	113290	NaN	68642	53484	77415	-0.289665	0.184872	3
	P36957	DLST	848890	682010	922670	677770	860640	-0.289832	0.290169	4.1
	Q9Y2Z0	SUGT1	856250	400010	569370	503860	868820	-0.290921	0.0727493	2.9
	Q02543;M0R117;M0R3D6;M0R1A7;M0R0P7	RPL18A	717340	518010	618840	816180	349020	-0.293146	0.252305	5.6
	P30419;A0A7I2V539;A0A7I2V3X4;A0A7I2V3U5;A0A7I2V4Y5	NMT1	150120	203260	112500	144110	187820	-0.295936	0.102721	2.7
	P25705;K7EK77	ATP5A1	1214200	1513100	1087400	1181300	1261300	-0.296485	0.40418	15.9
	O43395	PRPF3	64169	189140	NaN	27130	24722	-0.298566	0.0639469	10
	P38606;A0A994J738	ATP6V1A	359500	406660	207360	234220	274010	-0.299915	0.139558	2.7
	P51659;E7EPL9;A0A804HK65;A0A2R8YD50;A0A804HKU2;E7ER27;E7ET17;A0A2R8Y7L2;A0A804HIR1	HSD17B4	212270	631370	215410	317450	242070	-0.300084	0.16964	6.7
	P08243	ASNS	309280	578460	228190	190880	286150	-0.300315	0.118412	4.1
	Q9Y262;B0QY89;B0QY90	EIF3L	951070	1036100	930890	1119000	973330	-0.301446	0.319143	5.3
	P46821	MAP1B	202940	223680	231890	99820	265260	-0.30243	0.18906	24.4
	P53618	COPB1	454120	718300	390940	476680	415100	-0.30485	0.1313	4.9
	Q15233;A0A7I2V5Y7;A0A7I2V535;A0A7I2V4J2;A0A7I2V4K9;A0A7P0MRW0;A0A7I2V4N2;A0A7I2V464;C9JYS8;H7C367	NONO	1154400	1680400	1019800	1132700	1331100	-0.305742	0.191222	22.4
	Q9H6T3	RPAP3	223480	330660	130820	119060	231270	-0.307865	0.0855148	4.6
	P62258	YWHAE	1677300	2110000	1184100	1443900	1859100	-0.309856	0.271188	10
	Q99460;A0A087WW66;A0A7I2V5C8;A0A7I2V262;A0A7I2YQY1;A0A7I2V523;A0A7P0MW50;A0A7I2V2K8;A0A7I2V641;A0A7I2V479;A0A7I2V4X0;A0A7I2YQI9;A0A7I2V491	PSMD1	608340	812860	591150	565080	719680	-0.309986	0.221924	6.7
	Q9UNX3;E5RIT6	RPL26L1	115870	140400	89193	116240	77927	-0.310142	0.256034	4.6
	P05455;E7ERC4	SSB	429250	748390	160770	131930	728130	-0.310491	0.0798481	4.7
	Q96AG4	LRRC59	103470	545690	9472.2	7740.7	437970	-0.311887	0.0428977	3.7
	P13674	P4HA1	181100	228000	163030	111330	221200	-0.312421	0.205908	6.7
	P61803;F5GXX5;F5H895;A0A0B4J239	DAD1	92938	41985	117220	197300	64986	-0.312726	0.0905512	1.5
	P13010	XRCC5	866000	1550800	677470	703750	789160	-0.314137	0.148951	9.1
	P17987;E7EQR6;F5H282;E7ERF2	TCP1	1418600	1911500	1440300	1775100	1623900	-0.314559	0.322054	18.2
	P41252;A0A804HJN6;A0A0A0MSX9;A0A804HHW9;A0A804HL54;J3KR24;A0A804HJ36;A0A804HIV9;A0A804HKU1;A0A804HK69	IARS	2021600	1842000	1988300	2651000	1586800	-0.317123	0.422268	7.7
	P62269	RPS18	2055900	2046100	2160600	2111200	2438000	-0.318202	0.582462	7.2
	Q53EL6	PDCD4	121770	345510	112440	42339	314330	-0.318604	0.172907	2.4
	P53985	SLC16A1	5535.4	66405	41798	21929	6300.3	-0.320487	0.0932556	2.7
	P0DP25;P0DP24;P0DP23;E7EMB3;Q96HY3;G3V361;A0A590UJI2	CALM2;CALM1	101230	108780	89635	106100	169340	-0.32321	0.0638999	6.3
	P13667;C9JMN9;A0A499FI48	PDIA4	104920	361700	143260	166280	426850	-0.323736	0.102432	8.8
	Q02878	RPL6	4284700	2701100	4227300	5982800	2698600	-0.325009	0.253954	11.3
	P48556;R4GMR5;A0A8V8TQ44;K7EJR3;A0A8V8TPK1;A0A8V8TR48;K7EJC1	PSMD8	502800	672330	318630	428530	144960	-0.327105	0.112961	2.3
	P35268;K7ERI7;K7EP65;K7EKS7;K7ELC4;K7EMH1;K7EJT5	RPL22	2909200	1930100	4986600	4120000	2590600	-0.327581	0.260134	3.6
	Q9Y3F4	STRAP	745530	523730	793460	557150	936830	-0.328224	0.197472	5.6
	Q96CT7;M0R2F5	CCDC124	47905	433490	17952	60500	702740	-0.33028	0.046114	5.8
	G3V4W0;G3V4C1;B4DY08;P07910;G3V2Q1;G3V576;G3V2D6;G3V5V7	HNRNPC	127960	160270	414830	148500	167740	-0.333706	0.101399	9.3
	P09211;A8MX94	GSTP1	2217600	3272600	1604000	2234400	2671800	-0.338788	0.203066	6.4
	O15371;B0QYA5	EIF3D	238850	255610	452680	237780	378710	-0.339401	0.16171	3.1
	P08708;H3BNC9;H0YN88;A0A075B716	RPS17	854430	1602100	984760	815010	1800500	-0.344414	0.161023	5.4
	P54136	RARS	1488900	1265000	1221300	1246600	1195800	-0.350422	0.991465	9.4
	P49915	GMPS	676640	630130	529440	529450	530170	-0.352006	0.658399	5.2
	Q16576;E9PC52	RBBP7	1165500	1072300	1556000	784960	1170700	-0.352172	0.395144	6.8
	Q14152	EIF3A	178520	295930	580730	592910	182540	-0.363174	0.16116	9.1
	O43324;D6RBD7;C9J1V9;H0YAL7	EEF1E1;EEF1E1-BLOC1S5	715360	835340	543040	616700	199900	-0.368662	0.113065	2.8
	Q96A33	CCDC47	NaN	21757	5232.9	2655.5	16293	-0.369981	0.0696418	3.2
	P62899;H7C2W9;C9JU56;B7Z4E3;B7Z4C8;B8ZZK4	RPL31	1503700	1672700	1821200	1863000	2536500	-0.370612	1.00474	4.3
	P67775;A0A8V8TRB3;P62714;A0A8V8TQA1;A0A8V8TQU8;B3KQ51	PPP2CA;PPP2CB	469990	522550	454230	295010	519940	-0.377794	0.170322	2.3
	Q7L0Y3;C9JVB6	TRMT10C	245520	258190	147730	78126	336080	-0.380266	0.0877423	2.3
	P48643;B7ZAR1;E9PCA1;E7ENZ3	CCT5	1303600	1750900	1233400	1278100	1556300	-0.380537	0.394881	15.8
	Q8WVV4	POF1B	130880	85124	221720	136620	145070	-0.381575	0.123786	3.8
	P84077;A0A8V8TNZ5;A0A8V8TQC0;P61204;A0A8V8TNZ0;A0A8V8TQP8;F5H423;A0A8V8TP92	ARF1;ARF3	1217700	1451300	1175600	979330	1065000	-0.39136	0.647431	6.3
	P68363	TUBA1B	10023000	5665500	15423000	7625000	7895500	-0.395672	0.295215	47.2
	P22314	UBA1	1448700	2202900	599980	797330	1821200	-0.397914	0.146069	10.7
	P58107;A0A075B730	EPPK1	33215	53871	91026	42982	56321	-0.40011	0.297925	7.1
	P07900	HSP90AA1	2029800	3193500	2489100	2113300	3231700	-0.404743	0.329366	33.7
	Q8IUR7;G5E9V7;G5E9V6;B7Z637	ARMC8	148550	95351	NaN	106240	105040	-0.404895	0.0957266	2.5
	P15311	EZR	379960	775380	358280	324470	757520	-0.406012	0.169876	6.3
	P47897;A0A1B0GVU9;B4DDN1	QARS	1200500	1234500	1132800	858760	917660	-0.411631	2.88486	6.1
	Q9NP81;M0QWZ7;M0R2C6	SARS2	119010	148340	NaN	33618	68978	-0.41993	0.0986845	1.9
	P53396	ACLY	1242300	1620900	822950	794870	907230	-0.420474	0.254217	10.6
	P50502;H7C3I1;Q8IZP2;Q8NFI4;F6VDH7	ST13;ST13P4;ST13P5	710140	1469300	354870	373300	1256300	-0.420611	0.109921	4.5
	Q07666	KHDRBS1	312270	664960	155740	106770	383010	-0.430473	0.249866	4.2
	P04637;S4R334;A0A0U1RQC9;J3KP33;A0A087X1Q1;E7EQX7;E9PFT5;A0A087WXZ1;A0A087WT22;E7ESS1	TP53	94292	97468	158250	48684	150440	-0.430791	0.169167	10.8
	A0A994J6D3;A0A994J6D6;A0A994J6Q5;A0A994J3L0;A0A994J3Q0;A0A994J3Q5;Q6UN15;A0A994J442;A0A994J6N5;A0A994J3S6;A0A994J3S0;A0A994J453;A0A994J474;A0A994J464;A0A994J6Q2;A0A994J6R0;A0A994J458;A0A994J3I9;A0A994J469;A0A994J6C6;A0A994J3L5;A0A994J6B4;A0A994J3M0;A0A994J6P0;H0Y8P7;A0A994J3P6;A0A994J6P3;A0A994J6P8;A0A994J3K1;A0A994J3R5;A0A994J3J1;A0A994J3K5;A0A994J6E0;A0A994J438;A0A994J6B8;A0A994J3R0;A0A994J3T5;…	FIP1L1	112570	175700	139390	69583	112210	-0.437472	0.378718	5.4
	P49327;A0A0U1RQF0	FASN	994120	1292800	847830	746550	912830	-0.438988	0.390305	91.3
	Q8N684;F5H6M0;F5H047;F5H669;J3QT54	CPSF7	74341	81490	59379	79353	89048	-0.441611	0.510192	3
	Q07020;J3QQ67;G3V203;H0YHA7;F8VYV2;F8VUA6;A0A075B7A0	RPL18	3868000	2733800	4071100	4716700	2467100	-0.442699	0.350922	5.6
	P30566;A0A1B0GWJ0;A0A7P0T9A7;A0A096LNY6;A0A1B0GTJ7;A0A096LNY5;A0A7P0Z472;A0A7P0T8E4;A0A0A6YY92;A0A1B0GTG9;A0A1B0GWF8;A0A096LP92	ADSL	647630	735640	450300	433100	458400	-0.443324	0.24505	2
	P23246;A0A8Q3WMA7	SFPQ	1534800	2479800	943050	827810	1666200	-0.449126	0.171842	16.6
	P06748;A0A7I2V5S2;A0A7I2YQC0;A0A7I2V433;A0A7I2V2X9;A0A7I2V3U2;A0A7I2V4G8;A0A7I2V3G5;A0A7I2V579	NPM1	9789800	5873100	8578600	5696200	6638200	-0.450991	1.29332	21.5
	P52294;C9JYI4	KPNA1	31301	53611	62215	38450	33536	-0.451565	0.625582	2
	P30048	PRDX3	3017600	3375700	2245700	2263600	3107900	-0.453839	0.648079	4.7
	P30050	RPL12	4755400	2604800	3237200	3167600	2729900	-0.454714	1.09159	5.8
	P22102	GART	1225500	1126200	1090000	1022000	732080	-0.456098	0.486529	9.7
	P49588;A0A6Q8PGN5;A0A6Q8PGR9;H3BPK7;A0A6Q8PFY2;A0A6Q8PF33;A0A6Q8PGE8;A0A6Q8PFK3;A0A6Q8PGB5;A0A6Q8PHJ2;A0A6Q8PH44	AARS	60935	234870	NaN	22528	266740	-0.456397	0.0651215	4.5
	P29508	SERPINB3	452420	654520	1173800	597970	495470	-0.458555	0.326522	4.6
	Q02218;E9PCR7;E9PDF2;E9PFG7	OGDH	303590	427440	144520	248130	148650	-0.459711	0.559534	6.6
	Q9UNE7;H3BS86;H3BUD0	STUB1	310030	301690	62224	59325	238610	-0.46082	0.14413	2.8
	Q15417;E9PDU6	CNN3	275630	441200	145840	139350	203880	-0.46269	0.14948	4.7
	Q01844;B0QYK0;H7BY36;A0A0D9SFL3;C9JGE3	EWSR1	104970	476780	66266	95950	365330	-0.464557	0.101611	17.1
	P53621;A0A3B3IT15;A0A3B3IS84;A0A3B3ISC6;A0A3B3IU89	COPA	554630	1013200	402560	504050	570940	-0.46549	0.312302	4.5
	Q9NSD9	FARSB	246880	315790	115360	192330	226390	-0.466583	0.2212	4.8
	O94776	MTA2	331240	595990	361630	329120	266150	-0.468751	0.283282	6.8
	Q9NZI8	IGF2BP1	519690	501280	453240	448210	589480	-0.469198	0.587291	7.4
	P41091;Q2VIR3	EIF2S3;EIF2S3L	329000	568700	358940	262080	499620	-0.47189	0.258067	4
	Q9Y3Z3;A0A2R8YCS7;A0A2R8YD90	SAMHD1	136060	153020	92109	51487	157680	-0.475491	0.184052	1.5
	P07339;F8W787;A0A1B0GW44;A0A1B0GV23;A0A1B0GVD5;A0A1B0GWE8;C9JH19;A0A1B0GVP3;A0A1B0GU92;A0A1B0GU03;H7C469;F8WD96	CTSD	479010	288240	603850	698900	336530	-0.479397	0.231507	4.1
	O60763	USO1	115230	158760	62522	75996	66506	-0.482369	0.31661	2.8
	P07814;V9GYZ6	EPRS	2020700	2093600	2091300	2177700	1730200	-0.486899	0.884147	14.6
	P39748;I3L3E9	FEN1	107870	274810	NaN	24789	125340	-0.488748	0.0806875	3.9
	Q8WUM4	PDCD6IP	273740	406390	97687	189300	219890	-0.491886	0.223122	5.5
	Q15029	EFTUD2	326350	365190	436710	436420	270230	-0.495783	1.15416	10.3
	P14866;A0A3B3ITJ4;M0QXS5	HNRNPL	348310	358680	358950	285830	154360	-0.502616	2.0739	12.4
	Q9Y3I0	RTCB	322700	447910	101420	31515	422620	-0.503898	0.0627415	6.1
	Q08188;A0A494C0J7	TGM3	288070	154760	549150	314980	384520	-0.505791	0.220233	4.8
	O15067	PFAS	471350	367150	325200	143090	318360	-0.506143	0.225732	4.8
	Q15181;Q5SQT6	PPA1	2362600	1482800	2077000	1626700	2001100	-0.510052	0.599579	4.9
	P61247;D6RG13;E9PFI5;D6RAT0;H0Y8L7;D6RB09;H0Y9Y4;D6RAS7	RPS3A	1896100	2017300	1925000	2125100	1878600	-0.512541	1.20482	8.6
	Q7KZF4	SND1	497400	592950	396710	463830	470090	-0.513214	0.411494	8.4
	P63167;F8VXL2;F8VRV5	DYNLL1	149360	189070	152600	173850	119040	-0.515873	0.466259	2.1
	Q9NVH6	TMLHE	422110	355100	333410	302480	226670	-0.517221	0.582031	1.3
	Q9GZS3;H0YN81;H0YMF9;H0YL19	WDR61	42048	89653	68090	47418	123650	-0.518412	0.317627	2.7
	G5E975;Q12824;A0A0U1RQQ2;A0A2R8YEE8;A0A0G2JRV3;A0A0U1RRB8;B5MCL5;A0A0G2JSE9;C9JTA6;A0A2R8Y5N5	SMARCB1	359340	614770	424150	257530	462510	-0.520356	0.258271	2
	Q96ES7	CCDC101	NaN	204460	NaN	29128	63698	-0.523103	0.066099	1.5
	Q15003;E9PHA2;C9J470	NCAPH	131040	220880	139990	87568	145590	-0.523944	0.410485	4.4
	Q8WUA2	PPIL4	82349	76167	NaN	48554	89875	-0.526512	0.0969807	4.8
	Q9BXW7	CECR5	348160	352410	141460	44152	65954	-0.52678	0.140188	3.4
	Q9HAV7	GRPEL1	153520	232020	NaN	27270	26610	-0.530884	0.0480456	3.2
	P55884	EIF3B	299140	377850	555720	394260	339020	-0.532433	0.710803	5
	P61221;D6R9I9	ABCE1	409420	428720	432500	368310	361520	-0.533425	0.297101	3.6
	P62701	RPS4X	4910300	4030000	4826700	5151700	3560700	-0.537546	0.693116	10
	P09132;A0A087WYR0;D6RBG4;A0A2R8Y4M3;A0A2U3TZN1;A0A087WWU9	SRP19	38521	56633	20475	22041	48066	-0.537933	0.256478	1.4
	P37837;F2Z393	TALDO1	77575	557450	89435	93395	149740	-0.542043	0.167087	3.1
	P26583;D6R9A6	HMGB2	211120	743800	182340	316560	997700	-0.548214	0.0873504	4.9
	P56192	MARS	1452100	1401300	1208900	1197800	976060	-0.548523	0.951852	7.3
	P51148;K7ERI8;K7ERQ8;F8VVK3;K7ENY4	RAB5C	333910	461500	154450	293420	312250	-0.551568	0.280694	3.5
	P62854;Q5JNZ5	RPS26;RPS26P11	1527000	893320	1234800	1456800	955740	-0.551695	0.814739	3.5
	Q9UNH7;A0A0A0MRI2;G3V5X9	SNX6	49567	121000	17956	67481	66853	-0.554483	0.145263	1.3
	P29692;E9PK01;E9PQZ1;E9PQ49;E9PI39;E9PPR1;E9PL12;E9PMW7	EEF1D	3400600	3127600	2556500	3265900	2758100	-0.554633	0.929034	6.4
	Q14204;A0A2R8Y706;A0A7P0T9C4;A0A7P0TA13;A0A2R8Y5T0;A0A7P0T9R4;A0A7P0TAW9;A0A7P0T7V5;A0A7P0T916;A0A7P0T8N2;A0A7P0TBJ7;A0A7P0TAF3;A0A7P0TB75;A0A2R8Y6H2;A0A7P0T9K2;A0A7P0T9F1;A0A7P0T8W5;A0A2R8YFZ7;A0A7P0TAM4;A0A7P0T825;A0A7P0TB64;A0A7P0TAV5;A0A7P0T990;A0A804HHY6;A0A7P0T942;A0A2R8YGC7	DYNC1H1	1127600	1083600	1280700	1258000	623530	-0.555863	0.57833	15.1
	P55786;E9PLK3;A0A7I2V389;A0A7I2V3W8;A0A8V8TQ95	NPEPPS	240420	319060	116310	177820	181060	-0.556634	0.275131	4.5
	Q08211	DHX9	54913	84436	241830	157500	56682	-0.560268	0.168447	21.4
	Q92820;A0A7I2YQQ3;A0A7I2V5X9	GGH	80169	56216	193950	65664	70002	-0.560509	0.285843	1.7
	P52565;J3QQX2;J3KTF8;J3KRE2;J3KRY1	ARHGDIA	613420	775020	399890	436940	884120	-0.564043	0.120629	3.4
	O00193;E9PM92;E9PRZ9	SMAP;C11orf58	205670	410920	98997	84047	397990	-0.565639	0.156364	2.7
	Q15185;A0A087WYT3;B4DDC6	PTGES3	200030	93608	291470	157940	188770	-0.568983	0.413417	2.9
	O95777;C9JIZ0;F2Z2Y6	LSM8	140440	191000	118010	95650	249060	-0.569097	0.506255	2.4
	O75521;F1LLU7;A0A0C4DGA2;F8WAW4;C9JB63	ECI2	119090	245610	NaN	32567	48978	-0.570629	0.0740613	1.4
	P31942	HNRNPH3	84086	197930	76336	31786	84543	-0.574793	0.296034	8
	P55072;A0A7P0TAW3;A0A7I2V540;C9JUP7;A0A7P0T8A3;A0A7P0T8Q5;A0A7P0TAQ1;A0A7P0Z4C6	VCP	730620	1149500	414570	522500	1115900	-0.575244	0.254761	23.6
	P49411	TUFM	1690600	2126700	1765500	1726000	1838700	-0.575637	1.91857	11.7
	Q8TD19;A0A7I2V5R1;A0A7I2V454;G3V5V0	NEK9	40888	34489	152270	87652	58278	-0.579046	0.228978	5.6
	P36578;H3BM89	RPL4	3241700	2655900	3427300	3305600	1707200	-0.580508	0.840837	10.4
	O75643;A0A494C1A5	SNRNP200	260620	236400	568210	401890	254010	-0.586549	0.35748	18.3
	P62753;A2A3R5	RPS6	3075500	2342700	3798000	3314000	1516700	-0.586573	0.571768	6.6
	Q9NPJ6;Q5T911	MED4	69503	96551	103240	46392	66120	-0.589384	0.202908	1.1
	P62917;E9PKU4;E9PKZ0;E9PP36;G3V1A1	RPL8	2132900	1543800	2289800	3022600	1585600	-0.592489	0.645399	5.4
	P49368;B4DUR8	CCT3	2849500	3816500	2196900	1963800	2436800	-0.593061	0.764607	15
	P31943;G8JLB6;E9PCY7;H0YBD7;A0A9L9PY23;D6RIU0;D6RBM0;D6RIT2	HNRNPH1	2237000	1403000	2275000	1259700	2018800	-0.595027	0.796532	13.5
	Q14974;J3KTM9	KPNB1	692410	929170	355850	502080	785930	-0.595381	0.193606	12
	Q04917;A2IDB2	YWHAH	218880	271150	120140	94272	131720	-0.598134	0.287946	4.2
	Q9UHB9	SRP68	294140	543220	130540	137270	308790	-0.601786	0.628445	13.6
	Q9NR30;A0A8I5KNP3;A0A8I5KNN2;A0A8I5KYZ4;A0A8I5KND9	DDX21	962590	813180	731400	1344600	426270	-0.604433	0.266482	15.9
	P62249;M0R210;M0R3H0;M0R1M5;Q6IPX4	RPS16	4075100	2505100	5547800	6697600	2740500	-0.605833	0.63607	7.2
	P39656;A0A0C4DGS1;U3KQ84	DDOST	372940	549090	212520	166470	363730	-0.610228	0.256262	3.1
	Q13564	NAE1	285100	400840	184490	118530	233620	-0.61041	0.458566	1.4
	Q96EY1	DNAJA3	24730	16870	123600	12207	78559	-0.611763	0.219148	2.2
	P07858;A0A7I2V440;A0A7I2V668;E9PHZ5;A0A7I2YQK9;A0A7P0NGZ6;E9PR21;E9PSG5;A0A7I2V4Z9	CTSB	76702	13480	106500	121470	15844	-0.612254	0.10505	1.5
	Q09028;H0YF10	RBBP4	665460	655430	1352400	597260	971540	-0.612338	0.894207	5.5
	P62333;A0A087X2I1;H0YJC0	PSMC6	1196500	1338900	509020	570570	1042400	-0.613026	0.276786	4.2
	P52732;A0A7I2V3A9;A0A7I2YQY4;A0A7I2V3V3	KIF11	29961	60453	70125	36930	34644	-0.613728	0.439535	24.1
	O43175;A0A286YF22;A0A2C9F2M7;A0A286YFA2;A0A286YFL2;A0A286YFM8	PHGDH	944750	1402500	698620	1009300	869000	-0.614364	0.453065	6.2
	Q9NZT1	CALML5	925250	554760	1438600	1349200	885980	-0.616639	0.979719	2.9
	P62266;D6RD47	RPS23	1553400	1187700	1507500	1872000	913200	-0.621874	0.783662	5.1
	P10515;A0A7P0TAG1;A0A7P0TAX2;A0A7P0TBE2;H0YDD4;E9PEJ4;A0A7P0TBK2;A0A7P0Z4G4;A0A7P0T997;A0A7P0TA47	DLAT	970300	424720	1016100	842400	425180	-0.62261	0.398364	5.2
	Q9NTJ3;E9PD53	SMC4	279130	417230	272890	338950	171620	-0.62758	0.465536	4.6
	P62937;F8WE65;C9J5S7	PPIA	1770100	2050900	761510	822850	1274100	-0.630569	0.235258	7.8
	Q9BUI4;A0A8V8TM54;E9PHH9;A0A8V8TNN2;A0A8V8TMN9	POLR3C	NaN	63430	35298	21776	22844	-0.632058	0.125915	1.6
	P46782;M0R0F0;M0R0R2;M0QZN2	RPS5	1105400	817690	372540	514730	721760	-0.632222	0.231542	5.5
	Q9BSJ8	ESYT1	62808	99222	64925	78945	37220	-0.633287	0.452882	7.8
	P04181	OAT	487550	712330	271410	294220	378210	-0.634469	0.49799	9
	O14744	PRMT5	436270	338570	334240	256080	280810	-0.639072	0.57114	109.5
	P18077;C9K025;F8WBS5;F8WB72	RPL35A	506970	767310	1358600	1352900	334200	-0.645105	0.215328	4.2
	Q13263	TRIM28	530150	544990	1243000	470220	805770	-0.648505	0.321395	16.1
	Q08752	PPID	47301	109030	NaN	31350	26805	-0.648697	0.109612	1.3
	P26639	TARS	191440	354270	164320	97561	394050	-0.650641	0.211159	6.9
	Q99426;K7EK42;A0A494C0X0;K7EP07;K7EL99	TBCB	197590	216610	139790	146290	201860	-0.654933	0.630041	2.9
	Q13435;E9PPJ0	SF3B2	91811	257450	208150	100070	133580	-0.657118	0.261567	17.5
	P13797	PLS3	928290	1250200	383880	529110	512720	-0.659447	0.175632	7.4
	Q15645	TRIP13	27700	21083	23456	7051.6	10497	-0.659788	0.484286	2.3
	P12273	PIP	974860	632090	2236000	1210400	752430	-0.660175	0.39431	2.3
	Q9BSJ2;A0A804HL95;A0A804HJ08;A0A804HJQ4;A0A804HI27;A0A804HJS9;F2Z2B9;A0A804HJH7;A0A804HK74	TUBGCP2	167450	254060	130670	142400	111910	-0.663791	0.437442	1.9
	Q9NQ50	MRPL40	74217	326680	30959	45009	119920	-0.66667	0.161128	1.1
	Q9HC38;I3L3Q4	GLOD4	445190	502150	326040	225370	344420	-0.672019	0.611567	3
	Q00839;A0A1W2PPS1;A0A1X7SBS1;A0A1W2PP35;A0A994J6V2;Q5RI18;A0A1W2PPL4;A0A1W2PPH7;A0A1W2PP34;A0A1W2PQL0	HNRNPU	630850	1001700	2336200	1251000	612330	-0.678153	0.247228	18.8
	Q99623;F5GY37;F5H3X6;J3KPX7;A0A7I2V5F0;F5GWA7	PHB2	454550	723930	415910	422480	338900	-0.680541	0.510901	9
	P62910;D3YTB1;F8W727	RPL32	427570	352790	513200	860460	213130	-0.680597	0.39573	4.2
	P35606;H0Y938;H0YAC7;A0A7I2V258	COPB2	595160	909690	585600	663460	494060	-0.683556	0.492107	3.6
	Q9UBL3;F5H8F7;H0YBF6	ASH2L	170330	NaN	103570	78292	92018	-0.689111	0.184836	1.8
	P62841;K7ELC2;K7EM56;A0A0B4J2B4;K7EJ78;S4R417;K7EQJ5;S4R456	RPS15	376130	863780	236710	250310	696190	-0.690016	0.197156	5.4
	P30101;A0A8I5KT88;A0A8I5KNU9;A0A8I5KW33;A0A8I5KS72;A0A8I5KW00;A0A8I5QKQ5;A0A8I5KPY2;A0A8I5KXC9;A0A8I5KRV3;A0A8I5KYJ6;A0A8I5KXE2	PDIA3	608740	1005300	286770	290430	934520	-0.690068	0.201118	8.7
	Q7Z6Z7;A0A994J483	HUWE1	12354	88993	269930	32363	56565	-0.690358	0.146934	7
	P55060	CSE1L	385220	984760	164990	294170	452010	-0.69077	0.208985	7.9
	P46778;G3V1B3;M0R181	RPL21	2854700	2509700	2717900	3344200	1560200	-0.69139	0.661576	4.9
	P19367;A0A994J753;A0A994J761;A0A994J6R1;A0A994J758;A0A994J432;A0A994J4Q0;A0A994J428;A0A994J4Q4;A0A994J6R6	HK1	80701	140950	77330	63738	92959	-0.692311	0.794997	6.9
	Q86UP2;G3V4Y7	KTN1	232930	106850	191840	101000	96645	-0.692904	0.799479	6.1
	Q9H0A0	NAT10	32377	186550	28556	47372	17467	-0.693056	0.131188	13.6
	Q15691	MAPRE1	186900	520700	68292	73862	114700	-0.695292	0.284368	2.9
	P27695;G3V3M6;G3V5Q1;G3V3C7;A0A0C4DGK8;G3V5D9	APEX1	90156	227560	NaN	20116	74224	-0.695351	0.117382	3.2
	Q9NVA2;D6RGI3;D6RER5;D6RDU5;H0Y961	SEPT11	362140	643320	334090	378780	637610	-0.696138	0.340102	3.4
	P08559;Q5JPU2	PDHA1	476260	586950	413590	475370	368060	-0.696317	0.783993	5.8
	Q9HDC9;H0Y512	APMAP	54232	116320	41665	63456	105910	-0.697779	0.397344	1.6
	Q96HE7	ERO1L	557640	348970	339610	219230	134170	-0.702143	1.12211	2.1
	P27482	CALML3	109720	58148	143800	67489	96396	-0.703798	0.373171	2
	P06493;A0A024QZP7;E5RIU6	CDK1;CDC2	293680	326870	138130	174460	248940	-0.704521	0.637514	4.2
	Q15019;B5MCX3;C9J2Q4	SEPT2	1345400	1363100	942590	893120	1254000	-0.706794	0.712387	3.5
	Q6P1J9;A0A1B0GUB2;A0A3B3IRP5;A0A2R8YHB3	CDC73	129260	146330	NaN	72053	102620	-0.706867	0.228693	5.3
	P23528;G3V1A4;E9PP50;E9PK25;E9PQB7;E9PLJ3;E9PS23	CFL1	3514600	3346100	3419800	2820800	3599700	-0.70846	2.21469	6.7
	Q9UI30	TRMT112	34574	89109	36264	50276	53255	-0.710508	0.456122	1.3
	Q12906	ILF3	235180	231150	637810	371420	374590	-0.711446	0.388047	10.1
	Q13501;E7EMC7	SQSTM1	96316	49875	55966	29803	64657	-0.712651	0.375778	4.9
	P11310;Q5T4U5;F6YB23;A0A7P0TB55;A0A7P0T8G6;A0A7P0TB51;A0A7P0T932	ACADM	279440	401420	307340	216380	355040	-0.713144	1.02983	3.9
	P00491;G3V5M2;A0A8V8TL37	PNP	571890	672430	322190	344030	468550	-0.713398	0.404465	3.7
	A0A5F9ZHN9;P51648;A0A5F9ZHI5;J3QRD1;A0A5F9ZGX4;A0A5F9ZI12;A0A5K1VW72	ALDH3A2	141650	258530	93427	58964	258150	-0.713485	0.22074	2.6
	O14950;P19105;J3QRS3;P24844;J3KTJ1	MYL12B;MYL12A;MYL9	211010	201440	84546	71854	181670	-0.715496	0.297415	5.6
	P25786;F5GX11	PSMA1	671090	888090	319300	680860	579920	-0.715895	0.28194	5
	P14314;K7ELL7	PRKCSH	234930	367940	119080	58107	368940	-0.717808	0.191324	5.2
	P10412;P16403;P16402	HIST1H1E;HIST1H1C;HIST1H1D	422590	459270	646700	458000	230160	-0.718496	0.472317	13.1
	Q9Y4A5;F2Z2U4;H0Y4W2	TRRAP	42178	112250	52314	41321	15307	-0.720688	0.266378	1.6
	O75874	IDH1	20325	171630	NaN	17876	6159.1	-0.72089	0.118324	1.7
	O15226;A0A8I5KX72	NKRF	56905	58946	64988	74850	63232	-0.721206	1.41987	3
	O14980;A0A7I2V461;A0A7I2V2Y6;A0A7I2V2H0;A0A7I2V2S3;A0A7I2V3P3;A0A7I2YQV4;A0A7I2V3W6;A0A7I2V3N0;A0A7I2V6B9;A0A7I2V488;A0A7I2YQX3;A0A7I2V4A3	XPO1	444850	512560	261500	250760	370250	-0.722045	0.473512	3.8
	P60228;A0A7I2V3I0;A0A7I2V3S3;A0A7I2V2H9;A0A7I2V2W0;H0YBP5;A0A7I2V5Z6;A0A7I2V3I2;A0A7I2V4G3;B3KW56;E5RGA2;A0A7I2V5P9;E5RHS5;A0A7I2V570;A0A161SXE1	EIF3E	538210	696550	641680	662850	501150	-0.723697	0.792076	4.4
	P06744;A0A2U3TZU2;K7EQ48;A0A2R8Y6C7;A0A0J9YYH3;A0A0J9YXP8;A0A0J9YX90	GPI	656940	1297300	355200	389460	866620	-0.724582	0.261896	6.9
	P50914;E7EPB3	RPL14	1896800	1509400	1617100	2123100	1081100	-0.726467	0.833794	4.1
	P10768;X6RA14;H7BZT7;U3KQT1	ESD	77665	183210	10587	12361	148060	-0.726587	0.221884	2.5
	P60866;A0A7P0S5H5;E5RJX2	RPS20	4877200	5240400	3939300	4072400	5858000	-0.7266	1.02378	4.9
	P62424;Q5T8U3;Q5T8U2	RPL7A	7150500	5351400	6735500	7780200	3030100	-0.72705	0.515756	8.1
	P01876	IGHA1	511440	282510	1697800	616730	260910	-0.727891	0.305315	2.6
	P50454;E9PJH8;E9PR70;E9PPV6;E9PKH2;E9PK86;E9PMI5	SERPINH1	165700	177500	154480	101220	189190	-0.731515	0.609432	5
	Q6UB35;A0A087WVM4;B7ZM99	MTHFD1L	263070	231610	217880	158340	183230	-0.732762	1.95023	4.9
	P19784;H3BNI9;H3BSA1	CSNK2A2	167970	541310	274850	33349	350550	-0.73314	0.117574	2.1
	O00743	PPP6C	108750	95847	117660	49638	79830	-0.734181	0.651294	1.8
	Q08J23	NSUN2	240770	312240	113540	87736	251530	-0.741055	0.315819	3.9
	P38646;A0A7I2V2G2;D6RCD7;A0A7I2YQB2;A0A7I2V3F7;A0A7I2V2S7;H0Y8K0	HSPA9	2766200	1955900	2710300	1699100	2280600	-0.741455	1.83596	26.2
	Q99615;A0A6I8PU73;A0A6I8PUD4;A0A6I8PS32;A0A6I8PIK4;A0A6I8PRZ0;A0A6I8PR89;K7ER44;A0A6I8PU89;A0A6I8PLE7;K7EK03;A0A6I8PUC2;K7EIH8;K7EPP7	DNAJC7	380880	310150	250110	235470	360590	-0.743684	0.682956	3.2
	O94906	PRPF6	126990	235430	120500	110100	153670	-0.743777	0.313482	5.3
	P51858;A0AA34QVG5	HDGF	277200	465570	153330	133130	426160	-0.745233	0.200026	2.5
	P49321	NASP	217640	146800	296440	150020	180000	-0.747523	0.58009	19.1
	O00629;A0A7I2YQ95;H7C4F6;A0A7I2V340;A0A7I2V333	KPNA4	109490	186390	76504	63666	146400	-0.751549	1.15215	2.4
	Q8NFH3	NUP43	127560	97157	90298	30256	91609	-0.753778	0.236273	1.8
	Q15084	PDIA6	3189700	2716200	2025900	2403800	2334700	-0.759773	0.884161	7.3
	P07437;Q5JP53;Q5ST81	TUBB	8548600	4816400	7794200	4023600	6563300	-0.760059	0.734104	47.2
	Q04837;A0A0G2JLD8;E7EUY5;C9K0U8	SSBP1	700090	1096800	379010	195240	493910	-0.760524	0.345845	3.4
	P46783;F6U211;A0A2R8Y7H1;A0A2R8YFH6;A0A1W2PQS6;A0A2R8Y6L3;S4R435;Q9NQ39	RPS10;RPS10-NUDT3;RPS10P5	3109200	2854900	749820	1533300	1509300	-0.762614	0.480359	8.2
	P33993;C9J8M6;A0AA34QVT8	MCM7	159080	297920	125590	105600	225020	-0.765494	0.418605	8.3
	P50991	CCT4	2532300	2871300	1713000	1783100	1809000	-0.767085	0.535944	13.6
	P40429;M0QYS1;Q8J015;A0A7I2V2L9;A0A7I2V5L3;Q6NVV1	RPL13A;RPL13a;RPL13AP3	2343100	2364100	3785400	2191900	1468600	-0.771654	0.763933	6.2
	P20042	EIF2S2	18704	113810	20883	18420	56713	-0.772477	0.297711	2.1
	Q9BY77;F6VRR5;F8WCX5	POLDIP3	2204200	1142600	1596000	1561300	842640	-0.776239	0.746727	4.5
	P60174;U3KPZ0	TPI1	768470	1409900	326060	367790	572370	-0.778083	0.21241	7.5
	Q86V81;E9PB61	ALYREF	1363500	1115200	677480	405630	535540	-0.780221	0.541125	11.7
	Q9BT78;D6RAX7;D6RFN0;D6RD63	COPS4	222080	419040	36347	180730	135590	-0.780715	0.154129	2.5
	Q9C0C2	TNKS1BP1	40317	45208	58784	8527.9	54024	-0.780798	0.420616	5.4
	P18621;A0A087WXM6;J3QQT2;J3KRX5;A0A0A6YYL6;J3QLC8;A0A0A0MRF8;J3KRB3;A0A087WWH0;J3QS96	RPL17;RPL17-C18orf32	2062600	2608900	1606600	1613000	1553000	-0.781022	1.01435	5.3
	P55036;Q5VWC4;A6PVX3	PSMD4	532920	394990	571250	367000	787180	-0.782505	0.386146	3.5
	Q13011;M0QZW4;M0R248	ECH1	207730	380280	90750	132830	236010	-0.78387	0.28601	5.1
	O15344;C9J453;A0A8I5KPB2;A0A6Q8PF94;A0A8I5KPE0;A0A087X255;A0A8I5KR14	MID1	NaN	24490	101630	99026	52442	-0.785037	1.05741	2
	P11172	UMPS	41006	99305	NaN	25271	16692	-0.785914	0.106369	1.7
	P36551	CPOX	486270	412940	341690	277740	377290	-0.786971	1.14819	2.1
	P10599	TXN	6720600	4134400	6761800	6971500	7204500	-0.789334	0.9308	3.5
	Q15393	SF3B3	1280700	1245600	1146400	929120	689210	-0.791048	1.37252	13
	P52597	HNRNPF	1751800	1265700	1959200	1192400	1740200	-0.794823	1.70793	9.2
	A6NHR9;A0A8I5KRS9;J3KTL8;A0A8I5KW02	SMCHD1	57963	185150	126780	61815	58168	-0.795681	0.266275	6
	Q14498;A0A0U1RQH7;H0Y4X3;G3XAC6;A0A0U1RQW2	RBM39	367400	356120	155430	300780	134770	-0.795732	0.352692	11.1
	O00410;H0Y8C6	IPO5	470710	544490	179010	276500	290990	-0.79731	0.255434	4.1
	O43719	HTATSF1	92251	96539	184690	37556	59180	-0.802198	0.312867	3.7
	Q8N163;H0YB24;G3V119	CCAR2	272310	567920	278960	263260	204360	-0.805255	0.519861	8.2
	Q9P2J5;A0A6I8PIV1;A0A6I8PL42;B4DER1;A0A6I8PIT3;A0A6I8PRS0;A0A6I8PS05;A0A6I8PLB8;A0A6I8PLB3;A0A6I8PIP7;A0A6I8PTV8	LARS	1985200	1618400	1976700	1871400	1421200	-0.80882	1.3455	7.7
	Q9GZT8	NIF3L1	73247	101150	NaN	21149	34456	-0.809772	0.136704	2
	P09874;A0A7I2V3E1	PARP1	1441800	1831700	1069500	918120	1367200	-0.812183	0.554455	17.2
	P52789;E9PB90	HK2	24339	77369	NaN	18187	5616.1	-0.816587	0.250673	2.4
	P26640;A0A140T936	VARS	729110	785970	595800	798130	717970	-0.816738	0.92711	6.6
	Q9NVI7	ATAD3A	6321.4	7953.5	39409	7125.9	10669	-0.816742	0.75307	5.3
	P52292;A0A7I2V351;A0A7I2V487;A0A7I2YQE1;A0A7I2V3Z3;J3QLL0;J3KS65	KPNA2	1140800	1629700	661550	588880	1148600	-0.817101	0.396722	6
	P35579;A0A8I5KWT8	MYH9	141650	199480	299080	204310	157650	-0.818053	0.701615	51.8
	Q9BZZ5	API5	80517	138400	NaN	109000	94867	-0.820761	0.209534	3.5
	O00232	PSMD12	486890	485110	477060	390710	451970	-0.821099	0.745149	3.6
	P15104;A0A2R8YDT1	GLUL	144380	129570	133770	153220	180440	-0.821561	0.712943	1.6
	P05388;F8VWS0;F8VU65;F8VW21;F8VPE8;G3V210;F8VQY6;F8VRK7;Q8NHW5;F8VZS0;F8VWV4;F8VS58	RPLP0;RPLP0P6	7871100	5595200	6158600	6085200	4857900	-0.822067	1.78589	8.3
	P30041	PRDX6	5440400	3061200	4052900	4364600	3111900	-0.825712	1.42584	6.8
	P40937	RFC5	95963	144460	53012	25460	59962	-0.82746	0.29985	1.9
	P62308;A8MWD9;Q49AN9;F5H013;C9JVQ0	SNRPG;SNRPGP15	187260	179440	121490	109230	108250	-0.829144	0.834807	1.9
	P63104;E7EX29;B0AZS6;B7Z2E6;H0YB80	YWHAZ	1082100	1414700	863710	828600	1053600	-0.83067	0.908402	7.2
	Q00610;K7EJJ5;A0A8V8TQ14;A0A087WVQ6;A0A8V8TR47;A0A8V8TRF0;A0A8V8TQK1;A0A8V8TRE8;A0A8V8TQK3;A0A8V8TQ18	CLTC	4189900	3121800	4884700	5228800	2483900	-0.830783	0.815509	18.6
	P68371	TUBB4B	10438000	7351600	11633000	5237900	8028600	-0.831995	1.11156	40
	Q13813;A0A0D9SFF6;A0A0D9SGF6;A0A994J6W3;A0A994J498	SPTAN1	689850	521180	522870	459580	345490	-0.833434	0.857682	27.7
	P50395;Q5SX87	GDI2	593420	1286100	391880	433700	787450	-0.834059	0.311502	5.4
	Q99598;C4P0D6;C4P0D8;C4P0D4;Q5VVQ1	TSNAX;DISC1	315580	474170	103400	95737	180980	-0.843891	0.261882	1.4
	P62857	RPS28	731500	1262800	1078600	819020	757950	-0.853805	1.03637	3.1
	Q9UQ35	SRRM2	7946.7	5211.6	46369	12174	27723	-0.856441	0.223859	19.7
	Q13045	FLII	205370	265120	293130	140950	118800	-0.856866	1.01691	3.1
	Q14697;F5H6X6;E9PKU7	GANAB	462510	862370	377240	337920	880030	-0.858629	0.223312	12.5
	P09622;E9PEX6	DLD	381380	508530	339480	283180	305270	-0.858784	1.10864	5.5
	P82673	MRPS35	105650	105050	38797	21677	121180	-0.864456	0.36792	2.6
	P21333;Q60FE5;A0A7P0NMY4	FLNA	625780	762230	1371300	553260	782240	-0.864919	0.598416	174.1
	P28066	PSMA5	983320	1183600	931070	872010	691820	-0.868243	0.597634	3.7
	Q8ND56;A0A140TA76;K7EMZ9	LSM14A	102410	177260	218400	149660	169740	-0.868455	0.735122	7.3
	Q13185;S4R2Y4	CBX3	135670	115070	162830	58019	124400	-0.872316	0.737383	4.4
	Q9H0H5;F8VRD2	RACGAP1	24216	118200	32191	15822	85089	-0.87756	0.230609	4.4
	Q5T440	IBA57	494420	435410	159440	243430	215530	-0.882517	0.423882	1.5
	Q13098;A0A9L9PXT0;C9JFE4;A0A9L9PX62;A8K070;A0A096LPJ3;A0A096LP07	GPS1	106450	282940	66702	43909	89116	-0.883896	0.394941	1.7
	Q13200	PSMD2	1015700	1195200	926520	892680	732550	-0.889263	1.14224	7.6
	P25398	RPS12	1826800	912760	855300	828020	666820	-0.890489	0.57319	7
	Q9UNM6;J3KNQ3;E9PL38	PSMD13	688770	739660	451710	609910	451470	-0.89582	0.645166	3.8
	Q9UMS4	PRPF19	651870	517860	800040	1079200	619900	-0.895866	0.911803	8.1
	Q14166	TTLL12	709200	532110	355970	321730	439240	-0.897268	0.513835	2.4
	P62750;H7BY10;K7EJV9;K7ERT8;A8MUS3	RPL23A	4224200	3917800	3044200	3896000	2636200	-0.898305	1.36206	6.4
	Q16891;B9A067;H7C463;C9J406	IMMT	103510	185340	28099	17369	45459	-0.905857	0.254487	3.5
	P49720;A0A087WUL2;A0A087WXQ8;A0A087WY10	PSMB3	1019200	2038300	1131900	1034000	1221500	-0.907967	0.911709	3.7
	P14735;A0A7I2V610;A0A7I2V3E3;A0A7I2V2P6;A0A7I2YQV5;A0A3B3ISG5;A0A7I2V4Q3;A0A7I2V2S1;A0A7I2YQS6;A0A7I2V612;A0A7I2V373;A0A7I2V4A4	IDE	222350	229550	181310	196920	139050	-0.909459	0.856965	2.2
	P82933	MRPS9	146590	299870	90221	31895	237060	-0.915064	0.214809	2.5
	Q9Y4P1;C9JIK8	ATG4B	356590	365260	141560	89926	340440	-0.918264	0.329882	1
	P36873;F8VYE8;A0A087WYY5;F8VR82;F8W0W8	PPP1CC	276330	192840	246980	127250	186310	-0.919387	0.221825	5.7
	P33992;B1AHB1	MCM5	265390	480340	NaN	88410	81531	-0.920989	0.144051	5.6
	Q9H2U2	PPA2	507840	612190	139410	140250	134140	-0.921451	0.761307	2.1
	Q9ULK4;Q5JWT2	MED23	67662	60399	8583.3	12851	8993.2	-0.92775	0.29772	1.7
	P61962;A0A087WWI6;A0A8I5KRG1;A0A8I5QKQ1;A0A8I5KT41;A0A8I5KQ63;A0A8I5KTU5	DCAF7	202290	203090	199010	141430	154760	-0.934424	0.966613	1.7
	Q9HCC0;A0A804HKE8;A0A804HJ24;A0A804HLJ9;A0A804HJ84;A0A804HK37;A0A804HJ31;A0A804HL02;A0A804HJL2;A0A804HJC1	MCCC2	271700	238510	31224	92604	219160	-0.936984	0.281998	77
	Q13126;B4DUC8;J3QSB7	MTAP	312070	722950	283480	151860	324860	-0.938969	0.842837	1.7
	E7EVA0;P27816;A0A804HKE7	MAP4	139690	282460	117660	27758	306510	-0.941561	0.249097	22
	Q9BSH5	HDHD3	129080	114090	NaN	26637	9211	-0.941805	0.117268	1.5
	P36542	ATP5C1	177400	297480	149980	198300	140670	-0.944454	0.61825	3.4
	Q93009;A0A669KBL1;H3BND8	USP7	69491	264260	70637	67035	163900	-0.946588	0.307597	7.4
	Q32Q12;J3KPD9;P22392;E7ERL0	NME1-NME2;NME2;NME1	1807700	2117000	978540	1188400	927050	-0.948977	0.573904	6.7
	P11177;C9J634	PDHB	1262800	1098800	971720	1009500	1061900	-0.949246	1.36074	5.5
	P27348	YWHAQ	519840	506000	537390	306550	524600	-0.957975	1.17044	5
	P23396;E9PL09;E9PPU1;F2Z2S8;H0YCJ7	RPS3	8996500	6873300	10245000	10721000	5936000	-0.959159	0.959897	15.7
	O00429;F8VUJ9;F8VZ52;H0YI79;A0A994J696;A0A994J3G1;A0A994J402;A0A994J3M8;A0A994J3G5;A0A8V8TQT5;A0A994J6A0;A0A994J6L8	DNM1L	160740	230050	NaN	52108	124850	-0.96457	0.137074	4.2
	Q9BZX2;A0A2R8Y653	UCK2	294700	408610	149010	199200	86192	-0.965093	0.541782	1.4
	P61956	SUMO2	399040	609690	202820	213390	301230	-0.965582	0.518548	2.3
	Q99613;B5ME19	EIF3C;EIF3CL	174610	454700	1412000	278170	323650	-0.96729	0.34283	5.6
	Q01581	HMGCS1	48905	137330	29288	32982	38567	-0.96867	0.34552	3
	P61964;V9GZ59	WDR5	96563	139840	157080	231240	132850	-0.973327	0.440243	3.1
	Q9NYU2	UGGT1	130890	178930	123170	88532	92491	-0.975993	1.91091	5.3
	P68402	PAFAH1B2	114690	287010	NaN	33394	37352	-0.98732	0.132322	1.5
	P05386	RPLP1	7448700	3168300	6377000	8063500	7696700	-0.989216	1.34548	3.4
	P42771;J3QRG6;K7ES20;K7ENC6	CDKN2A	163090	204660	118770	108140	63279	-0.989328	1.58882	1.6
	P34949;H3BPB8;H3BPP3;H3BPM5;F5GX71;H3BUZ9;H3BT48;H3BP57;H3BMZ9;H3BNY8;H3BPU7;H3BT46;H3BQX0;H3BN01;B4DYB8	MPI	32827	212480	108810	76082	61951	-0.989456	0.729788	1.6
	P17655	CAPN2	101570	89597	38251	40946	54022	-0.994291	0.608352	1.6
	P62888;E5RI99	RPL30	887380	723940	1170500	1072500	453090	-0.999672	1.22296	4.6
	P53041;H0YDU8;A8MU39	PPP5C	220640	126350	149880	88409	275060	-1.00047	0.481055	1.4
	Q99798;A0A7I2V5T4;A2A274;A0A7I2V3U0;A0A7I2V586;A0A7I2V3F1;A0A7I2V5A1;A0A7I2V614	ACO2	327330	727380	185800	187250	255700	-1.00244	0.311936	4.7
	Q9H4A4;A6NKB8	RNPEP	245290	332270	248040	88625	151850	-1.00301	0.44759	2
	Q969V3;K7EMW4;A0A0C4DGP7;K7ENM2;K7ELZ9	NCLN	83047	174770	54618	48179	73092	-1.00437	0.284696	1.8
	P29401	TKT	1255700	2395400	616750	1023400	1236800	-1.00572	0.297819	7.5
	Q9Y678	COPG1	185560	233780	182780	141260	256160	-1.00635	0.606106	5
	Q7L2E3;H7BXY3	DHX30	491550	591190	204290	508670	124350	-1.00952	0.330667	6.5
	P06730;D6RBW1;H0Y8J7	EIF4E	231120	205290	146430	119780	349460	-1.00993	0.697832	1.9
	P40616;F8VYN9;B4DZG7	ARL1	66828	70332	96684	54115	19746	-1.01092	0.945728	2
	O95831;A0A7I2PK44;A0A6Q8PG15;A0A6Q8PFM5;A0A6Q8PFE1;A0A6Q8PHC0;A0A6Q8PHJ9;A0A6Q8PFQ8;A0A6Q8PFS4;A0A6Q8PFA7;A0A7I2RLJ8;A0A6Q8PFW2;E9PMA0	AIFM1	424380	499310	421100	281950	258660	-1.01108	1.4371	8.2
	O43776	NARS	65949	230260	5379.2	22349	24092	-1.01192	0.182334	2.7
	Q9BVP2	GNL3	65357	110280	231240	178590	28140	-1.01707	0.441791	4.8
	P06576;H0YH81;F8W079	ATP5B	1139500	1403100	699200	832230	643360	-1.01773	0.686286	14.7
	Q14011;K7ENX8;K7ELV6;K7EJV5;K7ELT6;K7EJV1;K7EMY9;K7EPM4;K7ER40;K7EQR7;D6W5Y5	CIRBP	202080	86471	369440	205960	200900	-1.01994	1.45753	8.8
	Q12874	SF3A3	736790	555710	600760	466330	634420	-1.0212	0.794125	4.8
	Q9UNX4	WDR3	27205	NaN	NaN	14303	18798	-1.02165	0.684102	3.1
	O76003	GLRX3	298050	190810	59664	39355	132010	-1.02227	0.295093	2.1
	Q8WXX5	DNAJC9	198420	263370	63820	52728	241770	-1.02365	0.360504	3
	Q15459	SF3A1	923780	1042800	966650	476730	738420	-1.02449	0.795886	11.5
	O43264	ZW10	136890	233200	32964	70434	67365	-1.02614	0.213918	1.5
	P12532;F8WCN3;C9JSQ1	CKMT1A;CKMT1B	1377800	1676900	762350	531810	1468400	-1.02815	0.540709	3.2
	P24534	EEF1B2	5415300	4917000	4633700	1964100	3512200	-1.03142	0.666725	4.6
	O43707;A0A8V8TL71	ACTN4	472290	614550	212540	207610	379550	-1.03374	0.575729	28.4
	P07237;A0A7P0TA71;A0A7P0TA35;A0A7P0TB26;I3L4M2;A0A7P0T8C0;A0A7P0T8X1;A0A7P0TA97;H7BZ94;A0A7P0T9K9;I3L3P5;H0Y3Z3;A0A7P0T8J3;A0A7P0T9U6;I3L0S0;A0A7P0T9D6;I3L514	P4HB	599160	796680	387610	349210	574660	-1.03522	0.50146	13.1
	O43447;C9JQD4;A0A7I2YQS4;H0YEL5	PPIH	52384	97928	53737	30966	25140	-1.04139	0.774662	4.4
	P11413;E7EUI8;A0A8Q3SJB9;A0A8Q3WL95;A0A8Q3SIN6;A0A8Q3SIS5;A0A8Q3WL83;A0A8Q3WL93;A0A8Q3WLT0;E7EM57;A0A8Q3WL80;E9PD92	G6PD	301060	303130	152830	138900	225500	-1.04359	0.747455	3.5
	P62993;J3KT38	GRB2	104420	389720	25549	27870	129330	-1.04814	0.25187	2.8
	Q14683;G8JLG1;A0A6Q8PHC3	SMC1A	156980	242200	220070	79267	133200	-1.04829	0.919019	5.7
	Q96I25;H0Y6J6;Q5W012;Q5W011;Q5W010	RBM17	119630	187890	93141	77977	119070	-1.05338	1.0403	5.8
	Q14203;E7EX90;A0A7P0Z4C3;A0A804CDA6;Q6AWB1	DCTN1;DKFZp686E0752	384240	380890	722360	469320	234470	-1.0536	1.03438	7.8
	Q16555;A0A1C7CYX9	DPYSL2	47675	31635	80288	48815	79892	-1.05684	0.951107	7.7
	Q96MX6;Q8ND98	WDR92;DKFZp434B156	73262	46397	44303	37589	67959	-1.05997	0.971454	1
	O00505	KPNA3	112840	191610	38988	51018	109090	-1.06291	0.323062	2.8
	P51149;C9J8S3;A0A6Q8PG52;A0A6Q8PH84;C9J4V0;A0A6Q8PGE6;C9J4S4;C9J592;C9IZZ0	RAB7A	77043	231790	NaN	10972	36150	-1.06335	0.125009	4.7
	P22234;E9PBS1;D6RF62	PAICS	1159300	1181800	1200400	995510	977680	-1.07501	0.870515	6.5
	O75534;A0A8I5QKX0;A0A8I5KV85;A0A8I5KPJ6;A0A8I5KXH5;A0A8I5QJA6;A0A8I5KW72;A0A8I5KPC0;E9PLT0;E9PNG3;A0A8I5KTQ3;A0A8I5KYL8;A0A8I5KXL1;A0A8I5KWW0;A0A8I5KPQ8;A0A8I5KS07;A0A8I5KW29	CSDE1	158070	361440	219550	166110	326660	-1.07637	0.704546	10.1
	Q00341;A0A024R4E5;H0Y394	HDLBP	411770	519660	306120	191740	290600	-1.07813	0.783433	13.4
	Q7Z2W9;F5H7V8;H3BUY0	MRPL21	32746	45966	55280	19944	15132	-1.08062	0.738009	1.3
	P78527	PRKDC	317660	444580	608430	341550	204470	-1.08321	0.778959	30.5
	Q99829;B0QZ18;F2Z2V0;A6PVH9;E7ENH5;Q5JX56;Q5JX58;Q5JX59;Q5JX44;Q5JX55;Q5JX45	CPNE1	228580	260720	176090	79942	175700	-1.08523	0.681733	2.7
	O43242	PSMD3	989860	1000300	901450	872430	810310	-1.08635	2.14016	6.3
	Q92841;A0A1X7SBZ2;A0A5H1ZRQ2	DDX17	308070	325970	582240	190770	276880	-1.08931	1.11912	10.8
	P09429;Q5T7C4;B2RPK0	HMGB1;HMGB1P1	659970	1865700	552980	936340	2562400	-1.08963	0.185368	4.5
	Q01082;A0A087WUZ3	SPTBN1	486860	370700	564090	516480	266630	-1.09156	1.73153	31.3
	Q9BWD1	ACAT2	121380	312990	NaN	30454	89680	-1.09237	0.217762	4.1
	J3KN01;H0Y8U8;P55196;A0A804HJ20;A8MQ02;Q5TIG5;H0Y948	MLLT4	313270	649640	NaN	33107	66273	-1.09635	0.23382	33.5
	O94826	TOMM70A	106530	207400	NaN	7369.5	62755	-1.09698	0.158171	1.5
	P84098;J3QR09;J3KTE4;A0A7I2YQG2	RPL19	2999500	2366900	2073700	1840200	1145500	-1.09854	1.56031	3.3
	Q12905;B4DY09	ILF2	981070	906940	1337600	1178000	572710	-1.10057	0.999909	9.3
	Q15008	PSMD6	737930	859070	728980	683380	566720	-1.10501	1.47142	3.8
	Q9UL15	BAG5	82243	63102	60225	34682	26969	-1.11003	0.870114	5.7
	A0A7I2V4L7;Q13310;B1ANR0;A0A7I2V598;A0A7I2V5W9;H0Y5F5	PABPC4	259430	212210	317320	314850	342870	-1.11324	1.14611	7.8
	Q9H0D6	XRN2	299750	386740	173920	53681	199630	-1.11593	0.412978	3.6
	P78347;A0A8I5KVB5;A0A494C1K3	GTF2I	529260	662610	355200	239360	408650	-1.11958	0.702487	18
	Q16643;D6R9W4	DBN1	15000	6339.7	12176	2383.9	6917	-1.12188	1.14657	16.1
	O00303;H0YDT6	EIF3F	739150	1092900	610670	563780	671030	-1.1281	1.38881	4.3
	Q9Y6E2;Q75MG1;E7ETZ4;B5MCH7;E7EMS9;B5MCE7	BZW2	94371	204930	40992	39498	83047	-1.12823	0.302337	1.9
	Q13617;Q5T2B5;A0A0A0MTN0;A0A8I5QJI3;A0A8I5KYP8;A0A8I5KUA9;A0A8I5KQQ5;A0A8I5KU22;A0A0D9SET6;A0A8I5KVR3;A0A8I5KYZ8;A0A8I5KXB2	CUL2	12303	109970	NaN	20613	58173	-1.13194	0.225049	1.8
	P09661;H0YKK0	SNRPA1	1189200	1147100	530560	360270	760500	-1.13356	0.681068	8.2
	P27694	RPA1	176930	274670	25829	40490	83298	-1.14019	0.331735	5.7
	Q6FI13;P0C0S8;Q99878;Q9BTM1;Q16777;Q96KK5;P20671;A0A0U1RR32;A0A0U1RRH7;Q93077;Q7L7L0;P04908;H0YFX9;A0A3B3IS11	HIST2H2AA3;HIST1H2AG;HIST1H2AJ;H2AFJ;HIST2H2AC;HIST1H2AH;HIST1H2AD;HIST1H2AC;HIST3H2A;HIST1H2AB	568050	537950	541300	475170	274090	-1.14231	1.10665	10.6
	O75818;A0A087X1N3;F8WC38;X6RLL4	RPP40	NaN	22466	NaN	22696	29715	-1.1483	0.575946	1.1
	P08237;F8VTQ3;A0A2R8Y891	PFKM	138090	348640	35674	136740	53690	-1.1517	0.33011	2
	P11021;A0A7P0TB36;A0A7P0TAI0	HSPA5	9232100	7669800	11209000	7082300	7670700	-1.15308	1.272	23.9
	P17844;J3KTA4;A0A7I2V507;A0A7I2V2S0;A0A0G2JLI4;A0A7I2V5F5	DDX5	174560	309800	174550	94974	92229	-1.15433	1.18958	11.1
	O43615;M0QXU7	TIMM44	105460	235140	29441	7435.3	126750	-1.1571	0.203734	5.8
	Q12888;A6NNK5;C9JXV0	TP53BP1	66719	41327	90120	16840	35970	-1.15915	0.580933	13.5
	Q99661;Q5JR91	KIF2C	NaN	72330	30308	26933	28317	-1.16836	0.276564	2.8
	Q00535	CDK5	96870	107650	90915	29098	144180	-1.17061	0.424236	1.3
	Q9UQE7	SMC3	360360	339150	459040	237260	357430	-1.17905	0.940288	6.6
	P30043;M0R192;A0A2R8YEP4;A0A2R8Y7Y9;M0QZL1	BLVRB	90358	130660	27307	60400	48962	-1.18746	0.565803	1.9
	Q13642;A0A0D9SFI6;A0A0D9SFB0;Q5JXH9;A0A0D9SFZ9;Q5JXH8;Q5JXH7;Q5JXI3;Q5JXI2;Q5JXI8;A0A494C0D6;A0A0D9SGB2;Q5JXI0	FHL1	351040	419550	565650	452710	352760	-1.18806	1.56947	2.2
	Q9BXJ9;A0A0B4J1W3;A0A8V8TQ34;A0A8V8TPI7;A0A8V8TQT7	NAA15	71574	254670	48572	83424	54122	-1.19018	0.518083	2.8
	P51553;G5E9Q7;H7C1W2;E9PF84;E7EQB8	IDH3G	100910	69361	66127	43697	74348	-1.19294	0.911663	1.5
	P62847;E7ETK0;A0A2R8Y849;A0A2R8YD14;A0A2R8Y8A0	RPS24	1982000	2035000	1723100	2020500	887400	-1.20092	1.06379	6.7
	Q07021;I3L3Q7;I3L3B0	C1QBP	1923500	1512500	1347000	760830	2205500	-1.20139	0.560137	10.5
	O60568;H7C2V1	PLOD3	173220	216260	189220	61492	87514	-1.20184	1.21044	3.3
	P27635;X1WI28	RPL10	671710	763030	445720	639000	333880	-1.20257	0.94896	5
	Q8NBS9	TXNDC5	371820	402420	245600	189430	241510	-1.20385	0.854807	4.3
	P25205;J3KQ69;A0A499FHX9	MCM3	195880	355280	140160	118050	194560	-1.20467	0.678936	6.5
	P18669	PGAM1	291040	1002300	58476	146310	273080	-1.20567	0.258382	5.1
	P46459;I3L0N3;K7EQD6;A0A994J5X9;A0A994J5X2;A0A994J5K9;B4DH19;A0A994J5C5;A0A994J855;A0A994J5Y2;A0A994J7T3	NSF	288010	406320	179950	152840	177840	-1.20613	0.916671	2.1
	Q53GS9;B9A018;A0A087X1B2	USP39	121270	262700	108300	128810	106320	-1.20645	0.663356	3.4
	P61201;B4DIH5	COPS2	151720	253800	99688	33981	149160	-1.20794	0.660834	2.1
	Q9Y3B9	RRP15	60210	83330	44338	29892	58418	-1.2091	0.461501	1.9
	P27708;F8VPD4	CAD	669390	635190	1029400	534040	369760	-1.21493	1.19147	10.7
	Q9BZE1;S4R369	MRPL37	117120	142780	91884	104560	71586	-1.21635	0.5654	2
	Q9UPU5;A0A0U1RQI9	USP24	NaN	NaN	22905	22415	16021	-1.22012	1.04359	3.6
	Q14558;B4DP31;C9J168	PRPSAP1	45991	74511	13400	8640.6	30664	-1.22076	0.26033	6.5
	Q9HB71	CACYBP	701890	887210	505430	386990	751000	-1.22122	0.580556	2.9
	Q92973;A0A7P0TBF0;A0A7P0Z4D3;A0A7P0T9C0;A0A7P0T944	TNPO1	349070	487620	133480	119710	187440	-1.22352	0.357246	2.3
	Q5T4S7	UBR4	19346	25305	337830	42870	10174	-1.22773	0.276493	7.4
	P62273;A0A087WTT6;A0A2R8Y851	RPS29	2065700	1617200	1432900	456470	1603500	-1.23062	0.683275	2.6
	P62829;C9JD32;J3KT29;J3KTJ3;B9ZVP7	RPL23	851560	759760	523530	523860	869220	-1.23582	0.677564	5.5
	P00492	HPRT1	1324500	1191400	800940	562770	1349500	-1.23917	0.702837	4.3
	P53597;A0A494C0D1	SUCLG1	146130	105550	122940	52030	83987	-1.24089	0.293266	2.2
	Q9BZE4	GTPBP4	354000	343980	371120	487900	116310	-1.2418	0.526082	4.1
	P31946	YWHAB	357830	500250	268670	192660	452070	-1.25081	0.521825	5.8
	P42025	ACTR1B	332100	383490	261970	260570	385670	-1.25509	0.661416	2.3
	O43390;A0A6Q8PEX7;A0A6Q8PH31;B4DT28;A0A6Q8PHG0	HNRNPR	116810	89017	133690	92244	54675	-1.25849	1.23233	9.1
	Q9NRX1;F8WBJ6	PNO1	75856	79613	64365	63648	54366	-1.25983	0.912495	1.7
	P67809;H0Y449	YBX1	326550	390380	395940	363550	480810	-1.26016	0.70251	8.6
	Q14232;F5H0D0	EIF2B1	157140	165260	119420	100850	68587	-1.26026	0.867133	1.5
	Q14566	MCM6	70018	444000	60289	34434	64600	-1.26077	0.367502	7.6
	Q13561;A0A7I2V4Y9;A0A7I2V4H4;A8K8J9;F8W1I6;H0YI98;F8VW18;A0A7I2V390	DCTN2	549750	742790	149150	255540	286140	-1.2649	0.475388	4.8
	P62304	SNRPE	1031600	499970	738870	613850	338190	-1.26837	1.26566	2.5
	Q99880;Q93079;Q99877;P62807;P58876;O60814;Q5QNW6;Q99879;P57053;U3KQK0;Q96A08	HIST1H2BL;HIST1H2BH;HIST1H2BN;HIST1H2BC;HIST1H2BD;HIST1H2BK;HIST2H2BF;HIST1H2BM;H2BFS;HIST1H2BA	347910	624010	568220	418240	450940	-1.26983	1.1469	17.2
	Q14574	DSC3	245930	64535	373620	124140	234170	-1.27042	0.585442	3.4
	Q96C36;A0A087WTV6;J3KR12	PYCR2	162160	572750	74519	238810	126440	-1.27516	0.319218	3
	Q9Y312;A0A7P0T8J7;A2A2Q9;A0A7P0TA70	AAR2	126960	145550	82590	34174	69974	-1.27748	0.805345	1.8
	Q12904;A0A8C8MUD1;A0A804HJ47;A0A5F9ZHC5;A0A8C8KIA0	AIMP1	1827100	1719000	1100800	1082100	1909100	-1.27892	0.932214	4.1
	P09496;F8WF69;C9J8P9	CLTA	380830	244960	85154	93226	91097	-1.28325	0.602436	3.9
	P49770;H0YJJ8;G3V5E5	EIF2B2	325840	389650	43138	115470	126150	-1.28425	0.326971	1.3
	P42677	RPS27	693450	1353300	755370	1060900	675180	-1.28564	0.972771	3.2
	P40938	RFC3	41975	35975	18668	16240	31390	-1.28635	1.06732	1.4
	P16152;E9PQ63;A8MTM1	CBR1	772370	838370	193870	185010	346230	-1.28813	0.521198	5.4
	Q9UNS2;H7C3P9	COPS3	149130	395080	39507	56026	138790	-1.29043	0.345697	2.1
	Q9H2U1;E7EWK3	DHX36	234300	173560	318220	175340	94314	-1.29168	0.554052	2.2
	Q9Y285;K7ER00;K7EPH2	FARSA	146180	162700	21210	26592	125240	-1.29299	0.263657	2.8
	P84090;G3V279	ERH	1705700	1849800	994750	1357600	547560	-1.29312	1.0821	5.4
	Q9BYD3;K7ES61;X6RAY8;K7ELQ0	MRPL4	2195.4	63164	13214	9287.1	4225	-1.29332	0.284657	1.9
	Q9P035;H3BS72;H3BPZ1	HACD3	55501	193900	32001	36661	38101	-1.29646	0.676772	3.5
	P47756;B1AK88;B1AK87	CAPZB	518650	392010	624670	472750	549380	-1.29688	1.61151	7
	P54886	ALDH18A1	733300	1011600	587660	452560	295500	-1.29801	0.882175	11.2
	P61353;K7ELC7	RPL27	2603900	2209100	2261900	4838200	1543200	-1.29819	0.534493	4.3
	Q13033;G3V3G7;G3V340	STRN3	54453	87336	52397	63942	44779	-1.30441	1.28558	1.5
	P26368	U2AF2	1730200	1014300	1469300	1075100	413980	-1.31047	1.27901	4.5
	Q04637;A0A7I2Y1C3;E7EUU4;E9PGM1;E7EX73;C9JF13;C9J6B6	EIF4G1	163900	350230	314710	104380	202810	-1.31182	0.691186	25
	P29144;Q5VZU9;A0A494C1B8;A0A494C0U1	TPP2	442090	421150	431960	323730	216220	-1.31351	4.0168	2.5
	P11766;H0YAG8	ADH5	273610	265070	122880	77434	145830	-1.31414	0.403671	2.6
	E9PQ56;Q9UHX1;H0YEM1;A0A994J6L7;E9PL19;E9PN18	PUF60	321800	509200	265870	252420	193240	-1.31604	1.02741	18.5
	O75533	SF3B1	1244200	1192400	795060	746910	491160	-1.31677	1.13525	26.9
	P49406;S4R3W9	MRPL19	49551	44075	106890	34734	30531	-1.32273	1.20339	2.7
	O75369;A0A804HK76;E7EN95;A0A804HL72	FLNB	174950	256260	332860	113750	132450	-1.32614	1.02921	28.1
	B4DLN1		3011	147570	23093	6248	8314.1	-1.32765	0.388036	2.7
	Q9C0B1;A0A1B0GTY1;A0A1B0GUC3;A0A1B0GV98;A0A1B0GTC5;A0A1B0GU26;A0A1B0GTC3;A0A1B0GVH5	FTO	61550	20010	18319	15973	51416	-1.32815	0.48413	2.2
	P39019	RPS19	2861600	2569600	1597900	868700	1312900	-1.34246	1.05538	8.3
	A0AVT1;H0Y8S8	UBA6	96975	103880	38117	33031	108850	-1.34271	0.96432	1.7
	P40763;A0A7I2V395;A0A7I2YQD2;A0A7I2V4R2;A0A7I2V4R3;A0A7I2V4C8;A0A7I2YQI1;A0A7I2YQR5;A0A7I2V444;A0A7I2V2G1;A0A7I2V5N9;A0A7I2V3V0;A0A7I2V4F6;A0A7I2V2T1;A0A7I2V552;G8JLH9	STAT3	84594	122910	76193	46914	63860	-1.34337	0.466858	9.8
	O95983;K7EIE8	MBD3	150810	182370	21496	20345	188860	-1.34489	0.334805	3.8
	Q969Q0	RPL36AL	421820	213870	253920	223100	140330	-1.34929	1.12264	3.5
	O75390;B4DJV2;A0A0C4DGI3	CS	463400	1372300	258560	246000	269540	-1.35574	0.651429	5.8
	P22061;F6S8N6;A0A3F2YNX8	PCMT1	1636500	1273600	555640	443140	193880	-1.36053	0.702264	7.7
	P04792;A0A6Q8PFK8;A0A6Q8PHJ6;A0A6Q8PGK1;A0A6Q8PFE7;A0A6Q8PF43;A0A6Q8PHA6;A0A6Q8PH65;A0A6Q8PGY2	HSPB1	1711100	1314500	1381700	585160	760140	-1.36365	1.82196	4.8
	P50402;A0A804HIV7;Q5HY57;A0A804HLA2	EMD	108930	188100	60525	46207	110430	-1.36865	0.371484	3.8
	P35998;C9JX88	PSMC2	466810	590660	331530	353700	381820	-1.36964	1.5197	5.1
	P82664	MRPS10	NaN	NaN	148360	78588	59465	-1.37277	0.439619	1.6
	P19174	PLCG1	70296	122710	119230	64629	44512	-1.37286	1.04067	1.4
	Q9BPX3	NCAPG	133710	596490	88425	141370	60462	-1.37641	0.531921	3
	P48444;B0YIW6	ARCN1	280010	342790	447470	207960	151090	-1.37762	2.57139	3.7
	Q92552;A0A8Q3WKZ8;A0A8Q3WKF1;G5EA06;A0A8Q3WL16;A0A8Q3SHR4;A0A8Q3WK88;D6RH20;A0A8Q3WKI2	MRPS27	310960	267870	202540	140260	147010	-1.37779	1.07135	2.9
	Q7L576;A0A087WVZ5;A0A0G2JR96;A0A0G2JQT1	CYFIP1	110980	236560	59690	18709	83974	-1.37998	0.65809	5
	A0A994J6U9;A0A994J4E9;B4DUQ1;P61978;A0A994J4U9;A0A994J4S7;Q5T6W2;A0A994J6T5	HNRNPK	1480600	1876000	927690	551520	851700	-1.38056	0.77587	23.2
	Q8TEQ6	GEMIN5	202850	250230	251570	126950	175640	-1.38088	1.45951	25.9
	Q9Y2Z4;H0YHS6	YARS2	165700	275450	41773	34250	61964	-1.38293	0.466401	2.9
	Q3ZCQ8;M0R0C3;M0R2F8;M0R003	TIMM50	252890	228910	33594	21882	168250	-1.38468	0.455407	5.2
	Q99538;G3V2T4;G3V4E4;G3V4P5;H0YJN9;G3V3Z4	LGMN	145970	64467	131570	63342	47152	-1.38786	1.43677	1
	Q15631;E9PGT1;H7C1D4	TSN	294870	265580	148750	177680	113500	-1.40565	1.29465	1.7
	P16949;A2A2D0	STMN1	581490	1121000	41784	94177	352780	-1.42301	0.274451	4.3
	Q9NP79;A0A087WY55;Q5TGM0	VTA1	159020	241350	39560	58076	40528	-1.43243	0.468481	1.7
	O60313;A0A2R8Y3X5;E5KLJ9;A0A2R8YE78;A0A2R8YDM2;C9JMB8;A0A2R8YFD1;A0A2R8YGE5;A0A2R8YD53;A0A2R8Y4Q3	OPA1	180220	209530	70632	42669	70595	-1.43305	0.473418	2.2
	Q15366;H3BRU6;F8VZX2;F8W0G4;F8VXH9	PCBP2	1144300	777220	707610	587560	475020	-1.4396	2.05209	8
	O94903;E5RFX7	PROSC	141340	184270	44271	47848	50489	-1.44036	0.660458	5.2
	P22087;M0R299;M0QXL5;M0R0P1;M0R2Q4	FBL	126830	79046	112530	35304	18559	-1.44203	0.611837	10.8
	Q9Y5B9	SUPT16H	NaN	68733	245840	27808	20600	-1.44286	0.269351	8.7
	Q9UBS4	DNAJB11	82962	72710	233220	29390	92225	-1.4434	0.876422	2.5
	O14879;A0A7P0T855;A0A7P0T7D6	IFIT3	101890	102320	14870	21892	26085	-1.4521	0.589039	2
	P63151;A0A590UJY3	PPP2R2A	278970	129190	230840	194230	132370	-1.46018	1.57156	4.9
	O43809;H3BND3	NUDT21	377770	624040	225090	161350	106870	-1.46019	0.334059	6.1
	O43143	DHX15	425070	534650	385290	281620	181340	-1.46281	1.42086	11
	P17931;G3V3R6	LGALS3	62268	40323	72808	47041	64863	-1.46291	0.976429	2.5
	Q92878;A0A1W2PQ90;A0A494C1B7	RAD50	732350	973910	1163200	664320	680060	-1.46381	0.418202	9.4
	Q9NQC3	RTN4	188670	591560	96264	93105	193700	-1.46597	0.63708	5.1
	Q13155;A8MU58	AIMP2	1060800	1351700	649070	845350	339740	-1.46725	0.774169	2.2
	P43686	PSMC4	733380	1011800	463690	539540	544510	-1.47524	1.02143	5.4
	Q13330;E7ESY4;H0Y4T7	MTA1	310970	636470	297030	315150	144690	-1.47577	0.959639	11.5
	Q99848;H7C2Q8	EBNA1BP2	286520	151940	70367	50128	54156	-1.47664	0.362837	4.7
	Q8WX93;A0A994J7A4	PALLD	43088	121170	65657	27610	24723	-1.47794	1.85669	3.3
	P43490;A0A7P0T9I9;A0A7P0T895;A0A7P0T973;A0A7P0T931;A0A7P0T8L3;A0A7P0TAS5;A0A7P0T862;A0A7P0T8D2;A0A0C4DFS8;A0A7P0TBB7;A0A7P0TA73;A0A7P0T941;A0A7P0Z466	NAMPT	288970	386570	138880	183470	267140	-1.47906	0.630892	3.2
	Q92621	NUP205	11266	17202	13213	7730	5954.5	-1.48475	0.899715	3.1
	Q5JTH9	RRP12	173680	259620	72597	139540	46760	-1.48769	0.643643	4
	O95071;E7EMW7	UBR5	NaN	52174	75530	24031	21413	-1.48786	0.587609	2.4
	Q07866;G3V2E7;F8W6L3;G3V3H3;G3V5R9;E7EVH7;G5E9S8	KLC1	82159	115980	39795	20524	60580	-1.48828	0.761216	7
	P51570;K7EII7	GALK1	397180	178340	229150	190740	325020	-1.49492	1.37337	1.8
	Q14258;A0A3B3IUA7	TRIM25	123270	206580	55242	37272	65127	-1.49823	0.489181	2.9
	P37802;X6RJP6	TAGLN2	176560	320640	39292	139400	16025	-1.49985	0.36689	9.9
	O60256;E7EPA1;I3L0S1;C9K0K7	PRPSAP2	68647	164560	27970	46272	50782	-1.50113	0.370411	9.2
	P61513;C9J4Z3;G5E9R3;M0R0A1;Q6P4E4;E9PEL3;M0R2L6	RPL37A	1444400	1199700	1316000	768410	409010	-1.50305	1.42533	3.2
	Q96F63	CCDC97	50684	64847	33280	24939	56844	-1.50914	0.802084	1
	P04083;Q5T3N1	ANXA1	106000	185470	315770	133160	62385	-1.5098	0.691379	5.2
	P02794;G3V192;E9PRK8;G3V1D1;E9PKY7	FTH1	167120	226130	142950	45241	309140	-1.51151	0.427575	1
	P78346;Q5VU11	RPP30	142940	267530	77736	38133	60666	-1.514	0.862504	3
	P60891;B1ALA9;A0A2R8Y7H4	PRPS1	363930	560090	216950	213570	329060	-1.51416	0.497075	7
	P51572;A0A2R8Y5M6;C9JSP1;C9JQ75;C9J0M4;C9JMD7	BCAP31	293200	456050	102310	65946	142570	-1.51845	0.539955	2
	O75694;E9PF10	NUP155	186480	203520	92435	93873	132810	-1.51901	0.834208	3.5
	P23381;G3V3Y5;G3V3H8	WARS	322250	574650	160200	100390	270610	-1.52048	0.588771	6.7
	P00558	PGK1	705010	1941900	254550	346500	599710	-1.52393	0.416836	9
	P62310	LSM3	84404	83555	23642	59532	35395	-1.52631	0.665702	1.8
	Q13547;Q5TEE2	HDAC1	358370	345710	611180	393640	262560	-1.52665	0.598168	4.5
	P32322;E2QRB3;J3KQ22	PYCR1	449850	803480	101080	214830	109090	-1.52706	0.503741	2.5
	P17174	GOT1	83557	413310	22561	55321	74706	-1.52851	0.382151	4.2
	Q15365	PCBP1	2287700	1995700	2059500	1183900	955230	-1.52975	1.85487	8.1
	P46940;A0A0J9YXZ5;H0YLE8	IQGAP1	163580	299530	81254	41532	141850	-1.53434	0.490137	6.5
	Q96GX9;S4R3D6	APIP	274050	111750	63051	91240	141520	-1.55112	0.566296	33.4
	Q9UN37;I3L4J1	VPS4A	79695	83222	19891	9459.6	36645	-1.55119	0.596212	1.2
	Q92905	COPS5	129550	214860	33454	12430	66261	-1.56339	0.461938	1.6
	P35232;C9JW96;E7ESE2;E9PCW0;C9JZ20	PHB	508970	768860	440810	434520	367280	-1.56479	0.829999	5.4
	P25787;A0A024RA52;A0A7I2V2H3;A0A7I2YQP7;C9JCK5	PSMA2	673930	666450	403420	349750	426990	-1.57195	1.21852	4.2
	P55209;F8VY35;F8W0J6;F5H4R6;H0YIV4;F8W020;F8VUX1;F8VXI6;F8VVB5	NAP1L1	1512400	1176600	1401200	762130	1418900	-1.57412	1.1826	6.3
	O43172	PRPF4	436780	406380	316550	83280	352860	-1.58884	0.789379	5.7
	Q10713;A0A994J5K1;Q5SXN9	PMPCA	397960	215060	130550	157660	61209	-1.59615	0.930608	2.1
	P60660;F8W1R7;J3KND3;G8JLA2;G3V1V0;B7Z6Z4;F8VPF3;G3V1Y7;F8VZU9;F8W180	MYL6	10240	288890	32094	5987.8	14278	-1.59621	0.50697	6.8
	A0A7P0TAE3;Q9ULX6;A0A7P0TAJ5;V9GZ50;A0A7P0TBP0;A0A7P0T9N5;A0A7P0TAD3;A0A7P0T847	AKAP8L	38303	106430	75181	3890.9	53456	-1.59744	0.491979	2.1
	P31153	MAT2A	555960	958130	453380	137790	724830	-1.60041	0.73234	3.1
	Q01780	EXOSC10	218900	194000	65635	131690	14606	-1.60059	1.00617	9
	Q96FW1;F5GYN4;F5H6Q1;F5GYJ8;F5H4F3	OTUB1	184150	320090	91474	57039	50575	-1.6013	0.9388	2.7
	P68032;P68133;P62736;P63267;A0A804HKV3;A6NL76	ACTC1;ACTA1;ACTA2;ACTG2	3431100	3325100	3764500	1925500	2321100	-1.60385	1.38792	26.6
	Q9BRP4;F5H0C4;F5H5D4;F5H103;F5H3I1	PAAF1	113360	150530	96446	50752	58481	-1.60642	1.33854	1.3
	Q7L2H7;H0YCQ8;J3KNJ2	EIF3M	1281100	1470600	850160	802870	439060	-1.61198	1.4163	2.9
	J3KN67	TPM3	616010	339640	185110	91871	120750	-1.61198	1.04173	6.4
	Q9NQX3;F5H039;G3V582	GPHN	126470	168790	56391	23685	232490	-1.6133	0.377367	1.6
	P14678;P63162;J3QLE5	SNRPB;SNRPN	803760	809790	586070	516050	235420	-1.61914	1.62949	7.8
	Q32MZ4	LRRFIP1	87624	226330	163570	7012.1	194780	-1.6244	0.460532	2.8
	O14776;A0A7P0T8N8;G3V220	TCERG1	26955	98266	15166	11428	52687	-1.62465	0.869578	8.3
	Q9NRF8	CTPS2	151220	110190	50250	35243	68878	-1.62521	0.723077	1.7
	P12270	TPR	277690	148720	913780	215030	142100	-1.63008	0.651176	61.6
	Q13885	TUBB2A	267700	284650	413660	147830	313600	-1.63224	1.21614	34.5
	Q96ST3;A0A994J7C7;A0A994J7C5	SIN3A	113790	240220	180170	58096	53371	-1.6327	0.607126	10.1
	Q16836;E9PF18;A0A1W2PQV5;A0A0A0MSE2;A0A0D9SFP2;A0A804HKJ2;A0A1W2PNM1;A0A804HLB5;A0A804HJW7;A0A1W2PQC2;A0A1W2PQ78;A0A1W2PRT2	HADH	122140	344840	24566	148990	87530	-1.63378	0.600853	3.3
	Q99714;A0A804HHW5;Q5H928	HSD17B10	698870	742570	549170	432370	479780	-1.63904	1.35915	5.2
	O15294;A0A8V8TQ37;A0A8V8TQ64;A0A8V8TP17;A0A8V8TPA3	OGT	72599	93102	34602	55697	19663	-1.64595	0.801412	4.3
	Q9BWJ5	SF3B5	145730	260410	112120	81771	84841	-1.64735	0.636246	2.5
	P61313;A0A2R8YEM3;E7EQV9;E7ENU7	RPL15	3518200	2393500	2916500	2670700	1046800	-1.64878	1.14536	7.2
	Q14103;A0A994J4R1;H0Y8G5;H0YA96;A0A994J440;D6RAF8	HNRNPD	514540	1042700	423970	216260	713220	-1.64901	0.926624	6.3
	Q92616	GCN1L1	100100	227190	86209	53231	36322	-1.64947	0.843945	27.8
	Q14157;Q5VU79	UBAP2L	194890	352570	159350	41664	155090	-1.65146	0.792036	12.7
	Q96CW5;A0A3B3ITE3	TUBGCP3	79153	77148	149260	34764	66317	-1.65358	1.23212	1.2
	P35637;H3BPE7	FUS	226630	374660	173090	127460	294130	-1.66181	0.65138	19
	O43488;H3BLU7	AKR7A2	153230	175310	108970	80035	80258	-1.66614	1.07953	1.9
	P35237;A0A024QZX5;A0A087X1N8;A0A2R8YD12;A0A2R8Y6A7	SERPINB6	159510	320010	181080	62242	128470	-1.66623	0.967198	3.2
	P61106;A0A994J451;X6RFL8	RAB14	273730	437950	174980	148970	258980	-1.6666	0.630401	1.9
	Q16658	FSCN1	92355	113440	84384	28016	48059	-1.6703	1.18546	4.6
	Q8TDN6	BRIX1	421640	229850	218220	298190	60295	-1.6715	1.17129	3.3
	Q00325;F8VVM2	SLC25A3	243080	256680	345050	159700	95753	-1.67182	1.97616	4.4
	Q16775;H3BPK3;H3BPQ4	HAGH	506790	276260	378010	171440	310920	-1.67523	0.536363	3.3
	O00231	PSMD11	724900	910020	471360	580240	375450	-1.68471	1.41456	6
	Q9NUU7;I3L0H8;F6QDS0;I3L352	DDX19A	137310	238760	68377	94205	40662	-1.68608	0.723888	1.4
	P31689	DNAJA1	506470	512350	401440	148230	523000	-1.69059	0.489418	4.8
	Q9P015;E5RIZ4	MRPL15	80224	92104	10940	34549	14739	-1.69099	0.504595	2
	Q6L8Q7;F6T1Q0	PDE12	137170	177590	114620	40047	151250	-1.69468	0.625621	2.3
	O00170;A0A804HKH9;A0A804HKK3;A0A804HKL7;A0A804HIX8;A0A804HJ38;V9GYQ3;A0A804HKP8;E9PMH2	AIP	198290	177170	71410	85891	40552	-1.69582	0.691429	1.6
	P33176	KIF5B	138060	300630	189810	91681	124380	-1.6996	0.948071	9.5
	P11387;A0A7P0T852	TOP1	131330	152230	NaN	43957	9864	-1.70295	0.438866	7.3
	P48594;H0Y5H9	SERPINB4	16438	168380	146220	45905	87923	-1.71046	0.498744	4.5
	Q2NL82;I3L1Q5	TSR1	112620	157150	161440	59700	12581	-1.71475	1.12702	3.1
	Q7Z2T5	TRMT1L	219000	125490	126930	109060	42402	-1.71723	1.725	2.5
	O00571;A0A2R8Y774;A0A2R8YCW1;A0A0D9SG12;A0A2R8YF78;A0A2R8YFS5;A0A0D9SFB3;A0A2U3TZJ9;A0A2R8Y4A4;A0A2R8YFR4;A0A0D9SF53;A0A2R8Y645;A0A2R8Y5G6;F6S8Q4;A0A2R8Y7T2;A0A2R8YDT5;A0A2R8YDH3;O15523	DDX3X;DDX3Y	68433	57938	118600	61325	46283	-1.71935	1.31395	15.5
	P28331;B4DJ81	NDUFS1	66215	63531	24787	27439	34444	-1.72388	0.76855	2.5
	Q13907;A0A8Q3WKR8	IDI1	232190	138060	121330	71341	117930	-1.72392	1.16032	1.3
	Q9NP97;B1AKR6;A0A8V8TKK9	DYNLRB1	87755	302530	64839	52078	42804	-1.72597	0.698688	2.3
	O00154;K7EKP8	ACOT7	77303	68689	39341	54836	32609	-1.72678	0.854421	4.1
	P61011;A0A7I2V5K0;G3V4F7;A0A7P0PJI2;G3V480;A0A7I2V584	SRP54	206580	287270	72304	29926	170230	-1.73261	0.569717	2.2
	P42696;Q5TCT4;A2A2V2;H7C5M1	RBM34	93538	76564	31120	57160	19449	-1.73436	0.69446	2.4
	P49419;A0A1B0GUA1;A0A1B0GTG2;A0A1B0GW82;A0A1B0GW77;A0A1B0GTY9;A0A1B0GTJ4;A0A0J9YWF7;A0A1B0GV49	ALDH7A1	30213	169620	9171.8	8219.6	27928	-1.74774	0.494384	5.8
	H7C561;Q15637;A0A9L9PXR5;A0A9L9PXE4;A0A7P0T9U7	SF1	773390	1074300	42144	105820	195560	-1.75024	0.291627	7.9
	P01834;A0A5H1ZRQ3	IGKC	153490	106840	658940	175640	116080	-1.75062	0.749826	7.4
	Q6P2Q9;A0A994J491;A0A994J6E8;I3L3Z8	PRPF8	565680	876630	553770	381770	283150	-1.76094	1.19675	18.8
	P17980;R4GNH3;E9PM69;E9PKD5;E9PMD8	PSMC3	1334300	1716000	667180	707410	893990	-1.76926	0.873395	5.2
	Q01433;H0Y360;A0A804CCZ3;H0YF16;A0A804H2H4;A0A7P0Z4H6;A0A590UJX5;A0A590UK85	AMPD2	429900	245420	41198	140860	90625	-1.77644	0.46226	2
	A0A2R8Y5V9;A0A2R8YGX3;A0A2R8YHD2;A0A2R8YEU4		98621	71391	14024	11884	14210	-1.77993	0.455316
	Q7Z2W4;C9J6P4;A0A7P0T8C6	ZC3HAV1	286020	355970	353030	132610	188050	-1.78039	2.80251	7
	Q14315	FLNC	21477	153080	87562	43373	25061	-1.78449	0.379353	14.7
	P30153;A0A994J3N8;A0A994J3H1;C9J9C1;B3KQV6	PPP2R1A	753150	1059400	231880	273160	277700	-1.78805	0.538597	5
	P07954;A0A804HI24;A0A804HKE6	FH	258610	345080	NaN	16524	100430	-1.78966	0.204124	3.8
	P63172	DYNLT1	133600	126340	173870	109880	69501	-1.79261	1.15217	1.5
	Q9H857	NT5DC2	684580	450320	381190	409180	121370	-1.79649	0.67009	2.8
	Q9NYK5;C9JG87	MRPL39	51254	59111	68464	28966	118390	-1.79674	0.499317	2.4
	Q16527;F8VQR7;F8VW96	CSRP2	348000	426280	292780	146690	257710	-1.80009	1.49177	3.9
	Q86X55;A0AA34QVH5;K7EQA8	CARM1	332820	413520	327530	164310	119620	-1.81941	0.929561	2.1
	Q16543;K7EQA9;K7EKQ2	CDC37	177240	440910	89351	50147	414580	-1.82158	0.460844	3.4
	Q9Y3B4	SF3B6	353160	355330	117110	93999	93318	-1.82519	0.966776	3.2
	P36776;K7EJE8;K7EKE6	LONP1	27550	217550	17478	12782	19176	-1.82855	0.513317	4.7
	A6NEM2	HCFC1	322470	386250	657910	200830	113640	-1.83858	1.33942	23
	O60341;A0A8I5KRB8;A0A8I5QKM3;A0A8I5KXU4;R4GMQ1;A0A8I5QJR3;A0A8I5KV76;A0A8I5KVZ4;A0A8I5KSH0;A0A8I5KT29;A0A8I5KRF4;A0A8I5KRX9;A0A8I5QJJ5;R4GMP9;A0A8I5KQU6	KDM1A	77510	136870	56561	28392	47408	-1.84052	0.74174	4.3
	P33316;A0A0C4DGL3;H0YNW5;H0YKC5;H0YMM5;H0YNJ9;H0YKI0;H0YMP1	DUT	708910	921930	280250	157840	258330	-1.85473	0.874136	2.8
	Q13616;A0A590UJ21;A0A590UJ50;A0A590UJ56;A0A590UK34;A0A590UJR3;A0A590UJC4	CUL1	117840	219630	40621	83106	50357	-1.85908	0.51439	3.5
	P61019;H7C125;E9PKL7;A0A3B3ITL1	RAB2A	52344	307470	91318	62707	61805	-1.86282	0.789104	2
	O00273	DFFA	215110	235800	170000	151000	195170	-1.8654	1.05169	2
	Q6YN16	HSDL2	129140	192140	102280	60361	37740	-1.87079	1.5007	1.8
	Q9NVJ2	ARL8B	60761	57609	27862	7027	43959	-1.8713	1.16273	3.3
	O60762;Q5QPK2;H0Y368;A0A804HIK9;A0A804HJ93;Q5QPJ9	DPM1	37809	63182	12791	7337	16566	-1.87132	0.941397	1.7
	Q13618	CUL3	216000	142280	31021	43999	24984	-1.87485	0.54236	1.9
	P61981	YWHAG	308460	403410	199030	161300	110140	-1.88216	1.29294	4.7
	P05161;A0A096LNZ9;A0A096LPJ4	ISG15	315910	289720	250610	141660	85822	-1.88849	1.57695	1.7
	O14757;E7EPP6	CHEK1	177940	139910	51510	28646	57210	-1.8913	0.882613	1
	Q9Y6G9;E9PHI6	DYNC1LI1	658460	764450	719120	348660	318490	-1.90928	1.187	2.6
	Q6PJ69;H0YGS7;H0YG27	TRIM65	67756	80237	214470	109280	82147	-1.90933	0.81871	1.5
	Q8WUM0	NUP133	97899	220260	39015	11376	16910	-1.91115	0.837346	5
	Q16630;F8WJN3	CPSF6	200120	181290	102220	105830	40163	-1.91145	0.681719	5.3
	Q8WWM7;H3BUF6;H3BSK9	ATXN2L	32925	258250	60770	14299	34918	-1.92211	0.604529	17.3
	Q5W111	SPRYD7	127940	85707	153530	39797	46203	-1.94495	3.11075	1
	P04183;K7ERV3;K7ES52;K7ERJ1	TK1	446090	228750	303970	158810	76109	-1.94657	1.1168	1.5
	P53992;G5EA31	SEC24C	111300	124400	52876	48891	48575	-1.96025	1.0051	3
	Q9H9A6	LRRC40	480610	347580	307210	217330	113600	-1.9695	2.04749	2.4
	P62316;K7ERG4	SNRPD2	688280	1006000	143310	32103	576330	-1.97016	0.517718	4.5
	Q9BV86;S4R338	NTMT1	244400	246950	72371	110220	27199	-1.97223	0.988255	1
	P04350	TUBB4A	341640	230430	298360	76377	233960	-1.97948	1.02001	30.7
	P08579	SNRPB2	286780	489260	54229	47314	96133	-1.98742	0.682278	3.6
	O95163;A0A6Q8PHF4;A0A6Q8PG86;A0A6Q8PEX6;A0A6Q8PFB7;A0A6Q8PHI5;A0A6Q8PHC9;A0A6Q8PFH9;A0A6Q8PGW3;A0A6Q8PH48;A0A6Q8PF66;F5H2T0;A0A6Q8PFN8;A0A6Q8PHA0;A0A6Q8PGR0;A0A6Q8PF69	IKBKAP	93143	206030	40041	46572	37629	-1.99368	0.681569	2
	O00178	GTPBP1	291030	347750	196870	86221	81281	-1.99739	1.7232	1.5
	P52272	HNRNPM	762110	907460	423970	309630	293140	-1.99763	1.11124	17.6
	Q13283;A0A7I2YQN9;A0A7I2V5M7;A0A7P0P2U7;A0A7I2YQU8;A0A7I2V651	G3BP1	285500	484960	166070	52849	266110	-2.00293	0.543118	7.9
	Q9UHD2;A0A494C045;A0A7I2V646;A0A7I2V4W4;A0A494C167;A0A494C0X2;A0A7I2V643;A0A494C148;A0A7I2V2F4;A0A7I2V463;A0A494C1M6;A0A494C0A8;A0A494C0R4;A0A494C079;A0A7I2V4Z2	TBK1	84312	111810	25318	22166	29452	-2.02014	0.927662	1.8
	P08758;D6RBL5;D6RBE9;E9PHT9	ANXA5	122270	377630	24968	18130	37229	-2.02262	0.608262	6.7
	Q9Y570	PPME1	188740	65070	89293	68501	70066	-2.02906	1.1784	2.4
	Q9ULV4;B4E3S0;H0YHL7	CORO1C	19794	29019	25789	13411	9573.6	-2.02988	1.29548	6.4
	Q15021	NCAPD2	346820	499510	186350	175170	122820	-2.03344	1.11342	2.7
	P62136;E9PMD7;A0A7I2V4F7;B4DJ75	PPP1CA	562870	750140	473300	291850	488070	-2.03347	0.699542	6.1
	O60610;A0A2R8Y5N1	DIAPH1	188910	262100	26590	18809	115190	-2.03419	0.835076	2.6
	O60684;O15131;A0A8V8TLL2;A0A8V8TL88;A0A8V8TMV2;Q5TFJ7	KPNA6;KPNA5	132020	148260	24452	26633	31289	-2.03545	0.724506	2.5
	Q9Y5P6;A0A7I2V4B5;A0A7I2YQI5;A0A7I2V691;A0A7I2V2Y5	GMPPB	59612	37082	30383	12779	30241	-2.04218	1.62633	1.4
	Q16186;A0A087WX59	ADRM1	186280	132510	162380	52224	92555	-2.04511	1.62308	1.9
	Q9BW92;U3KQG0	TARS2	176410	173800	50579	10790	118200	-2.06078	0.838337	1.4
	P30046;A6NHG4;B5MC82;J3KQ18	DDT;DDTL	56747	239630	52075	21190	37183	-2.0682	0.764809	2.4
	Q86X76	NIT1	111440	64826	NaN	51517	55509	-2.08289	0.778439	1.3
	Q9NVS9;J3QQZ9;J3QQV6	PNPO	1658500	1107800	599820	1018100	630440	-2.08486	1.50552	1.3
	Q14257;H0YL43;A8MXP8	RCN2	101200	149990	9740	8388.2	22992	-2.10315	0.615595	3.8
	P54105;E9PMI6;J3KN38;E9PJF4	CLNS1A	97862	177590	121130	42132	123670	-2.11018	1.77113	19.2
	Q14008	CKAP5	223940	434040	140400	23470	120340	-2.11204	0.934276	20.8
	Q9NUQ9;A0A8V8TMP7	FAM49B	202140	261910	56580	51216	47100	-2.11274	0.633758	1.2
	Q92945;M0R0C6;M0R0I5	KHSRP	1279600	1041200	455470	367330	249800	-2.11631	1.16519	11.4
	Q07065	CKAP4	265290	384600	56376	47822	66085	-2.11768	0.656546	4.7
	Q99439;A0A087X271;H3BVI6;B4DDF4;B4DUT8;K7ES69;A0A087X1X5	CNN2	520260	384210	131000	111430	118530	-2.12104	1.82817	2.6
	P08670;B0YJC4	VIM	871000	1131800	426450	368930	238580	-2.12867	1.31033	39.2
	P33991;A0A3B3IU45;A0A3B3IT92;A0A3B3IS57;E5RG31;A0A3B3ITP6	MCM4	157670	342960	73671	60433	133740	-2.14136	0.757978	8.3
	Q01081	U2AF1	544960	332710	436530	237680	90386	-2.15142	1.53261	3.5
	P24539;Q5QNZ2	ATP5F1	235170	384870	108290	119600	65863	-2.15216	0.863518	2.1
	Q9NX58	LYAR	748750	612490	640840	357250	229910	-2.16443	1.88627	2.1
	O43660;D6RA26	PLRG1	185840	341570	218780	257880	93047	-2.17812	1.51628	5.1
	O75448;A0A0B4J1W0;F5GY88;B4DDR8;F5H5K2	MED24	111140	129580	15194	39295	13918	-2.1872	0.63408	1.5
	Q9P258	RCC2	246100	277710	296960	187240	43407	-2.19446	1.01086	6.2
	A0A087WWU8	TPM3	560530	501510	180750	116060	98209	-2.2108	1.36961	6.4
	Q9Y383;A0A0A6YYJ8	LUC7L2	38140	116250	196370	32022	25580	-2.22993	1.19387	11.6
	Q8IX12;A0A0C4DGG8	CCAR1	31522	78506	200540	44334	50619	-2.23014	1.11788	3
	Q8TAQ2;F8VXC8	SMARCC2	72481	95912	136240	50247	19223	-2.2449	2.1054	6.2
	Q6UXN9	WDR82	103520	440590	106170	75629	109350	-2.25387	0.954298	12.1
	P35244;B5MC59	RPA3	329450	507450	80714	60490	36688	-2.25526	0.729431	2.4
	A0A499FIZ0;Q9H7D7;A0A7I2YQL3;A0A7P0SXD0;A0A7I2YQQ9;H0Y9R3	WDR26	71654	65195	312020	94887	117610	-2.26172	0.82704	2.2
	P23921	RRM1	569020	586990	463890	395920	109560	-2.27369	0.787509	3.5
	Q13428	TCOF1	44931	311290	138980	10895	48754	-2.28997	0.761927	28.4
	Q2TAY7	SMU1	70005	276980	5920.8	25818	56386	-2.30714	0.613324	6.1
	Q96GC5;F5H702	MRPL48	68721	35810	149590	13712	23321	-2.3744	2.14879	1.6
	P12236	SLC25A6	481320	430700	849750	334840	171230	-2.38507	1.36895	10.4
	P0DOY3;P0DOY2;P0CF74;B9A064;A0A5H1ZRQ7;A0A5H1ZRQ4;A0A0B4J231;A0M8Q6;P0CG04	IGLC6;IGLL5;IGLC7;IGLC1	206160	167760	848040	244240	159530	-2.40537	0.698403	3.8
	P14174	MIF	180220	805360	68338	132590	80028	-2.42165	0.580196	4.1
	P30837	ALDH1B1	369040	343720	297000	111580	198800	-2.42997	1.63155	2.6
	P52907	CAPZA1	1079500	914120	826730	244410	657890	-2.43946	1.41603	4.6
	Q15428;K7EMT0	SF3A2	437890	451370	331110	177260	272440	-2.45276	0.817298	4.2
	Q4VCS5;E7ERM3;A6NP16	AMOT	153450	388220	263970	84569	43472	-2.48962	1.82687	3.3
	P21266	GSTM3	853470	496710	601090	511150	353160	-2.49223	1.24792	3.2
	Q53GQ0;A0A1B0GV93;A0A1B0GVY6	HSD17B12	163550	154940	82668	29285	36775	-2.4982	1.70433	2.6
	A5YKK6	CNOT1	151650	273010	160080	55609	35708	-2.52236	1.52495	3.6
	O14579;M0QXB4;M0R061	COPE	144170	477910	138080	53092	75950	-2.551	0.822533	3.4
	Q5SW79;H0Y2V6	CEP170	66860	99360	77300	43481	91622	-2.56132	1.3968	20.2
	P46109	CRKL	849910	715840	354430	275430	253720	-2.56619	1.08705	12.3
	P28161;E9PLF1;E9PHN7;E9PHN6;F6XZQ7	GSTM2	254310	269090	127420	113570	32129	-2.59311	1.62426	1.6
	P51398;V9GZ03;V9GYL9;V9GYA7;V9GYJ9	DAP3	336940	474200	143310	60433	52689	-2.59945	1.6024	3.1
	P61758	VBP1	89335	186300	NaN	14485	12999	-2.63443	0.401631	2.3
	D6R9P3;D6RD18;D6RBZ0;Q99729	HNRNPAB	529710	1104900	395820	171210	803830	-2.64882	0.91934	5.2
	Q8NBF2	NHLRC2	120410	193460	108980	40540	65131	-2.65469	2.2366	1.5
	Q9NRN7;E9PLW6;E9PNF3	AASDHPPT	339600	187390	161040	119810	110310	-2.66614	0.812456	1.4
	Q9BQG0;I3L1L3	MYBBP1A	305770	154100	258790	172430	13007	-2.7071	0.623291	12.9
	P52209	PGD	217070	525760	87110	23272	30305	-2.72651	1.05639	5.4
	P37108;H0YLA2	SRP14	484590	738680	127380	17644	150240	-2.76489	0.812824	3.6
	P63220;Q8WVC2;Q9BYK1	RPS21	262620	310970	120370	271130	183630	-2.77807	1.07967	3.7
	Q9Y2A7;A0A994J4I5;A0A994J6K9	NCKAP1	47844	261500	15404	39982	3881.3	-2.80875	0.933342	7.4
	Q9BTE3	MCMBP	325280	273880	21021	13508	59461	-2.85927	1.30033	2.5
	O76094	SRP72	191030	336680	51811	29942	59614	-2.86476	1.34102	4
	Q96KB5;E5RFX4	PBK	197260	340610	211860	41187	225910	-2.88975	0.936846	1.8
	Q13085;Q59FY4	ACACA	243560	331010	86506	92901	56256	-2.95425	1.57919	315.2
	Q13557;A0A8V8TPK3;A0A8V8TPY4;A0A8V8TNA7;D6R938;A0A8V8TN88;A0A994J516;A0A994J5B0;A0A8V8TN60;A0A8V8TPJ8;A0A8V8TNA1;A0A8V8TN65;A0A994J7X8;A0A8V8TND4;E9PF82;E9PBG7;A0A8V8TPM4;A0A8V8TNN9;H0Y9J2	CAMK2D	366360	386890	312650	22597	193490	-2.96865	1.02999	1.7
	Q8WTW3;E9PBL8	COG1	98019	64388	63990	21229	42397	-2.98839	1.57934	1.4
	O15372;B3KS98;E5RJT0	EIF3H	610910	704450	608740	389410	508480	-3.0156	0.891456	3.2
	O60506;A0AA34QW03;A0A7I2V4Z0;A0A7I2YQN2;A0A7I2V346;A0A7I2V5Q6;A0A7I2V2F2;A0A7I2V309;B7Z645;A0A7I2YQV8	SYNCRIP	295830	257740	216750	34360	50064	-3.04657	4.50945	7.5
	P54819;F8W1A4;F8VZG5;A0A5F9ZHP2;F8VY04;A0A5K1VW67;G3V213	AK2	520220	1340600	134620	45376	37973	-3.08963	0.735799	4
	P01857;A0A0A0MS07	IGHG1	270760	271520	1141300	218330	47294	-3.1645	1.44653	10.9
	O76021;J3QSV6;I3L3U9;I3L3C4	RSL1D1	464660	616680	243860	65601	69398	-3.18609	1.08085	6.6
	O60884	DNAJA2	90402	114620	83689	9440	7961.6	-3.36264	1.8512	3.3
	Q8TEX9;H0YN14	IPO4	301210	414090	167720	71442	68491	-3.43137	1.37138	2.4
	Q13895	BYSL	79154	253580	36965	40892	8446	-3.43456	0.967294	3.9
	P04080	CSTB	772440	904420	728580	1084200	501510	-3.52263	2.05271	3.1
	Q92900;A0A994J4L7	UPF1	150460	200930	11000	7490.6	9658.6	-3.52913	1.16669	4
	P84103;A0A087X2D0	SRSF3	147510	224610	211490	16469	47891	-3.54604	2.60983	5.3
	P46776;E9PLL6;E9PJD9	RPL27A	4118200	2493200	4160600	7435900	960630	-3.58281	1.18889	3.5
	Q6PI48;A0A3B3ISK7;A0A3B3ITS3;A0A3B3IS01;A0A3B3IT01;A0A3B3IS54	DARS2	579730	711200	359370	287310	300550	-3.64463	1.95577	4.2
	P47914;A0A3B3ITT5	RPL29	1954300	1655500	1816100	232850	152780	-3.76648	2.98415	2.5
	P49247	RPIA	342840	998370	214020	10208	22143	-4.66824	1.36631	0
