# Supplementary material for: Uridine-sensitized screening identifies demethoxy-coenzyme Q and NUDT5 as regulators of nucleotide synthesis
Source: Nat Metab. 2025 Nov 13;7(11):2221–35. doi: 10.1038/s42255-025-01419-2 (PMC12638251; doi:10.1038/s42255-025-01419-2)
Supplement: Supplementary file 6 — sgRNA and cDNA sequences used in this study for individual gene depletion or expression. [file 42255_2025_1419_MOESM6_ESM.xlsx]

## Sheet: Information
Supplementary Table 1
Sheet A	Sequences for sgRNA and cDNA used for cloning

## Sheet: Sheet A
Target gene	Sequence	Type	Comment
OR11A1	CACCGGTGATGCCAAAAATGCTGGA	sgRNA	control
OR2M4	CACCGCCATAAGGGACAGTTGACTG	sgRNA	control
C19orf53	CACCGTCGTGTTATCGCTCCCAAGA	sgRNA
C19orf53	CACCGGGAGCGATAACACGACCTG	sgRNA
CAD	CACCGAAGTCAGTAACACACCATCG	sgRNA
CAD	CACCGTCCACGGGTATTCAATACAG	sgRNA
COQ2	CACCGTCTTGGGGGACAGCTAACCC	sgRNA
COQ2	CACCGACTGGAGCTATTCTGATGCG	sgRNA
COQ3	CACCGAGTTATTGGAATCGACCCTG	sgRNA
COQ3	CACCGAGCCAGGAAAACCTTTGTTG	sgRNA
COQ5	CACCGCACGACACGAGACCCGCCCA	sgRNA
COQ5	CACCGCCAAGAGCTACGAAGCCCG	sgRNA
COQ6	CACCGGTGCAGATGGTCACAACTC	sgRNA
COQ6	CACCGAGATGACATGGGCTATATCG	sgRNA
COQ7	CACCGAACCCCAGCACGTTCCACAA	sgRNA
COQ7	CACCGTGTGGATCGAATAATCCGGG	sgRNA
DHODH	CACCGCATCTTATAAAGTCCGTCCA	sgRNA
DHODH	CACCGTGACTCCAAAACCTCAGGA	sgRNA
IPO5	CACCGCAAGATCAGGAACACCCGT	sgRNA
IPO5	CACCGCATAAATAAATCATAGTAG	sgRNA
NAA30	CACCGCCTCTCGCCCGAGTGTACCC	sgRNA
NAA30	CACCGATTGATTAGCCCCGAACTG	sgRNA
NUDT5	CACCGAATCAGTGAAACGTACAACC	sgRNA
NUDT5	CACCGCAGTTCCGACCACCAATGGG	sgRNA
PPAT	ACTTCATGGGAAGATAGCTG	sgRNA
PPAT	AGACCAGACAGTATGTTCGA	sgRNA
PPP1CB	CACCGATCCAGATAAGGATGTGCA	sgRNA
PPP1CB	CACCGTCTGCCTATAGCAGCCATTG	sgRNA
PPP1R18	CACCGCTGTCCGAGACCCTGACAA	sgRNA
PPP1R18	CACCGGCTCGAGAATGGACACCCA	sgRNA
SPICE1	CACCGAGTCTAACACGAATACAGAC	sgRNA
SPICE1	CACCGGTACCGAACCAGGCGACAG	sgRNA
UMPS	CACCGAAGCTTCGATGCAACTGGG	sgRNA
UMPS	CACCGCCCATCTACATCGATCTGCG	sgRNA
NUDT5	AATCGGGATCCATGGAAAGCCAGGAACCTACGGAGTCTAGCCAAAATGGAAAACAGTACATCATAAGTGAGGAACTCATCTCTGAAGGGAAGTGGGTTAAACTGGAAAAAACGACATATATGGACCCGACGGGAAAAACACGCACCTGGGAGTCAGTCAAGCGCACAACCCGGAAAGAACAAACTGCAGATGGCGTGGCGGTAATCCCGGTACTCCAGCGAACGCTTCATTACGAATGTATAGTCCTCGTAAAGCAATTCCGGCCGCCAATGGGAGGCTATTGTATTGAATTCCCGGCTGGTTTGATTGACGATGGCGAGACTCCCGAAGCTGCCGCGCTTCGAGAGCTGGAAGAAGAGACTGGATATAAAGGTGATATCGCGGAATGCAGCCCGGCCG…	cDNA	FLAG-tag
NUDT5	AATCGGGATCCATGGAAAGCCAGGAACCTACGGAGTCTAGCCAAAATGGAAAACAGTACATCATAAGTGAGGAACTCATCTCTGAAGGGAAGTGGGTTAAACTGGAAAAAACGACATATATGGACCCGACGGGAAAAACACGCACCTGGGAGTCAGTCAAGCGCACAACCCGGAAAGAACAAACTGCAGATGGCGTGGCGGTAATCCCGGTACTCCAGCGAACGCTTCATTACGAATGTATAGTCCTCGTAAAGCAATTCCGGCCGCCAATGGGAGGCTATTGTATTGAATTCCCGGCTGGTTTGATTGACGATGGCGAGACTCCCGAAGCTGCCGCGCTTCGACAACTGGAAGAAGAGACTGGATATAAAGGTGATATCGCGGAATGCAGCCCGGCCG…	cDNA	E112Q mutant FLAG-tag
NUDT5	AATCGGGATCCATGGAAAGCCAGGAACCTACGGAGTCTAGCCAAAATGGAAAACAGTACATCATAAGTGAGGAACTCATCTCTGAAGGGAAGTGGGTTAAACTGGAAAAAACGACATATATGGACCCGACGGGAAAAACACGCACCTGGGAGTCAGTCAAGCGCACAACCCGGAAAGAACAAACTGCAGATGGCGTGGCGGTAATCCCGGTACTCCAGgcagctgcggctgcaGAATGTATAGTCCTCGTAAAGCAATTCCGGCCGCCAATGGGAGGCTATTGTATTGAATTCCCGGCTGGTTTGATTGACGATGGCGAGACTCCCGAAGCTGCCGCGCTTCGAGAGCTGGAAGAAGAGACTGGATATAAAGGTGATATCGCGGAATGCAGCCCGGCCG…	cDNA	RTLHY-AAAAA mutant FLAG-tag
PPAT	TGAGGATCCATGGAGTTGGAAGAATTGGGGATACGCGAAGAATGTGGGGTGTTTGGGTGTATAGCGTCCGGTGAATGGCCTACGCAACTTGACGTGCCACATGTGATTACTCTCGGTCTCGTCGGTCTGCAACACAGGGGCCAGGAGTCAGCGGGAATTGTCACTTCTGACGGGAGTTCCGTGCCCACGTTTAAATCTCATAAAGGGATGGGTTTGGTAAACCACGTGTTTACAGAAGACAATCTTAAAAAGCTTTATGTATCTAACTTGGGAATCGGGCATACCAGATATGCCACAACTGGAAAGTGTGAGCTTGAGAACTGCCAGCCATTTGTGGTAGAAACACTCCACGGGAAGATCGCAGTCGCACATAATGGGGAGCTCGTCAACGCCGCAAGA…	cDNA	FLAG-tag
