# Supplementary material for: Uridine-sensitized screening identifies demethoxy-coenzyme Q and NUDT5 as regulators of nucleotide synthesis
Source: Nat Metab. 2025 Nov 13;7(11):2221–35. doi: 10.1038/s42255-025-01419-2 (PMC12638251; doi:10.1038/s42255-025-01419-2)
Supplement: Supplementary file 7 — a, Mass table for targeted metabolomics analysis. b, Timing details of liquid chromatography methods for targeted metabolomics analysis. [file 42255_2025_1419_MOESM7_ESM.xlsx]

## Sheet: Information
Supplementary Table 2
Sheet A	Mass list table for targeted analysis
Sheet B	Liquid chromatography methods

## Sheet: Sheet A
Compound	Formula	Identification Level	MS level for quantification	Precursor Ion (m/z)	RT Time (min)	Fragment Ion (m/z)
Dihydroorotate	C5H6N2O4	1	2	157.025	8.82	113.036
Orotate	C5H4N2O4	1	2	155.01	7.91	111.02
Carbamoyl Aspartate	C5H8N2O5	2	2	175.036	11.26	132.03
Carbamoyl Phosphate	CH4NO5P	2	2	139.975	9.54	41.9985
ribose-5-P	C5H11O8P	1	2	229.012	11.24	138.981
5-phospho-α-D-ribose 1-diphosphate	C5H13O14P3	1	2	388.945	11.39	176.936
C14 4HB	[13]C6CH6O3	1	2	143.044	7.79	99.0547
Uridine-diphosphate-N-acetylglucosamine	C17H27N3O17P2	2	2	606.074	10.87	384.984
UPD-Glucose	C15H24N2O17P2	2	2	565.048	11.18	323.029
ADP-Ribose	C15H23N5O14P2	2	2	558.064	10.63	158.925
SAICAR	C13H19N4O12P	2	2	453.066	11.4	125.047
AICAR	C9H15N4O8P	2	2	337.055	10.5	125.047
ADP	C10H15N5O10P2	1	2	426.022	9.4	158.925
AMP	C10H14N5O7P	1	2	346.056	8.3	134.047
ATP	C10H16N5O13P3	1	2	505.988	9.5	158.925
CDP	C9H15N3O11P2	2	2	402.011	9.5	158.925
CMP	C9H14N3O8P	1	2	322.045	8.3	211.002
CTP	C9H16N3O14P3	2	2	481.977	10.8	158.925
GDP	C10H15N5O11P2	1	2	442.017	9.8	158.925
GMP	C10H14N5O8P	1	2	362.051	8.6	211
GTP	C10H16N5O14P3	2	2	521.983	10.4	158.925
UDP	C9H14N2O12P2	1	2	402.995	9.4	158.925
UMP	C9H13N2O9P	1	1 or 2	323.029	8.6	211.002
UTP	C9H15N2O15P3	2	2	482.961	10.5	158.925
M5-ADP	[13]C5C5H15N5O10P2	2	2	431.039	9.4	158.925
M5-AMP	[13]C5C5H14N5O7P	2	2	351.073	8.3	134.047
M5-ATP	[13]C5C5H16N5O13P3	2	2	511.005	9.4	158.925
M5-CDP	[13]C5C4H15N3O11P2	2	2	407.028	9.4	158.925
M5-CMP	[13]C5C4H14N3O8P	2	2	327.061	8.3	216.018
M5-CTP	[13]C5C4H16N3O14P3	2	2	486.994	10.2	158.925
M5-GDP	[13]C5C5H15N5O11P2	2	2	447.034	9.8	150.042
M5-GMP	[13]C5C5H14N5O8P	2	2	367.067	8.6	216.018
M5-GTP	[13]C5C5H16N5O14P3	2	2	527	10.4	158.925
M5-UDP	[13]C5C4H14N2O12P2	2	2	408.012	9.4	277.974
M5-UMP	[13]C5C4H13N2O9P	2	2	328.045	8.6	150.018
M5-UTP	[13]C5C4H15N2O15P3	2	2	487.978	9.9	158.925

## Sheet: Sheet B
1st Pyrimidine LC method (used ininital measurements - Fig 2.)
Time (min)	% B
0-2	100
2-10	100-67
10-15	10
15-25	100
2nd Pyrimidine LC Method (used in follow up analyses)
Time (min)	% B
0-3.5	100
3.5-5.5	100-10
5.5-13.5	10
13.5-20	100
Heavy Nucleotide Phosphate LC method
Time (min)	% B
0-3.5	100
3.5-14.5	100-10
14.5-20	100
