# Supplementary material for: Uridine-sensitized screening identifies demethoxy-coenzyme Q and NUDT5 as regulators of nucleotide synthesis
Source: Nat Metab. 2025 Nov 13;7(11):2221–35. doi: 10.1038/s42255-025-01419-2 (PMC12638251; doi:10.1038/s42255-025-01419-2)
Supplement: Supplementary file 9 — Statistical source data. [file 42255_2025_1419_MOESM9_ESM.xlsx]

## Sheet: Information
Source data associated with Figure 1
Sheet name	Figure panel	Short description
Sheet 1	B	Uridine and orotate growth assay
Sheet 2	C	Uridine growth assay with small molecule inhibitors
Sheet 3	D	Z-score analysis of uridine-sensitized CRISPR screen
Sheet 4	E	GSEA using Z-scores from uridine-sensitized CRISPR screen
Sheet 5	F	Metabolomics data selected hits of uridine-sensitized CRISPR screen

## Sheet: Sheet 1
Normalized to sgCtrl -uridine
Water					Uridine					Orotate
sgctrl	sgCAD	sgDHODH	sgUMPS		sgctrl	sgCAD	sgDHODH	sgUMPS		sgctrl	sgCAD	sgDHODH	sgUMPS
1.06151	0.338002	0.375152	0.348965		1.02801	0.984775	1	0.9324		0.959805	0.787454	0.837393	0.312424
0.979903	0.311206	0.371498	0.322777		1.02132	0.982339	1.0542	1.03776		0.969549	0.78989	0.872107	0.523143
0.972594	0.295371	0.383678	0.315469		1.00731	0.979903	0.961023	0.943362		0.928745	0.731425	0.856273	0.527406
0.985993	0.315469	0.401949	0.312424		0.998782	1.01401	1.081	0.877588		0.98173	0.781973	0.883069	0.578563

## Sheet: Sheet 2
Normalized to respective control condition
Water						Uridine
Water control	Cadi	DMSO control	DHODHi	UMPSi		Water control	Cadi	DMSO control	DHODHi	UMPSi
1.00907	0.109631	1.12059	0.0572991	0.0502713		1.12797	0.992859	1.0472	0.686683	0.675688
1.03687	0.11272	0.96479	0.0469275	0.043867		1.02914	1.10017	1.10053	0.661802	0.691783
0.924146	0.111948	0.932428	0.0464741	0.0469275		1.04922	1.07547	1.05757	0.665089	0.718421
1.02992	0.123528	0.98219	0.0502713	0.0489111		1.00367	1.01139	1.00758	0.67257	0.654264

## Sheet: Sheet 3
geneID	gene_symbol	Z plus uridine	Z minus uridine	delta Z
1723	DHODH	-0.5904	-6.4418	-5.8514
790	CAD	0.47858	-4.94528	-5.42386
7372	UMPS	0.483143	-4.43833	-4.92147
11164	NUDT5	1.44204	-1.85815	-3.30019
27235	COQ2	-2.38194	-5.04228	-2.66034
51805	COQ3	-0.986663	-3.21174	-2.22507
152185	SPICE1	-2.51562	-4.56254	-2.04692
7298	TYMS	-2.472	-4.40212	-1.93012
28974	C19orf53	-2.98335	-4.82073	-1.83738
57107	PDSS2	-0.889674	-2.70135	-1.81167
84274	COQ5	0.296051	-1.47076	-1.76682
51004	COQ6	-1.18694	-2.9247	-1.73775
425054	VCX3B	-0.692912	-2.39982	-1.70691
5500	PPP1CB	-2.23701	-3.81407	-1.57706
3843	IPO5	-1.19499	-2.6412	-1.4462
9695	EDEM1	0.176115	-1.25891	-1.43502
79868	ALG13	-3.02033	-4.42035	-1.40003
8341	H2BC15	-2.81074	-4.20306	-1.39232
25920	NELFB	-2.38299	-3.75351	-1.37052
8089	YEATS4	-0.509636	-1.87494	-1.36531
388753	COA6	-5.53621	-6.88933	-1.35312
23616	SH3BP1	-1.06105	-2.401	-1.33995
1317	SLC31A1	-2.30871	-3.64095	-1.33224
55716	LMBR1L	0.36123	-0.966784	-1.32801
8803	SUCLA2	-0.291439	-1.61051	-1.31907
25843	MOB4	1.57682	0.268622	-1.30819
122830	NAA30	-0.783573	-2.09039	-1.30682
57510	XPO5	-5.68545	-6.98345	-1.298
8193	DPF1	-1.16903	-2.44858	-1.27955
23590	PDSS1	-0.365089	-1.64124	-1.27615
529	ATP6V1E1	-0.980609	-2.2537	-1.27309
545	ATR	-1.76725	-3.01832	-1.25107
170954	PPP1R18	-0.547492	-1.79428	-1.24679
79602	ADIPOR2	-3.20758	-4.44637	-1.23879
10195	ALG3	0.0454904	-1.18112	-1.22661
79598	CEP97	-2.27285	-3.49111	-1.21826
79991	STN1	-4.20152	-5.41912	-1.2176
54205	CYCS	-4.62051	-5.82574	-1.20523
29796	UQCR10	-4.11318	-5.31703	-1.20385
25936	NSL1	-3.34678	-4.54072	-1.19394
308	ANXA5	1.50068	0.314905	-1.18577
27292	DIMT1	-4.47036	-5.65498	-1.18461
1329	COX5B	-0.628982	-1.81144	-1.18246
83858	ATAD3B	0.906161	-0.26717	-1.17333
10627	MYL12A	1.14494	-0.0248726	-1.16982
170384	FUT11	0.272037	-0.895716	-1.16775
51102	MECR	-7.42661	-8.59261	-1.166
4940	OAS3	-0.673334	-1.8325	-1.15917
83983	TSSK6	-1.0771	-2.22819	-1.1511
10016	PDCD6	-0.493299	-1.64282	-1.14952
55094	GPATCH1	-0.730008	-1.87478	-1.14477
8318	CDC45	-4.29647	-5.44068	-1.14422
4033	IRAG2	1.97317	0.83471	-1.13846
2874	GPS2	-1.77672	-2.91328	-1.13656
51808	PHAX	-2.46243	-3.59763	-1.1352
3418	IDH2	-0.427652	-1.55671	-1.12906
83743	GRWD1	-0.835142	-1.96323	-1.12809
8099	CDK2AP1	-0.977365	-2.09779	-1.12042
51601	LIPT1	-3.49344	-4.60277	-1.10934
6671	SP4	1.07293	-0.03468	-1.10761
90850	ZNF598	-2.07232	-3.17956	-1.10724
25832	NBPF14	-2.72071	-3.81759	-1.09688
5347	PLK1	-3.31827	-4.40181	-1.08354
10325	RRAGB	0.464091	-0.609899	-1.07399
51187	RSL24D1	-3.37916	-4.45275	-1.07359
6280	S100A9	-0.167717	-1.23576	-1.06805
63932	STEEP1	-0.54657	-1.6133	-1.06673
23279	NUP160	-2.71723	-3.78121	-1.06398
6880	TAF9	-0.189764	-1.25008	-1.06032
51654	CDK5RAP1	-1.0707	-2.13027	-1.05957
125228	FAM210A	1.25504	0.199133	-1.0559
79664	ICE2	-1.54627	-2.60215	-1.05588
55759	WDR12	-3.9015	-4.95509	-1.05359
8833	GMPS	-3.83617	-4.88683	-1.05066
5781	PTPN11	-2.99487	-4.03314	-1.03827
148229	ATP8B3	0.197202	-0.840831	-1.03803
11272	PRR4	-0.00910898	-1.04687	-1.03776
8697	CDC23	-1.30949	-2.34582	-1.03634
158293	FAM120AOS	0.778078	-0.254801	-1.03288
6341	SCO1	-3.51797	-4.54944	-1.03147
9203	ZMYM3	0.164652	-0.864533	-1.02919
23039	XPO7	-1.22054	-2.24777	-1.02722
29889	GNL2	-1.3115	-2.33625	-1.02475
4855	NOTCH4	-1.66979	-2.69339	-1.0236
7322	UBE2D2	-1.67377	-2.69572	-1.02196
65082	VPS33A	-2.48466	-3.5044	-1.01974
55699	IARS2	-6.56886	-7.58718	-1.01832
126003	TRAPPC5	-1.28586	-2.3027	-1.01683
51660	MPC1	-1.54373	-2.56049	-1.01676
387787	LIPT2	-6.15909	-7.17522	-1.01612
60528	ELAC2	-4.1859	-5.20189	-1.01599
55851	PSENEN	0.947922	-0.0676868	-1.01561
729262	NUTM2B	0.0562099	-0.959052	-1.01526
2176	FANCC	-1.29239	-2.3075	-1.01512
57171	DOLPP1	-0.960757	-1.97386	-1.0131
10298	PAK4	-0.406235	-1.41913	-1.01289
2115	ETV1	1.08919	0.0804233	-1.00877
515	ATP5PB	-1.19491	-2.20044	-1.00553
66035	SLC2A11	0.420471	-0.584691	-1.00516
115426	UHRF2	0.726015	-0.277227	-1.00324
80829	ZFP91	-3.28606	-4.28585	-0.99979
1327	COX4I1	-3.0901	-4.08931	-0.999202
2583	B4GALNT1	0.182082	-0.815074	-0.997156
1105	CHD1	-2.39382	-3.38806	-0.994241
441273	SPDYE2	-4.06213	-5.0512	-0.989075
83903	HASPIN	-0.86885	-1.85785	-0.989
10542	LAMTOR5	0.95191	-0.0358358	-0.987746
9675	TTI1	-4.6798	-5.66644	-0.986638
163126	EID2	-1.32326	-2.3094	-0.986142
81037	CLPTM1L	1.14935	0.163397	-0.985949
92241	RCSD1	1.41987	0.434126	-0.985745
7978	MTERF1	0.721053	-0.264231	-0.985284
9026	HIP1R	0.247344	-0.733062	-0.980406
51138	COPS4	-1.57976	-2.55862	-0.978859
8802	SUCLG1	-0.429514	-1.40771	-0.978195
11092	SPACA9	-0.339529	-1.31734	-0.977807
23131	GPATCH8	-1.425	-2.40116	-0.976163
55110	MAGOHB	-0.0764647	-1.05174	-0.975277
11232	POLG2	-6.27419	-7.2479	-0.97371
9422	ZNF264	1.16563	0.192293	-0.973337
90993	CREB3L1	-0.00563093	-0.968819	-0.963188
55718	POLR3E	-4.25543	-5.21752	-0.962095
5719	PSMD13	-3.47675	-4.43829	-0.961536
25979	DHRS7B	-1.97157	-2.93271	-0.961136
375190	FAM228B	-0.339541	-1.30042	-0.960881
83636	C19orf12	-1.12343	-2.08423	-0.960803
93487	MAPK1IP1L	0.298267	-0.661618	-0.959884
728911	CT45A2	0.255627	-0.703974	-0.959602
10797	MTHFD2	-2.70108	-3.65924	-0.958159
51545	ZNF581	-1.64733	-2.60468	-0.957357
54726	OTUD4	0.816485	-0.140813	-0.957298
4780	NFE2L2	0.712216	-0.243401	-0.955617
6723	SRM	-2.16408	-3.11947	-0.955391
100303755	PET117	-5.2632	-6.21842	-0.955218
10936	GPR75	-0.0808021	-1.03337	-0.952566
30061	SLC40A1	3.71034	2.75777	-0.952563
5902	RANBP1	-3.6763	-4.62542	-0.949119
79712	GTDC1	-0.587301	-1.53621	-0.94891
55332	DRAM1	0.278069	-0.669011	-0.94708
11171	STRAP	-4.60932	-5.55383	-0.944511
6815	STYX	0.776272	-0.167849	-0.944121
54883	CWC25	-2.25821	-3.20141	-0.943196
6168	RPL37A	-3.4268	-4.36957	-0.942763
55833	UBAP2	0.420752	-0.5211	-0.941852
4791	NFKB2	-0.126925	-1.06641	-0.939485
7846	TUBA1A	-0.595163	-1.53404	-0.938878
9459	ARHGEF6	0.308023	-0.629146	-0.937169
8620	NPFF	-1.18779	-2.12278	-0.934985
5926	ARID4A	-0.599123	-1.53382	-0.934701
6472	SHMT2	-4.09914	-5.03338	-0.934245
10963	STIP1	-2.67133	-3.60308	-0.931753
55218	EXD2	0.394622	-0.536823	-0.931445
4074	M6PR	0.70508	-0.223112	-0.928192
57678	GPAM	0.71998	-0.207127	-0.927107
55611	OTUB1	-3.29329	-4.21836	-0.925073
9837	GINS1	-4.32604	-5.24952	-0.923481
55884	WSB2	0.313374	-0.609729	-0.923103
3006	H1-2	-1.15132	-2.07387	-0.922554
5905	RANGAP1	-5.60585	-6.52752	-0.921672
7511	XPNPEP1	0.0909465	-0.829639	-0.920586
133619	PRRC1	0.0671004	-0.851346	-0.918447
80737	VWA7	-1.18102	-2.09891	-0.917892
84985	FAM83A	-1.21009	-2.12738	-0.917292
1352	COX10	-3.95757	-4.87398	-0.916403
7776	ZNF236	-3.17057	-4.08601	-0.915438
79906	MORN1	0.114951	-0.799261	-0.914213
9412	MED21	-2.25314	-3.16571	-0.912568
629	CFB	-2.35417	-3.26329	-0.909119
310	ANXA7	0.260903	-0.64761	-0.908513
79650	USB1	-2.77145	-3.67804	-0.906592
84296	GINS4	-2.89219	-3.79813	-0.905944
55626	AMBRA1	-1.11171	-2.01574	-0.904021
1054	CEBPG	-2.83428	-3.73758	-0.903298
643707	GOLGA6L4	-5.12805	-6.03125	-0.903203
6728	SRP19	-1.95791	-2.86073	-0.902819
55027	HEATR3	-0.26213	-1.16487	-0.902743
4773	NFATC2	0.153592	-0.747677	-0.901269
57505	AARS2	-1.76179	-2.66218	-0.900395
92017	SNX29	-0.088808	-0.98838	-0.899572
3833	KIFC1	-1.9987	-2.89675	-0.898053
8568	RRP1	-1.9579	-2.85171	-0.893806
9587	MAD2L1BP	-2.22971	-3.12319	-0.893471
58517	RBM25	-4.33299	-5.22612	-0.893135
4170	MCL1	-1.83724	-2.7296	-0.892363
23421	ITGB3BP	0.568778	-0.32271	-0.891488
6152	RPL24	-3.37976	-4.27085	-0.891084
57198	ATP8B2	1.1296	0.238596	-0.891009
80311	KLHL15	0.0108816	-0.878922	-0.889804
808	CALM3	-0.112636	-1.00058	-0.88794
3187	HNRNPH1	-3.68046	-4.56791	-0.887446
7162	TPBG	1.26953	0.382725	-0.886802
2065	ERBB3	-0.563269	-1.44851	-0.885242
2188	FANCF	-1.26186	-2.14688	-0.885025
3192	HNRNPU	-3.6446	-4.52902	-0.884418
64324	NSD1	-0.965805	-1.85006	-0.884251
63939	FAM217B	0.359812	-0.521013	-0.880825
129080	EMID1	-0.343865	-1.22453	-0.880667
81873	ARPC5L	-0.153408	-1.03305	-0.879639
891	CCNB1	-1.72645	-2.6046	-0.878159
91750	LIN52	-2.89975	-3.77765	-0.8779
140707	BRI3BP	0.41451	-0.461814	-0.876324
951	CD37	-0.236304	-1.11171	-0.87541
197342	EME2	0.492619	-0.382676	-0.875296
57724	EPG5	-0.0782995	-0.953262	-0.874962
10587	TXNRD2	-2.91145	-3.78483	-0.873381
1351	COX8A	-0.134866	-1.00718	-0.872312
201299	RDM1	-0.0138001	-0.885832	-0.872031
79892	MCMBP	-5.00014	-5.87202	-0.871877
752	FMNL1	-0.808677	-1.68036	-0.871685
8208	CHAF1B	-3.41705	-4.28671	-0.869658
10755	GIPC1	-0.52012	-1.38724	-0.86712
22818	COPZ1	-1.5712	-2.43427	-0.863075
493753	COA5	-3.23895	-4.10193	-0.862987
54892	NCAPG2	-1.72998	-2.59262	-0.862646
642517	AGAP9	0.188133	-0.673716	-0.861849
29902	FAM216A	0.486007	-0.375801	-0.861807
5692	PSMB4	-6.44086	-7.3026	-0.861742
468	ATF4	-1.64227	-2.50326	-0.860991
4179	CD46	0.199337	-0.66035	-0.859688
4610	MYCL	-0.0390104	-0.898671	-0.859661
10645	CAMKK2	-2.11413	-2.97339	-0.859257
11198	SUPT16H	-4.5114	-5.36921	-0.857808
26580	BSCL2	-1.45499	-2.31271	-0.857721
6198	RPS6KB1	0.155551	-0.702023	-0.857574
55783	CMTR2	1.28188	0.426722	-0.855155
6147	RPL23A	-3.89768	-4.75154	-0.853863
771	CA12	-0.632518	-1.48598	-0.853463
8882	ZPR1	-4.56162	-5.41501	-0.853387
84337	ELOF1	-1.17958	-2.02942	-0.849845
825	CAPN3	-0.16004	-1.00984	-0.849802
55726	INTS13	-3.70977	-4.55938	-0.849614
55346	TCP11L1	0.370865	-0.478198	-0.849062
27297	CRCP	-4.30896	-5.15641	-0.847453
8314	BAP1	-4.74876	-5.59347	-0.84471
118472	ZNF511	-0.660177	-1.50333	-0.843152
51188	SS18L2	-5.8186	-6.66173	-0.843122
3460	IFNGR2	-0.276896	-1.11674	-0.839846
6143	RPL19	-6.49482	-7.3333	-0.838481
79718	TBL1XR1	-0.70629	-1.5447	-0.838414
645	BLVRB	-1.06208	-1.90026	-0.838175
5108	PCM1	-2.32802	-3.16489	-0.836872
8340	H2BC13	-3.21464	-4.05135	-0.836718
81671	VMP1	-3.94541	-4.78104	-0.83563
85415	RHPN2	-0.223484	-1.05706	-0.833579
7840	ALMS1	0.107544	-0.725962	-0.833506
2539	G6PD	0.104133	-0.727552	-0.831685
6415	SELENOW	0.649707	-0.181672	-0.831379
51380	CSAD	0.220563	-0.610626	-0.83119
339105	PRSS53	0.883461	0.0530371	-0.830424
5932	RBBP8	-2.3513	-3.18141	-0.830113
55215	FANCI	-2.45242	-3.28147	-0.829056
6729	SRP54	-4.22267	-5.05021	-0.827535
339448	C1orf174	1.33539	0.509061	-0.826325
9933	PUM3	-3.36038	-4.18645	-0.826075
1460	CSNK2B	-2.43291	-3.25669	-0.823782
285141	ERICH2	-1.0641	-1.88779	-0.823685
2800	GOLGA1	0.493548	-0.330078	-0.823626
10521	DDX17	0.114552	-0.707965	-0.822517
54903	MKS1	-0.826854	-1.64936	-0.822501
56931	DUS3L	0.224065	-0.598271	-0.822336
10969	EBNA1BP2	-0.633003	-1.45515	-0.822145
10398	MYL9	-0.638976	-1.46112	-0.822142
53371	NUP54	-1.10579	-1.92727	-0.821479
9686	VGLL4	-0.0904742	-0.911387	-0.820913
23463	ICMT	-2.18445	-3.00512	-0.820669
51252	FAM178B	0.0760046	-0.74463	-0.820635
387680	WASHC2A	-0.365101	-1.18422	-0.819115
8539	API5	-0.934878	-1.75117	-0.816294
57148	RALGAPB	-2.43701	-3.25016	-0.813154
57731	SPTBN4	-0.665356	-1.47713	-0.811777
6396	SEC13	-3.40502	-4.21667	-0.811656
9522	SCAMP1	0.116139	-0.694723	-0.810862
65244	SPATS2	-0.153369	-0.963242	-0.809873
112574	SNX18	0.204246	-0.604937	-0.809183
63035	BCORL1	1.23127	0.422598	-0.808668
27089	UQCRQ	-2.68724	-3.49489	-0.807642
10044	SH2D3C	-0.226516	-1.03217	-0.805653
51465	UBE2J1	-0.640363	-1.44581	-0.805446
6924	ELOA	-0.407815	-1.21128	-0.803461
145389	SLC38A6	1.25617	0.455349	-0.80082
7633	ZNF79	0.0948099	-0.705506	-0.800316
9538	EI24	1.52715	0.727394	-0.799758
140883	ZNF280B	-3.70269	-4.50141	-0.798724
26094	DCAF4	-0.242388	-1.04072	-0.798327
10063	COX17	-7.00011	-7.79815	-0.798043
6237	RRAS	-1.22613	-2.02357	-0.797434
9648	GCC2	1.15116	0.35462	-0.79654
7571	ZNF23	0.338439	-0.45558	-0.794018
7148	TNXB	-1.94286	-2.73506	-0.792206
1745	DLX1	-0.701255	-1.49319	-0.79194
9260	PDLIM7	0.342231	-0.449205	-0.791436
51596	CUTA	-0.809172	-1.5999	-0.790724
6305	SBF1	0.338129	-0.451772	-0.789902
84916	UTP4	-3.68852	-4.47801	-0.789489
146540	ZNF785	0.77103	-0.0183195	-0.78935
641	BLM	-2.6818	-3.471	-0.789201
84154	RPF2	-3.47309	-4.262	-0.788911
80222	TARS2	-4.82111	-5.61002	-0.788906
64764	CREB3L2	-0.479881	-1.26871	-0.788832
84168	ANTXR1	0.419537	-0.36844	-0.787976
164592	CCDC116	-4.1503	-4.93809	-0.787785
80184	CEP290	1.04617	0.258479	-0.787691
3508	IGHMBP2	-0.906993	-1.69446	-0.787462
9583	ENTPD4	-0.334547	-1.12042	-0.785873
5208	PFKFB2	0.297573	-0.485874	-0.783447
195827	PRXL2C	0.116731	-0.666593	-0.783325
3094	HINT1	-1.56603	-2.34934	-0.783311
7343	UBTF	-2.37938	-3.16164	-0.782268
389289	ANXA2R	0.0434118	-0.738471	-0.781882
51382	ATP6V1D	-2.59821	-3.37964	-0.78143
55278	QRSL1	-4.95718	-5.73857	-0.78139
26747	NUFIP1	-2.26131	-3.04256	-0.781249
55775	TDP1	0.449803	-0.331352	-0.781155
81789	TIGD6	-0.873659	-1.65453	-0.780868
9847	C2CD5	-0.738725	-1.5183	-0.77958
25909	AHCTF1	-1.59535	-2.3743	-0.778959
4839	NOP2	-5.53495	-6.31377	-0.778822
9570	GOSR2	-2.46425	-3.24305	-0.778801
10426	TUBGCP3	-4.11079	-4.88888	-0.778084
57478	USP31	-0.0650661	-0.843099	-0.778033
5083	PAX9	0.256201	-0.521126	-0.777327
51762	RAB8B	0.247293	-0.529182	-0.776474
25804	LSM4	-3.73862	-4.51501	-0.776386
55217	TMLHE	-0.302211	-1.07858	-0.776369
5696	PSMB8	-0.975401	-1.75173	-0.776328
1314	COPA	-3.72738	-4.50354	-0.77616
5689	PSMB1	-2.21114	-2.98664	-0.775501
3437	IFIT3	1.2734	0.497955	-0.775446
57590	WDFY1	0.470096	-0.304622	-0.774719
1155	TBCB	-3.85669	-4.63054	-0.77385
10657	KHDRBS1	-0.68578	-1.45939	-0.773605
10248	POP7	-4.96622	-5.73944	-0.773225
2801	GOLGA2	-2.57623	-3.34921	-0.772977
23218	NBEAL2	0.872377	0.0995438	-0.772833
5119	CHMP1A	-1.29299	-2.06524	-0.772251
51194	IPO11	-0.786876	-1.55856	-0.771683
23258	DENND5A	0.445546	-0.326023	-0.771569
1854	DUT	-5.9267	-6.6973	-0.770599
203069	R3HCC1	-0.385838	-1.15617	-0.770336
3937	LCP2	-0.308972	-1.0788	-0.769828
51490	SPOUT1	-2.73726	-3.50697	-0.769711
25996	REXO2	-7.7611	-8.5304	-0.769296
23409	SIRT4	-0.422403	-1.1904	-0.768
30844	EHD4	0.560521	-0.206794	-0.767315
25	ABL1	-5.18684	-5.95274	-0.7659
10775	POP4	-0.635457	-1.40076	-0.765304
81566	CSRNP2	-0.169849	-0.935074	-0.765225
54884	RETSAT	0.702495	-0.0619086	-0.764404
1503	CTPS1	-3.04585	-3.80997	-0.764124
7064	THOP1	-0.160279	-0.92421	-0.763931
2644	GCHFR	1.05501	0.291276	-0.763736
414189	AGAP6	-1.03756	-1.80114	-0.763573
23389	MED13L	-2.33881	-3.10233	-0.763516
37	ACADVL	0.407441	-0.355952	-0.763392
83892	KCTD10	-2.37009	-3.13267	-0.762579
56261	GPCPD1	-0.347352	-1.10882	-0.76147
55174	INTS10	-2.73672	-3.49657	-0.759856
84181	CHD6	-1.28733	-2.0469	-0.759567
6903	TBCC	-4.55754	-5.31703	-0.759489
29968	PSAT1	0.813165	0.0539002	-0.759265
79002	TRIR	-3.69567	-4.45237	-0.756699
3149	HMGB3	-0.0933179	-0.849528	-0.75621
5184	PEPD	-0.564573	-1.32003	-0.755452
6217	RPS16	-4.26011	-5.01467	-0.754564
55732	FIRRM	-0.463521	-1.21738	-0.753854
5510	PPP1R7	-3.2919	-4.04555	-0.753658
144132	DNHD1	-0.689776	-1.44315	-0.753378
583	BBS2	-0.186902	-0.939321	-0.752419
10146	G3BP1	-3.1409	-3.89265	-0.75175
220992	ZNF485	-1.14091	-1.89133	-0.750424
55967	NDUFA12	0.297926	-0.452201	-0.750127
55738	ARFGAP1	0.3975	-0.352591	-0.750091
90488	TMEM263	1.42173	0.671816	-0.749917
6533	SLC6A6	-1.28021	-2.02996	-0.749755
22877	MLXIP	-1.47364	-2.2231	-0.749457
51253	MRPL37	-1.57344	-2.32231	-0.748871
533	ATP6V0B	-4.2467	-4.99448	-0.747778
84268	RPAIN	-4.31058	-5.05815	-0.747576
55670	PEX26	-1.14076	-1.88786	-0.747101
147645	VSIG10L	0.0913292	-0.655599	-0.746928
5210	PFKFB4	-1.44594	-2.19275	-0.746803
169841	ZNF169	0.257734	-0.488783	-0.746517
9057	SLC7A6	1.44924	0.703147	-0.746089
2887	GRB10	-0.307728	-1.0536	-0.745873
1196	CLK2	-1.27345	-2.0191	-0.745654
55719	SLF2	-1.74619	-2.49143	-0.745247
55319	TMA16	-1.44974	-2.1945	-0.744755
58478	ENOPH1	-0.630841	-1.37495	-0.744113
90196	SYS1	-5.19497	-5.93766	-0.742687
79649	MAP7D3	1.34451	0.601885	-0.742627
3191	HNRNPL	-5.32255	-6.06479	-0.742234
2091	FBL	-5.54705	-6.28886	-0.741802
23223	RRP12	-3.52802	-4.26908	-0.741056
4751	NEK2	-0.88414	-1.62464	-0.740502
6391	SDHC	-3.25856	-3.99903	-0.740471
54707	GPN2	-5.9834	-6.72371	-0.740312
79023	NUP37	0.220663	-0.518935	-0.739598
116238	TLCD1	-0.155629	-0.893714	-0.738085
1743	DLST	-3.06138	-3.79885	-0.737474
3954	LETM1	-2.42755	-3.16417	-0.736612
23386	NUDCD3	-4.1476	-4.8837	-0.736098
89910	UBE3B	-0.746692	-1.4823	-0.735605
26229	B3GAT3	-0.463594	-1.1988	-0.735207
65982	ZSCAN18	0.183777	-0.550286	-0.734063
149951	COMMD7	0.0369008	-0.696155	-0.733056
29985	SLC39A3	-0.49803	-1.23097	-0.732945
1677	DFFB	-0.710849	-1.44277	-0.731917
84787	KMT5C	0.23555	-0.496251	-0.731801
79960	JADE1	0.710771	-0.0207333	-0.731504
8546	AP3B1	0.514281	-0.216791	-0.731072
7385	UQCRC2	-4.4315	-5.16211	-0.730603
6490	PMEL	1.05911	0.329183	-0.729926
9266	CYTH2	-0.413061	-1.14258	-0.72952
50804	MYEF2	-0.202959	-0.932245	-0.729286
54813	KLHL28	0.169926	-0.559121	-0.729047
9688	NUP93	-2.52471	-3.25349	-0.72878
57567	ZNF319	0.671272	-0.0573859	-0.728658
8703	B4GALT3	-0.2155	-0.943996	-0.728496
10721	POLQ	-0.28147	-1.00973	-0.728257
8702	B4GALT4	0.573278	-0.154979	-0.728257
3364	HUS1	-5.91854	-6.64614	-0.727593
201181	ZNF385C	-0.969441	-1.6965	-0.727062
9126	SMC3	-3.36154	-4.08765	-0.726117
2634	GBP2	1.11078	0.384871	-0.725907
90407	TMEM41A	-2.26442	-2.98994	-0.725525
246329	STAC3	-0.727709	-1.4532	-0.725488
11262	SP140	-0.255332	-0.980317	-0.724985
84164	ASCC2	-1.72185	-2.44655	-0.724702
64753	CCDC136	-0.547961	-1.27237	-0.724412
25923	ATL3	0.19376	-0.530373	-0.724133
28973	MRPS18B	-2.86488	-3.58899	-0.724107
7408	VASP	0.0082205	-0.715727	-0.723948
2079	ERH	-2.25474	-2.97851	-0.723771
90525	SHF	0.429703	-0.29395	-0.723652
55016	MARCHF1	1.17694	0.453339	-0.723605
6092	ROBO2	1.25688	0.533277	-0.723603
60343	FAM3A	1.98644	1.26353	-0.722914
79576	NKAP	-1.65176	-2.37442	-0.722653
4520	MTF1	-1.22194	-1.94427	-0.722324
1497	CTNS	0.163997	-0.558241	-0.722237
50615	IL21R	0.106977	-0.614945	-0.721922
56897	WRNIP1	0.0782665	-0.643144	-0.72141
55689	YEATS2	-2.40785	-3.12795	-0.720095
196528	ARID2	-1.82114	-2.54067	-0.71953
738	VPS51	-4.72787	-5.44599	-0.718118
10567	RABAC1	0.480359	-0.237494	-0.717853
1350	COX7C	-2.57904	-3.29643	-0.717389
285521	COX18	0.320003	-0.396703	-0.716706
55290	BRF2	-0.451785	-1.16804	-0.716257
283742	FAM98B	-1.24993	-1.96605	-0.716119
3157	HMGCS1	-7.20358	-7.91917	-0.715594
51018	RRP15	-1.92183	-2.63712	-0.715295
55020	TTC38	-0.274661	-0.988718	-0.714058
8704	B4GALT2	-1.08119	-1.79465	-0.713454
55621	TRMT1	-1.26462	-1.97672	-0.712096
10102	TSFM	-3.10325	-3.81514	-0.711889
57589	RIC1	-4.07187	-4.7824	-0.71053
1603	DAD1	-6.15364	-6.86406	-0.710414
10772	SRSF10	-5.32196	-6.03202	-0.710061
79724	ZNF768	0.841967	0.132664	-0.709302
79624	ARMT1	0.767652	0.0590033	-0.708649
81892	SLIRP	-0.291513	-1.00007	-0.70856
8859	STK19	-0.688307	-1.39649	-0.708179
26054	SENP6	-0.548099	-1.25628	-0.708177
5997	RGS2	0.952929	0.247826	-0.705103
54619	CCNJ	0.50348	-0.201494	-0.704974
440145	MZT1	-2.43903	-3.1431	-0.704062
55781	RIOK2	-1.82906	-2.53303	-0.703966
114991	ZNF618	0.168544	-0.535259	-0.703803
10856	RUVBL2	-3.89568	-4.59909	-0.703408
29959	NRBP1	-2.71884	-3.42178	-0.70294
7625	ZNF74	-1.88729	-2.58921	-0.701921
84261	FBXW9	-1.42311	-2.12327	-0.700155
23480	SEC61G	-2.36632	-3.06627	-0.699948
23594	ORC6	-3.83262	-4.5325	-0.699881
133522	PPARGC1B	0.56153	-0.137796	-0.699326
57479	PRR12	-0.973331	-1.67256	-0.699228
51	ACOX1	-0.805549	-1.50448	-0.698929
1794	DOCK2	0.753165	0.0552252	-0.69794
10199	MPHOSPH10	-1.72409	-2.42193	-0.697839
55728	N4BP2	-0.557253	-1.25492	-0.697665
6780	STAU1	-0.91928	-1.61561	-0.696332
8837	CFLAR	-1.25129	-1.94752	-0.696229
5527	PPP2R5C	-0.565417	-1.26153	-0.696109
23041	MON2	-0.766549	-1.46258	-0.696029
8239	USP9X	-4.20002	-4.89589	-0.695876
7936	NELFE	-0.452228	-1.14801	-0.695786
7770	ZNF227	1.17297	0.477225	-0.695748
23369	PUM2	0.0997446	-0.595954	-0.695699
728568	UQCC6	0.874678	0.179055	-0.695623
126375	ZNF792	0.138128	-0.557206	-0.695334
4796	TONSL	-1.28611	-1.9813	-0.695189
7862	BRPF1	-2.92589	-3.62106	-0.695163
22845	DOLK	-5.87467	-6.56973	-0.695058
226	ALDOA	-7.06186	-7.75678	-0.694918
121268	RHEBL1	-0.0261784	-0.720947	-0.694769
8572	PDLIM4	0.0116371	-0.682675	-0.694312
3300	DNAJB2	-0.0518296	-0.745918	-0.694089
3619	INCENP	-2.22298	-2.91682	-0.693837
148206	ZNF714	-0.526459	-1.21852	-0.692057
6821	SUOX	-0.604949	-1.29688	-0.691934
3071	NCKAP1L	-1.03472	-1.72661	-0.691897
9884	LRRC37A	-2.3918	-3.08306	-0.691258
64077	LHPP	0.115632	-0.575224	-0.690856
79612	NAA16	0.0620631	-0.628623	-0.690686
64718	UNKL	0.440711	-0.249503	-0.690214
23231	SEL1L3	0.690113	0.00066761	-0.689445
348158	ACSM2B	1.37052	0.681233	-0.689292
1719	DHFR	-5.34523	-6.03447	-0.689248
80209	PROSER1	0.804752	0.116329	-0.688423
25807	RHBDD3	0.0188183	-0.669185	-0.688003
3482	IGF2R	1.21341	0.525473	-0.687937
9374	PPT2	-0.0363224	-0.723475	-0.687153
116842	LEAP2	0.356175	-0.330691	-0.686866
116228	COX20	-5.13558	-5.82212	-0.686542
339230	CCDC137	-2.12317	-2.80919	-0.686026
84316	NAA38	-2.01681	-2.70274	-0.685926
147968	CAPN12	-0.444964	-1.1303	-0.685332
22993	HMGXB3	-2.52268	-3.20751	-0.684831
2116	ETV2	0.044017	-0.640604	-0.684621
3628	INPP1	0.0658167	-0.61808	-0.683896
7678	ZNF124	1.24722	0.563796	-0.68342
25870	SUMF2	-0.560816	-1.24416	-0.683348
10471	PFDN6	-3.63002	-4.31321	-0.683193
54584	GNB1L	-3.58597	-4.26891	-0.682943
25855	BRMS1	-1.61107	-2.29366	-0.682596
112950	MED8	-4.8702	-5.55181	-0.681609
9894	TELO2	-5.51703	-6.19674	-0.679708
84749	USP30	0.134858	-0.544626	-0.679484
8575	PRKRA	-0.585086	-1.2645	-0.679416
83480	PUS3	-1.96147	-2.64068	-0.679212
23534	TNPO3	-2.19544	-2.87387	-0.678428
10009	ZBTB33	0.53226	-0.145941	-0.678201
9132	KCNQ4	0.150535	-0.527623	-0.678158
253639	ZNF620	-0.712132	-1.38969	-0.677561
200159	SPMIP3	-0.425021	-1.10187	-0.676851
5720	PSME1	0.216906	-0.459786	-0.676692
10868	USP20	-0.69636	-1.37282	-0.676464
414919	C8orf82	0.453381	-0.22304	-0.67642
221955	DAGLB	0.18173	-0.49464	-0.67637
1778	DYNC1H1	-2.44165	-3.11545	-0.673801
25782	RAB3GAP2	-0.809616	-1.48313	-0.673517
29117	BRD7	-3.14168	-3.81515	-0.673472
28977	MRPL42	-2.93999	-3.6134	-0.673417
10528	NOP56	-4.48906	-5.16206	-0.672992
64151	NCAPG	-3.00295	-3.67591	-0.672966
128312	H2BC26	0.0461508	-0.62669	-0.672841
22908	SACM1L	-3.74121	-4.41344	-0.67223
57662	CAMSAP3	0.0126449	-0.65904	-0.671685
23338	JADE2	-1.10254	-1.77393	-0.671384
79786	KLHL36	0.117333	-0.553377	-0.670709
160897	GPR180	0.981193	0.310736	-0.670457
29100	TMEM208	-0.697962	-1.36819	-0.670226
54521	WDR44	-0.922161	-1.59137	-0.669208
29127	RACGAP1	-2.23371	-2.90285	-0.669142
4685	NCAM2	0.985743	0.31667	-0.669073
90576	ZNF799	0.854379	0.185419	-0.66896
85315	PAQR8	0.10029	-0.568419	-0.668709
220213	OTUD1	1.55502	0.886566	-0.668457
59338	PLEKHA1	1.29745	0.629579	-0.667867
3337	DNAJB1	-0.685782	-1.35289	-0.667109
10219	KLRG1	-0.256347	-0.921791	-0.665444
8519	IFITM1	-2.01682	-2.67941	-0.66258
79796	ALG9	-0.707804	-1.36979	-0.661982
1915	EEF1A1	-4.55489	-5.21661	-0.661717
3608	ILF2	-4.87695	-5.53821	-0.661256
23474	ETHE1	-0.461902	-1.12289	-0.660985
79165	LENG1	-2.40859	-3.06951	-0.660923
55907	CMAS	-4.04986	-4.71024	-0.660378
57085	AGTRAP	0.172736	-0.487615	-0.660351
89790	SIGLEC10	-0.0899816	-0.750185	-0.660203
80167	ABHD18	1.84509	1.18501	-0.660077
51121	RPL26L1	-1.86579	-2.52573	-0.659942
55850	USE1	-0.831585	-1.49111	-0.659525
757	TMEM50B	-0.562172	-1.22092	-0.658748
6229	RPS24	-4.79637	-5.45511	-0.658735
729092	AGAP5	-2.32302	-2.98171	-0.658689
9649	RALGPS1	0.476847	-0.181659	-0.658506
7620	ZNF69	-0.661416	-1.31907	-0.657656
83862	TMEM120A	1.04879	0.391148	-0.657641
84331	MCRIP2	-0.814298	-1.47173	-0.657431
106865373	GET1-SH3BGR	0.150732	-0.505997	-0.656729
6904	TBCD	-2.72047	-3.37711	-0.656639
84135	UTP15	-3.43729	-4.09374	-0.656455
83549	UCK1	-1.42078	-2.07596	-0.655179
9533	POLR1C	-5.63932	-6.29347	-0.654149
23126	POGZ	0.360291	-0.293504	-0.653794
2317	FLNB	1.01525	0.36188	-0.65337
10432	RBM14	-1.02654	-1.67964	-0.653097
10383	TUBB4B	-2.19769	-2.85008	-0.652398
81831	NETO2	-1.15488	-1.80682	-0.651938
92797	HELB	0.881049	0.229664	-0.651385
83990	BRIP1	-1.84172	-2.49258	-0.650861
29954	POMT2	-0.316072	-0.966442	-0.65037
200030	NBPF11	-1.07449	-1.7244	-0.649916
9589	WTAP	-1.55518	-2.2042	-0.649013
6390	SDHB	-4.42882	-5.07741	-0.648594
119	ADD2	0.500749	-0.147101	-0.64785
166815	TIGD2	1.75875	1.11103	-0.647725
197258	FCSK	1.00292	0.355273	-0.647644
8795	TNFRSF10B	-0.111617	-0.758497	-0.64688
6141	RPL18	-2.74016	-3.38688	-0.646715
9815	GIT2	-0.597642	-1.2441	-0.646456
8729	GBF1	-3.25891	-3.90509	-0.646186
29789	OLA1	-3.70221	-4.34839	-0.646171
147912	SIX5	-0.143396	-0.789498	-0.646103
10135	NAMPT	-3.49937	-4.14489	-0.645514
168455	CCDC71L	-4.54699	-5.19228	-0.645297
57037	ANKMY2	1.23621	0.591012	-0.645195
54823	SWT1	0.505964	-0.138805	-0.644769
130617	ZFAND2B	0.381398	-0.263081	-0.644478
80233	FAAP100	-5.7641	-6.40785	-0.643745
23117	NPIPB3	-0.513688	-1.1571	-0.643416
4076	CAPRIN1	-3.47228	-4.11565	-0.643368
23371	TNS2	0.123176	-0.520154	-0.64333
23060	ZNF609	-1.3233	-1.96657	-0.643273
64682	ANAPC1	-3.49601	-4.13924	-0.643228
3276	PRMT1	-7.2877	-7.93092	-0.643219
9125	CNOT9	-1.85526	-2.49813	-0.64287
79794	SPRING1	-2.51862	-3.16129	-0.64266
375189	PFN4	0.256749	-0.384175	-0.640924
2332	FMR1	-0.540351	-1.18028	-0.639926
79001	VKORC1	0.594139	-0.045575	-0.639714
51501	HIKESHI	0.535426	-0.103991	-0.639417
11176	BAZ2A	-0.74272	-1.38209	-0.63937
57794	SUGP1	-0.871418	-1.50969	-0.638276
11044	TENT4A	-0.285638	-0.92336	-0.637722
79657	RPAP3	-2.09318	-2.73078	-0.637601
57226	LYRM2	-1.28671	-1.92428	-0.637568
7392	USF2	-2.20746	-2.84406	-0.636599
79003	MIS12	-1.71356	-2.34959	-0.636031
25980	AAR2	-0.869038	-1.50501	-0.635974
4361	MRE11	-2.05874	-2.6945	-0.63576
11093	ADAMTS13	-0.946975	-1.58237	-0.635398
10956	OS9	-0.689743	-1.32347	-0.633728
7072	TIA1	0.111514	-0.521738	-0.633252
6144	RPL21	-4.03432	-4.66754	-0.633223
64417	TMEM267	0.672218	0.0391189	-0.633099
10200	MPHOSPH6	-0.0701201	-0.703137	-0.633017
1646	AKR1C2	0.0840976	-0.548698	-0.632796
26031	OSBPL3	0.870013	0.237447	-0.632567
22924	MAPRE3	0.0814974	-0.550885	-0.632382
23168	RTF1	-2.33999	-2.97055	-0.630561
55741	EDEM2	-0.472938	-1.10309	-0.630156
79158	GNPTAB	0.447053	-0.182657	-0.62971
23291	FBXW11	-4.98967	-5.61921	-0.62954
54967	CT55	0.903247	0.273989	-0.629258
51427	ZNF107	0.677302	0.0483289	-0.628973
3156	HMGCR	-0.190535	-0.818013	-0.627478
727800	RNF208	-0.283102	-0.910354	-0.627251
55201	MAP1S	0.229643	-0.397548	-0.627191
23165	NUP205	-2.01947	-2.64601	-0.626542
80306	MED28	-0.679085	-1.30472	-0.625635
23462	HEY1	-0.479237	-1.10484	-0.6256
51258	MRPL51	-3.2333	-3.85869	-0.625388
80758	PRR7	-1.09343	-1.7188	-0.625376
1748	DLX4	-0.301192	-0.925606	-0.624415
51726	DNAJB11	1.16918	0.54501	-0.624167
51643	TMBIM4	0.479706	-0.144459	-0.624165
93343	MVB12A	0.24716	-0.376471	-0.623631
5601	MAPK9	0.416663	-0.206441	-0.623104
29893	PSMC3IP	-4.19056	-4.81345	-0.622891
79699	ZYG11B	0.227132	-0.39569	-0.622822
25973	PARS2	-1.77912	-2.40119	-0.622067
79095	BBLN	-0.692989	-1.31364	-0.62065
22796	COG2	-2.78429	-3.40489	-0.620598
25896	INTS7	-2.10473	-2.72476	-0.620033
7327	UBE2G2	-3.89377	-4.51359	-0.61982
3569	IL6	0.40996	-0.209163	-0.619123
23157	SEPTIN6	1.28955	0.671095	-0.618451
10574	CCT7	-6.32978	-6.94765	-0.617871
7314	UBB	-0.802131	-1.41976	-0.617632
157697	ERICH1	0.527758	-0.089848	-0.617606
10773	ZBTB6	-0.605916	-1.22345	-0.617531
55193	PBRM1	-2.19356	-2.81053	-0.616964
148808	MFSD4A	1.03816	0.421423	-0.616738
4849	CNOT3	-2.61609	-3.23275	-0.616666
81621	KAZALD1	0.834479	0.218733	-0.615746
129563	DIS3L2	-1.13018	-1.74514	-0.614959
11019	LIAS	-3.66222	-4.27648	-0.614263
54908	SPDL1	-2.01856	-2.63268	-0.614116
55152	DALRD3	-1.29743	-1.91145	-0.614019
9456	HOMER1	-0.28889	-0.902794	-0.613904
286336	FAM78A	-5.57137	-6.18514	-0.613778
92714	ARRDC1	-0.148096	-0.761295	-0.6132
54976	ADISSP	-0.128087	-0.740851	-0.612765
22934	RPIA	-4.6676	-5.28034	-0.612744
9419	CRIPT	0.858686	0.246239	-0.612447
25873	RPL36	-4.73414	-5.34579	-0.611649
64419	MTMR14	-0.714149	-1.32555	-0.611397
21	ABCA3	-0.0264869	-0.6378	-0.611313
56947	MFF	-1.14814	-1.75905	-0.610912
51002	TPRKB	-1.81261	-2.42345	-0.61084
127933	UHMK1	-0.388233	-0.998397	-0.610164
11135	CDC42EP1	0.364672	-0.245162	-0.609835
80210	ARMC9	0.913165	0.30338	-0.609784
1384	CRAT	-0.32182	-0.931343	-0.609523
56616	DIABLO	2.34287	1.73466	-0.608202
115557	ARHGEF25	-0.328631	-0.936414	-0.607783
3015	H2AZ1	-1.79509	-2.4024	-0.607312
100131801	PET100	-0.24077	-0.847634	-0.606864
642799	NPIPA2	-0.0102147	-0.616761	-0.606546
3931	LCAT	-0.031625	-0.638078	-0.606453
6603	SMARCD2	-0.445111	-1.05127	-0.606163
64121	RRAGC	-0.228498	-0.834613	-0.606116
9121	SLC16A5	0.0750787	-0.5307	-0.605778
7905	REEP5	1.11154	0.506138	-0.605402
79819	DNAI4	0.235439	-0.369712	-0.605151
126014	OSCAR	-0.657403	-1.26232	-0.604921
1428	CRYM	-0.12904	-0.733514	-0.604474
526	ATP6V1B2	-4.59434	-5.19843	-0.604091
23210	JMJD6	-2.55467	-3.15824	-0.603567
55818	KDM3A	0.681203	0.0777622	-0.603441
154141	MBOAT1	-0.432971	-1.03516	-0.602188
6418	SET	-0.735985	-1.33781	-0.601823
9329	GTF3C4	-2.5692	-3.17099	-0.60179
60685	ZFAND3	-0.144738	-0.74643	-0.601693
6632	SNRPD1	-5.62889	-6.23022	-0.601327
9825	SPATA2	0.214303	-0.387011	-0.601314
160428	ALDH1L2	0.366679	-0.234108	-0.600787
8505	PARG	-1.52604	-2.12681	-0.600764
2197	FAU	-5.82718	-6.42767	-0.600489
7132	TNFRSF1A	0.721475	0.121762	-0.599713
83982	IFI27L2	0.54255	-0.0569335	-0.599484
84250	SLF1	-0.762664	-1.3618	-0.599135
6303	SAT1	1.04154	0.443381	-0.598157
7525	YES1	-0.72403	-1.32122	-0.597186
57504	MTA3	-1.23846	-1.83533	-0.596865
1072	CFL1	-2.03127	-2.62769	-0.596413
84450	ZNF512	-0.00940733	-0.605611	-0.596204
84920	ALG10	-0.143099	-0.738921	-0.595823
6500	SKP1	-3.4334	-4.02911	-0.595707
4069	LYZ	0.30479	-0.290868	-0.595657
10946	SF3A3	-1.28898	-1.8846	-0.595616
9791	PTDSS1	0.506614	-0.0888403	-0.595454
2624	GATA2	-1.12552	-1.72077	-0.595255
90522	YIF1B	-0.0764637	-0.671124	-0.594661
283489	CHAMP1	-0.86908	-1.46348	-0.594398
84146	ZNF644	-0.128712	-0.723006	-0.594294
27257	LSM1	-2.43502	-3.02834	-0.593316
3299	HSF4	-0.0929917	-0.686291	-0.5933
1656	DDX6	-4.41623	-5.00948	-0.593245
642475	MROH6	-0.943943	-1.53708	-0.593141
5562	PRKAA1	0.10955	-0.4835	-0.593049
65991	FUNDC2	-0.128011	-0.720818	-0.592807
138429	PIP5KL1	-1.05928	-1.65204	-0.592757
56478	EIF4ENIF1	-3.60404	-4.19648	-0.592447
92255	LMBRD2	-0.280927	-0.87308	-0.592153
167227	DCP2	-2.08194	-2.67386	-0.591916
5209	PFKFB3	0.532877	-0.0586852	-0.591563
10130	PDIA6	0.960271	0.368825	-0.591446
5025	P2RX4	-0.623329	-1.21477	-0.591443
55179	FAIM	0.370338	-0.221024	-0.591363
51291	GMIP	0.343227	-0.247555	-0.590782
150737	IFT70B	-0.57698	-1.16705	-0.590072
3182	HNRNPAB	-1.19069	-1.78054	-0.589842
272	AMPD3	0.157245	-0.432306	-0.589551
100128731	OST4	1.14525	0.555794	-0.589459
81853	TMEM14B	-0.320207	-0.909634	-0.589427
8548	BLZF1	1.11183	0.522717	-0.589112
1737	DLAT	1.85205	1.26299	-0.589059
23211	ZC3H4	-1.46757	-2.05641	-0.588832
200765	TIGD1	0.769806	0.181031	-0.588774
474343	SPIN2B	1.32441	0.736725	-0.587682
92745	SLC38A5	-1.53286	-2.12031	-0.587449
5294	PIK3CG	-0.721413	-1.3074	-0.585992
3223	HOXC6	-0.0244278	-0.61041	-0.585982
84522	JAGN1	1.06273	0.476931	-0.585798
203245	NAIF1	-0.763404	-1.34891	-0.585506
5611	DNAJC3	1.91133	1.32607	-0.585257
63027	SLC22A23	0.358635	-0.225324	-0.583959
79000	AUNIP	0.094796	-0.488972	-0.583768
2288	FKBP4	-0.203844	-0.787355	-0.583511
23557	SNAPIN	-0.885723	-1.46879	-0.583068
203286	ANKS6	-0.461082	-1.04369	-0.582613
57599	WDR48	-1.29568	-1.87818	-0.582497
3159	HMGA1	-3.86541	-4.44772	-0.582311
8451	CUL4A	-0.860015	-1.44192	-0.581903
7091	TLE4	0.226048	-0.35551	-0.581557
403	ARL3	0.432017	-0.148762	-0.580779
148252	DIRAS1	1.25815	0.678013	-0.580141
80146	UXS1	-0.827599	-1.40731	-0.579709
7137	TNNI3	0.0933292	-0.486243	-0.579572
84060	RBM48	-1.41956	-1.99906	-0.579502
5594	MAPK1	-3.38856	-3.96794	-0.579376
5429	POLH	-0.761695	-1.34102	-0.579324
23658	LSM5	-1.73047	-2.30959	-0.579122
23094	SIPA1L3	-0.234016	-0.812588	-0.578572
25778	DSTYK	-0.872813	-1.45133	-0.578515
29886	SNX8	-0.153579	-0.731733	-0.578153
56994	CHPT1	-0.00523448	-0.583194	-0.577959
57650	CIP2A	-2.4683	-3.0458	-0.577495
5162	PDHB	1.49404	0.916965	-0.57707
30819	KCNIP2	0.371649	-0.204694	-0.576343
55255	WDR41	-1.20729	-1.78356	-0.576269
9111	NMI	0.74006	0.163911	-0.576149
5204	PFDN5	-4.87148	-5.4475	-0.576025
283989	TSEN54	-1.5107	-2.08645	-0.575746
83787	ARMC10	0.00738203	-0.568073	-0.575455
5935	RBM3	-0.109218	-0.684527	-0.575309
22828	SCAF8	-2.22098	-2.79619	-0.575206
2992	GYG1	0.476242	-0.098867	-0.575109
54873	PALMD	0.449863	-0.125239	-0.575102
3838	KPNA2	-1.68088	-2.25512	-0.574246
51026	GOLT1B	-0.0660446	-0.640014	-0.573969
101	ADAM8	0.425832	-0.147934	-0.573767
6738	RO60	-1.08215	-1.65581	-0.573666
80724	ACAD10	-0.493971	-1.06719	-0.573219
54776	PPP1R12C	0.583766	0.0106984	-0.573068
83999	KREMEN1	-0.410779	-0.98379	-0.573012
221302	ZUP1	0.244146	-0.328537	-0.572683
134266	GRPEL2	0.48708	-0.0851195	-0.5722
56928	SPPL2B	1.18643	0.614398	-0.572027
55744	COA1	0.0170193	-0.554937	-0.571956
23141	ANKLE2	-3.0802	-3.6521	-0.571905
55749	CCAR1	-2.29631	-2.86803	-0.571716
55565	ZNF821	0.410863	-0.160667	-0.571529
9127	P2RX6	-3.86006	-4.43079	-0.570729
7543	ZFX	-2.29202	-2.86237	-0.570356
92799	SHKBP1	-1.30533	-1.87561	-0.570282
51003	MED31	-1.79157	-2.36174	-0.570168
9735	KNTC1	-3.32843	-3.89829	-0.569859
63925	ZNF335	-1.69834	-2.26815	-0.569818
84962	AJUBA	1.21371	0.644044	-0.569669
10658	CELF1	-2.98904	-3.55853	-0.569487
10420	TESK2	-0.276845	-0.845772	-0.568928
4848	CNOT2	-3.07761	-3.64634	-0.568734
6566	SLC16A1	-3.59733	-4.1657	-0.568366
6660	SOX5	-0.465084	-1.03334	-0.568258
53981	CPSF2	-4.43748	-5.00568	-0.568202
84818	IL17RC	0.183162	-0.384881	-0.568044
79586	CHPF	0.991624	0.423624	-0.568
7745	ZKSCAN8	0.153648	-0.413845	-0.567493
222223	ELAPOR2	0.488169	-0.0791575	-0.567326
5066	PAM	0.4201	-0.146966	-0.567066
57187	THOC2	-2.46996	-3.0368	-0.566842
112858	TP53RK	-4.16876	-4.73552	-0.566766
118424	UBE2J2	-1.68918	-2.2556	-0.566417
79850	TLCD3A	-0.594502	-1.16066	-0.566156
118426	BORCS5	-0.0182991	-0.583675	-0.565376
60526	LDAH	0.0579415	-0.507372	-0.565314
51567	TDP2	1.15503	0.58983	-0.565197
55342	STRBP	0.40749	-0.157602	-0.565093
6897	TARS1	-2.94671	-3.51177	-0.565063
342931	RFPL4A	-0.257653	-0.822115	-0.564462
9563	H6PD	0.147368	-0.41694	-0.564308
1355	COX15	-4.79884	-5.36313	-0.564296
5742	PTGS1	-1.0189	-1.5831	-0.564204
643853	TMPPE	-0.250971	-0.815134	-0.564163
79876	UBA5	-1.12702	-1.691	-0.563978
4522	MTHFD1	-6.20914	-6.77307	-0.563931
1615	DARS1	-4.20065	-4.7644	-0.563751
80145	THOC7	-1.09598	-1.6596	-0.56362
55638	SYBU	-0.662998	-1.22622	-0.563224
91012	CERS5	0.172525	-0.390606	-0.563131
647135	SRGAP2B	1.26474	0.701664	-0.563073
10780	ZNF234	0.0791373	-0.483894	-0.563031
59348	ZNF350	0.0587788	-0.5037	-0.562479
80709	AKNA	-0.955455	-1.51723	-0.561772
6881	TAF10	-2.48257	-3.04434	-0.561763
79727	LIN28A	0.71151	0.150133	-0.561377
196294	IMMP1L	0.578058	0.0167259	-0.561332
9212	AURKB	-3.29305	-3.85434	-0.561293
128977	C22orf39	-2.81997	-3.38098	-0.561011
28981	IFT81	0.215964	-0.344988	-0.560952
139596	UPRT	0.697549	0.136835	-0.560714
23545	ATP6V0A2	0.0808463	-0.479827	-0.560673
55623	THUMPD1	0.479843	-0.0804978	-0.560341
57711	ZNF529	0.387761	-0.172527	-0.560288
153733	CCDC112	0.45655	-0.1034	-0.55995
10180	RBM6	0.0708241	-0.488965	-0.559789
22901	ARSG	-0.0691248	-0.628817	-0.559692
3710	ITPR3	-1.18226	-1.74188	-0.55962
6129	RPL7	-3.88158	-4.44115	-0.559568
51072	MEMO1	-0.601204	-1.16077	-0.559562
7009	TMBIM6	0.32232	-0.237192	-0.559511
11067	DEPP1	-0.956216	-1.51504	-0.558829
55872	PBK	0.764668	0.206107	-0.55856
27125	AFF4	-0.0498396	-0.608086	-0.558246
9172	MYOM2	0.30243	-0.255272	-0.557702
8814	CDKL1	0.663454	0.10583	-0.557624
8562	DENR	-3.57969	-4.13685	-0.557161
5201	PFDN1	-2.88717	-3.44432	-0.557145
79631	EFL1	-1.84072	-2.39738	-0.556661
9716	AQR	-3.66892	-4.22533	-0.556414
6760	SS18	0.545857	-0.010548	-0.556405
54955	AIRIM	-4.4332	-4.98893	-0.555733
8846	ALKBH1	0.832723	0.277556	-0.555167
5027	P2RX7	0.241152	-0.313983	-0.555135
150383	CDPF1	0.449727	-0.10465	-0.554377
402	ARL2	-2.74004	-3.29434	-0.554299
9416	DDX23	-4.70407	-5.25821	-0.554141
146956	EME1	0.488166	-0.0659525	-0.554119
79074	C2orf49	0.146351	-0.40771	-0.55406
127018	LYPLAL1	0.86673	0.312958	-0.553772
113263	GLCCI1	0.0672561	-0.486125	-0.553381
56052	ALG1	-4.85993	-5.41296	-0.553029
389072	PLEKHM3	0.594491	0.0415914	-0.5529
283349	RASSF3	1.07169	0.518802	-0.552885
120071	LARGE2	-0.103801	-0.655771	-0.551971
8140	SLC7A5	-4.06492	-4.61663	-0.551707
10898	CPSF4	-2.39863	-2.94989	-0.551258
55683	KANSL3	-2.71385	-3.2648	-0.55095
8683	SRSF9	-0.787232	-1.33814	-0.550912
55596	ZCCHC8	-4.35469	-4.9051	-0.550418
154743	BMT2	0.453404	-0.0969227	-0.550326
91523	PCED1B	0.291095	-0.258927	-0.550023
387103	CENPW	-2.76966	-3.31916	-0.549499
115353	LRRC42	-0.346211	-0.89549	-0.549279
5424	POLD1	-1.75787	-2.30706	-0.549184
55854	ZC3H15	-0.804352	-1.35341	-0.549056
3795	KHK	0.0880963	-0.460607	-0.548703
117177	RAB3IP	0.691501	0.143411	-0.54809
29896	TRA2A	0.446167	-0.101828	-0.547995
7332	UBE2L3	-2.37982	-2.9271	-0.547286
22995	CEP152	-0.897645	-1.44474	-0.547094
55363	HEMGN	0.617466	0.070521	-0.546945
79672	FN3KRP	0.286046	-0.260011	-0.546057
54828	BCAS3	-0.32806	-0.874074	-0.546014
57680	CHD8	-4.03638	-4.58189	-0.545507
59082	CARD18	0.823711	0.279283	-0.544427
57182	ANKRD50	0.607961	0.063556	-0.544405
200424	TET3	0.0800486	-0.464051	-0.5441
22906	TRAK1	0.260423	-0.28363	-0.544053
29888	STRN4	-1.27096	-1.81421	-0.543244
1788	DNMT3A	1.33177	0.788672	-0.543098
9925	ZBTB5	0.27562	-0.267269	-0.542889
137075	CLDN23	1.23125	0.688652	-0.542597
7920	ABHD16A	-1.52674	-2.06922	-0.542482
55509	BATF3	0.249205	-0.29314	-0.542345
84126	ATRIP	-4.29819	-4.84052	-0.542332
6536	SLC6A9	-0.323501	-0.864982	-0.541482
4597	MVD	-4.15973	-4.70119	-0.541464
10220	GDF11	-0.0109453	-0.55194	-0.540995
54460	MRPS21	-4.44291	-4.98363	-0.540722
79339	OR51B4	0.144073	-0.3966	-0.540674
5130	PCYT1A	-3.52099	-4.06156	-0.540569
8721	EDF1	-0.0404425	-0.580966	-0.540524
6894	TARBP1	0.64916	0.109368	-0.539792
51635	DHRS7	0.347192	-0.192465	-0.539656
64225	ATL2	-4.14203	-4.68167	-0.539639
80119	PIF1	0.147326	-0.392188	-0.539514
6187	RPS2	-2.26761	-2.80701	-0.539407
54497	HEATR5B	0.178217	-0.360748	-0.538965
4085	MAD2L1	0.320255	-0.218334	-0.53859
10023	FRAT1	0.145548	-0.3929	-0.538448
55540	IL17RB	-0.783609	-1.32196	-0.538346
129880	BBS5	-0.34578	-0.883718	-0.537938
729991	BORCS8	-0.724188	-1.26198	-0.537788
10691	GMEB1	-2.4539	-2.99144	-0.537536
56990	CDC42SE2	0.0826142	-0.454629	-0.537243
581	BAX	-0.377084	-0.914127	-0.537043
84899	TMTC4	0.390988	-0.145749	-0.536737
56259	CTNNBL1	-3.98032	-4.51685	-0.536531
89839	ARHGAP11B	-0.682147	-1.21854	-0.536391
282809	POC1B	0.408497	-0.127337	-0.535834
116113	FOXP4	-1.42916	-1.96496	-0.535796
7203	CCT3	-4.95933	-5.49486	-0.535533
374618	TEX9	0.569368	0.0342876	-0.535081
55957	LIN37	-1.26647	-1.80148	-0.53501
80818	ZNF436	-0.697407	-1.2321	-0.534691
8813	DPM1	-0.224727	-0.759229	-0.534502
162962	ZNF836	0.079081	-0.455246	-0.534327
79862	ZNF669	0.57795	0.0437036	-0.534247
5987	TRIM27	-2.28197	-2.81614	-0.534179
442247	RFPL4B	-0.627198	-1.16134	-0.534141
56204	ATOSA	1.12972	0.595635	-0.534086
123169	LEO1	-3.05384	-3.58754	-0.533707
11243	PMF1	-4.35828	-4.89174	-0.533462
79896	THNSL1	1.23347	0.700055	-0.533411
3043	HBB	-0.032268	-0.565196	-0.532928
2897	GRIK1	-0.134587	-0.667271	-0.532684
5431	POLR2B	-1.80978	-2.34197	-0.532192
5194	PEX13	-2.85831	-3.39045	-0.532133
10652	YKT6	-4.61287	-5.14445	-0.53158
552889	ATXN7L3B	0.0776127	-0.453782	-0.531395
8334	H2AC6	-2.19792	-2.72904	-0.53112
283383	ADGRD1	1.01788	0.486799	-0.531082
2571	GAD1	-0.548806	-1.07943	-0.530627
26519	TIMM10	-6.4523	-6.98266	-0.530353
64582	GPR135	0.94266	0.412511	-0.530149
9039	UBA3	-4.37277	-4.90275	-0.52998
6601	SMARCC2	-1.42592	-1.95585	-0.529928
9647	PPM1F	-3.63919	-4.16898	-0.529786
55015	PRPF39	-0.613826	-1.14327	-0.529445
5684	PSMA3	-3.41863	-3.94807	-0.529441
23360	FNBP4	-2.60604	-3.13515	-0.529112
2014	EMP3	0.257207	-0.271659	-0.528866
84266	ALKBH7	-0.711065	-1.23971	-0.528648
51075	TMX2	-1.72908	-2.25754	-0.528455
55280	CWF19L1	-1.41377	-1.94181	-0.528033
9991	PTBP3	-0.68273	-1.21073	-0.528002
29079	MED4	-3.55053	-4.07792	-0.527391
9889	ZBED4	0.449366	-0.0779586	-0.527325
114112	TXNRD3	0.825418	0.298577	-0.526841
25939	SAMHD1	-0.173641	-0.700011	-0.52637
63908	NAPB	-0.459524	-0.985609	-0.526085
6925	TCF4	0.577047	0.0514568	-0.52559
55778	ZNF839	0.691201	0.166238	-0.524963
3329	HSPD1	-5.41836	-5.94311	-0.524756
2178	FANCE	-4.88011	-5.40485	-0.52474
51239	ANKRD39	1.1879	0.663324	-0.524577
84681	HINT2	0.181831	-0.342694	-0.524525
11137	PWP1	-3.22569	-3.75013	-0.524442
2305	FOXM1	-1.84536	-2.36968	-0.524317
79693	YRDC	-4.43446	-4.95862	-0.524152
64167	ERAP2	0.745695	0.221994	-0.523701
4059	BCAM	-1.11007	-1.63364	-0.523568
88745	RRP36	-1.41244	-1.93549	-0.523052
369	ARAF	-0.971631	-1.49459	-0.522961
56949	XAB2	-3.45644	-3.97907	-0.522633
10464	PIBF1	0.95214	0.429806	-0.522334
81	ACTN4	-1.02229	-1.54399	-0.521704
7181	NR2C1	-0.450144	-0.971765	-0.521621
945	CD33	0.0168116	-0.504467	-0.521279
11073	TOPBP1	-3.96685	-4.48802	-0.521164
23276	KLHL18	-1.10925	-1.62993	-0.520683
255043	TMEM86B	1.35487	0.834285	-0.520585
6879	TAF7	-2.61178	-3.13197	-0.520186
130814	SLC66A3	0.19974	-0.319796	-0.519536
57507	ZNF608	-0.406965	-0.926489	-0.519523
11143	KAT7	0.492517	-0.0267732	-0.51929
54962	TIPIN	-1.51894	-2.03816	-0.519223
10723	SLC12A7	-0.74513	-1.26411	-0.51898
7579	ZSCAN20	-0.968253	-1.48687	-0.518622
55593	OTUD5	-3.91083	-4.42909	-0.518259
282973	JAKMIP3	1.71878	1.20071	-0.518075
57162	PELI1	0.233964	-0.284089	-0.518054
8635	RNASET2	0.421546	-0.0961674	-0.517713
83540	NUF2	-2.03447	-2.55208	-0.517612
8992	ATP6V0E1	-0.560632	-1.07798	-0.517348
401505	TOMM5	-0.794265	-1.31151	-0.517247
9487	PIGL	0.558817	0.0416916	-0.517125
54853	WDR55	-1.75364	-2.27066	-0.517025
57546	PDP2	-1.44605	-1.96274	-0.516691
889	KRIT1	-0.283343	-0.79991	-0.516567
10999	SLC27A4	0.218726	-0.297751	-0.516477
7381	UQCRB	-3.26379	-3.78005	-0.516266
55798	METTL2B	-3.45178	-3.96751	-0.515728
5576	PRKAR2A	0.683718	0.168351	-0.515368
125893	ZNF816	0.557715	0.0424189	-0.515296
117145	THEM4	-0.357043	-0.872144	-0.515101
10025	MED16	-4.34273	-4.85764	-0.514912
5899	RALB	0.755192	0.240581	-0.51461
1432	MAPK14	-6.9099	-7.42411	-0.514209
3953	LEPR	0.629456	0.115989	-0.513468
6710	SPTB	0.1867	-0.326508	-0.513208
25813	SAMM50	-5.61868	-6.13141	-0.512722
25831	HECTD1	-0.130756	-0.643477	-0.512721
54953	ODR4	-2.10253	-2.61517	-0.512636
388552	BLOC1S3	0.494176	-0.0181439	-0.51232
100131017	ZNF316	1.07082	0.558759	-0.512057
51109	RDH11	-1.01507	-1.5271	-0.512031
9466	IL27RA	-0.134818	-0.646818	-0.511999
728927	ZNF736	0.123434	-0.388546	-0.511981
8914	TIMELESS	-5.1959	-5.70777	-0.51187
3146	HMGB1	-3.00511	-3.51683	-0.511718
55671	PPP4R3A	-1.18011	-1.69177	-0.511662
3895	KTN1	0.408653	-0.102475	-0.511128
124245	ZC3H18	-3.2096	-3.7203	-0.5107
28965	SLC27A6	0.344761	-0.16555	-0.510311
84101	USP44	0.838997	0.328696	-0.510301
8722	CTSF	-0.6027	-1.11295	-0.510254
728392	LOC728392	0.468094	-0.0420351	-0.510129
1267	CNP	0.303898	-0.206226	-0.510124
11004	KIF2C	0.0375584	-0.472482	-0.51004
7841	MOGS	-0.473497	-0.983039	-0.509543
5984	RFC4	-2.60722	-3.11658	-0.509365
206338	LVRN	0.268186	-0.240487	-0.508673
27000	DNAJC2	-2.49192	-3.00054	-0.508616
64848	YTHDC2	-0.188825	-0.697223	-0.508398
51647	CIAO2B	-4.45654	-4.96444	-0.507902
2618	GART	-6.61947	-7.12697	-0.507508
23467	NPTXR	0.349874	-0.157631	-0.507505
143279	HECTD2	0.0637772	-0.443414	-0.507191
10101	NUBP2	-3.76448	-4.27162	-0.507145
790955	UQCC3	1.01281	0.505749	-0.507066
4354	MPP1	0.264129	-0.242733	-0.506861
28227	PPP2R3B	0.941707	0.434854	-0.506852
54934	KANSL2	-2.04945	-2.55591	-0.50646
3184	HNRNPD	-3.17128	-3.67765	-0.506371
3052	HCCS	0.230153	-0.276067	-0.50622
55871	ZNG1A	-3.10291	-3.6088	-0.505895
5810	RAD1	-6.24261	-6.7482	-0.505598
51106	TFB1M	-2.12527	-2.63081	-0.505542
55041	PLEKHB2	0.278645	-0.22656	-0.505205
7316	UBC	-0.244423	-0.749154	-0.504731
23137	SMC5	-5.35504	-5.85959	-0.504545
4582	MUC1	1.0024	0.497902	-0.504502
11270	NRM	0.0945292	-0.40985	-0.504379
11174	ADAMTS6	-0.561721	-1.06599	-0.504272
54475	NLE1	-5.01445	-5.5187	-0.504243
55614	KIF16B	0.668997	0.165012	-0.503985
5324	PLAG1	0.846737	0.342926	-0.503811
3767	KCNJ11	0.0944062	-0.409131	-0.503537
400	ARL1	-2.09737	-2.60072	-0.503343
93129	ORAI3	0.814806	0.31155	-0.503257
84641	MFSD14B	0.96122	0.458222	-0.502998
60436	TGIF2	-0.94643	-1.44884	-0.502412
201965	RWDD4	0.119831	-0.382312	-0.502144
2936	GSR	-0.137037	-0.638637	-0.501599
51167	CYB5R4	-0.251472	-0.753036	-0.501564
84065	TMEM222	-0.430581	-0.931831	-0.50125
25926	NOL11	-0.0505477	-0.551315	-0.500767
4066	LYL1	-0.361119	-0.861878	-0.500759
5463	POU6F1	0.24891	-0.251844	-0.500754
201627	DENND6A	0.800894	0.30034	-0.500553
57688	ZSWIM6	0.38096	-0.119444	-0.500405
80155	NAA15	-2.92559	-3.42585	-0.500268
1841	DTYMK	-5.61895	-6.11868	-0.499722
27068	PPA2	-2.68945	-3.18915	-0.499702
9586	CREB5	-0.390433	-0.890059	-0.499626
549	AUH	0.752529	0.253255	-0.499273
4920	ROR2	-0.0713735	-0.570232	-0.498858
55325	UFSP2	-1.2572	-1.75593	-0.498727
126272	EID2B	-2.06445	-2.56314	-0.498691
8646	CHRD	0.707206	0.20856	-0.498646
65260	COA7	-3.72501	-4.22341	-0.498405
222662	LHFPL5	-1.19113	-1.68934	-0.49821
9372	ZFYVE9	-0.143724	-0.641482	-0.497758
51379	CRLF3	-0.378601	-0.876098	-0.497497
50485	SMARCAL1	0.683024	0.185665	-0.497359
11319	ECD	-5.26993	-5.76721	-0.497281
30001	ERO1A	0.366252	-0.130906	-0.497158
7384	UQCRC1	-5.59718	-6.09431	-0.497135
6668	SP2	-2.66164	-3.15864	-0.497
23315	SLC9A8	0.0202812	-0.47667	-0.496951
83475	DOHH	-6.13871	-6.635	-0.496286
92002	CCNQ	-3.64383	-4.13985	-0.496015
7991	TUSC3	0.27132	-0.224653	-0.495973
28960	DCPS	-4.62169	-5.1176	-0.495913
1431	CS	0.620303	0.125081	-0.495222
2551	GABPA	-1.28027	-1.77514	-0.494871
79871	RPAP2	-2.87755	-3.37223	-0.494683
6549	SLC9A2	0.135255	-0.358834	-0.494089
55705	IPO9	-3.3144	-3.80835	-0.493954
54554	WDR5B	0.384787	-0.108977	-0.493763
25963	TMEM87A	-0.480383	-0.973994	-0.493611
100101467	ZSCAN30	0.0933888	-0.399418	-0.492807
51074	APIP	0.0926343	-0.400009	-0.492643
81490	PTDSS2	-0.928033	-1.42063	-0.4926
25894	PLEKHG4	-1.22959	-1.72173	-0.492143
6240	RRM1	-2.99578	-3.48775	-0.491967
10178	TENM1	0.968708	0.47686	-0.491849
2261	FGFR3	0.325633	-0.165601	-0.491234
10509	SEMA4B	-0.274458	-0.765631	-0.491174
3007	H1-3	-0.492392	-0.983518	-0.491126
84937	ZNRF1	-0.780329	-1.27133	-0.490998
840	CASP7	0.358448	-0.131953	-0.490401
4171	MCM2	-4.5613	-5.05106	-0.489768
23244	PDS5A	-2.20486	-2.69462	-0.489756
989	SEPTIN7	-1.83023	-2.31993	-0.489696
79618	HMBOX1	-0.0772399	-0.566811	-0.489571
27106	ARRDC2	0.0194263	-0.469767	-0.489194
3945	LDHB	-0.111535	-0.600533	-0.488998
51428	DDX41	-2.62636	-3.11534	-0.488983
4953	ODC1	0.139153	-0.349646	-0.488799
221035	REEP3	0.404893	-0.0837625	-0.488655
27079	RPUSD2	-0.770504	-1.25837	-0.487871
4335	MNT	-1.68928	-2.17646	-0.487185
3292	HSD17B1	0.00857445	-0.478461	-0.487036
29070	CFAP263	-0.598006	-1.08504	-0.48703
54537	SHLD2	-2.38505	-2.87191	-0.486856
6048	RNF5	-1.05791	-1.54427	-0.486356
10078	TSSC4	0.0715059	-0.414765	-0.486271
51449	PCYOX1	-0.108804	-0.594884	-0.486081
5230	PGK1	-4.78524	-5.27122	-0.48598
11244	ZHX1	-0.104984	-0.590886	-0.485902
6335	SCN9A	0.0888271	-0.396697	-0.485524
83891	SNX25	1.03406	0.549264	-0.484801
2778	GNAS	0.721776	0.236994	-0.484782
60682	SMAP1	-0.215637	-0.69975	-0.484114
57494	RIMKLB	1.05963	0.575582	-0.484051
9976	CLEC2B	0.235527	-0.248496	-0.484024
11102	RPP14	-2.60846	-3.09231	-0.483845
79841	AGBL2	0.294625	-0.188953	-0.483578
6426	SRSF1	-5.77234	-6.25583	-0.483492
9400	RECQL5	0.1865	-0.296991	-0.483491
1345	COX6C	-1.05568	-1.53905	-0.483375
64770	CCDC14	-0.278001	-0.761228	-0.483227
1347	COX7A2	-0.712955	-1.19589	-0.482934
84061	MAGT1	1.04047	0.557958	-0.48251
7697	ZNF138	-0.851929	-1.33435	-0.482419
2717	GLA	0.118733	-0.363418	-0.48215
84833	ATP5MK	2.04893	1.56692	-0.482014
3416	IDE	0.426666	-0.0553022	-0.481968
2580	GAK	-0.0146276	-0.496405	-0.481778
5833	PCYT2	-5.20076	-5.68248	-0.481729
23288	IQCE	0.926502	0.445044	-0.481457
29844	TFPT	2.18042	1.69909	-0.481332
26015	RPAP1	-2.57204	-3.05333	-0.481298
5695	PSMB7	-3.75642	-4.23768	-0.481262
126017	ZNF813	0.262035	-0.218993	-0.481028
7405	UVRAG	-1.97154	-2.45221	-0.480664
10559	SLC35A1	-3.96221	-4.44269	-0.480487
11013	TMSB15A	1.30563	0.825702	-0.479933
8480	RAE1	-2.21248	-2.69237	-0.479883
23424	TDRD7	-0.325011	-0.804774	-0.479763
115749	C12orf56	-0.429772	-0.908587	-0.478815
54675	CRLS1	-2.9134	-3.39211	-0.478716
8939	FUBP3	-0.0572191	-0.535879	-0.47866
8260	NAA10	-2.60377	-3.08241	-0.478643
50515	CHST11	0.493892	0.0154779	-0.478414
9738	CCP110	0.311368	-0.166961	-0.478328
10286	BCAS2	-0.9479	-1.42607	-0.478174
10198	MPHOSPH9	0.255497	-0.2226	-0.478097
4241	MELTF	-0.939004	-1.41705	-0.478046
285315	C3orf33	-0.1542	-0.63206	-0.47786
406	BMAL1	0.744932	0.267239	-0.477693
1147	CHUK	0.465947	-0.0117212	-0.477668
167153	TENT2	1.19218	0.714525	-0.477651
91252	SLC39A13	-0.754458	-1.23207	-0.477612
60681	FKBP10	-0.699438	-1.17704	-0.4776
83448	PUS7L	-0.0391262	-0.516726	-0.477599
55703	POLR3B	-4.9291	-5.40668	-0.477584
9497	SLC4A7	0.328344	-0.149211	-0.477555
10653	SPINT2	-1.36767	-1.84519	-0.477519
121457	IKBIP	1.09531	0.617849	-0.477456
9685	CLINT1	0.550803	0.0734964	-0.477307
1353	COX11	-5.01858	-5.49588	-0.477291
9764	KIAA0513	-1.18069	-1.65798	-0.477289
5554	PRH1	0.530726	0.0535311	-0.477195
9252	RPS6KA5	-0.385728	-0.862642	-0.476913
11108	PRDM4	0.111774	-0.364565	-0.47634
80298	MTERF2	0.733052	0.256854	-0.476198
29998	BICRA	-0.981111	-1.45725	-0.476142
144097	SPINDOC	-0.325649	-0.801398	-0.475749
26057	ANKRD17	1.01893	0.54385	-0.475078
389524	GTF2IRD2B	1.30651	0.83175	-0.474762
84255	SLC37A3	-1.22393	-1.69866	-0.474724
113000	RPUSD1	0.153299	-0.321248	-0.474547
10767	HBS1L	-3.68711	-4.16153	-0.474419
55183	RIF1	-2.5101	-2.98445	-0.474355
79156	PLEKHF1	0.36522	-0.108996	-0.474216
55192	DNAJC17	-3.735	-4.2091	-0.474101
93436	ARMC6	0.494841	0.0207437	-0.474098
9500	MAGED1	-0.178188	-0.652113	-0.473925
27158	NDOR1	-3.70725	-4.18081	-0.47356
57472	CNOT6	-0.670366	-1.14389	-0.473524
54914	FOCAD	0.998106	0.524821	-0.473285
51441	YTHDF2	-3.65151	-4.12463	-0.473116
51228	GLTP	-0.294181	-0.767144	-0.472963
55322	C5orf22	0.676681	0.203791	-0.472889
2113	ETS1	0.787586	0.315281	-0.472306
4861	NPAS1	-0.118692	-0.590767	-0.472075
57190	SELENON	-1.58028	-2.05177	-0.471486
932	MS4A3	0.4973	0.0265583	-0.470742
81624	DIAPH3	0.122158	-0.348522	-0.47068
9689	BZW1	0.303989	-0.166575	-0.470564
84263	HSDL2	-0.152767	-0.622738	-0.469971
79778	MICALL2	-0.651767	-1.12174	-0.469969
137209	ZNF572	1.44734	0.977558	-0.469777
4524	MTHFR	-0.996246	-1.46599	-0.469739
953	ENTPD1	0.280905	-0.188763	-0.469668
84312	BRMS1L	0.443742	-0.0258789	-0.469621
55969	RAB5IF	0.349658	-0.119853	-0.469512
9728	SECISBP2L	-0.638874	-1.10828	-0.469402
221150	SKA3	-2.11444	-2.58376	-0.46932
7011	TEP1	0.667433	0.198114	-0.469319
6856	SYPL1	-0.448427	-0.917484	-0.469057
23376	UFL1	-1.4491	-1.91813	-0.469026
84968	PNMA6A	0.171359	-0.297497	-0.468856
140461	ASB8	0.229938	-0.238917	-0.468855
9156	EXO1	-1.17628	-1.64495	-0.46867
113829	SLC35A4	0.696825	0.228274	-0.468551
7368	UGT8	0.624241	0.155787	-0.468454
577	ADGRB3	-0.192512	-0.660433	-0.467921
56979	PRDM9	0.155585	-0.312095	-0.46768
9862	MED24	-1.7905	-2.2575	-0.466994
23113	CUL9	-0.775073	-1.24197	-0.466897
55080	TAPBPL	-0.275314	-0.741988	-0.466674
8545	CGGBP1	0.359309	-0.107241	-0.46655
10715	CERS1	-1.89006	-2.35648	-0.466423
10125	RASGRP1	-0.483975	-0.949902	-0.465928
93058	COQ10A	0.111405	-0.354268	-0.465673
6895	TARBP2	-0.160924	-0.626492	-0.465568
257218	SHPRH	0.541864	0.0764081	-0.465456
84262	PSMG3	-6.94119	-7.40663	-0.46544
165918	RNF168	-1.82298	-2.28836	-0.465381
10229	COQ7	-0.604036	-1.0693	-0.465266
55074	OXR1	0.921941	0.456926	-0.465015
10476	ATP5PD	-5.96707	-6.43192	-0.464852
11315	PARK7	-0.424174	-0.889013	-0.464839
6122	RPL3	-4.75036	-5.21517	-0.464807
11160	ERLIN2	0.896052	0.431592	-0.464461
9442	MED27	-1.74166	-2.20589	-0.464231
196740	VSTM4	-0.565287	-1.0295	-0.464216
3297	HSF1	-1.15904	-1.62325	-0.464213
9807	IP6K1	-1.56428	-2.02837	-0.464092
6118	RPA2	-2.65899	-3.12305	-0.464054
55723	ASF1B	-0.638134	-1.10211	-0.463979
80219	COQ10B	-1.62283	-2.0863	-0.463466
79080	CCDC86	-1.16948	-1.63284	-0.463362
28957	MRPS28	-1.08348	-1.54673	-0.463247
51741	WWOX	-1.26048	-1.72328	-0.462805
79567	RIPOR1	-0.435009	-0.8975	-0.462491
10847	SRCAP	-0.32391	-0.786193	-0.462283
969	CD69	0.234101	-0.22815	-0.462251
387778	SPDYC	-0.193835	-0.655683	-0.461848
55194	EVA1B	-0.0664195	-0.528012	-0.461592
705	BYSL	-1.83845	-2.29991	-0.461467
27010	TPK1	-2.49122	-2.95251	-0.461292
2923	PDIA3	0.460353	-0.000845078	-0.461198
51719	CAB39	-0.325954	-0.78701	-0.461056
3398	ID2	1.4257	0.96467	-0.461034
90835	CFAP119	0.338693	-0.122142	-0.460835
55599	RNPC3	-2.2634	-2.72417	-0.460766
196383	RILPL2	-1.01754	-1.47795	-0.460416
51386	EIF3L	-4.93511	-5.39541	-0.4603
60313	GPBP1L1	-1.21199	-1.67226	-0.460276
255919	CNEP1R1	0.550561	0.090517	-0.460044
6103	RPGR	0.861415	0.401789	-0.459626
338761	C1QL4	-0.467254	-0.926545	-0.45929
9643	MORF4L2	-0.598197	-1.05747	-0.45927
269	AMHR2	0.347624	-0.111132	-0.458756
51015	ISOC1	0.131801	-0.326951	-0.458752
2353	FOS	0.153977	-0.304384	-0.458361
3875	KRT18	-1.67668	-2.13504	-0.458358
605	BCL7A	-0.224402	-0.682532	-0.45813
5001	ORC5	-1.61701	-2.07509	-0.458082
131474	CHCHD4	-2.23913	-2.6967	-0.457574
342918	C19orf81	-0.45131	-0.908801	-0.457491
8767	RIPK2	0.147769	-0.309696	-0.457465
5281	PIGF	1.12898	0.671539	-0.457441
644538	SMIM10	0.472527	0.0154295	-0.457098
6773	STAT2	-1.01404	-1.47081	-0.45677
5830	PEX5	-3.19608	-3.65285	-0.456768
57409	MIF4GD	-0.136276	-0.592686	-0.45641
5725	PTBP1	-1.67837	-2.13478	-0.456404
112611	RWDD2A	0.357394	-0.0988351	-0.456229
80864	EGFL8	0.0855347	-0.370614	-0.456149
27102	EIF2AK1	-2.78534	-3.24143	-0.456085
641649	TMEM91	-0.410133	-0.866184	-0.456051
440275	EIF2AK4	-3.65355	-4.10956	-0.456015
3476	IGBP1	-4.78677	-5.24276	-0.455993
149233	IL23R	-0.113672	-0.569034	-0.455361
9939	RBM8A	-4.74884	-5.20416	-0.45532
51439	FAM8A1	-1.46402	-1.9192	-0.455184
10236	HNRNPR	-2.32772	-2.78247	-0.454753
5690	PSMB2	-2.25144	-2.70607	-0.454632
41	ASIC1	-0.208642	-0.663244	-0.454601
56985	ADPRM	0.0579701	-0.396529	-0.454499
57447	NDRG2	0.229684	-0.224667	-0.454351
23269	MGA	-1.10193	-1.55619	-0.454259
162993	ZNF846	0.688317	0.234219	-0.454098
11325	DDX42	-4.16266	-4.61671	-0.454046
79446	WDR25	-3.66206	-4.11603	-0.45397
126282	TNFAIP8L1	0.194622	-0.259231	-0.453852
54737	MPHOSPH8	-1.42323	-1.87707	-0.453835
4218	RAB8A	0.517982	0.0643218	-0.453661
84895	MIGA2	2.35906	1.90548	-0.453586
5916	RARG	-0.275395	-0.728919	-0.453524
25816	TNFAIP8	0.889363	0.435887	-0.453476
51147	ING4	0.70457	0.251095	-0.453476
92906	HNRNPLL	-0.00446106	-0.457804	-0.453343
9762	LZTS3	0.818542	0.365237	-0.453306
23125	CAMTA2	0.393018	-0.0598484	-0.452866
7430	EZR	0.115504	-0.337242	-0.452746
56995	TULP4	-0.561439	-1.01411	-0.45267
79867	TCTN2	-0.355512	-0.808148	-0.452636
5730	PTGDS	-0.12811	-0.580728	-0.452617
55299	BRIX1	-2.7881	-3.24066	-0.452565
79701	OGFOD3	0.606566	0.154317	-0.452249
7082	TJP1	-0.166866	-0.619073	-0.452207
3216	HOXB6	0.208367	-0.243303	-0.45167
78991	PCYOX1L	-0.555147	-1.00648	-0.451336
83853	ROPN1L	-0.440935	-0.891932	-0.450997
84892	POMGNT2	-0.0147701	-0.46552	-0.45075
284001	CCDC57	-0.216861	-0.666727	-0.449866
27332	ZNF638	0.373349	-0.0761325	-0.449482
617	BCS1L	-4.40682	-4.85622	-0.449395
51699	VPS29	-3.06499	-3.51429	-0.4493
54865	GPATCH4	-2.04761	-2.49684	-0.449237
51659	GINS2	-6.76267	-7.21186	-0.449185
51024	FIS1	-0.266683	-0.715714	-0.449031
7111	TMOD1	-0.715241	-1.16422	-0.448976
3588	IL10RB	0.619695	0.170742	-0.448953
7681	MKRN3	0.654985	0.206764	-0.448221
26469	PTPN18	-0.0875336	-0.53568	-0.448146
389362	PSMG4	-3.43726	-3.88518	-0.447926
79621	RNASEH2B	-3.82957	-4.2774	-0.447824
23215	PRRC2C	-0.0822864	-0.530011	-0.447725
9978	RBX1	-3.92151	-4.36912	-0.447619
843	CASP10	0.79992	0.352334	-0.447585
2247	FGF2	0.249985	-0.197556	-0.447542
51652	CHMP3	-4.11042	-4.5578	-0.447379
831	CAST	-0.280935	-0.728233	-0.447298
7345	UCHL1	0.772421	0.325341	-0.44708
203328	SUSD3	-0.0155438	-0.462607	-0.447063
92370	PXYLP1	0.147659	-0.299215	-0.446874
7328	UBE2H	-0.755885	-1.20264	-0.446757
8872	CDC123	-2.94578	-3.39202	-0.446246
55975	KLHL7	-0.00165604	-0.447514	-0.445858
6188	RPS3	-3.68563	-4.13081	-0.445183
8459	TPST2	0.455666	0.0108075	-0.444858
6850	SYK	0.286372	-0.158181	-0.444552
155382	VPS37D	0.138765	-0.305542	-0.444306
9690	UBE3C	-0.960094	-1.40439	-0.444299
9701	PPP6R2	1.00219	0.557939	-0.444256
24144	TFIP11	-0.757534	-1.20166	-0.444126
64282	TENT4B	-4.79387	-5.23793	-0.444065
84328	LZIC	0.171213	-0.272452	-0.443666
400818	NBPF9	-3.21825	-3.66177	-0.443524
51304	ZDHHC3	0.997983	0.554843	-0.443141
113510	HELQ	-1.9674	-2.41018	-0.44278
126326	GIPC3	0.403409	-0.0390937	-0.442503
23042	PDXDC1	1.02848	0.586613	-0.441869
5042	PABPC3	0.176154	-0.265678	-0.441832
5715	PSMD9	-0.0149137	-0.456158	-0.441245
84324	SARNP	0.606041	0.164833	-0.441208
55238	SLC38A7	-0.00643454	-0.447441	-0.441007
23268	DNMBP	-0.289256	-0.730226	-0.44097
64420	SUSD1	-0.346784	-0.787742	-0.440959
56917	MEIS3	-0.647052	-1.08775	-0.440702
23265	EXOC7	-0.848848	-1.28922	-0.440372
4329	ALDH6A1	-0.345081	-0.785356	-0.440274
56882	CDC42SE1	-0.577715	-1.01791	-0.440197
2015	ADGRE1	-0.701302	-1.14123	-0.439932
80727	TTYH3	-0.158072	-0.597848	-0.439776
54795	TRPM4	-0.861067	-1.30041	-0.439338
79744	ZNF419	0.335431	-0.103421	-0.438852
9692	PRORP	-4.78706	-5.22553	-0.438475
3842	TNPO1	-4.61612	-5.05447	-0.438352
100188893	TOMM6	0.140678	-0.297557	-0.438235
346157	ZNF391	-0.532588	-0.970813	-0.438225
8994	LIMD1	0.684162	0.246008	-0.438153
2002	ELK1	-0.154854	-0.59288	-0.438027
9787	DLGAP5	-0.512405	-0.950317	-0.437912
1453	CSNK1D	-0.936806	-1.37463	-0.437826
7699	ZNF140	0.217108	-0.220458	-0.437566
5716	PSMD10	0.496698	0.0591683	-0.43753
2768	GNA12	0.321484	-0.115729	-0.437213
2735	GLI1	-0.431449	-0.868479	-0.43703
957	ENTPD5	0.0360813	-0.400635	-0.436716
158584	FAAH2	0.977455	0.541102	-0.436353
4733	DRG1	-2.50269	-2.93889	-0.436201
6845	VAMP7	0.267157	-0.16868	-0.435837
79075	DSCC1	-3.70004	-4.1357	-0.435652
55176	SEC61A2	0.860501	0.425342	-0.435158
127703	C1orf216	0.133859	-0.301265	-0.435124
11342	RNF13	1.4065	0.971506	-0.434997
79047	KCTD15	0.472285	0.0373256	-0.434959
8809	IL18R1	0.142381	-0.29254	-0.434921
83734	ATG10	-0.492675	-0.927567	-0.434891
64598	MOSPD3	-0.0227391	-0.457603	-0.434864
51143	DYNC1LI1	-0.154968	-0.589284	-0.434316
24149	ZNF318	1.0549	0.620687	-0.434215
642636	RAD21L1	-0.671708	-1.1059	-0.434189
2622	GAS8	-0.572807	-1.00695	-0.434139
51477	ISYNA1	-1.17288	-1.60643	-0.433556
25759	SHC2	-0.338254	-0.771777	-0.433522
127281	PRXL2B	-0.0372848	-0.470788	-0.433504
493	ATP2B4	0.142341	-0.291008	-0.433348
9415	FADS2	0.228751	-0.204475	-0.433226
55840	EAF2	0.194555	-0.238588	-0.433144
246243	RNASEH1	-1.3833	-1.81631	-0.433007
84750	FUT10	-0.0908138	-0.523603	-0.432789
5663	PSEN1	0.608886	0.176182	-0.432704
22974	TPX2	-2.73679	-3.16933	-0.432542
54797	MED18	-3.31021	-3.74275	-0.432538
79791	FBXO31	-0.662633	-1.09505	-0.432418
201595	STT3B	-0.0518482	-0.483913	-0.432064
22888	UBOX5	-0.429146	-0.861079	-0.431933
79968	WDR76	-0.947089	-1.37884	-0.431747
3695	ITGB7	0.250343	-0.181135	-0.431478
51334	PRR16	0.565789	0.134461	-0.431328
57461	ISY1	-3.98435	-4.41567	-0.431313
10667	FARS2	-2.80091	-3.23222	-0.431307
90799	CEP95	0.111531	-0.319653	-0.431184
79573	TTC13	-0.226379	-0.657031	-0.430653
7691	ZNF132	-0.917721	-1.34837	-0.430647
55364	IMPACT	0.563672	0.133162	-0.430511
91355	LRP5L	0.759754	0.329308	-0.430446
79072	FASTKD3	0.595534	0.165095	-0.430439
23310	NCAPD3	-3.8253	-4.25561	-0.430307
57091	CASS4	-0.825251	-1.25547	-0.43022
51474	LIMA1	-1.19794	-1.62796	-0.430016
148022	TICAM1	-0.877584	-1.30747	-0.42989
56916	SMARCAD1	0.736949	0.307385	-0.429564
4902	NRTN	-0.294401	-0.72384	-0.429439
482	ATP1B2	-1.13313	-1.56242	-0.429294
11235	PDCD10	-0.00186443	-0.431058	-0.429193
51160	VPS28	-5.23226	-5.66115	-0.428888
115399	LRRC56	-0.136113	-0.564847	-0.428734
84329	HVCN1	0.48794	0.0592788	-0.428662
7533	YWHAH	2.01029	1.58164	-0.428643
79087	ALG12	-1.69302	-2.12145	-0.428432
90701	SEC11C	0.329044	-0.0989815	-0.428026
10802	SEC24A	-1.23866	-1.66656	-0.427904
2997	GYS1	-0.157518	-0.585396	-0.427878
9520	NPEPPS	0.15798	-0.269739	-0.427719
80014	WWC2	0.569292	0.141585	-0.427706
55028	MTNAP1	-0.185543	-0.613131	-0.427588
23367	LARP1	-3.42341	-3.85092	-0.427511
10724	OGA	-2.38058	-2.80806	-0.427482
85403	EAF1	-1.61092	-2.03828	-0.427365
10957	PNRC1	-0.226947	-0.653327	-0.42638
6124	RPL4	-3.38758	-3.81385	-0.426277
643155	SMIM15	-0.206837	-0.632979	-0.426142
54859	ELP6	-1.09409	-1.52003	-0.425933
22803	XRN2	-3.90338	-4.3293	-0.425923
860	RUNX2	0.287943	-0.137563	-0.425506
7389	UROD	-8.11027	-8.53575	-0.425486
9341	VAMP3	0.393191	-0.0319905	-0.425181
202243	CCDC125	-0.601407	-1.02649	-0.425084
6619	SNAPC3	-1.51926	-1.94413	-0.424869
10019	SH2B3	0.0852319	-0.339425	-0.424656
11266	DUSP12	-1.3844	-1.80892	-0.424515
9402	GRAP2	0.566351	0.14197	-0.424381
1951	CELSR3	-0.135571	-0.559808	-0.424238
63905	MANBAL	0.284919	-0.13924	-0.424159
27335	EIF3K	-2.48268	-2.90649	-0.423802
3959	LGALS3BP	-0.972335	-1.3958	-0.423461
388650	DIPK1A	0.0507685	-0.372598	-0.423367
79031	PDCL3	-1.06861	-1.49188	-0.423275
10309	CCNO	0.580897	0.15773	-0.423167
2972	BRF1	-3.42004	-3.84318	-0.423142
990	CDC6	-1.01821	-1.44123	-0.423019
11274	USP18	-0.476506	-0.89947	-0.422964
2101	ESRRA	-1.27336	-1.69616	-0.422803
342979	PALM3	-1.46315	-1.88595	-0.422796
5718	PSMD12	-3.19315	-3.61517	-0.422019
23195	MDN1	-4.1063	-4.52807	-0.421771
147657	ZNF480	0.205092	-0.216508	-0.4216
4628	MYH10	-0.313956	-0.735511	-0.421555
10682	EBP	0.203547	-0.217731	-0.421278
1340	COX6B1	-3.58066	-4.00169	-0.421028
113730	KLHDC7B	0.957789	0.537082	-0.420707
1912	PHC2	1.03828	0.617626	-0.42065
55532	SLC30A10	0.834092	0.413453	-0.420639
57178	ZMIZ1	-1.12848	-1.5489	-0.420422
3430	IFI35	-0.502082	-0.922285	-0.420203
3305	HSPA1L	-0.28791	-0.707745	-0.419835
56940	DUSP22	-1.29278	-1.71215	-0.419367
5305	PIP4K2A	0.820815	0.401462	-0.419353
256227	STEAP1B	0.667272	0.248662	-0.41861
146223	CMTM4	-0.508723	-0.927178	-0.418455
4924	NUCB1	-1.08197	-1.50027	-0.418308
8445	DYRK2	-1.06077	-1.47853	-0.417762
10673	TNFSF13B	0.713776	0.296375	-0.417401
8661	EIF3A	-4.79459	-5.21177	-0.41718
10905	MAN1A2	0.239201	-0.177802	-0.417003
79577	CDC73	-4.88265	-5.29955	-0.416901
6827	SUPT4H1	-5.12003	-5.53689	-0.416856
163786	SASS6	-3.27008	-3.68693	-0.416854
26586	CKAP2	-0.873601	-1.29036	-0.416756
23328	SASH1	0.146046	-0.270706	-0.416751
6100	RP9	-0.270693	-0.687313	-0.416619
9317	PTER	1.00711	0.590859	-0.416247
8728	ADAM19	0.211657	-0.204481	-0.416138
159013	CXorf38	0.348847	-0.0669908	-0.415837
120534	ARL14EP	0.962173	0.54653	-0.415642
6636	SNRPF	-5.80331	-6.21894	-0.415629
10051	SMC4	-2.94538	-3.3609	-0.415527
56983	POGLUT1	-0.130262	-0.54573	-0.415468
9516	LITAF	0.499674	0.0845226	-0.415151
10745	PHTF1	0.0809627	-0.333901	-0.414864
134728	IRAK1BP1	0.179222	-0.235545	-0.414767
5971	RELB	-0.687336	-1.10207	-0.414737
3013	H2AC7	-0.0909019	-0.505585	-0.414683
7179	TPTE	0.598278	0.184427	-0.413851
6767	ST13	-0.398887	-0.812519	-0.413632
55355	HJURP	-3.59194	-4.00548	-0.413535
55191	NADSYN1	0.0697845	-0.343472	-0.413257
745	MYRF	-1.68449	-2.09692	-0.41243
1063	CENPF	-1.47765	-1.88955	-0.411899
1513	CTSK	0.113961	-0.297926	-0.411887
26036	ZNF451	-1.06144	-1.4733	-0.411857
80755	AARSD1	-0.217093	-0.628773	-0.41168
92999	ZBTB47	0.104613	-0.306715	-0.411328
4301	AFDN	-0.582792	-0.994062	-0.41127
54509	RHOF	-1.0524	-1.4636	-0.411198
29882	ANAPC2	-4.06818	-4.47936	-0.411182
219854	TMEM218	1.314	0.902888	-0.411116
10095	ARPC1B	-0.555725	-0.966663	-0.410937
143187	VTI1A	0.530855	0.120008	-0.410847
5591	PRKDC	-1.86515	-2.27594	-0.410798
381	ARF5	-0.29401	-0.704623	-0.410613
10671	DCTN6	-4.00552	-4.41597	-0.410451
64746	ACBD3	-0.984271	-1.39434	-0.410067
2783	GNB2	0.961691	0.551878	-0.409814
139716	GAB3	0.0274814	-0.382303	-0.409785
57716	PRX	-0.701838	-1.11156	-0.409718
221294	NT5DC1	0.269969	-0.13925	-0.409219
6051	RNPEP	-0.212074	-0.621132	-0.409058
8460	TPST1	0.468333	0.0593956	-0.408937
9961	MVP	-0.521758	-0.930624	-0.408866
3074	HEXB	0.805014	0.39696	-0.408054
55680	RUFY2	-1.38139	-1.78935	-0.407966
8473	OGT	-3.42505	-3.83264	-0.407588
201164	PLD6	-0.14951	-0.55702	-0.407511
286827	TRIM59	0.283945	-0.123541	-0.407487
1781	DYNC1I2	-1.80349	-2.21082	-0.407334
11253	MAN1B1	-0.0272668	-0.434146	-0.406879
80329	ULBP1	0.586186	0.179314	-0.406872
6991	DYNLT2	-0.573684	-0.980462	-0.406779
51141	INSIG2	0.190957	-0.21564	-0.406597
140710	MTCL2	-1.02826	-1.43483	-0.40657
54148	MRPL39	-2.23851	-2.64487	-0.406366
55870	ASH1L	0.208438	-0.197868	-0.406306
1690	COCH	0.760473	0.354372	-0.406102
1831	TSC22D3	0.331799	-0.0741291	-0.405928
5272	SERPINB9	-0.300369	-0.706244	-0.405874
8343	H2BC7	-0.108317	-0.514089	-0.405772
51150	SDF4	-0.207777	-0.613459	-0.405682
10010	TANK	0.670219	0.264586	-0.405633
7485	GET1	-1.99431	-2.39994	-0.405624
29071	C1GALT1C1	-0.435492	-0.84103	-0.405538
2195	FAT1	-0.00362829	-0.40914	-0.405511
80221	ACSF2	-0.521136	-0.926349	-0.405213
283431	GAS2L3	0.707131	0.301925	-0.405206
5966	REL	0.372399	-0.0324963	-0.404895
84693	MCEE	0.683525	0.278753	-0.404771
64780	MICAL1	0.000803434	-0.403907	-0.40471
6238	RRBP1	-0.330466	-0.735153	-0.404687
10507	SEMA4D	0.448658	0.0440368	-0.404621
10484	SEC23A	-0.100141	-0.504745	-0.404604
48	ACO1	0.792445	0.388034	-0.404411
100287171	WASHC1	-4.87396	-5.27821	-0.404248
26020	LRP10	0.356927	-0.0472027	-0.404129
79026	AHNAK	1.145	0.740928	-0.404077
116039	OSR2	0.129324	-0.274469	-0.403793
8934	RAB29	0.281961	-0.12153	-0.403491
3021	H3-3B	-2.153	-2.55648	-0.403479
26260	FBXO25	0.091887	-0.311135	-0.403022
54482	TRMT13	1.06052	0.657949	-0.402574
5879	RAC1	-0.309291	-0.711794	-0.402504
57658	CALCOCO1	-0.474084	-0.876048	-0.401965
6787	NEK4	0.961494	0.559561	-0.401933
9833	MELK	0.00258661	-0.398485	-0.401072
102724159	LOC102724159	-6.43917	-6.8401	-0.400929
79774	GRTP1	0.739731	0.338909	-0.400821
284613	CYB561D1	0.1008	-0.299918	-0.400718
10613	ERLIN1	0.396266	-0.00445021	-0.400717
79752	ZFAND1	0.243892	-0.156656	-0.400548
158135	TTLL11	-0.0140983	-0.41462	-0.400521
23536	ADAT1	-1.12975	-1.53015	-0.400397
57817	HAMP	-1.45387	-1.85418	-0.400311
8565	YARS1	-4.63505	-5.03513	-0.400075
23636	NUP62	-2.57572	-2.9757	-0.399979
57410	SCYL1	-0.197669	-0.59759	-0.399921
140838	NANP	-1.29748	-1.69733	-0.399844
117854	TRIM6	0.337099	-0.0625793	-0.399678
79921	TCEAL4	-0.661253	-1.06072	-0.399469
5226	PGD	-4.31944	-4.71888	-0.39944
51750	RTEL1	-4.39192	-4.79107	-0.399143
55844	PPP2R2D	0.925099	0.525982	-0.399116
594	BCKDHB	-0.500341	-0.899314	-0.398974
55789	DEPDC1B	0.821865	0.42358	-0.398285
148789	B3GALNT2	0.0223025	-0.375383	-0.397686
23404	EXOSC2	-4.55996	-4.95637	-0.396416
23428	SLC7A8	-0.125621	-0.521878	-0.396256
220963	SLC16A9	-0.694805	-1.09103	-0.39623
6139	RPL17	-4.62331	-5.01953	-0.396219
55914	ERBIN	0.712471	0.316417	-0.396054
9096	TBX18	0.43837	0.0426891	-0.395681
64793	CEP85	-3.56688	-3.96256	-0.395681
7411	VBP1	-1.5975	-1.99298	-0.395476
6631	SNRPC	-2.32839	-2.72381	-0.395423
8161	COIL	-0.298287	-0.693252	-0.394965
50619	DEF6	-0.976037	-1.37096	-0.394923
51728	POLR3K	-8.01998	-8.41464	-0.394659
54800	KLHL24	0.161994	-0.232651	-0.394646
84299	MIEN1	-0.276066	-0.670687	-0.394621
79029	AFG2B	-4.18418	-4.57871	-0.394532
91147	TMEM67	0.537944	0.143429	-0.394515
3693	ITGB5	1.49448	1.10008	-0.394396
10428	CFDP1	-1.302	-1.69615	-0.394151
339122	RAB43	1.05066	0.656531	-0.394125
4338	MOCS2	0.4139	0.0202767	-0.393623
8820	HESX1	-0.35553	-0.749063	-0.393534
5169	ENPP3	-0.073842	-0.467306	-0.393464
552900	BOLA2	-1.07117	-1.46461	-0.39344
4820	NKTR	-2.57066	-2.96374	-0.393083
3796	KIF2A	-0.799016	-1.19209	-0.393078
2920	CXCL2	-0.55034	-0.943392	-0.393052
6296	ACSM3	-0.936351	-1.32923	-0.392878
11260	XPOT	-0.334214	-0.727085	-0.39287
5700	PSMC1	-1.63922	-2.03208	-0.392863
321	APBA2	-0.713054	-1.10584	-0.392788
85021	REPS1	0.840319	0.447862	-0.392457
7052	TGM2	-0.871268	-1.26365	-0.392381
138255	CFAP95	0.453904	0.0615438	-0.39236
2994	GYPB	0.229208	-0.163117	-0.392325
5469	MED1	-2.08335	-2.47565	-0.3923
51010	EXOSC3	-2.29518	-2.68711	-0.391936
83985	SPNS1	0.0913837	-0.299892	-0.391276
900	CCNG1	-0.11854	-0.509797	-0.391257
440956	IQCF6	-0.118441	-0.509417	-0.390976
1175	AP2S1	-7.51045	-7.90139	-0.390933
60625	DHX35	-7.64991	-8.04058	-0.390666
4102	MAGEA3	0.259483	-0.131061	-0.390544
9249	DHRS3	-0.250633	-0.640949	-0.390316
124641	OVCA2	-0.203829	-0.594046	-0.390217
138241	C9orf85	0.802687	0.41252	-0.390167
10367	MICU1	1.34495	0.955055	-0.389894
11313	LYPLA2	-0.522747	-0.912394	-0.389647
96764	TGS1	-0.661921	-1.05148	-0.389558
3010	H1-6	-1.14262	-1.53217	-0.389549
9014	TAF1B	-5.70588	-6.09538	-0.389496
1207	CLNS1A	-5.32017	-5.7095	-0.389333
1499	CTNNB1	-0.821727	-1.21105	-0.389326
9217	VAPB	0.931489	0.542289	-0.3892
7535	ZAP70	-0.0986723	-0.487353	-0.38868
3566	IL4R	0.243347	-0.145252	-0.388599
7773	ZNF230	0.0731726	-0.315413	-0.388585
80781	COL18A1	-0.82113	-1.20958	-0.388448
6992	PPP1R11	-4.05508	-4.44313	-0.388047
7329	UBE2I	-4.92643	-5.31429	-0.387857
9839	ZEB2	-0.717533	-1.1053	-0.387768
26212	OR2B6	-0.116754	-0.504327	-0.387573
5708	PSMD2	-3.30253	-3.69	-0.387462
7421	VDR	-0.485865	-0.873162	-0.387297
8120	AP3B2	0.421238	0.034083	-0.387155
200185	KRTCAP2	-0.608058	-0.99518	-0.387123
7753	ZNF202	0.411603	0.0245243	-0.387079
4481	MSR1	0.88735	0.500278	-0.387072
7205	TRIP6	0.962524	0.575986	-0.386537
94134	ARHGAP12	1.26508	0.878658	-0.386417
2535	FZD2	0.0295206	-0.356793	-0.386314
57591	MRTFA	-0.0274449	-0.413594	-0.386149
7534	YWHAZ	0.696606	0.310492	-0.386114
286	ANK1	-0.288562	-0.674505	-0.385943
4534	MTM1	-0.300458	-0.686392	-0.385933
51455	REV1	-2.04453	-2.43039	-0.385852
64921	CASD1	1.35372	0.968034	-0.385681
113246	C12orf57	0.108095	-0.277399	-0.385494
140690	CTCFL	-1.01223	-1.3977	-0.385476
115761	ARL11	1.24314	0.857982	-0.385154
9517	SPTLC2	-2.75769	-3.14271	-0.385027
8417	STX7	-0.399088	-0.784047	-0.38496
9093	DNAJA3	-3.25677	-3.6417	-0.384929
22938	SNW1	-4.36783	-4.7527	-0.384866
5213	PFKM	-0.578238	-0.962998	-0.38476
54910	SEMA4C	-0.528054	-0.912716	-0.384662
1193	CLIC2	0.624798	0.240148	-0.38465
728695	SPANXB1	0.0134128	-0.371149	-0.384562
54867	TMEM214	0.365108	-0.019382	-0.38449
1536	CYBB	0.387454	0.00302711	-0.384427
7035	TFPI	-0.319462	-0.703785	-0.384323
57176	VARS2	-4.71809	-5.1024	-0.384307
421	ARVCF	-1.89151	-2.27573	-0.384216
374969	SVBP	0.0869454	-0.296989	-0.383935
114971	PTPMT1	-6.51741	-6.90114	-0.383731
375248	ANKRD36	-2.06562	-2.44924	-0.383616
8883	NAE1	-1.87001	-2.25348	-0.383463
10513	APPBP2	-0.0483844	-0.431772	-0.383388
23385	NCSTN	1.10612	0.722802	-0.383313
56898	BDH2	-0.641928	-1.02515	-0.38322
6672	SP100	0.293828	-0.0893337	-0.383162
388581	C1QTNF12	0.205955	-0.17698	-0.382935
85441	HELZ2	-0.128243	-0.511095	-0.382853
2621	GAS6	0.595582	0.212877	-0.382706
57142	RTN4	-0.880608	-1.26327	-0.382658
126432	RINL	0.409436	0.0272125	-0.382223
55615	PRR5	-0.247888	-0.629732	-0.381844
55544	RBM38	-0.122574	-0.5044	-0.381826
83692	CD99L2	1.01738	0.635611	-0.381768
113402	SFT2D1	0.562415	0.180757	-0.381658
9793	CKAP5	-1.94079	-2.32228	-0.381496
26051	PPP1R16B	0.49009	0.108623	-0.381467
83594	NUDT12	0.77568	0.39427	-0.38141
1528	CYB5A	0.903615	0.522289	-0.381326
10826	FAXDC2	-0.50101	-0.882323	-0.381312
55421	NCBP3	-0.123366	-0.504316	-0.38095
91445	RNF185	0.374911	-0.00595292	-0.380864
5710	PSMD4	-3.23952	-3.6203	-0.380776
64087	MCCC2	-0.656698	-1.03744	-0.380746
8668	EIF3I	-4.25222	-4.63289	-0.380673
10112	KIF20A	-1.32298	-1.70363	-0.380644
10514	MYBBP1A	-3.85065	-4.2312	-0.380554
1349	COX7B	-2.11501	-2.49543	-0.380418
4176	MCM7	-3.45356	-3.8338	-0.380243
5627	PROS1	0.617017	0.236999	-0.380019
4282	MIF	0.824428	0.444411	-0.380017
9050	PSTPIP2	-0.294525	-0.674481	-0.379956
64852	TUT1	-5.75535	-6.1353	-0.37995
25921	ZDHHC5	-1.18674	-1.56647	-0.379737
54997	TESC	-0.887307	-1.26702	-0.379709
140680	C20orf96	0.237739	-0.1419	-0.379639
7915	ALDH5A1	0.463918	0.0845093	-0.379409
88455	ANKRD13A	0.331097	-0.0482724	-0.379369
29101	SSU72	-4.49872	-4.87805	-0.37933
80196	RNF34	-0.220339	-0.599666	-0.379328
26133	TRPC4AP	-0.313851	-0.692988	-0.379136
5028	P2RY1	0.619045	0.240089	-0.378956
3033	HADH	0.157251	-0.221622	-0.378873
219699	UNC5B	0.193157	-0.185593	-0.37875
221443	OARD1	-0.1629	-0.541615	-0.378715
54662	TBC1D13	-0.959815	-1.3384	-0.378587
57691	KIAA1586	-0.769978	-1.14799	-0.378011
60493	FASTKD5	-1.71796	-2.09596	-0.378004
134429	STARD4	0.435523	0.057591	-0.377932
144717	PHETA1	-0.334	-0.711811	-0.377811
54881	TEX10	-2.12754	-2.50505	-0.377511
6843	VAMP1	1.40458	1.02719	-0.377388
5898	RALA	0.122089	-0.255272	-0.377361
2671	GFER	-5.02406	-5.40104	-0.376981
8742	TNFSF12	-0.188994	-0.565897	-0.376902
147923	ZNF420	0.974769	0.597909	-0.37686
5428	POLG	-3.00639	-3.38318	-0.376787
102723631	CT45A10	0.86329	0.48661	-0.376681
7284	TUFM	-5.94701	-6.3235	-0.376486
5007	OSBP	-5.0341	-5.4104	-0.376297
79934	COQ8B	0.15784	-0.218319	-0.37616
84433	CARD11	0.157811	-0.218326	-0.376137
220972	MARCHF8	0.025679	-0.350391	-0.37607
91869	RFT1	-4.36575	-4.74179	-0.376044
64081	PBLD	-0.669965	-1.04601	-0.376044
8535	CBX4	-0.384869	-0.760841	-0.375973
80208	SPG11	-0.346053	-0.721932	-0.37588
51343	FZR1	-1.03517	-1.41104	-0.375863
4103	MAGEA4	0.18253	-0.193331	-0.375861
1891	ECH1	-1.14999	-1.52582	-0.375826
1520	CTSS	1.0255	0.649899	-0.375599
54987	CZIB	-0.168961	-0.544508	-0.375547
23556	PIGN	1.29652	0.920989	-0.37553
8111	GPR68	-0.635309	-1.01075	-0.375442
2230	FDX1	-2.07234	-2.44735	-0.375011
6015	RING1	-2.02318	-2.39814	-0.374962
9221	NOLC1	-1.94574	-2.3204	-0.37465
151242	PPP1R1C	0.563155	0.188614	-0.374542
9704	DHX34	-0.584673	-0.959209	-0.374535
91582	RPS19BP1	-2.34478	-2.71914	-0.374354
10254	STAM2	-0.0632638	-0.4376	-0.374336
84629	TNRC18	-1.61894	-1.99309	-0.37415
6867	TACC1	-0.0479161	-0.422057	-0.374141
57583	TMEM181	-0.873308	-1.24745	-0.374141
1606	DGKA	-0.149376	-0.523442	-0.374066
54902	TTC19	0.19038	-0.183412	-0.373792
22933	SIRT2	-0.74646	-1.12025	-0.373789
134430	WDR36	-3.25392	-3.62757	-0.373651
6405	SEMA3F	0.829528	0.456013	-0.373515
64426	SUDS3	-2.74909	-3.12255	-0.373459
9905	SGSM2	-0.276388	-0.649798	-0.373411
399512	SLC25A35	0.506761	0.133505	-0.373255
10454	TAB1	0.678756	0.305531	-0.373225
2323	FLT3LG	-1.04349	-1.41665	-0.373157
905	CCNT2	0.928161	0.555042	-0.373119
29923	HILPDA	-0.243677	-0.61675	-0.373073
285855	RPL7L1	-2.5077	-2.8807	-0.373001
57787	MARK4	0.247256	-0.125584	-0.372841
151354	LRATD1	0.251064	-0.121717	-0.37278
3385	ICAM3	-0.0231941	-0.395848	-0.372654
10636	RGS14	-0.122319	-0.494962	-0.372643
6770	STAR	-0.126032	-0.498566	-0.372535
27290	SPINK4	-0.386756	-0.759261	-0.372505
7857	SCG2	0.060307	-0.312066	-0.372373
90268	OTULIN	-0.753565	-1.12568	-0.372117
51078	THAP4	1.41174	1.03977	-0.371966
64115	VSIR	-0.434233	-0.806128	-0.371895
3720	JARID2	0.0178028	-0.353666	-0.371468
84552	PARD6G	-0.697657	-1.06904	-0.371379
79844	ZDHHC11	-0.232634	-0.603966	-0.371332
54431	DNAJC10	-0.635151	-1.00623	-0.371075
2885	GRB2	-4.60257	-4.97362	-0.371057
5787	PTPRB	0.914375	0.543591	-0.370784
58490	RPRD1B	-5.67079	-6.04151	-0.370724
57213	SPRYD7	0.943606	0.572928	-0.370678
9034	CCRL2	-0.869645	-1.24024	-0.370592
124512	METTL23	-0.984104	-1.35448	-0.370375
6715	SRD5A1	-0.657672	-1.02771	-0.370038
4832	NME3	0.656492	0.286538	-0.369954
3712	IVD	-0.207414	-0.576961	-0.369547
80774	LIMD2	-0.58788	-0.957368	-0.369488
51092	SIDT2	0.0837078	-0.285076	-0.368784
192670	AGO4	-0.614862	-0.983337	-0.368475
4131	MAP1B	-0.241976	-0.610445	-0.368469
146923	RUNDC1	-0.161859	-0.529971	-0.368113
55177	RMDN3	-0.946293	-1.31436	-0.368068
79034	INTS15	-4.7529	-5.12096	-0.36806
253725	WASHC2C	0.901956	0.534143	-0.367813
1509	CTSD	0.446071	0.0786647	-0.367406
90338	ZNF160	0.281586	-0.085121	-0.366707
57673	BEND3	-3.50247	-3.86909	-0.366618
4864	NPC1	0.0485935	-0.317901	-0.366495
79847	MFSD13A	0.391202	0.0247998	-0.366402
132160	PPM1M	0.297793	-0.0683924	-0.366185
116987	AGAP1	0.196585	-0.169565	-0.36615
94097	SFXN5	1.02655	0.660751	-0.365799
10280	SIGMAR1	0.313945	-0.0517594	-0.365705
51042	ZNF593	-0.436306	-0.80179	-0.365484
65264	UBE2Z	-0.768308	-1.13359	-0.365283
153830	RNF145	-0.0231118	-0.388391	-0.365279
3621	ING1	0.0349821	-0.330275	-0.365258
9785	DHX38	-3.85756	-4.22271	-0.365151
6117	RPA1	-1.75467	-2.11966	-0.364982
83879	CDCA7	0.430103	0.065191	-0.364912
81931	ZNF93	0.441791	0.0769884	-0.364803
3320	HSP90AA1	0.556436	0.191679	-0.364757
55937	APOM	-0.412312	-0.776988	-0.364676
81555	YIPF5	0.870194	0.505637	-0.364557
1534	CYB561	0.67473	0.310244	-0.364485
23464	GCAT	0.135739	-0.228721	-0.364459
9532	BAG2	-0.539737	-0.903955	-0.364217
27434	POLM	-0.0856385	-0.449797	-0.364159
161823	ADAL	-0.165127	-0.529205	-0.364078
4121	MAN1A1	0.293108	-0.0707716	-0.36388
7349	UCN	0.388588	0.0247181	-0.363869
84901	NFATC2IP	-0.776707	-1.14034	-0.363631
25897	RNF19A	-1.26729	-1.63057	-0.363277
57060	PCBP4	0.789192	0.425989	-0.363202
386724	AMIGO3	0.829266	0.466245	-0.363021
112609	MRAP2	0.110182	-0.252653	-0.362835
221656	KDM1B	-0.743508	-1.10612	-0.362611
284359	IZUMO1	-1.06886	-1.43147	-0.362608
55196	RESF1	-0.636466	-0.998835	-0.36237
51257	MARCHF2	0.140445	-0.221666	-0.362111
2733	GLE1	-2.27151	-2.63361	-0.362108
51493	RTCB	-5.2918	-5.65383	-0.362034
51155	JPT1	-0.696301	-1.05822	-0.361914
5586	PKN2	1.9059	1.5442	-0.361699
3012	H2AC8	-2.01791	-2.3796	-0.361697
5869	RAB5B	-0.359759	-0.721437	-0.361679
30834	POLR1H	-3.5422	-3.9038	-0.361603
5686	PSMA5	-5.54364	-5.90503	-0.361394
84062	DTNBP1	-0.76648	-1.12776	-0.361284
147699	PPM1N	0.574985	0.213825	-0.36116
26099	SZRD1	0.913322	0.552254	-0.361068
10585	POMT1	-1.07465	-1.43557	-0.360915
57404	CYP20A1	0.773083	0.412199	-0.360885
9399	STOML1	-0.0615421	-0.42242	-0.360878
220042	DDIAS	-0.408849	-0.769547	-0.360698
79719	AAGAB	-3.71832	-4.07871	-0.360391
9670	IPO13	-5.03872	-5.39898	-0.360268
3145	HMBS	-0.807567	-1.16775	-0.360183
6154	RPL26	-4.72457	-5.08468	-0.36011
199223	TTC21A	-1.77621	-2.13618	-0.359973
10992	SF3B2	-4.81641	-5.17616	-0.359747
7757	ZNF208	0.0832746	-0.276149	-0.359424
613	BCR	-3.29906	-3.65842	-0.359362
113419	TEX261	0.644489	0.285263	-0.359226
84446	BRSK1	-0.848982	-1.20791	-0.358929
6167	RPL37	-4.75442	-5.11324	-0.358822
285755	PPIL6	-0.194171	-0.5525	-0.358329
23234	DNAJC9	-1.64629	-2.00446	-0.358177
55272	IMP3	-5.95002	-6.30817	-0.358145
54891	INO80D	0.147012	-0.210999	-0.358011
4899	NRF1	-2.83221	-3.19008	-0.357873
79990	PLEKHH3	0.314143	-0.0436724	-0.357816
54994	GID8	-1.10913	-1.46645	-0.357329
587	BCAT2	-1.01656	-1.37388	-0.357326
100529251	CKLF-CMTM1	-0.109159	-0.466384	-0.357225
91283	MSANTD3	-0.624273	-0.981434	-0.357161
57690	TNRC6C	0.249418	-0.107681	-0.357099
6134	RPL10	-5.19705	-5.55388	-0.356828
51202	DDX47	-3.67635	-4.0331	-0.356754
836	CASP3	1.83383	1.47744	-0.356393
3985	LIMK2	0.00619761	-0.349737	-0.355935
2794	GNL1	-1.95853	-2.31437	-0.355839
863	CBFA2T3	-5.44793	-5.80371	-0.355772
80256	ATOSB	-0.132515	-0.488114	-0.355599
347733	TUBB2B	-2.41575	-2.77129	-0.355538
8576	STK16	0.444176	0.088836	-0.35534
3047	HBG1	-0.245497	-0.600726	-0.355229
22948	CCT5	-3.4569	-3.81186	-0.354957
8436	CAVIN2	0.703581	0.348868	-0.354713
220136	CFAP53	0.29474	-0.0599556	-0.354696
29944	PNMA3	-1.12436	-1.47897	-0.354612
57536	KIAA1328	0.367759	0.0132078	-0.354551
221496	LEMD2	-1.99377	-2.34807	-0.354301
8438	RAD54L	-2.42309	-2.77714	-0.354056
4150	MAZ	-0.813848	-1.16769	-0.353846
84896	ATAD1	0.384149	0.03034	-0.353809
83658	DYNLRB1	-4.01566	-4.36942	-0.353765
25901	CCDC28A	-0.0886478	-0.442306	-0.353658
51164	DCTN4	-3.55303	-3.90649	-0.353464
5351	PLOD1	-0.0530483	-0.406192	-0.353144
10283	CWC27	1.23551	0.882436	-0.353069
9512	PMPCB	-1.82425	-2.17717	-0.352924
7643	ZNF90	0.413718	0.060834	-0.352884
5738	PTGFRN	0.742106	0.389291	-0.352815
84300	UQCC2	-0.746401	-1.0991	-0.352699
9858	PPP1R26	-1.04709	-1.39977	-0.352682
199692	ZNF627	0.0766412	-0.276038	-0.35268
2011	MARK2	-1.61837	-1.97083	-0.352459
2395	FXN	-2.79086	-3.14323	-0.352365
9380	GRHPR	-1.04543	-1.39765	-0.352226
51260	PBDC1	-0.688259	-1.0399	-0.351642
7867	MAPKAPK3	1.03728	0.685827	-0.351449
225689	MAPK15	0.503321	0.151884	-0.351437
1489	CTF1	0.495003	0.143859	-0.351144
387263	C6orf120	0.167685	-0.183377	-0.351062
2051	EPHB6	0.384621	0.0337702	-0.350851
4125	MAN2B1	-0.989573	-1.34033	-0.350754
7189	TRAF6	-0.0428989	-0.393565	-0.350666
89932	PAPLN	-0.448618	-0.799061	-0.350443
10668	CGRRF1	0.5735	0.22331	-0.350191
100137047	JMJD7	-0.0355886	-0.385499	-0.349911
373	TRIM23	0.134346	-0.21534	-0.349685
10989	IMMT	-0.652536	-1.0022	-0.34966
11059	WWP1	-0.0775304	-0.427019	-0.349489
3315	HSPB1	0.47276	0.123436	-0.349324
51177	PLEKHO1	0.206694	-0.142589	-0.349283
8775	NAPA	-4.31408	-4.66335	-0.349271
9141	PDCD5	-1.72833	-2.07756	-0.349224
115098	CCDC124	-0.602088	-0.951262	-0.349175
9749	PHACTR2	0.422775	0.0736447	-0.34913
6550	SLC9A3	-0.0781862	-0.427263	-0.349077
[truncated: 9,021 more rows]

## Sheet: Sheet 4
NAME	SIZE	ES	NES	NOM p-val	FDR q-val	FWER p-val	RANK AT MAX	LEADING EDGE	Minus Log10 q	Abs value NES	Binning
GOBP_PYRIMIDINE_NUCLEOBASE_METABOLIC_PROCESS	15	-0.829592	-2.34391	0	0.0027304	0.003	350	tags=33%, list=3%, signal=34%	2.56377	2.34391	Pyrimidine metabolism
GOBP_PYRIMIDINE_NUCLEOSIDE_MONOPHOSPHATE_METABOLIC_PROCESS	16	-0.794139	-2.34192	0	0.0013652	0.003	586	tags=38%, list=5%, signal=40%	2.8648	2.34192	Pyrimidine metabolism
GOBP_PYRIMIDINE_NUCLEOTIDE_BIOSYNTHETIC_PROCESS	25	-0.713221	-2.32505	0	0.00149998	0.005	1217	tags=40%, list=11%, signal=45%	2.82391	2.32505	Pyrimidine metabolism
GOBP_NUCLEOBASE_METABOLIC_PROCESS	30	-0.690106	-2.32317	0	0.00112499	0.005	350	tags=20%, list=3%, signal=21%	2.94885	2.32317	Pyrimidine metabolism
GOBP_NUCLEOBASE_BIOSYNTHETIC_PROCESS	18	-0.775946	-2.29388	0	0.0021638	0.012	350	tags=28%, list=3%, signal=29%	2.66478	2.29388	Pyrimidine metabolism
GOBP_PYRIMIDINE_CONTAINING_COMPOUND_BIOSYNTHETIC_PROCESS	34	-0.651605	-2.27362	0	0.00270455	0.018	1303	tags=32%, list=12%, signal=37%	2.56791	2.27362	Pyrimidine metabolism
GOBP_PYRIMIDINE_NUCLEOTIDE_METABOLIC_PROCESS	43	-0.618045	-2.26962	0	0.00244421	0.019	350	tags=16%, list=3%, signal=17%	2.61186	2.26962	Pyrimidine metabolism
GOBP_NUCLEOSIDE_MONOPHOSPHATE_BIOSYNTHETIC_PROCESS	37	-0.621791	-2.23671	0	0.003488	0.031	867	tags=24%, list=8%, signal=26%	2.45742	2.23671	Pyrimidine metabolism
GOBP_PYRIMIDINE_RIBONUCLEOTIDE_METABOLIC_PROCESS	22	-0.709051	-2.23642	0	0.00310044	0.031	586	tags=27%, list=5%, signal=29%	2.50858	2.23642	Pyrimidine metabolism
GOBP_RIBONUCLEOSIDE_DIPHOSPHATE_BIOSYNTHETIC_PROCESS	9	-0.889039	-2.22842	0	0.00332851	0.037	4	tags=33%, list=0%, signal=33%	2.47775	2.22842	Pyrimidine metabolism
GOBP_PYRIMIDINE_CONTAINING_COMPOUND_METABOLIC_PROCESS	69	-0.537795	-2.20126	0	0.00507042	0.061	1435	tags=26%, list=13%, signal=30%	2.29496	2.20126	Pyrimidine metabolism
GOBP_NUCLEOSIDE_DIPHOSPHATE_BIOSYNTHETIC_PROCESS	11	-0.858565	-2.19146	0	0.00539219	0.07	4	tags=27%, list=0%, signal=27%	2.26823	2.19146	Pyrimidine metabolism
GOBP_RESPIRATORY_CHAIN_COMPLEX_IV_ASSEMBLY	27	-0.653854	-2.18367	0	0.00566908	0.08	1475	tags=48%, list=13%, signal=55%	2.24649	2.18367
GOBP_PYRIMIDINE_NUCLEOSIDE_MONOPHOSPHATE_BIOSYNTHETIC_PROCESS	13	-0.802452	-2.17538	0	0.00597212	0.091	586	tags=46%, list=5%, signal=49%	2.22387	2.17538	Pyrimidine metabolism
GOBP_PYRIMIDINE_RIBONUCLEOTIDE_BIOSYNTHETIC_PROCESS	17	-0.735424	-2.17231	0	0.00581544	0.095	586	tags=29%, list=5%, signal=31%	2.23542	2.17231	Pyrimidine metabolism
GOBP_PYRIMIDINE_NUCLEOSIDE_DIPHOSPHATE_METABOLIC_PROCESS	9	-0.896777	-2.15456	0	0.00731571	0.121	305	tags=44%, list=3%, signal=46%	2.13574	2.15456	Pyrimidine metabolism
GOBP_PYRIMIDINE_NUCLEOBASE_BIOSYNTHETIC_PROCESS	8	-0.906093	-2.15291	0	0.00693771	0.122	350	tags=50%, list=3%, signal=52%	2.15878	2.15291	Pyrimidine metabolism
GOBP_RIBONUCLEOSIDE_MONOPHOSPHATE_BIOSYNTHETIC_PROCESS	31	-0.611445	-2.14143	0	0.00830388	0.154	75	tags=13%, list=1%, signal=13%	2.08072	2.14143	Pyrimidine metabolism
GOBP_PYRIMIDINE_RIBONUCLEOSIDE_DIPHOSPHATE_METABOLIC_PROCESS	7	-0.930478	-2.13144	0	0.00933136	0.181	305	tags=57%, list=3%, signal=59%	2.03005	2.13144	Pyrimidine metabolism
GOBP_UBIQUINONE_METABOLIC_PROCESS	17	-0.725817	-2.12326	0	0.00998927	0.2	31	tags=35%, list=0%, signal=35%	2.00047	2.12326	CoQ metabolism
GOBP_CYTOCHROME_COMPLEX_ASSEMBLY	38	-0.588991	-2.11903	0	0.0101553	0.213	1475	tags=42%, list=13%, signal=48%	1.99331	2.11903
GOBP_QUINONE_METABOLIC_PROCESS	20	-0.678897	-2.08116	0	0.0165201	0.337	31	tags=30%, list=0%, signal=30%	1.78199	2.08116	CoQ metabolism
GOBP_DEADENYLATION_DEPENDENT_DECAPPING_OF_NUCLEAR_TRANSCRIBED_MRNA	11	-0.777305	-2.07687	0	0.0169353	0.361	1132	tags=45%, list=10%, signal=51%	1.77121	2.07687
GOBP_MITOCHONDRIAL_ELECTRON_TRANSPORT_UBIQUINOL_TO_CYTOCHROME_C	11	-0.77856	-2.06572	0	0.0185251	0.397	1126	tags=64%, list=10%, signal=71%	1.73224	2.06572	CoQ metabolism
GOBP_PYRIMIDINE_NUCLEOSIDE_DIPHOSPHATE_BIOSYNTHETIC_PROCESS	6	-0.945977	-2.05758	0	0.0196224	0.423	4	tags=50%, list=0%, signal=50%	1.70725	2.05758	Pyrimidine metabolism
GOBP_PYRIMIDINE_RIBONUCLEOSIDE_MONOPHOSPHATE_BIOSYNTHETIC_PROCESS	10	-0.804482	-2.05652	0.00214133	0.0191083	0.425	4	tags=30%, list=0%, signal=30%	1.71878	2.05652	Pyrimidine metabolism
GOBP_DE_NOVO_PYRIMIDINE_NUCLEOBASE_BIOSYNTHETIC_PROCESS	6	-0.947516	-2.03836	0	0.0234037	0.496	4	tags=50%, list=0%, signal=50%	1.63071	2.03836	Pyrimidine metabolism
GOBP_MITOCHONDRIAL_ELECTRON_TRANSPORT_CYTOCHROME_C_TO_OXYGEN	15	-0.703095	-2.03143	0.00221729	0.0245585	0.531	2047	tags=67%, list=19%, signal=82%	1.6098	2.03143
GOBP_PYRIMIDINE_RIBONUCLEOSIDE_MONOPHOSPHATE_METABOLIC_PROCESS	11	-0.80044	-2.03129	0	0.0237744	0.531	4	tags=27%, list=0%, signal=27%	1.62389	2.03129	Pyrimidine metabolism
GOBP_NUCLEOSIDE_MONOPHOSPHATE_METABOLIC_PROCESS	62	-0.506396	-2.02375	0	0.0258025	0.581	1111	tags=19%, list=10%, signal=21%	1.58834	2.02375	Pyrimidine metabolism
GOBP_REGULATION_OF_RETROGRADE_PROTEIN_TRANSPORT_ER_TO_CYTOSOL	12	-0.762652	-2.01635	0	0.0274899	0.623	669	tags=42%, list=6%, signal=44%	1.56083	2.01635
GOBP_RIBONUCLEOSIDE_MONOPHOSPHATE_METABOLIC_PROCESS	48	-0.517664	-1.95386	0	0.0602909	0.878	75	tags=8%, list=1%, signal=8%	1.21975	1.95386	Pyrimidine metabolism
GOBP_REGULATION_OF_PROTEIN_EXIT_FROM_ENDOPLASMIC_RETICULUM	19	-0.639709	-1.93877	0	0.0698934	0.916	669	tags=32%, list=6%, signal=34%	1.15556	1.93877
GOBP_PYRIMIDINE_NUCLEOSIDE_TRIPHOSPHATE_METABOLIC_PROCESS	20	-0.635311	-1.92813	0	0.0764225	0.941	586	tags=30%, list=5%, signal=32%	1.11678	1.92813	Pyrimidine metabolism
GOBP_PYRIMIDINE_DEOXYRIBONUCLEOSIDE_MONOPHOSPHATE_METABOLIC_PROCESS	7	-0.834861	-1.90205	0.00598802	0.10151	0.974	339	tags=29%, list=3%, signal=29%	0.993493	1.90205	Pyrimidine metabolism
GOBP_MRNA_METHYLGUANOSINE_CAP_DECAPPING	16	-0.655529	-1.88863	0.00209205	0.113917	0.986	1763	tags=38%, list=16%, signal=45%	0.943411	1.88863
GOBP_GLUTAMINE_METABOLIC_PROCESS	23	-0.576391	-1.87776	0.00233645	0.124944	0.995	350	tags=17%, list=3%, signal=18%	0.903285	1.87776	Pyrimidine metabolism
GOBP_RESPONSE_TO_CAFFEINE	9	-0.758371	-1.86724	0.002079	0.135347	0.996	1247	tags=33%, list=11%, signal=38%	0.86855	1.86724	Pyrimidine metabolism
GOBP_RESPONSE_TO_ALKALOID	47	-0.499819	-1.86325	0	0.137647	0.997	1949	tags=30%, list=18%, signal=36%	0.861234	1.86325
GOBP_KETONE_BIOSYNTHETIC_PROCESS	29	-0.557657	-1.85394	0	0.148248	0.998	31	tags=21%, list=0%, signal=21%	0.82901	1.85394	CoQ metabolism
GOBP_DTMP_METABOLIC_PROCESS	6	-0.87017	-1.83903	0	0.169309	0.999	339	tags=33%, list=3%, signal=34%	0.771321	1.83903	Pyrimidine metabolism
GOBP_DOUBLE_STRAND_BREAK_REPAIR_VIA_ALTERNATIVE_NONHOMOLOGOUS_END_JOINING	8	-0.763603	-1.82164	0.00646552	0.197856	0.999	1578	tags=63%, list=14%, signal=73%	0.703651	1.82164
GOBP_PROTEIN_N_LINKED_GLYCOSYLATION	61	-0.450033	-1.8114	0	0.214043	0.999	2704	tags=44%, list=25%, signal=58%	0.669499	1.8114
GOBP_UTP_METABOLIC_PROCESS	8	-0.761003	-1.79712	0.00215054	0.241918	0.999	3	tags=13%, list=0%, signal=12%	0.616331	1.79712	Pyrimidine metabolism
GOBP_OLIGOSACCHARIDE_LIPID_INTERMEDIATE_BIOSYNTHETIC_PROCESS	22	-0.581959	-1.79258	0.00688073	0.247268	0.999	2259	tags=55%, list=20%, signal=68%	0.606831	1.79258	CoQ metabolism
GOBP_DNA_DOUBLE_STRAND_BREAK_PROCESSING	18	-0.593975	-1.78334	0.0158371	0.265175	1	2727	tags=67%, list=25%, signal=88%	0.576467	1.78334
GOBP_PYRIMIDINE_DEOXYRIBONUCLEOTIDE_BIOSYNTHETIC_PROCESS	6	-0.817401	-1.78329	0.00226757	0.259629	1	1111	tags=50%, list=10%, signal=56%	0.585646	1.78329	Pyrimidine metabolism
GOBP_REGULATION_OF_VOLTAGE_GATED_CALCIUM_CHANNEL_ACTIVITY	13	-0.643039	-1.77393	0.0150538	0.277976	1	3170	tags=77%, list=29%, signal=108%	0.555993	1.77393
GOBP_REGULATION_OF_PROTEIN_MONOUBIQUITINATION	6	-0.812704	-1.76674	0.00617284	0.292159	1	777	tags=50%, list=7%, signal=54%	0.53438	1.76674
GOBP_NON_PROTEINOGENIC_AMINO_ACID_BIOSYNTHETIC_PROCESS	10	-0.710675	-1.76613	0.00867679	0.287918	1	1454	tags=40%, list=13%, signal=46%	0.540732	1.76613
GOBP_UTP_BIOSYNTHETIC_PROCESS	6	-0.816382	-1.76265	0.00604839	0.29165	1	3	tags=17%, list=0%, signal=17%	0.535138	1.76265
GOBP_TETRAHYDROFOLATE_INTERCONVERSION	9	-0.719376	-1.7539	0.014433	0.309946	1	1254	tags=56%, list=11%, signal=63%	0.508714	1.7539
GOBP_NEGATIVE_REGULATION_OF_DOUBLE_STRAND_BREAK_REPAIR_VIA_NONHOMOLOGOUS_END_JOINING	7	-0.755624	-1.75386	0.012987	0.304302	1	1401	tags=57%, list=13%, signal=65%	0.516695	1.75386
GOBP_PYRIMIDINE_NUCLEOSIDE_TRIPHOSPHATE_BIOSYNTHETIC_PROCESS	15	-0.629973	-1.75167	0.0150862	0.30514	1	586	tags=27%, list=5%, signal=28%	0.515501	1.75167
GOBP_PYRIMIDINE_RIBONUCLEOSIDE_TRIPHOSPHATE_METABOLIC_PROCESS	14	-0.614315	-1.73473	0.0113895	0.349106	1	586	tags=29%, list=5%, signal=30%	0.457042	1.73473
GOBP_REGULATION_OF_MITOTIC_CENTROSOME_SEPARATION	7	-0.769389	-1.72841	0.00619835	0.363644	1	1658	tags=43%, list=15%, signal=50%	0.439323	1.72841
GOBP_TRICARBOXYLIC_ACID_CYCLE	27	-0.514882	-1.71894	0.0122951	0.38968	1	1133	tags=33%, list=10%, signal=37%	0.409292	1.71894
GOBP_GLYCINE_TRANSPORT	7	-0.752303	-1.71682	0.0102669	0.390078	1	1653	tags=57%, list=15%, signal=67%	0.408848	1.71682
GOBP_PYRIMIDINE_DEOXYRIBONUCLEOSIDE_TRIPHOSPHATE_METABOLIC_PROCESS	6	-0.793648	-1.71344	0.00598802	0.395076	1	1111	tags=50%, list=10%, signal=56%	0.403319	1.71344
GOBP_UBIQUITIN_DEPENDENT_GLYCOPROTEIN_ERAD_PATHWAY	6	-0.800459	-1.71331	0	0.389002	1	1899	tags=83%, list=17%, signal=101%	0.410049	1.71331
GOBP_TRANSCRIPTION_INITIATION_AT_RNA_POLYMERASE_III_PROMOTER	8	-0.715593	-1.71155	0.0182927	0.388516	1	2438	tags=63%, list=22%, signal=80%	0.410591	1.71155
GOBP_NUCLEOSIDE_DIPHOSPHATE_METABOLIC_PROCESS	93	-0.401996	-1.70948	0	0.389394	1	1459	tags=20%, list=13%, signal=23%	0.409611	1.70948
GOBP_AMACRINE_CELL_DIFFERENTIATION	5	-0.818094	-1.70836	0.0101833	0.386686	1	1100	tags=60%, list=10%, signal=67%	0.412642	1.70836
GOBP_PENTOSE_METABOLIC_PROCESS	10	-0.67675	-1.70713	0.0164948	0.384106	1	783	tags=40%, list=7%, signal=43%	0.415549	1.70713
GOBP_REGULATION_OF_CALCIUM_ION_TRANSPORT_INTO_CYTOSOL	6	-0.778787	-1.6974	0.00813008	0.413954	1	953	tags=67%, list=9%, signal=73%	0.383048	1.6974
GOBP_RNA_DECAPPING	19	-0.560899	-1.69433	0.00867679	0.419493	1	1763	tags=32%, list=16%, signal=38%	0.377276	1.69433
GOBP_REGULATION_OF_RELEASE_OF_SEQUESTERED_CALCIUM_ION_INTO_CYTOSOL_BY_SARCOPLASMIC_RETICULUM	14	-0.613064	-1.69139	0.0152838	0.423457	1	2935	tags=57%, list=27%, signal=78%	0.37319	1.69139
GOBP_RESPONSE_TO_GLYCOPROTEIN	6	-0.800459	-1.6888	0.0124224	0.425938	1	1899	tags=83%, list=17%, signal=101%	0.370654	1.6888
GOBP_ACTIVATION_OF_NF_KAPPAB_INDUCING_KINASE_ACTIVITY	5	-0.837336	-1.68476	0.00610998	0.43466	1	602	tags=40%, list=5%, signal=42%	0.36185	1.68476
GOBP_EPITHELIAL_CELL_MORPHOGENESIS	14	-0.608381	-1.68274	0.0205761	0.435885	1	1708	tags=43%, list=15%, signal=51%	0.360628	1.68274
GOBP_OUTER_EAR_MORPHOGENESIS	4	-0.895404	-1.68198	0.00400802	0.432611	1	786	tags=50%, list=7%, signal=54%	0.363902	1.68198
GOBP_ISOPRENOID_BIOSYNTHETIC_PROCESS	20	-0.547482	-1.67823	0.0164319	0.440663	1	934	tags=30%, list=8%, signal=33%	0.355894	1.67823
GOBP_KINETOCHORE_ASSEMBLY	17	-0.57042	-1.67622	0.0215054	0.441854	1	1567	tags=41%, list=14%, signal=48%	0.354721	1.67622
GOBP_CITRULLINE_METABOLIC_PROCESS	6	-0.775683	-1.67469	0.0107527	0.441599	1	3	tags=17%, list=0%, signal=17%	0.354972	1.67469
GOBP_RESPONSE_TO_EPIDERMAL_GROWTH_FACTOR	35	-0.472782	-1.67448	0.0136986	0.43637	1	786	tags=17%, list=7%, signal=18%	0.360145	1.67448
GOBP_RESPONSE_TO_AMINE	25	-0.51619	-1.67062	0.0211268	0.445672	1	635	tags=12%, list=6%, signal=13%	0.350985	1.67062
GOBP_POLYPRENOL_METABOLIC_PROCESS	25	-0.501784	-1.66865	0.0154185	0.447666	1	2282	tags=52%, list=21%, signal=65%	0.349046	1.66865
GOBP_REGULATION_OF_ATTACHMENT_OF_SPINDLE_MICROTUBULES_TO_KINETOCHORE	22	-0.523465	-1.66392	0.0207039	0.459708	1	864	tags=32%, list=8%, signal=34%	0.337518	1.66392
GOBP_LACTATION	25	-0.517411	-1.66301	0.0190275	0.457532	1	4	tags=8%, list=0%, signal=8%	0.339579	1.66301
GOBP_DNA_CONFORMATION_CHANGE	85	-0.387639	-1.63644	0	0.563373	1	1439	tags=31%, list=13%, signal=35%	0.249204	1.63644
GOBP_REGULATION_OF_DOUBLE_STRAND_BREAK_REPAIR_VIA_NONHOMOLOGOUS_END_JOINING	27	-0.48028	-1.63177	0.0131291	0.576972	1	2341	tags=41%, list=21%, signal=52%	0.238845	1.63177
GOBP_REGULATION_OF_AMACRINE_CELL_DIFFERENTIATION	5	-0.818094	-1.63074	0.0186335	0.574955	1	1100	tags=60%, list=10%, signal=67%	0.240366	1.63074
GOBP_REGULATION_OF_RESPONSE_TO_REACTIVE_OXYGEN_SPECIES	6	-0.749341	-1.61877	0.0272537	0.624805	1	510	tags=33%, list=5%, signal=35%	0.204256	1.61877
GOBP_POSITIVE_REGULATION_OF_CHROMOSOME_SEGREGATION	26	-0.488478	-1.61805	0.0343249	0.621076	1	2129	tags=50%, list=19%, signal=62%	0.206855	1.61805
GOBP_PYRIMIDINE_RIBONUCLEOSIDE_TRIPHOSPHATE_BIOSYNTHETIC_PROCESS	11	-0.620223	-1.61139	0.0273684	0.647089	1	586	tags=27%, list=5%, signal=29%	0.189036	1.61139
GOBP_CENTROMERE_COMPLEX_ASSEMBLY	30	-0.4776	-1.60217	0.0266075	0.687157	1	2489	tags=43%, list=23%, signal=56%	0.162944	1.60217
GOBP_REGULATION_OF_CATION_CHANNEL_ACTIVITY	46	-0.425441	-1.5978	0.00457666	0.702444	1	3331	tags=52%, list=30%, signal=74%	0.153388	1.5978
GOBP_CELLULAR_RESPONSE_TO_LEUCINE_STARVATION	11	-0.60428	-1.59121	0.0316027	0.730476	1	219	tags=18%, list=2%, signal=19%	0.136394	1.59121
GOBP_PROTEIN_DNA_COMPLEX_DISASSEMBLY	21	-0.510381	-1.5905	0.0318907	0.726271	1	984	tags=33%, list=9%, signal=37%	0.138901	1.5905
GOBP_ESTABLISHMENT_OR_MAINTENANCE_OF_CYTOSKELETON_POLARITY	7	-0.698635	-1.58947	0.0329897	0.723549	1	2306	tags=57%, list=21%, signal=72%	0.140532	1.58947
GOBP_NEGATIVE_REGULATION_OF_NATURAL_KILLER_CELL_ACTIVATION	4	-0.852255	-1.5892	0.0211416	0.716873	1	1013	tags=50%, list=9%, signal=55%	0.144558	1.5892
GOBP_NEGATIVE_REGULATION_OF_PEPTIDE_SECRETION	17	-0.539248	-1.58836	0.0217865	0.713572	1	3648	tags=71%, list=33%, signal=105%	0.146562	1.58836
GOBP_PROTEIN_DEGLYCOSYLATION	14	-0.568975	-1.58708	0.0518359	0.712127	1	1986	tags=57%, list=18%, signal=70%	0.147442	1.58708
GOBP_CITRULLINE_BIOSYNTHETIC_PROCESS	4	-0.844881	-1.58562	0.0193966	0.712533	1	3	tags=25%, list=0%, signal=25%	0.147195	1.58562
GOBP_SKELETAL_MUSCLE_CONTRACTION	22	-0.516244	-1.58087	0.0241758	0.731762	1	1891	tags=36%, list=17%, signal=44%	0.13563	1.58087
GOBP_REGULATION_OF_SKELETAL_MUSCLE_CELL_PROLIFERATION	10	-0.603143	-1.58043	0.039666	0.726428	1	1386	tags=40%, list=13%, signal=46%	0.138807	1.58043
GOBP_CALCIUM_ION_TRANSPORT_INTO_CYTOSOL	7	-0.696038	-1.57984	0.0347648	0.722045	1	953	tags=57%, list=9%, signal=63%	0.141436	1.57984
GOBP_WATER_SOLUBLE_VITAMIN_BIOSYNTHETIC_PROCESS	10	-0.618217	-1.57941	0.045929	0.716961	1	2392	tags=50%, list=22%, signal=64%	0.144504	1.57941
GOBP_FRUCTOSE_2_6_BISPHOSPHATE_METABOLIC_PROCESS	3	-0.932196	-1.57658	0	0.725098	1	751	tags=100%, list=7%, signal=107%	0.139603	1.57658
GOBP_EXTRACELLULAR_MATRIX_CONSTITUENT_SECRETION	10	-0.618565	-1.57601	0.0467706	0.7211	1	724	tags=30%, list=7%, signal=32%	0.142004	1.57601
GOBP_POSITIVE_REGULATION_OF_PEPTIDYL_THREONINE_PHOSPHORYLATION	17	-0.527074	-1.5733	0.0341686	0.728647	1	3024	tags=59%, list=27%, signal=81%	0.137483	1.5733
GOBP_NEGATIVE_REGULATION_OF_PROTEIN_EXIT_FROM_ENDOPLASMIC_RETICULUM	10	-0.620581	-1.57164	0.0591966	0.730187	1	669	tags=30%, list=6%, signal=32%	0.136566	1.57164
GOBP_POSITIVE_REGULATION_OF_PROTEIN_MONOUBIQUITINATION	5	-0.789245	-1.56968	0.033195	0.733265	1	673	tags=40%, list=6%, signal=43%	0.134739	1.56968
GOBP_CELLULAR_RESPONSE_TO_XENOBIOTIC_STIMULUS	85	-0.366196	-1.56916	0.0149254	0.728948	1	1389	tags=14%, list=13%, signal=16%	0.137303	1.56916
GOBP_CHROMOSOME_CONDENSATION	34	-0.460743	-1.56762	0.0204082	0.730221	1	1700	tags=38%, list=15%, signal=45%	0.136546	1.56762
GOBP_ENDODERMAL_CELL_FATE_COMMITMENT	6	-0.722414	-1.56653	0.0424107	0.728981	1	2425	tags=83%, list=22%, signal=107%	0.137284	1.56653
GOBP_DEOXYRIBONUCLEOTIDE_BIOSYNTHETIC_PROCESS	13	-0.563777	-1.56606	0.0420561	0.724432	1	1144	tags=31%, list=10%, signal=34%	0.140002	1.56606
GOBP_REGULATION_OF_DNA_TEMPLATED_TRANSCRIPTION_ELONGATION	95	-0.362009	-1.56459	0.00973236	0.725584	1	1703	tags=31%, list=15%, signal=36%	0.139312	1.56459
GOBP_FRUCTOSE_METABOLIC_PROCESS	10	-0.620411	-1.56198	0.0428266	0.733067	1	913	tags=50%, list=8%, signal=54%	0.134857	1.56198
GOBP_REGULATION_OF_PROTEIN_POLYUBIQUITINATION	20	-0.51123	-1.56164	0.0556745	0.728219	1	2929	tags=55%, list=27%, signal=75%	0.137738	1.56164
GOBP_POSITIVE_REGULATION_OF_CALCIUM_ION_TRANSPORT_INTO_CYTOSOL	4	-0.82477	-1.56133	0.0204082	0.723327	1	953	tags=75%, list=9%, signal=82%	0.140665	1.56133
GOBP_THYROID_HORMONE_TRANSPORT	6	-0.731583	-1.55998	0.0268041	0.724068	1	1653	tags=50%, list=15%, signal=59%	0.140221	1.55998
GOBP_NEGATIVE_REGULATION_OF_MOTOR_NEURON_APOPTOTIC_PROCESS	8	-0.652458	-1.5593	0.033543	0.721451	1	229	tags=25%, list=2%, signal=26%	0.141793	1.5593
GOBP_NEGATIVE_REGULATION_OF_CELL_ADHESION_MOLECULE_PRODUCTION	3	-0.903163	-1.55508	0.00840336	0.737537	1	85	tags=33%, list=1%, signal=34%	0.132216	1.55508
GOBP_TRABECULA_FORMATION	10	-0.604074	-1.55279	0.0572597	0.74344	1	655	tags=30%, list=6%, signal=32%	0.128754	1.55279
GOBP_POSITIVE_REGULATION_OF_STRIATED_MUSCLE_CONTRACTION	6	-0.729497	-1.55156	0.0385396	0.743394	1	1900	tags=50%, list=17%, signal=60%	0.128781	1.55156
GOBP_TETRAHYDROFOLATE_METABOLIC_PROCESS	18	-0.521996	-1.55112	0.0419426	0.739435	1	1254	tags=44%, list=11%, signal=50%	0.1311	1.55112
GOBP_REGULATION_OF_CHROMOSOME_CONDENSATION	13	-0.56655	-1.55058	0.044586	0.736098	1	2129	tags=46%, list=19%, signal=57%	0.133064	1.55058
GOBP_PROTEIN_LOCALIZATION_TO_NUCLEAR_ENVELOPE	13	-0.560354	-1.55005	0.0617021	0.732823	1	264	tags=23%, list=2%, signal=24%	0.135001	1.55005
GOBP_NEGATIVE_REGULATION_OF_VASCULAR_ASSOCIATED_SMOOTH_MUSCLE_CELL_DIFFERENTIATION	5	-0.772674	-1.5488	0.0273109	0.733055	1	2510	tags=100%, list=23%, signal=129%	0.134863	1.5488
GOBP_STRIATED_MUSCLE_ATROPHY	3	-0.914776	-1.54661	0.0107991	0.738832	1	484	tags=67%, list=4%, signal=70%	0.131454	1.54661
GOBP_REGULATION_OF_REMOVAL_OF_SUPEROXIDE_RADICALS	3	-0.892837	-1.5465	0.0263158	0.733424	1	510	tags=67%, list=5%, signal=70%	0.134645	1.5465
GOBP_PROTEIN_EXIT_FROM_ENDOPLASMIC_RETICULUM	42	-0.41666	-1.54325	0.016092	0.745022	1	669	tags=19%, list=6%, signal=20%	0.127831	1.54325
GOBP_NEGATIVE_REGULATION_OF_CALCIUM_ION_TRANSMEMBRANE_TRANSPORTER_ACTIVITY	11	-0.592063	-1.5432	0.0430328	0.739304	1	3170	tags=64%, list=29%, signal=89%	0.131177	1.5432
GOBP_REGULATION_OF_INNER_EAR_AUDITORY_RECEPTOR_CELL_DIFFERENTIATION	4	-0.82819	-1.53685	0.0259179	0.767309	1	1386	tags=50%, list=13%, signal=57%	0.11503	1.53685
GOBP_RESPONSE_TO_OXYGEN_RADICAL	17	-0.536007	-1.53652	0.0550459	0.762988	1	510	tags=24%, list=5%, signal=25%	0.117482	1.53652
GOBP_REGULATION_OF_PEPTIDYL_THREONINE_PHOSPHORYLATION	29	-0.450457	-1.53373	0.0269058	0.772308	1	3756	tags=62%, list=34%, signal=94%	0.112209	1.53373
GOBP_POSITIVE_REGULATION_OF_APOPTOTIC_PROCESS_INVOLVED_IN_MORPHOGENESIS	5	-0.748112	-1.53369	0.0554371	0.766464	1	1714	tags=60%, list=16%, signal=71%	0.115508	1.53369
GOBP_REGULATION_OF_PROTEIN_OLIGOMERIZATION	5	-0.76837	-1.5335	0.0372807	0.761632	1	713	tags=40%, list=6%, signal=43%	0.118255	1.5335
GOBP_KINETOCHORE_ORGANIZATION	21	-0.496485	-1.53334	0.0373626	0.756722	1	1567	tags=43%, list=14%, signal=50%	0.121064	1.53334
GOBP_RESPONSE_TO_SALT_STRESS	15	-0.539477	-1.53211	0.0553191	0.757604	1	4061	tags=80%, list=37%, signal=127%	0.120558	1.53211
GOBP_REGULATION_OF_CARDIAC_MUSCLE_CONTRACTION_BY_REGULATION_OF_THE_RELEASE_OF_SEQUESTERED_CALCIUM_ION	11	-0.602128	-1.53114	0.0642398	0.757153	1	2627	tags=45%, list=24%, signal=60%	0.120817	1.53114
GOBP_REGULATION_OF_CARDIAC_MUSCLE_CONTRACTION	38	-0.42345	-1.52961	0.0318182	0.759523	1	3587	tags=53%, list=33%, signal=78%	0.119459	1.52961
GOBP_ISOPRENOID_METABOLIC_PROCESS	74	-0.362275	-1.52932	0.019802	0.755111	1	1054	tags=23%, list=10%, signal=25%	0.121989	1.52932
GOBP_POSITIVE_REGULATION_OF_CHROMOSOME_SEPARATION	28	-0.455539	-1.52743	0.0321839	0.759534	1	2858	tags=57%, list=26%, signal=77%	0.119453	1.52743
GOBP_REGULATION_OF_STRIATED_MUSCLE_CONTRACTION	45	-0.403376	-1.52622	0.022831	0.760666	1	3587	tags=49%, list=33%, signal=72%	0.118806	1.52622
GOBP_REGULATION_OF_CHROMOSOME_SEGREGATION	120	-0.334774	-1.52541	0	0.759321	1	1574	tags=28%, list=14%, signal=33%	0.119575	1.52541
GOBP_ONE_CARBON_METABOLIC_PROCESS	28	-0.450454	-1.52527	0.0423163	0.754655	1	1254	tags=29%, list=11%, signal=32%	0.122252	1.52527
GOBP_DTTP_METABOLIC_PROCESS	5	-0.764526	-1.52483	0.0385396	0.751378	1	1111	tags=40%, list=10%, signal=44%	0.124142	1.52483
GOBP_CORTISOL_SECRETION	2	-0.973919	-1.52425	0.00196464	0.749149	1	76	tags=50%, list=1%, signal=50%	0.125432	1.52425
GOBP_NEGATIVE_REGULATION_OF_CARTILAGE_DEVELOPMENT	9	-0.637033	-1.52415	0.04814	0.744405	1	3309	tags=78%, list=30%, signal=111%	0.128191	1.52415
GOBP_ALANINE_TRANSPORT	11	-0.584914	-1.52214	0.0560538	0.749958	1	1653	tags=36%, list=15%, signal=43%	0.124963	1.52214
GOBP_ENUCLEATE_ERYTHROCYTE_DIFFERENTIATION	12	-0.581716	-1.51605	0.0705394	0.777262	1	2403	tags=50%, list=22%, signal=64%	0.109433	1.51605
GOBP_BERGMANN_GLIAL_CELL_DIFFERENTIATION	7	-0.683524	-1.51547	0.0519481	0.774992	1	786	tags=43%, list=7%, signal=46%	0.110703	1.51547
GOBP_REGULATION_OF_MOTOR_NEURON_APOPTOTIC_PROCESS	10	-0.607367	-1.51266	0.0594714	0.784671	1	953	tags=30%, list=9%, signal=33%	0.105312	1.51266
GOBP_VASCULAR_ENDOTHELIAL_GROWTH_FACTOR_RECEPTOR_2_SIGNALING_PATHWAY	3	-0.879425	-1.51134	0.0259481	0.786329	1	51	tags=67%, list=0%, signal=67%	0.104396	1.51134
GOBP_NEGATIVE_REGULATION_OF_PHOSPHOLIPASE_ACTIVITY	3	-0.871314	-1.5092	0.0325048	0.79249	1	466	tags=67%, list=4%, signal=70%	0.101006	1.5092
GOBP_CENP_A_CONTAINING_CHROMATIN_ASSEMBLY	10	-0.599897	-1.50834	0.0561331	0.791924	1	2489	tags=60%, list=23%, signal=77%	0.101317	1.50834
GOBP_SUCCINYL_COA_METABOLIC_PROCESS	9	-0.61525	-1.50789	0.0724638	0.788984	1	400	tags=33%, list=4%, signal=35%	0.102932	1.50789
GOBP_NEGATIVE_REGULATION_OF_LIPASE_ACTIVITY	6	-0.699862	-1.50494	0.0614754	0.800122	1	466	tags=33%, list=4%, signal=35%	0.0968437	1.50494
GOBP_REGULATION_OF_EXTRACELLULAR_MATRIX_ORGANIZATION	37	-0.415828	-1.50446	0.0236407	0.797322	1	1208	tags=22%, list=11%, signal=24%	0.0983664	1.50446
GOBP_REGULATION_OF_HIGH_VOLTAGE_GATED_CALCIUM_CHANNEL_ACTIVITY	6	-0.685983	-1.50158	0.0610526	0.807689	1	2612	tags=83%, list=24%, signal=109%	0.0927558	1.50158
GOBP_REGULATION_OF_SISTER_CHROMATID_SEGREGATION	99	-0.344765	-1.50149	0.0124069	0.802876	1	1574	tags=27%, list=14%, signal=32%	0.0953517	1.50149
GOBP_NEGATIVE_REGULATION_OF_SMOOTH_MUSCLE_CELL_DIFFERENTIATION	11	-0.580165	-1.50071	0.0740741	0.802101	1	2510	tags=73%, list=23%, signal=94%	0.0957708	1.50071
GOBP_DNA_TEMPLATED_TRANSCRIPTION_TERMINATION	23	-0.465563	-1.4991	0.0425056	0.805806	1	1964	tags=43%, list=18%, signal=53%	0.0937697	1.4991
GOBP_GOLGI_LUMEN_ACIDIFICATION	12	-0.559869	-1.49881	0.0739958	0.802232	1	1128	tags=33%, list=10%, signal=37%	0.0956999	1.49881
GOBP_REGULATION_OF_RNA_POLYMERASE_II_REGULATORY_REGION_SEQUENCE_SPECIFIC_DNA_BINDING	5	-0.729195	-1.49655	0.0562249	0.809513	1	196	tags=40%, list=2%, signal=41%	0.0917761	1.49655
GOBP_GLUTAMINE_TRANSPORT	8	-0.644726	-1.49495	0.0685225	0.812995	1	2001	tags=50%, list=18%, signal=61%	0.0899123	1.49495
GOBP_AMINO_ACID_IMPORT_ACROSS_PLASMA_MEMBRANE	24	-0.47133	-1.49357	0.0529801	0.815626	1	1653	tags=29%, list=15%, signal=34%	0.0885088	1.49357
GOBP_SRP_DEPENDENT_COTRANSLATIONAL_PROTEIN_TARGETING_TO_MEMBRANE_TRANSLOCATION	7	-0.66244	-1.49343	0.0601336	0.811362	1	1440	tags=43%, list=13%, signal=49%	0.0907856	1.49343
GOBP_NEUTRAL_AMINO_ACID_TRANSPORT	31	-0.430398	-1.49031	0.0497836	0.824144	1	2547	tags=42%, list=23%, signal=54%	0.083997	1.49031
GOBP_REGULATION_OF_AMYLOID_FIBRIL_FORMATION	10	-0.577	-1.48986	0.0743982	0.821492	1	1659	tags=50%, list=15%, signal=59%	0.0853967	1.48986
GOBP_METAPHASE_CHROMOSOME_ALIGNMENT	96	-0.338823	-1.48984	0.0240642	0.816573	1	1067	tags=22%, list=10%, signal=24%	0.0880051	1.48984
GOBP_NEGATIVE_REGULATION_OF_CELLULAR_RESPONSE_TO_TRANSFORMING_GROWTH_FACTOR_BETA_STIMULUS	2	-0.956344	-1.48929	0.00998004	0.814704	1	484	tags=100%, list=4%, signal=105%	0.0890002	1.48929
GOBP_REGULATION_OF_ATPASE_COUPLED_CALCIUM_TRANSMEMBRANE_TRANSPORTER_ACTIVITY	2	-0.968798	-1.48735	0.00371747	0.820437	1	244	tags=50%, list=2%, signal=51%	0.085955	1.48735
GOBP_PEPTIDE_CATABOLIC_PROCESS	14	-0.527594	-1.48492	0.0702128	0.828598	1	1492	tags=36%, list=14%, signal=41%	0.0816559	1.48492
GOBP_REGULATION_OF_RYANODINE_SENSITIVE_CALCIUM_RELEASE_CHANNEL_ACTIVITY	12	-0.549949	-1.48413	0.0430108	0.828216	1	2935	tags=50%, list=27%, signal=68%	0.0818562	1.48413
GOBP_RESPONSE_TO_FOLIC_ACID	6	-0.692704	-1.48393	0.0680851	0.824381	1	1254	tags=33%, list=11%, signal=38%	0.083872	1.48393
GOBP_DEOXYRIBONUCLEOSIDE_MONOPHOSPHATE_BIOSYNTHETIC_PROCESS	8	-0.638227	-1.48348	0.0857143	0.821869	1	339	tags=25%, list=3%, signal=26%	0.0851975	1.48348
GOBP_DNA_UNWINDING_INVOLVED_IN_DNA_REPLICATION	21	-0.481147	-1.48231	0.0511111	0.823366	1	1774	tags=43%, list=16%, signal=51%	0.0844073	1.48231
GOBP_MYOBLAST_FUSION	21	-0.491469	-1.48204	0.0625	0.819995	1	3143	tags=62%, list=29%, signal=86%	0.0861889	1.48204
GOBP_INTRINSIC_APOPTOTIC_SIGNALING_PATHWAY_IN_RESPONSE_TO_HYDROGEN_PEROXIDE	7	-0.656709	-1.48016	0.0498915	0.825653	1	3516	tags=71%, list=32%, signal=105%	0.0832026	1.48016
GOBP_STRESS_GRANULE_ASSEMBLY	33	-0.423501	-1.47905	0.0532407	0.826991	1	1383	tags=33%, list=13%, signal=38%	0.0824992	1.47905
GOBP_POSITIVE_REGULATION_OF_APOPTOTIC_PROCESS_INVOLVED_IN_DEVELOPMENT	5	-0.748112	-1.47713	0.048583	0.832996	1	1714	tags=60%, list=16%, signal=71%	0.0793571	1.47713
GOBP_SUCCINATE_METABOLIC_PROCESS	6	-0.691654	-1.47593	0.0779221	0.834993	1	1782	tags=50%, list=16%, signal=60%	0.0783171	1.47593
GOBP_POSITIVE_REGULATION_OF_CHROMOSOME_CONDENSATION	8	-0.628485	-1.47501	0.0675105	0.835362	1	2858	tags=75%, list=26%, signal=101%	0.0781251	1.47501
GOBP_CELLULAR_MODIFIED_AMINO_ACID_BIOSYNTHETIC_PROCESS	32	-0.428625	-1.47174	0.0356295	0.848889	1	1284	tags=25%, list=12%, signal=28%	0.0711489	1.47174
GOBP_SULFUR_AMINO_ACID_TRANSPORT	7	-0.646317	-1.47131	0.0872211	0.846556	1	902	tags=29%, list=8%, signal=31%	0.0723442	1.47131
GOBP_RETINAL_GANGLION_CELL_AXON_GUIDANCE	5	-0.724141	-1.47114	0.0706402	0.842803	1	437	tags=40%, list=4%, signal=42%	0.0742738	1.47114
GOBP_CELL_CYCLE_CHECKPOINT_SIGNALING	179	-0.308079	-1.46845	0.00284091	0.85334	1	1578	tags=25%, list=14%, signal=28%	0.0688781	1.46845
GOBP_SKELETAL_MUSCLE_ATROPHY	2	-0.956344	-1.46794	0.00590551	0.851761	1	484	tags=100%, list=4%, signal=105%	0.0696822	1.46794
GOBP_GLYCINE_BIOSYNTHETIC_PROCESS	2	-0.952082	-1.46791	0.0158103	0.847215	1	151	tags=50%, list=1%, signal=51%	0.0720064	1.46791
GOBP_SUBSTANTIA_NIGRA_DEVELOPMENT	32	-0.419188	-1.46722	0.0457831	0.846477	1	1835	tags=38%, list=17%, signal=45%	0.072385	1.46722
GOBP_CELLULAR_RESPONSE_TO_SALT_STRESS	11	-0.57702	-1.46686	0.0772358	0.843955	1	4061	tags=91%, list=37%, signal=144%	0.0736805	1.46686
GOBP_SRP_DEPENDENT_COTRANSLATIONAL_PROTEIN_TARGETING_TO_MEMBRANE_SIGNAL_SEQUENCE_RECOGNITION	4	-0.789131	-1.46677	0.0506329	0.839894	1	253	tags=50%, list=2%, signal=51%	0.0757757	1.46677
GOBP_POSITIVE_REGULATION_OF_DNA_CATABOLIC_PROCESS	4	-0.762709	-1.46668	0.0639659	0.835823	1	2619	tags=100%, list=24%, signal=131%	0.0778856	1.46668
GOBP_CENTROSOME_SEPARATION	14	-0.535073	-1.46502	0.0686695	0.840794	1	1658	tags=29%, list=15%, signal=34%	0.0753106	1.46502
GOBP_OLFACTORY_BULB_INTERNEURON_DEVELOPMENT	2	-0.954427	-1.46475	0.0119048	0.837675	1	437	tags=50%, list=4%, signal=52%	0.0769245	1.46475
GOBP_TELOMERASE_HOLOENZYME_COMPLEX_ASSEMBLY	6	-0.682544	-1.4625	0.0777778	0.845783	1	2619	tags=67%, list=24%, signal=87%	0.0727411	1.4625
GOBP_ADENOHYPOPHYSIS_DEVELOPMENT	3	-0.855723	-1.46217	0.0349076	0.842863	1	1386	tags=67%, list=13%, signal=76%	0.0742431	1.46217
GOBP_MEMBRANE_DISASSEMBLY	13	-0.533902	-1.46202	0.0865979	0.839299	1	64	tags=15%, list=1%, signal=15%	0.0760831	1.46202
GOBP_POSITIVE_REGULATION_OF_STRESS_GRANULE_ASSEMBLY	7	-0.652396	-1.46174	0.0809628	0.83656	1	1289	tags=43%, list=12%, signal=49%	0.0775028	1.46174
GOBP_BODY_FLUID_SECRETION	45	-0.389516	-1.46107	0.0428894	0.835635	1	4	tags=4%, list=0%, signal=4%	0.0779832	1.46107
GOBP_GLUCOSE_IMPORT_IN_RESPONSE_TO_INSULIN_STIMULUS	3	-0.835399	-1.46072	0.0526316	0.833161	1	1038	tags=33%, list=9%, signal=37%	0.0792709	1.46072
GOBP_REGULATION_OF_NEUTROPHIL_EXTRAVASATION	5	-0.719741	-1.45982	0.0580357	0.833515	1	1759	tags=40%, list=16%, signal=48%	0.0790867	1.45982
GOBP_POSITIVE_REGULATION_OF_MEMORY_T_CELL_DIFFERENTIATION	3	-0.839937	-1.4579	0.0447154	0.839871	1	1337	tags=67%, list=12%, signal=76%	0.0757875	1.4579
GOBP_RELEASE_OF_SEQUESTERED_CALCIUM_ION_INTO_CYTOSOL_BY_ENDOPLASMIC_RETICULUM	17	-0.495661	-1.45761	0.0803571	0.837178	1	2935	tags=53%, list=27%, signal=72%	0.0771825	1.45761
GOBP_ADIPONECTIN_ACTIVATED_SIGNALING_PATHWAY	7	-0.642287	-1.45736	0.0769231	0.834119	1	256	tags=29%, list=2%, signal=29%	0.0787721	1.45736
GOBP_LEUKOCYTE_MIGRATION_INVOLVED_IN_INFLAMMATORY_RESPONSE	6	-0.676443	-1.45675	0.09	0.833265	1	807	tags=33%, list=7%, signal=36%	0.0792169	1.45675
GOBP_COMMON_BILE_DUCT_DEVELOPMENT	2	-0.952938	-1.45632	0.0159681	0.831378	1	260	tags=50%, list=2%, signal=51%	0.0802013	1.45632
GOBP_OLFACTORY_BULB_INTERNEURON_DIFFERENTIATION	2	-0.954427	-1.45359	0.0178218	0.842297	1	437	tags=50%, list=4%, signal=52%	0.0745348	1.45359
GOBP_ATTACHMENT_OF_SPINDLE_MICROTUBULES_TO_KINETOCHORE	51	-0.38222	-1.45295	0.0268293	0.841395	1	1259	tags=27%, list=11%, signal=31%	0.0750003	1.45295
GOBP_IMMUNOLOGICAL_MEMORY_FORMATION_PROCESS	6	-0.688156	-1.45286	0.0795699	0.837751	1	1337	tags=33%, list=12%, signal=38%	0.0768848	1.45286
GOBP_ARF_PROTEIN_SIGNAL_TRANSDUCTION	17	-0.497121	-1.45283	0.0756303	0.833768	1	3459	tags=59%, list=31%, signal=86%	0.0789546	1.45283
GOBP_THIAMINE_DIPHOSPHATE_METABOLIC_PROCESS	4	-0.768812	-1.45204	0.0866808	0.8341	1	2392	tags=75%, list=22%, signal=96%	0.0787817	1.45204
GOBP_MAMMARY_GLAND_BRANCHING_INVOLVED_IN_PREGNANCY	3	-0.825384	-1.45189	0.0570265	0.830846	1	1714	tags=67%, list=16%, signal=79%	0.0804795	1.45189
GOBP_NEGATIVE_REGULATION_OF_CATION_CHANNEL_ACTIVITY	14	-0.529788	-1.45155	0.0864979	0.828698	1	3170	tags=50%, list=29%, signal=70%	0.0816035	1.45155
GOBP_TRYPTOPHAN_TRANSPORT	4	-0.765387	-1.45144	0.0652174	0.825277	1	1653	tags=50%, list=15%, signal=59%	0.0834005	1.45144
GOBP_REGULATION_OF_TRANSLATIONAL_FIDELITY	17	-0.492188	-1.45133	0.0812065	0.82187	1	2052	tags=53%, list=19%, signal=65%	0.0851969	1.45133
GOBP_REGULATION_OF_INTERLEUKIN_1_MEDIATED_SIGNALING_PATHWAY	5	-0.710868	-1.45079	0.0977131	0.821038	1	670	tags=40%, list=6%, signal=43%	0.0856367	1.45079
GOBP_ENUCLEATE_ERYTHROCYTE_DEVELOPMENT	7	-0.658471	-1.44842	0.0580913	0.829997	1	2403	tags=57%, list=22%, signal=73%	0.0809236	1.44842
GOBP_INNER_CELL_MASS_CELL_PROLIFERATION	13	-0.529607	-1.44827	0.0805785	0.826787	1	229	tags=31%, list=2%, signal=31%	0.0826062	1.44827
GOBP_CHROMOSOME_SEPARATION	77	-0.349876	-1.448	0.0351759	0.824446	1	1567	tags=29%, list=14%, signal=33%	0.083838	1.448
GOBP_SISTER_CHROMATID_SEGREGATION	217	-0.290017	-1.44735	0	0.82399	1	1676	tags=24%, list=15%, signal=28%	0.0840778	1.44735
GOBP_FERTILIZATION	90	-0.340199	-1.44653	0.0201511	0.824381	1	1625	tags=26%, list=15%, signal=30%	0.0838721	1.44653
GOBP_SINGLE_FERTILIZATION	65	-0.360422	-1.44285	0.026253	0.839656	1	1957	tags=29%, list=18%, signal=35%	0.0758986	1.44285
GOBP_REGULATION_OF_MYOBLAST_FUSION	12	-0.535024	-1.44264	0.0779221	0.83705	1	2873	tags=67%, list=26%, signal=90%	0.0772488	1.44264
GOBP_REGULATION_OF_NUCLEOTIDE_EXCISION_REPAIR	26	-0.446322	-1.44247	0.0445434	0.83409	1	1320	tags=35%, list=12%, signal=39%	0.0787872	1.44247
GOBP_NEGATIVE_REGULATION_OF_EPITHELIAL_CELL_APOPTOTIC_PROCESS	34	-0.408263	-1.44157	0.0593407	0.835062	1	1877	tags=35%, list=17%, signal=42%	0.0782815	1.44157
GOBP_GLUTAMINE_FAMILY_AMINO_ACID_METABOLIC_PROCESS	49	-0.382406	-1.4402	0.0309524	0.838557	1	1174	tags=14%, list=11%, signal=16%	0.0764675	1.4402
GOBP_POSITIVE_REGULATION_OF_DOUBLE_STRAND_BREAK_REPAIR_VIA_NONHOMOLOGOUS_END_JOINING	13	-0.533604	-1.43813	0.0756303	0.846141	1	3159	tags=69%, list=29%, signal=97%	0.072557	1.43813
GOBP_PUTRESCINE_METABOLIC_PROCESS	5	-0.706349	-1.43769	0.0923423	0.844658	1	2925	tags=80%, list=27%, signal=109%	0.073319	1.43769
GOBP_SUCCINYL_COA_CATABOLIC_PROCESS	6	-0.660042	-1.43664	0.0744467	0.846446	1	116	tags=33%, list=1%, signal=34%	0.0724006	1.43664
GOBP_NEURON_RECOGNITION	15	-0.505849	-1.43503	0.0948276	0.85101	1	2099	tags=40%, list=19%, signal=49%	0.0700654	1.43503
GOBP_POSITIVE_REGULATION_OF_PROTEOGLYCAN_BIOSYNTHETIC_PROCESS	3	-0.821697	-1.43398	0.0527383	0.852807	1	1703	tags=67%, list=15%, signal=79%	0.0691494	1.43398
GOBP_G1_TO_G0_TRANSITION_INVOLVED_IN_CELL_DIFFERENTIATION	2	-0.945744	-1.43361	0.00965251	0.850977	1	231	tags=50%, list=2%, signal=51%	0.0700821	1.43361
GOBP_R_LOOP_PROCESSING	9	-0.574942	-1.43325	0.103226	0.84914	1	3804	tags=56%, list=35%, signal=85%	0.0710208	1.43325
GOBP_NEGATIVE_REGULATION_OF_HIPPO_SIGNALING	18	-0.47719	-1.43315	0.0707965	0.845912	1	1493	tags=39%, list=14%, signal=45%	0.0726747	1.43315
GOBP_DNA_TEMPLATED_TRANSCRIPTION_ELONGATION	128	-0.31242	-1.43255	0.00795756	0.845403	1	1703	tags=26%, list=15%, signal=30%	0.0729364	1.43255
GOBP_NEGATIVE_REGULATION_OF_CHROMOSOME_SEGREGATION	47	-0.374076	-1.43187	0.0377359	0.8454	1	1567	tags=28%, list=14%, signal=32%	0.0729377	1.43187
GOBP_LUTEOLYSIS	4	-0.751854	-1.4305	0.101594	0.848647	1	1949	tags=50%, list=18%, signal=61%	0.0712728	1.4305
GOBP_MULTICELLULAR_ORGANISMAL_LEVEL_WATER_HOMEOSTASIS	12	-0.54212	-1.43027	0.0824295	0.84632	1	3088	tags=67%, list=28%, signal=93%	0.0724654	1.43027
GOBP_ANIMAL_ORGAN_REGENERATION	40	-0.3919	-1.43021	0.0328638	0.843035	1	1799	tags=25%, list=16%, signal=30%	0.0741542	1.43021
GOBP_SEMINIFEROUS_TUBULE_DEVELOPMENT	12	-0.541805	-1.42928	0.087234	0.844527	1	777	tags=33%, list=7%, signal=36%	0.0733864	1.42928
GOBP_POSITIVE_REGULATION_OF_TOLL_LIKE_RECEPTOR_9_SIGNALING_PATHWAY	5	-0.688795	-1.42826	0.0926316	0.846529	1	2732	tags=80%, list=25%, signal=106%	0.0723583	1.42826
GOBP_CELLULAR_OXIDANT_DETOXIFICATION	60	-0.357201	-1.42735	0.0362812	0.847851	1	1956	tags=23%, list=18%, signal=28%	0.0716803	1.42735
GOBP_DNA_INTEGRITY_CHECKPOINT_SIGNALING	125	-0.318236	-1.42716	0.00795756	0.845228	1	1934	tags=29%, list=18%, signal=35%	0.0730261	1.42716
GOBP_BRADYKININ_CATABOLIC_PROCESS	5	-0.695213	-1.42681	0.112474	0.843489	1	3276	tags=80%, list=30%, signal=114%	0.0739205	1.42681
GOBP_MITOTIC_INTRA_S_DNA_DAMAGE_CHECKPOINT_SIGNALING	14	-0.514269	-1.4265	0.08061	0.841779	1	1024	tags=36%, list=9%, signal=39%	0.074802	1.4265
GOBP_DENDRITIC_TRANSPORT_OF_RIBONUCLEOPROTEIN_COMPLEX	4	-0.76256	-1.42638	0.0647773	0.838863	1	483	tags=50%, list=4%, signal=52%	0.0763087	1.42638
GOBP_REGULATION_OF_CELLULAR_AMINO_ACID_METABOLIC_PROCESS	6	-0.659787	-1.42446	0.0838323	0.845374	1	1454	tags=50%, list=13%, signal=58%	0.0729513	1.42446
GOBP_REGULATION_OF_MITOTIC_SISTER_CHROMATID_SEGREGATION	52	-0.365311	-1.42327	0.0317073	0.848229	1	1063	tags=23%, list=10%, signal=25%	0.0714868	1.42327
GOBP_MITOTIC_CHROMOSOME_CONDENSATION	18	-0.474001	-1.41781	0.0821918	0.873855	1	1555	tags=33%, list=14%, signal=39%	0.0585607	1.41781
GOBP_MITOCHONDRIAL_RESPIRASOME_ASSEMBLY	6	-0.659661	-1.4175	0.0858896	0.872041	1	1257	tags=33%, list=11%, signal=38%	0.0594632	1.4175
GOBP_DNA_ALKYLATION_REPAIR	11	-0.541253	-1.4162	0.092437	0.874892	1	889	tags=36%, list=8%, signal=40%	0.0580455	1.4162
GOBP_REGULATION_OF_T_CELL_MEDIATED_IMMUNE_RESPONSE_TO_TUMOR_CELL	5	-0.70917	-1.41572	0.0925553	0.87376	1	1262	tags=60%, list=11%, signal=68%	0.0586076	1.41572
GOBP_ADHERENS_JUNCTION_MAINTENANCE	4	-0.747458	-1.41559	0.0878661	0.870885	1	2787	tags=100%, list=25%, signal=134%	0.0600392	1.41559
GOBP_NEGATIVE_REGULATION_OF_EXTRACELLULAR_MATRIX_ASSEMBLY	2	-0.914062	-1.41537	0.0434783	0.868622	1	301	tags=50%, list=3%, signal=51%	0.0611691	1.41537
GOBP_CELLULAR_RESPONSE_TO_OXYGEN_RADICAL	14	-0.502164	-1.41491	0.0923077	0.867634	1	510	tags=21%, list=5%, signal=22%	0.0616634	1.41491
GOBP_PYRUVATE_TRANSPORT	4	-0.74667	-1.41368	0.102296	0.870781	1	829	tags=50%, list=8%, signal=54%	0.0600912	1.41368
GOBP_TELOMERE_CAPPING	38	-0.395292	-1.41321	0.0632603	0.869712	1	3069	tags=47%, list=28%, signal=65%	0.0606244	1.41321
GOBP_ACTIVATION_OF_GTPASE_ACTIVITY	61	-0.358973	-1.41299	0.0425532	0.867462	1	3351	tags=46%, list=30%, signal=66%	0.0617494	1.41299
GOBP_MITOTIC_SISTER_CHROMATID_SEPARATION	60	-0.360202	-1.41295	0.045045	0.864208	1	1567	tags=27%, list=14%, signal=31%	0.0633817	1.41295
GOBP_FOREBRAIN_NEURON_DIFFERENTIATION	19	-0.459731	-1.41242	0.0886364	0.86348	1	1532	tags=32%, list=14%, signal=37%	0.0637475	1.41242
GOBP_HEPATOCYTE_APOPTOTIC_PROCESS	17	-0.47166	-1.41199	0.0708155	0.862349	1	1319	tags=29%, list=12%, signal=33%	0.064317	1.41199
GOBP_REGULATION_OF_DOUBLE_STRAND_BREAK_REPAIR	127	-0.310924	-1.4116	0.00826446	0.860991	1	1406	tags=28%, list=13%, signal=31%	0.0650015	1.4116
GOBP_GLYCOSYLATION	179	-0.296457	-1.41091	0.0134048	0.861325	1	2769	tags=37%, list=25%, signal=49%	0.0648329	1.41091
GOBP_REGULATION_OF_GLUTAMINE_FAMILY_AMINO_ACID_METABOLIC_PROCESS	4	-0.745282	-1.41029	0.0921844	0.861023	1	1454	tags=50%, list=13%, signal=58%	0.0649854	1.41029
GOBP_CYSTEINE_CATABOLIC_PROCESS	2	-0.919158	-1.40948	0.0348837	0.86186	1	249	tags=50%, list=2%, signal=51%	0.0645633	1.40948
GOBP_NEGATIVE_REGULATION_OF_VOLTAGE_GATED_CALCIUM_CHANNEL_ACTIVITY	5	-0.712755	-1.40947	0.117526	0.858615	1	3170	tags=100%, list=29%, signal=140%	0.0662017	1.40947
GOBP_POSITIVE_REGULATION_OF_OSTEOCLAST_DIFFERENTIATION	16	-0.494064	-1.40762	0.0805085	0.86487	1	3024	tags=50%, list=27%, signal=69%	0.0630494	1.40762
GOBP_NEGATIVE_REGULATION_OF_FIBROBLAST_APOPTOTIC_PROCESS	6	-0.656987	-1.40743	0.117773	0.862486	1	1754	tags=83%, list=16%, signal=99%	0.064248	1.40743
GOBP_GLYCINE_IMPORT_ACROSS_PLASMA_MEMBRANE	2	-0.915593	-1.40682	0.0280561	0.862119	1	933	tags=100%, list=8%, signal=109%	0.0644327	1.40682
GOBP_REGULATION_OF_STRESS_GRANULE_ASSEMBLY	10	-0.557299	-1.40661	0.112069	0.85995	1	1289	tags=40%, list=12%, signal=45%	0.0655268	1.40661
GOBP_REGULATION_OF_SECONDARY_METABOLIC_PROCESS	10	-0.57112	-1.40498	0.12095	0.865234	1	441	tags=30%, list=4%, signal=31%	0.0628666	1.40498
GOBP_DNA_TEMPLATED_DNA_REPLICATION_MAINTENANCE_OF_FIDELITY	55	-0.355744	-1.40401	0.0616438	0.86715	1	1265	tags=29%, list=11%, signal=33%	0.0619059	1.40401
GOBP_REGULATION_OF_HEPATOCYTE_APOPTOTIC_PROCESS	7	-0.620559	-1.40168	0.112311	0.876044	1	745	tags=29%, list=7%, signal=31%	0.057474	1.40168
GOBP_2_OXOGLUTARATE_METABOLIC_PROCESS	11	-0.540808	-1.40001	0.123377	0.881418	1	400	tags=18%, list=4%, signal=19%	0.054818	1.40001
GOBP_REGULATION_OF_CALCIUM_ION_TRANSMEMBRANE_TRANSPORTER_ACTIVITY	31	-0.407493	-1.39923	0.0642202	0.88216	1	3170	tags=48%, list=29%, signal=68%	0.0544525	1.39923
GOBP_IMMATURE_B_CELL_DIFFERENTIATION	10	-0.55295	-1.39899	0.105485	0.880183	1	2619	tags=50%, list=24%, signal=66%	0.0554269	1.39899
GOBP_CELL_COMMUNICATION_BY_ELECTRICAL_COUPLING_INVOLVED_IN_CARDIAC_CONDUCTION	10	-0.552852	-1.3988	0.123377	0.877931	1	2627	tags=50%, list=24%, signal=66%	0.0565398	1.3988
GOBP_POSITIVE_REGULATION_OF_RIG_I_SIGNALING_PATHWAY	6	-0.629422	-1.3987	0.132479	0.875261	1	1229	tags=33%, list=11%, signal=37%	0.0578624	1.3987
GOBP_MULTICELLULAR_ORGANISMAL_MOVEMENT	32	-0.399218	-1.39762	0.0762125	0.877537	1	1891	tags=28%, list=17%, signal=34%	0.0567346	1.39762
GOBP_DOLICHYL_DIPHOSPHATE_METABOLIC_PROCESS	5	-0.693871	-1.39732	0.115385	0.875858	1	495	tags=40%, list=4%, signal=42%	0.0575664	1.39732
GOBP_SKELETAL_MUSCLE_TISSUE_GROWTH	3	-0.807714	-1.39643	0.0877551	0.877339	1	1725	tags=67%, list=16%, signal=79%	0.0568327	1.39643
GOBP_POSITIVE_REGULATION_OF_CARDIAC_MUSCLE_CONTRACTION	3	-0.827902	-1.39637	0.068	0.874502	1	1900	tags=100%, list=17%, signal=121%	0.0582394	1.39637
GOBP_DNA_REPLICATION_CHECKPOINT_SIGNALING	18	-0.474799	-1.39611	0.0875576	0.872572	1	1747	tags=44%, list=16%, signal=53%	0.0591985	1.39611
GOBP_RESPONSE_TO_STIMULUS_INVOLVED_IN_REGULATION_OF_MUSCLE_ADAPTATION	6	-0.64754	-1.39569	0.0983936	0.871611	1	3889	tags=100%, list=35%, signal=154%	0.0596773	1.39569
GOBP_NEGATIVE_REGULATION_OF_RYANODINE_SENSITIVE_CALCIUM_RELEASE_CHANNEL_ACTIVITY	7	-0.620733	-1.39549	0.107383	0.869591	1	2612	tags=57%, list=24%, signal=75%	0.0606852	1.39549
GOBP_PROTEIN_LOCALIZATION_TO_MICROTUBULE	15	-0.491844	-1.39487	0.103306	0.869777	1	739	tags=33%, list=7%, signal=36%	0.0605919	1.39487
GOBP_NEGATIVE_REGULATION_OF_INSULIN_SECRETION_INVOLVED_IN_CELLULAR_RESPONSE_TO_GLUCOSE_STIMULUS	6	-0.651528	-1.39407	0.119342	0.870791	1	3648	tags=83%, list=33%, signal=125%	0.0600863	1.39407
GOBP_MUSCLE_ATROPHY	6	-0.649056	-1.39375	0.0912951	0.869347	1	484	tags=33%, list=4%, signal=35%	0.0608068	1.39375
GOBP_MRNA_3_END_PROCESSING_BY_STEM_LOOP_BINDING_AND_CLEAVAGE	6	-0.660317	-1.39342	0.110187	0.868006	1	2896	tags=83%, list=26%, signal=113%	0.0614772	1.39342
GOBP_POSITIVE_REGULATION_OF_PROTEIN_EXIT_FROM_ENDOPLASMIC_RETICULUM	8	-0.584932	-1.39296	0.122581	0.867313	1	645	tags=25%, list=6%, signal=27%	0.0618242	1.39296
GOBP_POSITIVE_REGULATION_OF_T_HELPER_1_TYPE_IMMUNE_RESPONSE	8	-0.576416	-1.39233	0.107595	0.86736	1	1444	tags=50%, list=13%, signal=57%	0.0618005	1.39233
GOBP_PROTEIN_K63_LINKED_DEUBIQUITINATION	25	-0.43024	-1.38984	0.100962	0.87685	1	1027	tags=28%, list=9%, signal=31%	0.0570745	1.38984
GOBP_RESPONSE_TO_XENOBIOTIC_STIMULUS	213	-0.286592	-1.38979	0.0109589	0.873968	1	1963	tags=22%, list=18%, signal=26%	0.0585047	1.38979
GOBP_REGULATION_OF_ACTION_POTENTIAL	25	-0.426383	-1.38923	0.0878378	0.873727	1	3587	tags=56%, list=33%, signal=83%	0.0586243	1.38923
GOBP_NEGATIVE_REGULATION_OF_CHONDROCYTE_DIFFERENTIATION	7	-0.619895	-1.38792	0.0946237	0.877543	1	3309	tags=71%, list=30%, signal=102%	0.0567315	1.38792
GOBP_CHROMOSOME_LOCALIZATION	108	-0.315042	-1.38681	0.0371353	0.880223	1	1641	tags=24%, list=15%, signal=28%	0.0554071	1.38681
GOBP_FIBROBLAST_APOPTOTIC_PROCESS	21	-0.442915	-1.38672	0.0997783	0.877625	1	2287	tags=48%, list=21%, signal=60%	0.056691	1.38672
GOBP_RESPONSE_TO_VITAMIN_A	7	-0.620059	-1.38645	0.143162	0.876082	1	1869	tags=43%, list=17%, signal=52%	0.0574551	1.38645
GOBP_PROTEIN_LIPOYLATION	4	-0.740337	-1.38561	0.100629	0.877377	1	91	tags=50%, list=1%, signal=50%	0.0568136	1.38561
GOBP_POSITIVE_REGULATION_OF_DNA_TEMPLATED_TRANSCRIPTION_ELONGATION	56	-0.353789	-1.38509	0.0453461	0.87702	1	1840	tags=32%, list=17%, signal=38%	0.0569903	1.38509
GOBP_T_CELL_MEDIATED_IMMUNE_RESPONSE_TO_TUMOR_CELL	6	-0.655623	-1.38486	0.125	0.875198	1	1262	tags=50%, list=11%, signal=56%	0.0578936	1.38486
GOBP_TETRAPYRROLE_CATABOLIC_PROCESS	6	-0.658392	-1.38303	0.115385	0.881401	1	2932	tags=67%, list=27%, signal=91%	0.0548263	1.38303
GOBP_REGULATION_OF_CELL_CELL_ADHESION_MEDIATED_BY_CADHERIN	15	-0.494612	-1.38165	0.11435	0.885565	1	1572	tags=40%, list=14%, signal=47%	0.0527797	1.38165
GOBP_GABAERGIC_NEURON_DIFFERENTIATION	6	-0.653328	-1.38164	0.130802	0.882638	1	1109	tags=50%, list=10%, signal=56%	0.0542172	1.38164
GOBP_RESPONSE_TO_MUSCLE_ACTIVITY	14	-0.49168	-1.3812	0.114035	0.881833	1	2596	tags=57%, list=24%, signal=75%	0.0546138	1.3812
GOBP_NEURAL_NUCLEUS_DEVELOPMENT	38	-0.377425	-1.38117	0.0692124	0.879091	1	1835	tags=32%, list=17%, signal=38%	0.0559661	1.38117
GOBP_NEGATIVE_REGULATION_OF_WNT_SIGNALING_PATHWAY	85	-0.320521	-1.38026	0.0344037	0.88075	1	1703	tags=22%, list=15%, signal=26%	0.0551471	1.38026
GOBP_NEUTROPHIL_EXTRAVASATION	8	-0.580033	-1.38011	0.121535	0.878535	1	2796	tags=50%, list=25%, signal=67%	0.0562407	1.38011
GOBP_SISTER_CHROMATID_COHESION	52	-0.353289	-1.38005	0.0633803	0.875897	1	1449	tags=27%, list=13%, signal=31%	0.0575469	1.38005
GOBP_PROTEIN_SUMOYLATION	56	-0.351553	-1.37974	0.0539216	0.874495	1	2805	tags=48%, list=25%, signal=64%	0.0582426	1.37974
GOBP_CELLULAR_RESPONSE_TO_TOXIC_SUBSTANCE	77	-0.332342	-1.37857	0.0597701	0.877608	1	1956	tags=23%, list=18%, signal=28%	0.0566992	1.37857
GOBP_MIRNA_MEDIATED_GENE_SILENCING_BY_INHIBITION_OF_TRANSLATION	16	-0.473856	-1.37831	0.10181	0.875977	1	2169	tags=44%, list=20%, signal=54%	0.0575071	1.37831
GOBP_POSITIVE_REGULATION_OF_MULTICELLULAR_ORGANISM_GROWTH	14	-0.484935	-1.37823	0.111111	0.873508	1	1359	tags=36%, list=12%, signal=41%	0.0587332	1.37823
GOBP_HEMATOPOIETIC_STEM_CELL_DIFFERENTIATION	27	-0.415084	-1.37596	0.0843091	0.882429	1	2620	tags=41%, list=24%, signal=53%	0.0543203	1.37596
GOBP_L_ALANINE_TRANSMEMBRANE_TRANSPORT	4	-0.723709	-1.37588	0.118896	0.879899	1	1653	tags=50%, list=15%, signal=59%	0.055567	1.37588
GOBP_NEGATIVE_REGULATION_OF_NITRIC_OXIDE_SYNTHASE_ACTIVITY	3	-0.819629	-1.37464	0.0949495	0.883129	1	1454	tags=67%, list=13%, signal=77%	0.053976	1.37464
GOBP_NEGATIVE_REGULATION_OF_AMYLOID_FIBRIL_FORMATION	8	-0.579546	-1.37386	0.126984	0.884175	1	1659	tags=50%, list=15%, signal=59%	0.0534619	1.37386
GOBP_REGULATION_OF_DNA_LIGATION	6	-0.643921	-1.37275	0.100427	0.886989	1	2939	tags=83%, list=27%, signal=114%	0.0520817	1.37275
GOBP_SENSORY_PERCEPTION_OF_TOUCH	2	-0.896896	-1.37231	0.0630252	0.886437	1	1139	tags=100%, list=10%, signal=112%	0.0523519	1.37231
GOBP_NEGATIVE_REGULATION_OF_HEMATOPOIETIC_PROGENITOR_CELL_DIFFERENTIATION	12	-0.517912	-1.37206	0.118834	0.884864	1	737	tags=17%, list=7%, signal=18%	0.0531235	1.37206
GOBP_L_AMINO_ACID_CATABOLIC_PROCESS	35	-0.382153	-1.37019	0.0586854	0.891597	1	2078	tags=29%, list=19%, signal=35%	0.0498316	1.37019
GOBP_LACTATE_METABOLIC_PROCESS	11	-0.535499	-1.3694	0.116228	0.892764	1	1284	tags=27%, list=12%, signal=31%	0.0492631	1.3694
GOBP_POST_CHAPERONIN_TUBULIN_FOLDING_PATHWAY	7	-0.604261	-1.3693	0.125541	0.890494	1	584	tags=43%, list=5%, signal=45%	0.0503692	1.3693
GOBP_RESPONSE_TO_L_GLUTAMATE	10	-0.546376	-1.3681	0.128603	0.893706	1	1262	tags=40%, list=11%, signal=45%	0.0488053	1.3681
GOBP_ALDITOL_METABOLIC_PROCESS	15	-0.480111	-1.36722	0.106987	0.895328	1	7	tags=13%, list=0%, signal=13%	0.0480178	1.36722
GOBP_OXYGEN_METABOLIC_PROCESS	3	-0.797037	-1.36699	0.0982659	0.893728	1	1785	tags=67%, list=16%, signal=80%	0.0487946	1.36699
GOBP_CYTOSOLIC_TRANSPORT	119	-0.299957	-1.36658	0.0278552	0.892884	1	2125	tags=27%, list=19%, signal=33%	0.049205	1.36658
GOBP_NUCLEAR_CHROMOSOME_SEGREGATION	272	-0.270481	-1.36601	0.00307692	0.892847	1	1574	tags=21%, list=14%, signal=24%	0.0492228	1.36601
GOBP_POSITIVE_REGULATION_OF_TOLL_LIKE_RECEPTOR_4_SIGNALING_PATHWAY	9	-0.544405	-1.36592	0.132632	0.890592	1	1533	tags=44%, list=14%, signal=52%	0.050321	1.36592
GOBP_ESTABLISHMENT_OF_PROTEIN_LOCALIZATION_TO_ENDOPLASMIC_RETICULUM	37	-0.379964	-1.36531	0.0678733	0.890849	1	612	tags=16%, list=6%, signal=17%	0.050196	1.36531
GOBP_REGULATION_OF_VASCULOGENESIS	6	-0.632955	-1.36502	0.149254	0.889553	1	655	tags=33%, list=6%, signal=35%	0.0508283	1.36502
GOBP_PROTEIN_IMPORT_INTO_PEROXISOME_MEMBRANE	6	-0.635359	-1.36501	0.137577	0.886882	1	1328	tags=50%, list=12%, signal=57%	0.052134	1.36501
GOBP_NEGATIVE_REGULATION_OF_OXIDATIVE_STRESS_INDUCED_NEURON_INTRINSIC_APOPTOTIC_SIGNALING_PATHWAY	9	-0.549895	-1.36397	0.134043	0.889077	1	2466	tags=44%, list=22%, signal=57%	0.0510608	1.36397
GOBP_PROTEIN_LOCALIZATION_TO_SITE_OF_DOUBLE_STRAND_BREAK	14	-0.478952	-1.36253	0.131004	0.893593	1	2454	tags=57%, list=22%, signal=73%	0.0488605	1.36253
GOBP_CELL_FATE_DETERMINATION	13	-0.491202	-1.36027	0.12474	0.901983	1	737	tags=31%, list=7%, signal=33%	0.0448015	1.36027
GOBP_REGULATION_OF_ALTERNATIVE_MRNA_SPLICING_VIA_SPLICEOSOME	39	-0.373296	-1.3602	0.0839161	0.89958	1	1338	tags=28%, list=12%, signal=32%	0.0459601	1.3602
GOBP_RESPIRATORY_CHAIN_COMPLEX_III_ASSEMBLY	12	-0.514585	-1.35935	0.111842	0.901132	1	1974	tags=42%, list=18%, signal=51%	0.0452115	1.35935
GOBP_CAMKK_AMPK_SIGNALING_CASCADE	5	-0.676343	-1.35899	0.119403	0.900175	1	1096	tags=60%, list=10%, signal=67%	0.0456731	1.35899
GOBP_NEGATIVE_REGULATION_OF_COMPLEMENT_ACTIVATION	4	-0.712658	-1.35883	0.122318	0.898318	1	220	tags=25%, list=2%, signal=26%	0.0465698	1.35883
GOBP_PYRIMIDINE_RIBONUCLEOTIDE_CATABOLIC_PROCESS	5	-0.67341	-1.35806	0.142562	0.899447	1	1435	tags=40%, list=13%, signal=46%	0.0460245	1.35806
GOBP_NEGATIVE_CHEMOTAXIS	18	-0.45435	-1.35761	0.129754	0.899119	1	2871	tags=56%, list=26%, signal=75%	0.0461828	1.35761
GOBP_INTESTINAL_EPITHELIAL_CELL_MATURATION	4	-0.717171	-1.3576	0.127016	0.896505	1	9	tags=25%, list=0%, signal=25%	0.0474475	1.3576
GOBP_L_AMINO_ACID_METABOLIC_PROCESS	112	-0.304708	-1.35597	0.0380711	0.901982	1	2108	tags=26%, list=19%, signal=32%	0.0448021	1.35597
GOBP_NEGATIVE_REGULATION_OF_HEPATOCYTE_APOPTOTIC_PROCESS	6	-0.635922	-1.35562	0.125514	0.901005	1	745	tags=33%, list=7%, signal=36%	0.0452729	1.35562
GOBP_CORTICOTROPIN_SECRETION	3	-0.79105	-1.35511	0.127237	0.90072	1	2306	tags=100%, list=21%, signal=126%	0.0454102	1.35511
GOBP_NEGATIVE_REGULATION_OF_STRESS_ACTIVATED_PROTEIN_KINASE_SIGNALING_CASCADE	8	-0.568584	-1.35482	0.135881	0.899473	1	1336	tags=38%, list=12%, signal=43%	0.046012	1.35482
GOBP_P_BODY_ASSEMBLY	22	-0.425179	-1.35469	0.0917431	0.897453	1	1427	tags=32%, list=13%, signal=36%	0.0469885	1.35469
GOBP_GLYCOSYLCERAMIDE_BIOSYNTHETIC_PROCESS	6	-0.635015	-1.35444	0.144374	0.895904	1	1267	tags=50%, list=11%, signal=56%	0.0477386	1.35444
GOBP_MAMMARY_GLAND_DEVELOPMENT	71	-0.327159	-1.35371	0.0455636	0.896959	1	85	tags=4%, list=1%, signal=4%	0.0472272	1.35371
GOBP_IP_10_PRODUCTION	2	-0.890008	-1.35324	0.0621118	0.896747	1	49	tags=50%, list=0%, signal=50%	0.04733	1.35324
GOBP_ORGANELLE_INHERITANCE	15	-0.480925	-1.35298	0.121086	0.895381	1	1723	tags=40%, list=16%, signal=47%	0.0479922	1.35298
GOBP_NEUROMUSCULAR_PROCESS	82	-0.31753	-1.3528	0.0484694	0.893631	1	3236	tags=40%, list=29%, signal=57%	0.0488417	1.3528
GOBP_REGULATION_OF_PROTEIN_K63_LINKED_UBIQUITINATION	10	-0.537915	-1.35237	0.153846	0.893197	1	2929	tags=50%, list=27%, signal=68%	0.0490529	1.35237
GOBP_AXONAL_FASCICULATION	8	-0.572421	-1.35124	0.128755	0.896048	1	1949	tags=38%, list=18%, signal=46%	0.0476688	1.35124
GOBP_MYCOTOXIN_METABOLIC_PROCESS	3	-0.76372	-1.35064	0.119734	0.896266	1	133	tags=33%, list=1%, signal=34%	0.0475632	1.35064
GOBP_ALKANESULFONATE_TRANSMEMBRANE_TRANSPORT	5	-0.669627	-1.35019	0.130435	0.895855	1	375	tags=20%, list=3%, signal=21%	0.0477623	1.35019
GOBP_PROTEIN_N_LINKED_GLYCOSYLATION_VIA_ASPARAGINE	23	-0.425177	-1.34941	0.105145	0.897207	1	1463	tags=30%, list=13%, signal=35%	0.0471075	1.34941
GOBP_PROTEIN_TRANSPORT_TO_VACUOLE_INVOLVED_IN_UBIQUITIN_DEPENDENT_PROTEIN_CATABOLIC_PROCESS_VIA_THE_MULTIVESICULAR_BODY_SORTING_PATHWAY	15	-0.476482	-1.34858	0.126338	0.8987	1	2028	tags=33%, list=18%, signal=41%	0.0463853	1.34858
GOBP_PROTEIN_DNA_COMPLEX_ASSEMBLY	177	-0.281501	-1.34829	0.0131234	0.897472	1	1701	tags=25%, list=15%, signal=29%	0.0469791	1.34829
GOBP_HOMOLOGOUS_CHROMOSOME_SEGREGATION	39	-0.378792	-1.34757	0.0902934	0.898425	1	2619	tags=33%, list=24%, signal=44%	0.0465179	1.34757
GOBP_UROGENITAL_SYSTEM_DEVELOPMENT	28	-0.40169	-1.34634	0.0939597	0.902087	1	3146	tags=46%, list=29%, signal=65%	0.0447518	1.34634
GOBP_TUBULIN_COMPLEX_ASSEMBLY	8	-0.56673	-1.34601	0.152439	0.90108	1	1659	tags=50%, list=15%, signal=59%	0.0452366	1.34601
GOBP_REGULATION_OF_EXTRACELLULAR_MATRIX_CONSTITUENT_SECRETION	7	-0.581777	-1.34555	0.121145	0.900702	1	724	tags=29%, list=7%, signal=31%	0.0454187	1.34555
GOBP_AUDITORY_RECEPTOR_CELL_DEVELOPMENT	12	-0.504086	-1.34391	0.132231	0.906277	1	4381	tags=75%, list=40%, signal=124%	0.0427389	1.34391
GOBP_ANDROGEN_BIOSYNTHETIC_PROCESS	4	-0.697003	-1.34353	0.136752	0.905567	1	1863	tags=50%, list=17%, signal=60%	0.0430793	1.34353
GOBP_LATE_ENDOSOME_TO_GOLGI_TRANSPORT	4	-0.717245	-1.34327	0.130165	0.904371	1	1836	tags=50%, list=17%, signal=60%	0.0436532	1.34327
GOBP_THIAMINE_CONTAINING_COMPOUND_METABOLIC_PROCESS	5	-0.668531	-1.34321	0.143763	0.902091	1	2392	tags=60%, list=22%, signal=77%	0.0447497	1.34321
GOBP_BINDING_OF_SPERM_TO_ZONA_PELLUCIDA	18	-0.44753	-1.34238	0.132609	0.903638	1	1957	tags=33%, list=18%, signal=40%	0.0440054	1.34238
GOBP_BLASTOCYST_GROWTH	19	-0.44202	-1.34094	0.126984	0.908098	1	644	tags=26%, list=6%, signal=28%	0.0418671	1.34094
GOBP_PROTEIN_INSERTION_INTO_MEMBRANE_FROM_INNER_SIDE	5	-0.676907	-1.34058	0.139831	0.907423	1	1372	tags=40%, list=12%, signal=46%	0.0421904	1.34058
GOBP_SARCOPLASMIC_RETICULUM_CALCIUM_ION_TRANSPORT	19	-0.441034	-1.3402	0.12844	0.906721	1	2935	tags=47%, list=27%, signal=64%	0.0425262	1.3402
GOBP_DELAMINATION	4	-0.724306	-1.34019	0.131799	0.90433	1	1242	tags=50%, list=11%, signal=56%	0.0436732	1.34019
GOBP_REGULATION_OF_METAPHASE_PLATE_CONGRESSION	14	-0.477013	-1.34014	0.136082	0.902084	1	864	tags=29%, list=8%, signal=31%	0.044753	1.34014
GOBP_NEGATIVE_REGULATION_OF_UBIQUITIN_PROTEIN_LIGASE_ACTIVITY	9	-0.547764	-1.33977	0.17226	0.901418	1	3690	tags=78%, list=33%, signal=117%	0.0450736	1.33977
GOBP_ENDOPLASMIC_RETICULUM_TO_CYTOSOL_TRANSPORT	27	-0.39848	-1.33974	0.10515	0.899093	1	669	tags=19%, list=6%, signal=20%	0.0461955	1.33974
GOBP_CELL_COMMUNICATION_BY_ELECTRICAL_COUPLING	12	-0.494257	-1.33859	0.152838	0.902177	1	2627	tags=42%, list=24%, signal=55%	0.044708	1.33859
GOBP_NEURON_REMODELING	5	-0.636588	-1.33851	0.135667	0.900131	1	1268	tags=20%, list=12%, signal=23%	0.0456941	1.33851
GOBP_REGULATION_OF_CARDIAC_MUSCLE_TISSUE_DEVELOPMENT	2	-0.878398	-1.3385	0.0838574	0.897726	1	193	tags=50%, list=2%, signal=51%	0.0468561	1.3385
GOBP_AROMATIC_AMINO_ACID_TRANSPORT	9	-0.550763	-1.3379	0.146237	0.898149	1	1653	tags=33%, list=15%, signal=39%	0.0466514	1.3379
GOBP_MITOTIC_SISTER_CHROMATID_SEGREGATION	179	-0.280481	-1.33773	0.03207	0.896581	1	1676	tags=23%, list=15%, signal=27%	0.0474105	1.33773
GOBP_PHOSPHOLIPID_HOMEOSTASIS	8	-0.571564	-1.33746	0.15	0.895471	1	692	tags=38%, list=6%, signal=40%	0.0479484	1.33746
GOBP_RESPONSE_TO_STILBENOID	2	-0.862316	-1.33738	0.0836735	0.893457	1	1520	tags=100%, list=14%, signal=116%	0.0489263	1.33738
GOBP_THYROID_STIMULATING_HORMONE_SECRETING_CELL_DIFFERENTIATION	2	-0.874478	-1.33717	0.115152	0.892207	1	1386	tags=100%, list=13%, signal=114%	0.0495342	1.33717
GOBP_PROTEIN_K48_LINKED_DEUBIQUITINATION	22	-0.427613	-1.33628	0.14382	0.894112	1	1284	tags=27%, list=12%, signal=31%	0.0486083	1.33628
GOBP_NEGATIVE_REGULATION_OF_DNA_TEMPLATED_TRANSCRIPTION_ELONGATION	21	-0.430581	-1.33612	0.128603	0.892508	1	1545	tags=33%, list=14%, signal=39%	0.0493877	1.33612
GOBP_MIDDLE_EAR_MORPHOGENESIS	10	-0.523393	-1.33379	0.161426	0.901319	1	3469	tags=60%, list=31%, signal=87%	0.0451214	1.33379
GOBP_FOREBRAIN_GENERATION_OF_NEURONS	24	-0.411862	-1.33206	0.115294	0.9073	1	1532	tags=25%, list=14%, signal=29%	0.0422489	1.33206
GOBP_RESPONSE_TO_CORTISOL	2	-0.879201	-1.33134	0.0760234	0.90848	1	3	tags=50%, list=0%, signal=50%	0.0416845	1.33134
GOBP_POSITIVE_REGULATION_OF_COLD_INDUCED_THERMOGENESIS	56	-0.337362	-1.32919	0.0827068	0.916389	1	1881	tags=29%, list=17%, signal=34%	0.0379201	1.32919
GOBP_NEGATIVE_REGULATION_OF_PEPTIDYL_THREONINE_PHOSPHORYLATION	14	-0.468603	-1.32883	0.139918	0.915682	1	3629	tags=64%, list=33%, signal=96%	0.0382554	1.32883
GOBP_XENOBIOTIC_METABOLIC_PROCESS	46	-0.357895	-1.32856	0.0952381	0.914576	1	624	tags=7%, list=6%, signal=7%	0.0387802	1.32856
GOBP_PROXIMAL_TUBULE_DEVELOPMENT	5	-0.645566	-1.32789	0.148374	0.915533	1	3338	tags=80%, list=30%, signal=115%	0.0383259	1.32789
GOBP_PROTEIN_SULFATION	2	-0.856235	-1.32755	0.0826271	0.914824	1	1587	tags=100%, list=14%, signal=117%	0.0386625	1.32755
GOBP_NEGATIVE_REGULATION_OF_CANONICAL_WNT_SIGNALING_PATHWAY	71	-0.324199	-1.32614	0.0719794	0.919124	1	1703	tags=23%, list=15%, signal=26%	0.0366259	1.32614
GOBP_PROSTATE_GLAND_DEVELOPMENT	19	-0.427408	-1.32597	0.122449	0.917552	1	2754	tags=42%, list=25%, signal=56%	0.0373691	1.32597
GOBP_NUCLEAR_PORE_ORGANIZATION	15	-0.470675	-1.32587	0.130342	0.915696	1	653	tags=27%, list=6%, signal=28%	0.0382486	1.32587
GOBP_POSITIVE_REGULATION_OF_CALCIUM_ION_TRANSMEMBRANE_TRANSPORT	40	-0.361691	-1.3257	0.10181	0.914165	1	953	tags=23%, list=9%, signal=25%	0.0389753	1.3257
GOBP_REGULATION_OF_CARDIAC_MUSCLE_CELL_ACTION_POTENTIAL	15	-0.480091	-1.32549	0.137615	0.912862	1	3587	tags=60%, list=33%, signal=89%	0.0395949	1.32549
GOBP_POSITIVE_REGULATION_OF_ATTACHMENT_OF_SPINDLE_MICROTUBULES_TO_KINETOCHORE	11	-0.506936	-1.32546	0.134658	0.910645	1	864	tags=36%, list=8%, signal=39%	0.0406509	1.32546
GOBP_CHROMOSOME_SEGREGATION	375	-0.253339	-1.32465	0	0.91234	1	1676	tags=22%, list=15%, signal=25%	0.0398431	1.32465
GOBP_ERYTHROCYTE_MATURATION	17	-0.437416	-1.32291	0.141304	0.918546	1	2620	tags=47%, list=24%, signal=62%	0.036899	1.32291
GOBP_REGULATION_OF_HEMATOPOIETIC_STEM_CELL_DIFFERENTIATION	15	-0.461939	-1.32109	0.136461	0.924722	1	3253	tags=47%, list=30%, signal=66%	0.0339886	1.32109
GOBP_POSITIVE_REGULATION_OF_CYTOSOLIC_CALCIUM_ION_CONCENTRATION	44	-0.358192	-1.3208	0.0794702	0.923752	1	2098	tags=30%, list=19%, signal=36%	0.0344446	1.3208
GOBP_G0_TO_G1_TRANSITION	32	-0.376249	-1.32055	0.0915033	0.922583	1	1686	tags=28%, list=15%, signal=33%	0.0349944	1.32055
GOBP_SYNAPTIC_VESICLE_CYTOSKELETAL_TRANSPORT	17	-0.449792	-1.31997	0.136842	0.923075	1	3138	tags=59%, list=28%, signal=82%	0.034763	1.31997
GOBP_MITOTIC_SPINDLE_ASSEMBLY	69	-0.325138	-1.31993	0.064133	0.92096	1	556	tags=17%, list=5%, signal=18%	0.035759	1.31993
GOBP_CEREBRAL_CORTEX_NEURON_DIFFERENTIATION	13	-0.479524	-1.31971	0.145833	0.919748	1	1459	tags=31%, list=13%, signal=35%	0.036331	1.31971
GOBP_NEGATIVE_REGULATION_OF_TYPE_B_PANCREATIC_CELL_APOPTOTIC_PROCESS	3	-0.76869	-1.3193	0.149621	0.919375	1	2261	tags=67%, list=21%, signal=84%	0.0365073	1.3193
GOBP_OTIC_VESICLE_FORMATION	3	-0.761601	-1.31881	0.148454	0.919393	1	1672	tags=67%, list=15%, signal=79%	0.036499	1.31881
GOBP_BILE_ACID_SIGNALING_PATHWAY	2	-0.844709	-1.31818	0.113949	0.920133	1	1714	tags=100%, list=16%, signal=118%	0.0361496	1.31818
GOBP_PROTON_TRANSMEMBRANE_TRANSPORT	101	-0.301165	-1.31782	0.0545455	0.919519	1	1780	tags=26%, list=16%, signal=30%	0.0364394	1.31782
GOBP_REGULATION_OF_ATTACHMENT_OF_MITOTIC_SPINDLE_MICROTUBULES_TO_KINETOCHORE	9	-0.525368	-1.31757	0.156118	0.91845	1	864	tags=33%, list=8%, signal=36%	0.0369445	1.31757
GOBP_PORE_COMPLEX_ASSEMBLY	18	-0.454244	-1.31717	0.132035	0.918092	1	1755	tags=33%, list=16%, signal=40%	0.0371137	1.31717
GOBP_CELL_CELL_ADHESION_MEDIATED_BY_CADHERIN	20	-0.42672	-1.31641	0.125	0.919272	1	1572	tags=30%, list=14%, signal=35%	0.0365561	1.31641
GOBP_REGULATION_OF_T_HELPER_1_TYPE_IMMUNE_RESPONSE	13	-0.484173	-1.31597	0.118143	0.919045	1	1706	tags=38%, list=15%, signal=45%	0.0366632	1.31597
GOBP_POSITIVE_REGULATION_OF_CD8_POSITIVE_ALPHA_BETA_T_CELL_ACTIVATION	5	-0.642093	-1.31481	0.1639	0.92235	1	2792	tags=60%, list=25%, signal=80%	0.0351043	1.31481
GOBP_RNA_SECONDARY_STRUCTURE_UNWINDING	8	-0.560993	-1.3145	0.170168	0.921544	1	3384	tags=63%, list=31%, signal=90%	0.0354837	1.3145
GOBP_POSITIVE_REGULATION_OF_CELL_PROLIFERATION_INVOLVED_IN_KIDNEY_DEVELOPMENT	4	-0.68659	-1.31391	0.138365	0.92213	1	862	tags=50%, list=8%, signal=54%	0.035208	1.31391
GOBP_CELLULAR_MODIFIED_AMINO_ACID_METABOLIC_PROCESS	114	-0.295382	-1.31257	0.05	0.926293	1	1367	tags=21%, list=12%, signal=24%	0.0332518	1.31257
GOBP_NEGATIVE_REGULATION_OF_CHEMOKINE_C_X_C_MOTIF_LIGAND_2_PRODUCTION	3	-0.764566	-1.31191	0.149338	0.927073	1	49	tags=33%, list=0%, signal=33%	0.0328859	1.31191
GOBP_NEURON_CELL_CELL_ADHESION	6	-0.605785	-1.31182	0.154004	0.925267	1	557	tags=17%, list=5%, signal=18%	0.0337329	1.31182
GOBP_NEUTROPHIL_HOMEOSTASIS	12	-0.494873	-1.31127	0.158562	0.92563	1	1508	tags=33%, list=14%, signal=39%	0.0335627	1.31127
GOBP_CHROMOSOME_ORGANIZATION_INVOLVED_IN_MEIOTIC_CELL_CYCLE	41	-0.351343	-1.31127	0.0987952	0.923418	1	2907	tags=37%, list=26%, signal=50%	0.0346014	1.31127
GOBP_DNA_TEMPLATED_DNA_REPLICATION	152	-0.280013	-1.31109	0.0497382	0.922006	1	1439	tags=24%, list=13%, signal=27%	0.0352664	1.31109
GOBP_MAINTENANCE_OF_CELL_NUMBER	136	-0.285715	-1.31058	0.0490463	0.922127	1	1886	tags=26%, list=17%, signal=31%	0.0352092	1.31058
GOBP_NEGATIVE_REGULATION_OF_DNA_METABOLIC_PROCESS	115	-0.292756	-1.30962	0.0566502	0.924385	1	1402	tags=26%, list=13%, signal=30%	0.0341469	1.30962
GOBP_NEUROPEPTIDE_SIGNALING_PATHWAY	20	-0.420089	-1.30922	0.130243	0.923964	1	2980	tags=40%, list=27%, signal=55%	0.0343451	1.30922
GOBP_REGULATION_OF_FIBROBLAST_APOPTOTIC_PROCESS	15	-0.453907	-1.3087	0.155056	0.924297	1	2105	tags=47%, list=19%, signal=58%	0.0341883	1.3087
GOBP_REGULATION_OF_SKELETAL_MUSCLE_SATELLITE_CELL_PROLIFERATION	8	-0.558613	-1.30832	0.152466	0.923821	1	1386	tags=38%, list=13%, signal=43%	0.0344124	1.30832
GOBP_ORGAN_INDUCTION	4	-0.704749	-1.30829	0.152838	0.921763	1	1703	tags=75%, list=15%, signal=89%	0.0353806	1.30829
GOBP_NEGATIVE_REGULATION_OF_HEMATOPOIETIC_STEM_CELL_DIFFERENTIATION	5	-0.658395	-1.30712	0.168514	0.925099	1	133	tags=20%, list=1%, signal=20%	0.0338116	1.30712
GOBP_MITOCHONDRIAL_ELECTRON_TRANSPORT_SUCCINATE_TO_UBIQUINONE	5	-0.658227	-1.30707	0.148148	0.923116	1	598	tags=40%, list=5%, signal=42%	0.0347438	1.30707
GOBP_PIGMENT_CATABOLIC_PROCESS	5	-0.637467	-1.30569	0.159091	0.927423	1	2932	tags=60%, list=27%, signal=82%	0.032722	1.30569
GOBP_OTIC_VESICLE_MORPHOGENESIS	3	-0.761601	-1.30428	0.161616	0.931695	1	1672	tags=67%, list=15%, signal=79%	0.0307263	1.30428
GOBP_ONE_CARBON_COMPOUND_TRANSPORT	12	-0.486774	-1.30375	0.136842	0.93211	1	2860	tags=58%, list=26%, signal=79%	0.0305329	1.30375
GOBP_MATURATION_OF_LSU_RRNA	24	-0.403304	-1.30326	0.136259	0.932214	1	875	tags=21%, list=8%, signal=23%	0.0304843	1.30326
GOBP_SKELETAL_MYOFIBRIL_ASSEMBLY	3	-0.750251	-1.30311	0.171484	0.93079	1	484	tags=33%, list=4%, signal=35%	0.0311485	1.30311
GOBP_POSITIVE_REGULATION_OF_PYROPTOSIS	2	-0.82338	-1.30182	0.10998	0.934703	1	1949	tags=100%, list=18%, signal=121%	0.0293265	1.30182
GOBP_VIRAL_TRANSLATIONAL_TERMINATION_REINITIATION	5	-0.638328	-1.3016	0.173196	0.933505	1	2752	tags=60%, list=25%, signal=80%	0.0298832	1.3016
GOBP_REGULATION_OF_CELL_CYCLE_CHECKPOINT	42	-0.355081	-1.30112	0.0933014	0.933529	1	1465	tags=31%, list=13%, signal=36%	0.0298722	1.30112
GOBP_TETRAHYDROFOLATE_BIOSYNTHETIC_PROCESS	7	-0.575201	-1.30111	0.175966	0.931391	1	2148	tags=57%, list=19%, signal=71%	0.0308679	1.30111
GOBP_POSITIVE_REGULATION_OF_TELOMERE_CAPPING	17	-0.444005	-1.30098	0.158482	0.929888	1	2341	tags=47%, list=21%, signal=60%	0.0315693	1.30098
GOBP_RNA_POLYMERASE_I_PREINITIATION_COMPLEX_ASSEMBLY	9	-0.542171	-1.30097	0.173653	0.927804	1	2730	tags=56%, list=25%, signal=74%	0.0325439	1.30097
GOBP_FOLIC_ACID_CONTAINING_COMPOUND_METABOLIC_PROCESS	26	-0.396585	-1.30049	0.157518	0.927952	1	1254	tags=31%, list=11%, signal=35%	0.0324745	1.30049
GOBP_PEPTIDE_ANTIGEN_ASSEMBLY_WITH_MHC_PROTEIN_COMPLEX	9	-0.528631	-1.30039	0.157783	0.926305	1	2786	tags=44%, list=25%, signal=59%	0.033246	1.30039
GOBP_NEURON_INTRINSIC_APOPTOTIC_SIGNALING_PATHWAY_IN_RESPONSE_TO_OXIDATIVE_STRESS	14	-0.465109	-1.30005	0.174825	0.925866	1	1703	tags=29%, list=15%, signal=34%	0.0334518	1.30005
GOBP_RENAL_PROTEIN_ABSORPTION	5	-0.625108	-1.2992	0.178794	0.927601	1	1754	tags=40%, list=16%, signal=48%	0.0326388	1.2992
GOBP_NEGATIVE_REGULATION_OF_MYOFIBROBLAST_DIFFERENTIATION	4	-0.683809	-1.29895	0.160494	0.926637	1	2610	tags=75%, list=24%, signal=98%	0.0330904	1.29895
GOBP_RETROGRADE_TRANSPORT_ENDOSOME_TO_GOLGI	88	-0.305868	-1.29783	0.0725	0.929751	1	2125	tags=28%, list=19%, signal=35%	0.0316336	1.29783
GOBP_POSITIVE_REGULATION_OF_RYANODINE_SENSITIVE_CALCIUM_RELEASE_CHANNEL_ACTIVITY	4	-0.681895	-1.29748	0.176471	0.929256	1	2550	tags=50%, list=23%, signal=65%	0.0318647	1.29748
GOBP_DOUBLE_STRAND_BREAK_REPAIR_VIA_CLASSICAL_NONHOMOLOGOUS_END_JOINING	9	-0.527769	-1.29719	0.168591	0.928542	1	3904	tags=78%, list=35%, signal=120%	0.0321984	1.29719
GOBP_MITOTIC_DNA_REPLICATION_CHECKPOINT_SIGNALING	10	-0.514478	-1.29694	0.17234	0.927691	1	3120	tags=70%, list=28%, signal=98%	0.0325967	1.29694
GOBP_POSITIVE_REGULATION_OF_SKELETAL_MUSCLE_TISSUE_GROWTH	2	-0.84371	-1.29694	0.101833	0.925618	1	1725	tags=100%, list=16%, signal=119%	0.0335684	1.29694
GOBP_THYROID_HORMONE_METABOLIC_PROCESS	7	-0.575004	-1.29667	0.164444	0.924832	1	1686	tags=57%, list=15%, signal=67%	0.0339372	1.29667
GOBP_POSITIVE_REGULATION_OF_CD8_POSITIVE_ALPHA_BETA_T_CELL_DIFFERENTIATION	3	-0.746937	-1.29667	0.147844	0.922802	1	2792	tags=100%, list=25%, signal=134%	0.0348914	1.29667
GOBP_AMINOACYL_TRNA_METABOLISM_INVOLVED_IN_TRANSLATIONAL_FIDELITY	12	-0.472553	-1.29636	0.154	0.92207	1	3611	tags=83%, list=33%, signal=124%	0.0352363	1.29636
GOBP_THALAMUS_DEVELOPMENT	4	-0.689815	-1.29607	0.178808	0.921345	1	3422	tags=100%, list=31%, signal=145%	0.0355777	1.29607
GOBP_SYMPATHETIC_GANGLION_DEVELOPMENT	2	-0.833817	-1.29571	0.135729	0.920925	1	1834	tags=100%, list=17%, signal=120%	0.0357758	1.29571
GOBP_SRP_DEPENDENT_COTRANSLATIONAL_PROTEIN_TARGETING_TO_MEMBRANE	16	-0.441497	-1.29473	0.149474	0.9233	1	2054	tags=31%, list=19%, signal=38%	0.034657	1.29473
GOBP_PONS_DEVELOPMENT	5	-0.637981	-1.29457	0.165289	0.921975	1	2651	tags=40%, list=24%, signal=53%	0.0352809	1.29457
GOBP_PROTEIN_INSERTION_INTO_MITOCHONDRIAL_MEMBRANE	7	-0.570079	-1.29423	0.189873	0.921481	1	1372	tags=43%, list=12%, signal=49%	0.0355138	1.29423
GOBP_REGULATION_OF_PEPTIDYL_SERINE_PHOSPHORYLATION	67	-0.32357	-1.29378	0.0869565	0.921558	1	3088	tags=42%, list=28%, signal=58%	0.0354775	1.29378
GOBP_BRAIN_MORPHOGENESIS	20	-0.416445	-1.29343	0.161572	0.921158	1	1672	tags=40%, list=15%, signal=47%	0.0356658	1.29343
GOBP_PYRAMIDAL_NEURON_DIFFERENTIATION	10	-0.508373	-1.29254	0.168724	0.923247	1	2902	tags=50%, list=26%, signal=68%	0.0346823	1.29254
GOBP_TRANSMISSION_OF_NERVE_IMPULSE	17	-0.445387	-1.29214	0.174107	0.92307	1	2600	tags=35%, list=24%, signal=46%	0.0347653	1.29214
GOBP_POSITIVE_REGULATION_OF_PROTEIN_POLYUBIQUITINATION	12	-0.499938	-1.29142	0.178571	0.924445	1	2929	tags=58%, list=27%, signal=79%	0.0341191	1.29142
GOBP_NITRIC_OXIDE_TRANSPORT	3	-0.749368	-1.291	0.172414	0.924316	1	2306	tags=67%, list=21%, signal=84%	0.0341793	1.291
GOBP_EAR_MORPHOGENESIS	48	-0.338663	-1.29062	0.114416	0.924087	1	3294	tags=46%, list=30%, signal=65%	0.0342871	1.29062
GOBP_NEGATIVE_REGULATION_OF_INTERLEUKIN_1_MEDIATED_SIGNALING_PATHWAY	3	-0.74337	-1.29011	0.184959	0.924479	1	670	tags=67%, list=6%, signal=71%	0.0341031	1.29011
GOBP_MOTOR_BEHAVIOR	17	-0.442985	-1.28975	0.142857	0.924088	1	2099	tags=41%, list=19%, signal=51%	0.0342868	1.28975
GOBP_POSITIVE_REGULATION_OF_DNA_BINDING	25	-0.39377	-1.28959	0.12357	0.922885	1	3122	tags=48%, list=28%, signal=67%	0.0348524	1.28959
GOBP_REGULATION_OF_WNT_SIGNALING_PATHWAY_PLANAR_CELL_POLARITY_PATHWAY	6	-0.617253	-1.28919	0.191358	0.922716	1	346	tags=33%, list=3%, signal=34%	0.0349322	1.28919
GOBP_GROWTH_PLATE_CARTILAGE_CHONDROCYTE_DIFFERENTIATION	4	-0.684278	-1.28918	0.186975	0.920757	1	2158	tags=50%, list=20%, signal=62%	0.035855	1.28918
GOBP_AMINO_ACID_METABOLIC_PROCESS	197	-0.265026	-1.28868	0.0194986	0.921021	1	1943	tags=23%, list=18%, signal=27%	0.0357304	1.28868
GOBP_NEGATIVE_REGULATION_OF_STEM_CELL_DIFFERENTIATION	21	-0.419776	-1.28846	0.159453	0.92002	1	195	tags=14%, list=2%, signal=15%	0.0362027	1.28846
GOBP_NEGATIVE_REGULATION_OF_TYPE_I_INTERFERON_MEDIATED_SIGNALING_PATHWAY	17	-0.428195	-1.28832	0.148069	0.918639	1	1520	tags=29%, list=14%, signal=34%	0.036855	1.28832
GOBP_POSITIVE_REGULATION_OF_LYSOSOMAL_PROTEIN_CATABOLIC_PROCESS	3	-0.755741	-1.2874	0.163265	0.920744	1	2695	tags=100%, list=24%, signal=132%	0.0358611	1.2874
GOBP_NEGATIVE_REGULATION_OF_PROTEIN_K63_LINKED_UBIQUITINATION	4	-0.676802	-1.28694	0.214894	0.920845	1	55	tags=25%, list=0%, signal=25%	0.0358134	1.28694
GOBP_REGULATION_OF_TELOMERE_CAPPING	26	-0.39181	-1.28577	0.133787	0.924154	1	2969	tags=46%, list=27%, signal=63%	0.0342556	1.28577
GOBP_REGULATION_OF_ARACHIDONIC_ACID_SECRETION	2	-0.839081	-1.28482	0.138833	0.926344	1	1776	tags=100%, list=16%, signal=119%	0.0332278	1.28482
GOBP_REGULATION_OF_DNA_BIOSYNTHETIC_PROCESS	102	-0.294519	-1.2842	0.0677507	0.927235	1	2038	tags=28%, list=18%, signal=35%	0.03281	1.2842
GOBP_RESPONSE_TO_TESTOSTERONE	26	-0.39149	-1.28305	0.146283	0.930598	1	1428	tags=23%, list=13%, signal=26%	0.0312381	1.28305
GOBP_REGULATION_OF_SKELETAL_MUSCLE_TISSUE_GROWTH	2	-0.84371	-1.2828	0.13843	0.929777	1	1725	tags=100%, list=16%, signal=119%	0.0316212	1.2828
GOBP_STEM_CELL_DEVELOPMENT	45	-0.341448	-1.28255	0.131519	0.929025	1	3445	tags=47%, list=31%, signal=68%	0.0319727	1.28255
GOBP_PYRIMIDINE_DEOXYRIBONUCLEOTIDE_METABOLIC_PROCESS	19	-0.430257	-1.28252	0.142857	0.927181	1	1111	tags=16%, list=10%, signal=18%	0.0328353	1.28252
GOBP_NEGATIVE_REGULATION_OF_FATTY_ACID_OXIDATION	6	-0.600132	-1.28243	0.198312	0.925657	1	355	tags=33%, list=3%, signal=34%	0.0335499	1.28243
GOBP_REGULATION_OF_PIGMENTATION	8	-0.550578	-1.28237	0.195473	0.924011	1	1711	tags=38%, list=16%, signal=44%	0.0343227	1.28237
GOBP_ALPHA_AMINO_ACID_METABOLIC_PROCESS	132	-0.282277	-1.28232	0.0683761	0.922331	1	1943	tags=23%, list=18%, signal=27%	0.0351131	1.28232
GOBP_REGULATION_OF_FATTY_ACID_OXIDATION	16	-0.446133	-1.28198	0.166667	0.921877	1	2921	tags=50%, list=27%, signal=68%	0.0353269	1.28198
GOBP_RESPONSE_TO_TOXIC_SUBSTANCE	134	-0.277045	-1.2804	0.0664962	0.927135	1	1956	tags=25%, list=18%, signal=30%	0.0328568	1.2804
GOBP_RENAL_ALBUMIN_ABSORPTION	4	-0.669785	-1.2801	0.204969	0.92658	1	3333	tags=75%, list=30%, signal=107%	0.0331172	1.2801
GOBP_RISC_COMPLEX_ASSEMBLY	10	-0.500719	-1.28009	0.187368	0.924712	1	2169	tags=40%, list=20%, signal=50%	0.0339936	1.28009
GOBP_ADRENERGIC_RECEPTOR_SIGNALING_PATHWAY	9	-0.513814	-1.27982	0.165966	0.923924	1	1454	tags=33%, list=13%, signal=38%	0.0343639	1.27982
GOBP_CELL_RECOGNITION	58	-0.319209	-1.27923	0.0938967	0.924676	1	2099	tags=26%, list=19%, signal=32%	0.0340102	1.27923
GOBP_ALTERNATIVE_MRNA_SPLICING_VIA_SPLICEOSOME	56	-0.328054	-1.27895	0.114833	0.924078	1	1338	tags=25%, list=12%, signal=28%	0.0342914	1.27895
GOBP_NEGATIVE_REGULATION_OF_DNA_REPAIR	35	-0.374385	-1.27848	0.127021	0.924225	1	1401	tags=40%, list=13%, signal=46%	0.0342225	1.27848
GOBP_POSITIVE_REGULATION_OF_EXTRACELLULAR_MATRIX_ORGANIZATION	23	-0.399433	-1.27839	0.148315	0.922755	1	1208	tags=22%, list=11%, signal=24%	0.0349136	1.27839
GOBP_NEGATIVE_REGULATION_OF_INTERLEUKIN_10_PRODUCTION	10	-0.516545	-1.27763	0.181435	0.924305	1	3772	tags=60%, list=34%, signal=91%	0.0341848	1.27763
GOBP_POSITIVE_REGULATION_OF_SULFUR_METABOLIC_PROCESS	5	-0.63846	-1.27752	0.189542	0.922929	1	1703	tags=60%, list=15%, signal=71%	0.0348318	1.27752
GOBP_GAMMA_AMINOBUTYRIC_ACID_IMPORT	2	-0.834781	-1.2772	0.14876	0.922559	1	375	tags=50%, list=3%, signal=52%	0.0350058	1.2772
GOBP_PROTEIN_FOLDING_IN_ENDOPLASMIC_RETICULUM	12	-0.48081	-1.27684	0.19375	0.922301	1	2317	tags=42%, list=21%, signal=53%	0.0351274	1.27684
GOBP_CHONDROBLAST_DIFFERENTIATION	3	-0.750386	-1.27638	0.171488	0.922474	1	2754	tags=100%, list=25%, signal=133%	0.0350458	1.27638
GOBP_REGULATION_OF_DNA_DEMETHYLATION	2	-0.841545	-1.27546	0.140693	0.924687	1	757	tags=50%, list=7%, signal=54%	0.0340051	1.27546
GOBP_NEGATIVE_REGULATION_OF_CHROMOSOME_ORGANIZATION	91	-0.295788	-1.27515	0.0837989	0.924279	1	1647	tags=23%, list=15%, signal=27%	0.0341971	1.27515
GOBP_ZYMOGEN_INHIBITION	6	-0.592663	-1.27357	0.192946	0.929394	1	3325	tags=67%, list=30%, signal=95%	0.0318	1.27357
GOBP_NEGATIVE_REGULATION_OF_LONG_TERM_SYNAPTIC_POTENTIATION	7	-0.569434	-1.27225	0.215534	0.933359	1	865	tags=29%, list=8%, signal=31%	0.0299513	1.27225
GOBP_NEGATIVE_REGULATION_OF_INCLUSION_BODY_ASSEMBLY	6	-0.574962	-1.27127	0.20915	0.93596	1	1289	tags=50%, list=12%, signal=57%	0.0287427	1.27127
GOBP_FRUCTOSE_TRANSMEMBRANE_TRANSPORT	3	-0.744923	-1.27119	0.17551	0.934474	1	100	tags=33%, list=1%, signal=34%	0.0294329	1.27119
GOBP_OXIDATIVE_DEMETHYLATION	3	-0.743819	-1.27077	0.183505	0.934509	1	889	tags=67%, list=8%, signal=72%	0.0294164	1.27077
GOBP_DOUBLE_STRAND_BREAK_REPAIR_VIA_NONHOMOLOGOUS_END_JOINING	68	-0.306648	-1.27058	0.0945626	0.933542	1	1578	tags=25%, list=14%, signal=29%	0.0298663	1.27058
GOBP_HIPPOCAMPAL_NEURON_APOPTOTIC_PROCESS	3	-0.72939	-1.26883	0.184584	0.939553	1	2662	tags=67%, list=24%, signal=88%	0.0270789	1.26883
GOBP_REGULATION_OF_MICROTUBULE_BINDING	6	-0.587001	-1.26873	0.171975	0.938151	1	2562	tags=67%, list=23%, signal=87%	0.0277273	1.26873
GOBP_RELAXATION_OF_VASCULAR_ASSOCIATED_SMOOTH_MUSCLE	3	-0.743546	-1.26856	0.195021	0.937054	1	466	tags=33%, list=4%, signal=35%	0.0282355	1.26856
GOBP_PUTRESCINE_BIOSYNTHETIC_PROCESS	3	-0.734864	-1.26813	0.205882	0.937106	1	2925	tags=100%, list=27%, signal=136%	0.0282115	1.26813
GOBP_MITOTIC_SISTER_CHROMATID_COHESION	30	-0.375249	-1.26789	0.14486	0.936292	1	1439	tags=30%, list=13%, signal=34%	0.0285887	1.26789
GOBP_RESPONSE_TO_COLD	21	-0.4042	-1.26745	0.153318	0.936398	1	2627	tags=48%, list=24%, signal=62%	0.0285396	1.26745
GOBP_INTERLEUKIN_17_PRODUCTION	25	-0.389673	-1.26745	0.160173	0.934583	1	3161	tags=52%, list=29%, signal=73%	0.0293821	1.26745
GOBP_DOUBLE_STRAND_BREAK_REPAIR_INVOLVED_IN_MEIOTIC_RECOMBINATION	7	-0.563775	-1.26745	0.193206	0.932763	1	2907	tags=71%, list=26%, signal=97%	0.0302288	1.26745
GOBP_CYSTEINE_METABOLIC_PROCESS	9	-0.510358	-1.26667	0.2103	0.934305	1	2108	tags=33%, list=19%, signal=41%	0.0295114	1.26667
GOBP_POSITIVE_REGULATION_OF_DNA_LIGATION	5	-0.617515	-1.26574	0.231441	0.93638	1	2939	tags=80%, list=27%, signal=109%	0.0285481	1.26574
GOBP_HEMATOPOIETIC_STEM_CELL_MIGRATION_TO_BONE_MARROW	2	-0.809766	-1.26555	0.162325	0.935415	1	2099	tags=100%, list=19%, signal=124%	0.0289955	1.26555
GOBP_RIBOSOME_ASSOCIATED_UBIQUITIN_DEPENDENT_PROTEIN_CATABOLIC_PROCESS	7	-0.567313	-1.26505	0.198347	0.935844	1	429	tags=29%, list=4%, signal=30%	0.0287966	1.26505
GOBP_REGULATION_OF_RECEPTOR_LOCALIZATION_TO_SYNAPSE	15	-0.44512	-1.26393	0.174098	0.938964	1	1732	tags=27%, list=16%, signal=32%	0.0273509	1.26393
GOBP_FACE_MORPHOGENESIS	17	-0.436457	-1.26371	0.173719	0.93811	1	561	tags=24%, list=5%, signal=25%	0.0277461	1.26371
GOBP_GLYCOPROTEIN_BIOSYNTHETIC_PROCESS	212	-0.259444	-1.26369	0.0458716	0.936369	1	2769	tags=34%, list=25%, signal=45%	0.0285532	1.26369
GOBP_AMINO_ACID_BIOSYNTHETIC_PROCESS	53	-0.321722	-1.26091	0.12297	0.9471	1	1454	tags=19%, list=13%, signal=22%	0.023604	1.26091
GOBP_NEGATIVE_REGULATION_OF_T_CELL_MEDIATED_CYTOTOXICITY	4	-0.653722	-1.26088	0.232179	0.945432	1	503	tags=25%, list=5%, signal=26%	0.0243698	1.26088
GOBP_HEPATICOBILIARY_SYSTEM_DEVELOPMENT	88	-0.293142	-1.25963	0.0726392	0.949215	1	1877	tags=22%, list=17%, signal=26%	0.0226354	1.25963
GOBP_REGULATION_OF_CYSTEINE_TYPE_ENDOPEPTIDASE_ACTIVITY_INVOLVED_IN_EXECUTION_PHASE_OF_APOPTOSIS	4	-0.682111	-1.2592	0.182178	0.949284	1	1785	tags=50%, list=16%, signal=60%	0.0226038	1.2592
GOBP_BASIC_AMINO_ACID_TRANSPORT	10	-0.507437	-1.25881	0.187368	0.94921	1	2001	tags=30%, list=18%, signal=37%	0.0226375	1.25881
GOBP_SPERM_EGG_RECOGNITION	22	-0.405617	-1.25855	0.157175	0.948557	1	1957	tags=32%, list=18%, signal=39%	0.0229367	1.25855
GOBP_REGULATION_OF_CELL_COMMUNICATION_BY_ELECTRICAL_COUPLING_INVOLVED_IN_CARDIAC_CONDUCTION	5	-0.631108	-1.25789	0.210843	0.949643	1	2612	tags=60%, list=24%, signal=79%	0.0224398	1.25789
GOBP_L_LEUCINE_IMPORT_ACROSS_PLASMA_MEMBRANE	5	-0.624101	-1.2578	0.186837	0.94828	1	1653	tags=40%, list=15%, signal=47%	0.0230633	1.2578
GOBP_NEGATIVE_REGULATION_OF_REACTIVE_OXYGEN_SPECIES_BIOSYNTHETIC_PROCESS	11	-0.479079	-1.25779	0.203057	0.946535	1	1284	tags=27%, list=12%, signal=31%	0.0238631	1.25779
GOBP_INTRACELLULAR_MRNA_LOCALIZATION	13	-0.458153	-1.25647	0.180672	0.950689	1	1202	tags=31%, list=11%, signal=34%	0.0219616	1.25647
GOBP_MEMBRANE_RAFT_LOCALIZATION	5	-0.620102	-1.25636	0.218029	0.949329	1	1798	tags=40%, list=16%, signal=48%	0.0225832	1.25636
GOBP_PTERIDINE_CONTAINING_COMPOUND_METABOLIC_PROCESS	31	-0.365991	-1.25566	0.159817	0.950566	1	1254	tags=26%, list=11%, signal=29%	0.0220177	1.25566
GOBP_POSITIVE_REGULATION_OF_EXTRACELLULAR_MATRIX_DISASSEMBLY	6	-0.573701	-1.25468	0.221053	0.953055	1	1208	tags=33%, list=11%, signal=37%	0.0208822	1.25468
GOBP_POSITIVE_REGULATION_OF_TRANSCRIPTION_ELONGATION_BY_RNA_POLYMERASE_II	47	-0.328641	-1.2541	0.106024	0.953816	1	1703	tags=28%, list=15%, signal=33%	0.0205356	1.2541
GOBP_NEGATIVE_REGULATION_OF_HEART_RATE	5	-0.607248	-1.25409	0.210417	0.952062	1	2612	tags=60%, list=24%, signal=79%	0.021335	1.25409
GOBP_REGULATION_OF_SKELETAL_MUSCLE_TISSUE_REGENERATION	3	-0.730036	-1.25394	0.211499	0.950991	1	231	tags=33%, list=2%, signal=34%	0.0218235	1.25394
GOBP_PEPTIDE_ANTIGEN_ASSEMBLY_WITH_MHC_CLASS_I_PROTEIN_COMPLEX	6	-0.593277	-1.25204	0.225108	0.957697	1	1304	tags=33%, list=12%, signal=38%	0.0187717	1.25204
GOBP_SYNAPSE_PRUNING	4	-0.671821	-1.2518	0.205479	0.95702	1	3151	tags=75%, list=29%, signal=105%	0.019079	1.2518
GOBP_REGULATION_OF_CENTROMERE_COMPLEX_ASSEMBLY	6	-0.589318	-1.25143	0.2	0.956812	1	2863	tags=50%, list=26%, signal=68%	0.0191735	1.25143
GOBP_T_HELPER_1_CELL_DIFFERENTIATION	16	-0.426917	-1.25022	0.176724	0.96031	1	1706	tags=31%, list=15%, signal=37%	0.0175888	1.25022
GOBP_CALMODULIN_DEPENDENT_KINASE_SIGNALING_PATHWAY	6	-0.59954	-1.24955	0.216814	0.96153	1	1096	tags=50%, list=10%, signal=55%	0.017037	1.24955
GOBP_L_CYSTINE_TRANSPORT	3	-0.737705	-1.24922	0.197183	0.961248	1	441	tags=33%, list=4%, signal=35%	0.0171646	1.24922
GOBP_GAMMA_AMINOBUTYRIC_ACID_SECRETION	4	-0.659223	-1.24722	0.237288	0.968273	1	3759	tags=100%, list=34%, signal=152%	0.0140022	1.24722
GOBP_NEGATIVE_REGULATION_OF_NUCLEAR_DIVISION	53	-0.322811	-1.2472	0.127907	0.966566	1	1085	tags=23%, list=10%, signal=25%	0.0147684	1.2472
GOBP_REGULATION_OF_INTRINSIC_APOPTOTIC_SIGNALING_PATHWAY_IN_RESPONSE_TO_HYDROGEN_PEROXIDE	4	-0.675802	-1.24698	0.202	0.96576	1	3516	tags=75%, list=32%, signal=110%	0.0151307	1.24698
GOBP_NEGATIVE_REGULATION_OF_LIPID_CATABOLIC_PROCESS	10	-0.475403	-1.24667	0.202703	0.965346	1	767	tags=30%, list=7%, signal=32%	0.0153168	1.24667
GOBP_GLYCOPROTEIN_METABOLIC_PROCESS	251	-0.251086	-1.24643	0.0330578	0.964609	1	2797	tags=33%, list=25%, signal=44%	0.0156489	1.24643
GOBP_MECHANOSENSORY_BEHAVIOR	3	-0.713171	-1.24615	0.239766	0.964108	1	844	tags=67%, list=8%, signal=72%	0.0158741	1.24615
GOBP_POSITIVE_REGULATION_OF_SKELETAL_MUSCLE_TISSUE_REGENERATION	3	-0.730036	-1.24536	0.219758	0.965784	1	231	tags=33%, list=2%, signal=34%	0.0151198	1.24536
GOBP_NON_PROTEINOGENIC_AMINO_ACID_METABOLIC_PROCESS	42	-0.341187	-1.24525	0.152542	0.964526	1	1454	tags=19%, list=13%, signal=22%	0.0156862	1.24525
GOBP_TERMINATION_OF_RNA_POLYMERASE_II_TRANSCRIPTION	10	-0.495814	-1.24471	0.199105	0.965022	1	1964	tags=50%, list=18%, signal=61%	0.0154628	1.24471
GOBP_RESPONSE_TO_MOLECULE_OF_FUNGAL_ORIGIN	3	-0.723468	-1.24469	0.217923	0.963398	1	2967	tags=67%, list=27%, signal=91%	0.0161944	1.24469
GOBP_POTASSIUM_ION_EXPORT_ACROSS_PLASMA_MEMBRANE	7	-0.535866	-1.24438	0.229376	0.963005	1	4540	tags=71%, list=41%, signal=121%	0.0163716	1.24438
GOBP_AORTA_DEVELOPMENT	31	-0.362431	-1.24365	0.177874	0.964354	1	3469	tags=52%, list=31%, signal=75%	0.0157636	1.24365
GOBP_REGULATION_OF_TOLL_LIKE_RECEPTOR_SIGNALING_PATHWAY	23	-0.38801	-1.24247	0.165179	0.967741	1	132	tags=13%, list=1%, signal=13%	0.0142407	1.24247
GOBP_TRANSCRIPTION_PREINITIATION_COMPLEX_ASSEMBLY	62	-0.310288	-1.24232	0.136126	0.966622	1	1701	tags=31%, list=15%, signal=36%	0.0147435	1.24232
GOBP_CLUSTERING_OF_VOLTAGE_GATED_SODIUM_CHANNELS	3	-0.703905	-1.24224	0.229814	0.965207	1	271	tags=33%, list=2%, signal=34%	0.0153796	1.24224
GOBP_ATTACHMENT_OF_MITOTIC_SPINDLE_MICROTUBULES_TO_KINETOCHORE	25	-0.388613	-1.24106	0.158482	0.968712	1	1259	tags=32%, list=11%, signal=36%	0.0138051	1.24106
GOBP_NUCLEAR_PORE_COMPLEX_ASSEMBLY	11	-0.475249	-1.24061	0.187364	0.969009	1	653	tags=27%, list=6%, signal=29%	0.0136722	1.24061
GOBP_DENDRITE_ARBORIZATION	5	-0.617623	-1.24037	0.232323	0.968379	1	2950	tags=60%, list=27%, signal=82%	0.0139549	1.24037
GOBP_CARBON_DIOXIDE_TRANSPORT	9	-0.498056	-1.23975	0.20045	0.969358	1	2860	tags=56%, list=26%, signal=75%	0.0135157	1.23975
GOBP_MACROMOLECULE_DEPALMITOYLATION	13	-0.44978	-1.23969	0.200426	0.967922	1	2007	tags=31%, list=18%, signal=38%	0.0141598	1.23969
GOBP_POSITIVE_REGULATION_OF_CELL_MIGRATION_INVOLVED_IN_SPROUTING_ANGIOGENESIS	10	-0.487968	-1.23967	0.184946	0.966264	1	2288	tags=40%, list=21%, signal=50%	0.0149044	1.23967
GOBP_REGULATION_OF_CORTICOTROPIN_SECRETION	2	-0.827827	-1.23936	0.174098	0.965897	1	1900	tags=100%, list=17%, signal=121%	0.0150691	1.23936
GOBP_NEGATIVE_REGULATION_OF_CELLULAR_RESPONSE_TO_HYPOXIA	7	-0.553794	-1.23924	0.220374	0.964715	1	877	tags=29%, list=8%, signal=31%	0.0156012	1.23924
GOBP_REGULATION_OF_ICOSANOID_SECRETION	6	-0.567734	-1.23918	0.221311	0.96326	1	1776	tags=67%, list=16%, signal=79%	0.0162563	1.23918
GOBP_NEUROBLAST_DIFFERENTIATION	2	-0.819097	-1.23867	0.186	0.963861	1	291	tags=50%, list=3%, signal=51%	0.0159857	1.23867
GOBP_SEMAPHORIN_PLEXIN_SIGNALING_PATHWAY	27	-0.372636	-1.23851	0.170022	0.962905	1	2871	tags=41%, list=26%, signal=55%	0.0164163	1.23851
GOBP_EXCITATORY_CHEMICAL_SYNAPTIC_TRANSMISSION	3	-0.720838	-1.23759	0.245322	0.965246	1	2632	tags=67%, list=24%, signal=88%	0.0153622	1.23759
GOBP_NEGATIVE_REGULATION_OF_CELLULAR_EXTRAVASATION	3	-0.705818	-1.23708	0.24197	0.965761	1	3245	tags=100%, list=29%, signal=142%	0.0151303	1.23708
GOBP_LIVER_MORPHOGENESIS	11	-0.478166	-1.23666	0.215886	0.965975	1	1686	tags=36%, list=15%, signal=43%	0.0150342	1.23666
GOBP_DNA_STRAND_RESECTION_INVOLVED_IN_REPLICATION_FORK_PROCESSING	9	-0.501559	-1.23613	0.2194	0.966437	1	1265	tags=44%, list=11%, signal=50%	0.0148266	1.23613
GOBP_REGULATION_OF_SPINDLE_ORGANIZATION	41	-0.339302	-1.23543	0.151659	0.967699	1	2258	tags=39%, list=20%, signal=49%	0.0142597	1.23543
GOBP_NEGATIVE_REGULATION_OF_UBIQUITIN_PROTEIN_TRANSFERASE_ACTIVITY	15	-0.442607	-1.23516	0.214286	0.967128	1	3690	tags=67%, list=33%, signal=100%	0.0145162	1.23516
GOBP_NUCLEOSIDE_BISPHOSPHATE_CATABOLIC_PROCESS	11	-0.489876	-1.23507	0.219955	0.965869	1	116	tags=18%, list=1%, signal=18%	0.0150819	1.23507
GOBP_CHONDROCYTE_HYPERTROPHY	4	-0.665135	-1.23478	0.239175	0.965501	1	3493	tags=75%, list=32%, signal=110%	0.0152472	1.23478
GOBP_POSITIVE_REGULATION_OF_SECONDARY_METABOLITE_BIOSYNTHETIC_PROCESS	6	-0.573467	-1.23338	0.220165	0.969968	1	1711	tags=50%, list=16%, signal=59%	0.0132427	1.23338
GOBP_POSITIVE_REGULATION_OF_CALCIUM_ION_TRANSPORT	51	-0.318147	-1.23288	0.127854	0.970405	1	953	tags=20%, list=9%, signal=21%	0.0130469	1.23288
GOBP_NEGATIVE_REGULATION_OF_LOW_DENSITY_LIPOPROTEIN_RECEPTOR_ACTIVITY	4	-0.657083	-1.23185	0.229412	0.973326	1	2943	tags=75%, list=27%, signal=102%	0.0117416	1.23185
GOBP_REGULATION_OF_LONG_TERM_NEURONAL_SYNAPTIC_PLASTICITY	14	-0.437445	-1.23149	0.209091	0.97325	1	3601	tags=57%, list=33%, signal=85%	0.0117755	1.23149
GOBP_NEGATIVE_REGULATION_OF_INTERLEUKIN_17_PRODUCTION	8	-0.517389	-1.23137	0.208421	0.972131	1	2123	tags=63%, list=19%, signal=77%	0.0122753	1.23137
GOBP_RENAL_WATER_HOMEOSTASIS	10	-0.501918	-1.23125	0.224944	0.970919	1	3088	tags=60%, list=28%, signal=83%	0.0128169	1.23125
GOBP_REGULATION_OF_FIBROBLAST_GROWTH_FACTOR_RECEPTOR_SIGNALING_PATHWAY	14	-0.436802	-1.23122	0.209644	0.969387	1	1703	tags=36%, list=15%, signal=42%	0.0135028	1.23122
GOBP_RETINAL_CELL_PROGRAMMED_CELL_DEATH	3	-0.700348	-1.23102	0.248421	0.968576	1	1386	tags=67%, list=13%, signal=76%	0.0138662	1.23102
GOBP_POSITIVE_REGULATION_OF_NUCLEOTIDE_CATABOLIC_PROCESS	12	-0.457972	-1.23097	0.206009	0.967119	1	1459	tags=42%, list=13%, signal=48%	0.01452	1.23097
GOBP_DENSE_CORE_GRANULE_TRANSPORT	6	-0.577439	-1.23063	0.214912	0.967009	1	3422	tags=50%, list=31%, signal=72%	0.0145696	1.23063
GOBP_REGULATION_OF_HEMOGLOBIN_BIOSYNTHETIC_PROCESS	8	-0.517161	-1.23062	0.226891	0.965394	1	1333	tags=38%, list=12%, signal=43%	0.0152954	1.23062
GOBP_DNA_LIGATION	15	-0.435686	-1.23032	0.19181	0.965112	1	2939	tags=47%, list=27%, signal=64%	0.0154222	1.23032
GOBP_NEGATIVE_REGULATION_OF_ION_TRANSMEMBRANE_TRANSPORTER_ACTIVITY	24	-0.384244	-1.2292	0.178174	0.968243	1	3170	tags=42%, list=29%, signal=58%	0.0140155	1.2292
GOBP_PRESYNAPTIC_ACTIVE_ZONE_ORGANIZATION	2	-0.799559	-1.22838	0.187629	0.970229	1	1388	tags=50%, list=13%, signal=57%	0.0131257	1.22838
GOBP_POSITIVE_REGULATION_OF_VOLTAGE_GATED_CALCIUM_CHANNEL_ACTIVITY	4	-0.651399	-1.22778	0.238193	0.971237	1	2588	tags=75%, list=23%, signal=98%	0.012675	1.22778
GOBP_NEGATIVE_REGULATION_OF_CELL_CELL_ADHESION_MEDIATED_BY_CADHERIN	7	-0.541882	-1.22761	0.238683	0.97032	1	985	tags=29%, list=9%, signal=31%	0.013085	1.22761
GOBP_REGULATION_OF_MESODERM_DEVELOPMENT	2	-0.797051	-1.22693	0.196464	0.971544	1	521	tags=50%, list=5%, signal=52%	0.0125374	1.22693
GOBP_ARTERY_MORPHOGENESIS	32	-0.357717	-1.2269	0.179724	0.970027	1	3532	tags=53%, list=32%, signal=78%	0.0132162	1.2269
GOBP_CELL_FATE_COMMITMENT_INVOLVED_IN_FORMATION_OF_PRIMARY_GERM_LAYER	10	-0.487765	-1.22663	0.220807	0.969523	1	2425	tags=50%, list=22%, signal=64%	0.0134421	1.22663
GOBP_REGULATION_OF_UBIQUITIN_PROTEIN_TRANSFERASE_ACTIVITY	36	-0.338801	-1.22645	0.166667	0.968739	1	1896	tags=28%, list=17%, signal=33%	0.0137932	1.22645
GOBP_ACTIN_POLYMERIZATION_DEPENDENT_CELL_MOTILITY	5	-0.616187	-1.226	0.238659	0.968993	1	2062	tags=40%, list=19%, signal=49%	0.0136793	1.226
GOBP_PROTEIN_LOCALIZATION_TO_PHOTORECEPTOR_OUTER_SEGMENT	4	-0.647785	-1.22574	0.23913	0.968467	1	3885	tags=100%, list=35%, signal=154%	0.0139151	1.22574
GOBP_DETECTION_OF_CALCIUM_ION	5	-0.602929	-1.22406	0.253796	0.973864	1	2600	tags=80%, list=24%, signal=105%	0.0115016	1.22406
GOBP_HAIR_CYCLE_PHASE	2	-0.795589	-1.22404	0.21165	0.972369	1	1703	tags=50%, list=15%, signal=59%	0.0121688	1.22404
GOBP_DNA_STRAND_INVASION	6	-0.570017	-1.22398	0.247312	0.970992	1	2907	tags=33%, list=26%, signal=45%	0.0127843	1.22398
GOBP_POSITIVE_REGULATION_OF_ACUTE_INFLAMMATORY_RESPONSE	12	-0.462162	-1.22225	0.227766	0.97677	1	1284	tags=33%, list=12%, signal=38%	0.0102077	1.22225
GOBP_CELL_ADHESION_MOLECULE_PRODUCTION	5	-0.60717	-1.22191	0.2569	0.97652	1	85	tags=20%, list=1%, signal=20%	0.010319	1.22191
GOBP_CELLULAR_RESPONSE_TO_COLD	7	-0.537061	-1.22169	0.246377	0.975864	1	2627	tags=57%, list=24%, signal=75%	0.0106108	1.22169
GOBP_ERYTHROCYTE_DEVELOPMENT	37	-0.342443	-1.22147	0.172018	0.975137	1	2620	tags=41%, list=24%, signal=53%	0.0109343	1.22147
GOBP_REGULATION_OF_SYNCYTIUM_FORMATION_BY_PLASMA_MEMBRANE_FUSION	16	-0.417499	-1.22083	0.20985	0.976364	1	2873	tags=56%, list=26%, signal=76%	0.0103884	1.22083
GOBP_POSITIVE_REGULATION_OF_TOLL_LIKE_RECEPTOR_3_SIGNALING_PATHWAY	6	-0.572395	-1.22082	0.250505	0.974814	1	1029	tags=33%, list=9%, signal=37%	0.0110784	1.22082
GOBP_POSITIVE_REGULATION_OF_DOUBLE_STRAND_BREAK_REPAIR	83	-0.286213	-1.22021	0.12532	0.975845	1	1406	tags=25%, list=13%, signal=29%	0.0106192	1.22021
GOBP_HYPEROSMOTIC_SALINITY_RESPONSE	7	-0.542082	-1.21944	0.221766	0.977533	1	4010	tags=86%, list=36%, signal=135%	0.00986876	1.21944
GOBP_MIRNA_MEDIATED_GENE_SILENCING_BY_MRNA_DESTABILIZATION	8	-0.52077	-1.2192	0.229339	0.976946	1	4058	tags=75%, list=37%, signal=119%	0.0101294	1.2192
GOBP_NEURON_CELLULAR_HOMEOSTASIS	36	-0.338757	-1.21914	0.179245	0.97559	1	775	tags=22%, list=7%, signal=24%	0.0107327	1.21914
GOBP_REGULATION_OF_CARDIAC_MUSCLE_CONTRACTION_BY_CALCIUM_ION_SIGNALING	15	-0.437117	-1.21889	0.225152	0.975094	1	2627	tags=40%, list=24%, signal=52%	0.0109535	1.21889
GOBP_7_METHYLGUANOSINE_RNA_CAPPING	7	-0.532509	-1.21871	0.24197	0.974232	1	2699	tags=57%, list=24%, signal=76%	0.0113378	1.21871
GOBP_REGULATION_OF_POTASSIUM_ION_EXPORT_ACROSS_PLASMA_MEMBRANE	6	-0.56723	-1.21841	0.227083	0.97391	1	4540	tags=83%, list=41%, signal=142%	0.0114811	1.21841
GOBP_PROTEIN_O_LINKED_MANNOSYLATION	16	-0.42918	-1.21837	0.216157	0.972501	1	2282	tags=44%, list=21%, signal=55%	0.0121099	1.21837
GOBP_PYRAMIDAL_NEURON_DEVELOPMENT	7	-0.532031	-1.21784	0.250996	0.973202	1	2902	tags=57%, list=26%, signal=78%	0.0117971	1.21784
GOBP_REGULATION_OF_LENS_FIBER_CELL_DIFFERENTIATION	5	-0.585131	-1.21743	0.248	0.973326	1	3629	tags=60%, list=33%, signal=89%	0.0117418	1.21743
GOBP_VITAMIN_B6_METABOLIC_PROCESS	4	-0.647624	-1.21661	0.258064	0.975241	1	3381	tags=75%, list=31%, signal=108%	0.0108881	1.21661
GOBP_POSITIVE_REGULATION_OF_PEROXISOME_PROLIFERATOR_ACTIVATED_RECEPTOR_SIGNALING_PATHWAY	4	-0.639049	-1.21635	0.233954	0.974857	1	55	tags=25%, list=0%, signal=25%	0.0110592	1.21635
GOBP_PULMONARY_VALVE_MORPHOGENESIS	7	-0.532593	-1.21628	0.259414	0.973586	1	2031	tags=43%, list=18%, signal=53%	0.0116257	1.21628
GOBP_NEGATIVE_T_CELL_SELECTION	6	-0.568565	-1.21599	0.253521	0.973193	1	1705	tags=33%, list=15%, signal=39%	0.0118012	1.21599
GOBP_HISTONE_MRNA_METABOLIC_PROCESS	24	-0.373391	-1.21586	0.210291	0.972213	1	2896	tags=58%, list=26%, signal=79%	0.0122386	1.21586
GOBP_CELLULAR_RESPONSE_TO_ETHANOL	8	-0.520017	-1.21462	0.247768	0.975867	1	2610	tags=50%, list=24%, signal=65%	0.0106091	1.21462
GOBP_CALCIUM_ION_TRANSMEMBRANE_TRANSPORT_VIA_HIGH_VOLTAGE_GATED_CALCIUM_CHANNEL	7	-0.524272	-1.2135	0.244395	0.97912	1	247	tags=14%, list=2%, signal=15%	0.00916395	1.2135
GOBP_REGULATION_OF_APOPTOTIC_PROCESS_INVOLVED_IN_DEVELOPMENT	6	-0.57984	-1.21315	0.254737	0.979023	1	1714	tags=50%, list=16%, signal=59%	0.00920715	1.21315
GOBP_GROWTH_PLATE_CARTILAGE_CHONDROCYTE_DEVELOPMENT	2	-0.804411	-1.21304	0.234469	0.977885	1	2158	tags=100%, list=20%, signal=124%	0.00971244	1.21304
GOBP_T_HELPER_1_TYPE_IMMUNE_RESPONSE	26	-0.366122	-1.2128	0.185682	0.977356	1	1987	tags=31%, list=18%, signal=37%	0.00994717	1.2128
GOBP_T_HELPER_2_CELL_CYTOKINE_PRODUCTION	5	-0.58819	-1.21249	0.246436	0.977075	1	3307	tags=80%, list=30%, signal=114%	0.0100719	1.21249
GOBP_NEURAL_CREST_CELL_DIFFERENTIATION	48	-0.31703	-1.21243	0.167064	0.975743	1	3445	tags=44%, list=31%, signal=63%	0.0106645	1.21243
GOBP_NEGATIVE_ADAPTATION_OF_SIGNALING_PATHWAY	8	-0.521976	-1.21219	0.252546	0.975188	1	5273	tags=100%, list=48%, signal=192%	0.0109116	1.21219
GOBP_REGULATION_OF_CELLULAR_RESPONSE_TO_HYPOXIA	13	-0.448148	-1.21159	0.228111	0.976179	1	927	tags=31%, list=8%, signal=34%	0.0104706	1.21159
GOBP_TRAIL_ACTIVATED_APOPTOTIC_SIGNALING_PATHWAY	8	-0.506605	-1.2115	0.234513	0.975004	1	1405	tags=38%, list=13%, signal=43%	0.0109935	1.2115
GOBP_NOREPINEPHRINE_SECRETION	3	-0.708152	-1.21064	0.253465	0.977106	1	1787	tags=33%, list=16%, signal=40%	0.0100583	1.21064
GOBP_NEURAL_CREST_FORMATION	9	-0.503456	-1.21025	0.216561	0.977184	1	3081	tags=44%, list=28%, signal=62%	0.0100237	1.21025
GOBP_REGULATION_OF_ACTIN_FILAMENT_BASED_MOVEMENT	16	-0.412666	-1.20947	0.22479	0.978989	1	3587	tags=50%, list=33%, signal=74%	0.00922197	1.20947
GOBP_NEGATIVE_REGULATION_OF_SYNCYTIUM_FORMATION_BY_PLASMA_MEMBRANE_FUSION	3	-0.710043	-1.20938	0.250996	0.977803	1	2305	tags=67%, list=21%, signal=84%	0.00974881	1.20938
GOBP_L_ALPHA_AMINO_ACID_TRANSMEMBRANE_TRANSPORT	38	-0.336503	-1.20934	0.192037	0.976481	1	2001	tags=24%, list=18%, signal=29%	0.0103364	1.20934
GOBP_MYELOID_CELL_HOMEOSTASIS	143	-0.259731	-1.2088	0.108939	0.977298	1	1749	tags=23%, list=16%, signal=27%	0.00997279	1.2088
GOBP_DNA_REPLICATION	255	-0.243851	-1.20828	0.0813954	0.977877	1	1457	tags=22%, list=13%, signal=24%	0.00971595	1.20828
GOBP_LENS_FIBER_CELL_MORPHOGENESIS	3	-0.703186	-1.20819	0.258449	0.976729	1	3274	tags=100%, list=30%, signal=142%	0.0102259	1.20819
GOBP_REGULATION_OF_SALIVA_SECRETION	2	-0.776275	-1.20789	0.233871	0.976515	1	2468	tags=100%, list=22%, signal=129%	0.0103209	1.20789
GOBP_EXOCYST_LOCALIZATION	4	-0.657027	-1.20763	0.274354	0.976127	1	2056	tags=50%, list=19%, signal=61%	0.0104937	1.20763
GOBP_TRNA_TRANSCRIPTION	13	-0.443387	-1.20688	0.215645	0.977755	1	2357	tags=46%, list=21%, signal=59%	0.00977011	1.20688
GOBP_REGULATION_OF_RESPIRATORY_BURST_INVOLVED_IN_INFLAMMATORY_RESPONSE	4	-0.633164	-1.20656	0.257143	0.977644	1	67	tags=25%, list=1%, signal=25%	0.00981939	1.20656
GOBP_RESPONSE_TO_ACTINOMYCIN_D	5	-0.590352	-1.20633	0.257384	0.977081	1	1799	tags=40%, list=16%, signal=48%	0.0100695	1.20633
GOBP_TRACHEA_MORPHOGENESIS	5	-0.574664	-1.20586	0.270325	0.97749	1	1703	tags=40%, list=15%, signal=47%	0.00988765	1.20586
GOBP_GLIAL_CELL_DERIVED_NEUROTROPHIC_FACTOR_RECEPTOR_SIGNALING_PATHWAY	3	-0.695198	-1.20584	0.262525	0.976058	1	3362	tags=100%, list=31%, signal=144%	0.0105245	1.20584
GOBP_CELL_JUNCTION_DISASSEMBLY	13	-0.442864	-1.20583	0.206074	0.974588	1	3196	tags=62%, list=29%, signal=87%	0.0111789	1.20583
GOBP_ADAPTIVE_THERMOGENESIS	97	-0.279793	-1.20563	0.13382	0.974029	1	1881	tags=24%, list=17%, signal=28%	0.011428	1.20563
GOBP_REGULATION_OF_FERTILIZATION	6	-0.57333	-1.20527	0.267635	0.973938	1	1269	tags=33%, list=12%, signal=38%	0.0114686	1.20527
GOBP_COLUMNAR_CUBOIDAL_EPITHELIAL_CELL_MATURATION	10	-0.483409	-1.20524	0.24714	0.972586	1	935	tags=30%, list=8%, signal=33%	0.0120719	1.20524
GOBP_MYELOID_DENDRITIC_CELL_ACTIVATION	13	-0.462412	-1.20524	0.245203	0.971099	1	2079	tags=54%, list=19%, signal=66%	0.0127364	1.20524
GOBP_NEGATIVE_REGULATION_OF_CELL_CYCLE_PROCESS	252	-0.2414	-1.20479	0.06	0.971503	1	1578	tags=21%, list=14%, signal=24%	0.0125558	1.20479
GOBP_ESTABLISHMENT_OF_GOLGI_LOCALIZATION	8	-0.504221	-1.20425	0.248908	0.972224	1	2735	tags=50%, list=25%, signal=66%	0.0122338	1.20425
GOBP_PULMONARY_VALVE_DEVELOPMENT	11	-0.457867	-1.20417	0.223947	0.971054	1	724	tags=27%, list=7%, signal=29%	0.0127568	1.20417
GOBP_ANTEROGRADE_NEURONAL_DENSE_CORE_VESICLE_TRANSPORT	4	-0.636478	-1.20395	0.256198	0.970459	1	3422	tags=50%, list=31%, signal=72%	0.0130227	1.20395
GOBP_NEGATIVE_REGULATION_OF_DEFENSE_RESPONSE_TO_BACTERIUM	2	-0.772339	-1.20261	0.228106	0.97455	1	2078	tags=50%, list=19%, signal=62%	0.0111957	1.20261
GOBP_DUMP_METABOLIC_PROCESS	4	-0.635223	-1.20112	0.271605	0.97928	1	339	tags=25%, list=3%, signal=26%	0.00909329	1.20112
GOBP_AMYLOID_BETA_CLEARANCE_BY_CELLULAR_CATABOLIC_PROCESS	4	-0.638344	-1.2011	0.273942	0.977895	1	3989	tags=100%, list=36%, signal=157%	0.00970766	1.2011
GOBP_SECRETION_OF_LYSOSOMAL_ENZYMES	7	-0.53046	-1.20102	0.242888	0.9767	1	1052	tags=43%, list=10%, signal=47%	0.0102386	1.20102
GOBP_REGULATION_OF_CHROMOSOME_ORGANIZATION	239	-0.242226	-1.20091	0.078125	0.975646	1	1647	tags=22%, list=15%, signal=26%	0.0107075	1.20091
GOBP_REGULATORY_NCRNA_MEDIATED_GENE_SILENCING	100	-0.278662	-1.20066	0.139726	0.975247	1	1946	tags=26%, list=18%, signal=31%	0.0108854	1.20066
GOBP_REGULATION_OF_GENE_SILENCING_BY_REGULATORY_NCRNA	24	-0.368308	-1.20029	0.224771	0.97526	1	1277	tags=25%, list=12%, signal=28%	0.0108794	1.20029
GOBP_GLUTATHIONE_METABOLIC_PROCESS	32	-0.344724	-1.19985	0.20098	0.975602	1	1284	tags=19%, list=12%, signal=21%	0.0107274	1.19985
GOBP_REGULATION_OF_MEMBRANE_LIPID_DISTRIBUTION	34	-0.344288	-1.19942	0.216401	0.975935	1	890	tags=21%, list=8%, signal=22%	0.010579	1.19942
GOBP_FEMALE_GENITALIA_DEVELOPMENT	7	-0.530604	-1.1993	0.25974	0.974974	1	2927	tags=57%, list=27%, signal=78%	0.011007	1.1993
GOBP_NEGATIVE_REGULATION_OF_SKELETAL_MUSCLE_CELL_PROLIFERATION	3	-0.696155	-1.19848	0.284	0.976903	1	607	tags=33%, list=6%, signal=35%	0.0101488	1.19848
GOBP_BOX_C_D_SNORNP_ASSEMBLY	10	-0.471315	-1.1982	0.247335	0.976588	1	471	tags=30%, list=4%, signal=31%	0.0102888	1.1982
GOBP_NEGATIVE_REGULATION_OF_CHOLESTEROL_METABOLIC_PROCESS	5	-0.592581	-1.19791	0.282051	0.97627	1	1635	tags=40%, list=15%, signal=47%	0.0104301	1.19791
GOBP_BRANCHIOMOTOR_NEURON_AXON_GUIDANCE	3	-0.693206	-1.19612	0.288136	0.982469	1	2871	tags=67%, list=26%, signal=90%	0.00768108	1.19612
GOBP_SCHWANN_CELL_MIGRATION	4	-0.63558	-1.19589	0.270161	0.981933	1	3364	tags=75%, list=31%, signal=108%	0.00791806	1.19589
GOBP_NEGATIVE_REGULATION_OF_PHOTORECEPTOR_CELL_DIFFERENTIATION	4	-0.64043	-1.19537	0.276151	0.982726	1	291	tags=25%, list=3%, signal=26%	0.00756751	1.19537
GOBP_NEGATIVE_REGULATION_OF_ENDOPLASMIC_RETICULUM_CALCIUM_ION_CONCENTRATION	6	-0.556742	-1.19511	0.250535	0.982331	1	3649	tags=67%, list=33%, signal=100%	0.00774208	1.19511
GOBP_REGULATION_OF_KILLING_OF_CELLS_OF_ANOTHER_ORGANISM	2	-0.774914	-1.19489	0.227743	0.98183	1	2483	tags=100%, list=23%, signal=129%	0.00796361	1.19489
GOBP_DRINKING_BEHAVIOR	2	-0.792975	-1.19464	0.233129	0.981355	1	2284	tags=100%, list=21%, signal=126%	0.00817368	1.19464
GOBP_CELLULAR_RESPONSE_TO_ALKALOID	20	-0.386912	-1.19385	0.200873	0.983159	1	1949	tags=30%, list=18%, signal=36%	0.00737626	1.19385
GOBP_INTRACELLULAR_PROTEIN_TRANSMEMBRANE_TRANSPORT	28	-0.351535	-1.19327	0.205011	0.98404	1	1440	tags=32%, list=13%, signal=37%	0.0069872	1.19327
GOBP_GALACTOSYLCERAMIDE_BIOSYNTHETIC_PROCESS	4	-0.632648	-1.19281	0.27551	0.98446	1	1267	tags=50%, list=11%, signal=56%	0.00680208	1.19281
GOBP_RNA_TEMPLATED_DNA_BIOSYNTHETIC_PROCESS	71	-0.287541	-1.19248	0.140476	0.98435	1	3247	tags=46%, list=29%, signal=65%	0.00685047	1.19248
GOBP_DNA_BIOSYNTHETIC_PROCESS	163	-0.251642	-1.19224	0.111922	0.9839	1	2061	tags=27%, list=19%, signal=33%	0.00704904	1.19224
GOBP_NEGATIVE_REGULATION_OF_MUSCLE_HYPERTROPHY	18	-0.397527	-1.19199	0.226667	0.98345	1	1853	tags=33%, list=17%, signal=40%	0.00724785	1.19199
GOBP_APOPTOTIC_CELL_CLEARANCE	26	-0.36108	-1.19179	0.222222	0.982779	1	3201	tags=42%, list=29%, signal=59%	0.0075442	1.19179
GOBP_POSITIVE_REGULATION_OF_MYOBLAST_FUSION	9	-0.494175	-1.19158	0.252101	0.982193	1	2873	tags=67%, list=26%, signal=90%	0.0078033	1.19158
GOBP_REGULATION_OF_SECONDARY_HEART_FIELD_CARDIOBLAST_PROLIFERATION	6	-0.552644	-1.19157	0.258264	0.980808	1	1703	tags=33%, list=15%, signal=39%	0.0084162	1.19157
GOBP_ACTIVATION_OF_CYSTEINE_TYPE_ENDOPEPTIDASE_ACTIVITY_INVOLVED_IN_APOPTOTIC_PROCESS_BY_CYTOCHROME_C	5	-0.600566	-1.19155	0.273834	0.979456	1	2287	tags=60%, list=21%, signal=76%	0.0090149	1.19155
GOBP_REGULATION_OF_NATURAL_KILLER_CELL_ACTIVATION	20	-0.39334	-1.19093	0.236277	0.980545	1	1754	tags=35%, list=16%, signal=42%	0.00853269	1.19093
GOBP_RESPONSE_TO_ACID_CHEMICAL	85	-0.283109	-1.19088	0.143577	0.979356	1	1454	tags=24%, list=13%, signal=27%	0.00905919	1.19088
GOBP_MUSCLE_CELL_CELLULAR_HOMEOSTASIS	17	-0.402963	-1.18982	0.225738	0.982148	1	1978	tags=35%, list=18%, signal=43%	0.00782323	1.18982
GOBP_POSITIVE_REGULATION_OF_MUSCLE_TISSUE_DEVELOPMENT	11	-0.465495	-1.18961	0.244399	0.981586	1	1725	tags=45%, list=16%, signal=54%	0.00807173	1.18961
GOBP_MOTOR_NEURON_APOPTOTIC_PROCESS	14	-0.431533	-1.18871	0.23908	0.983933	1	1812	tags=29%, list=16%, signal=34%	0.00703467	1.18871
GOBP_PROTEIN_K63_LINKED_UBIQUITINATION	58	-0.300799	-1.18869	0.174877	0.982592	1	2149	tags=24%, list=20%, signal=30%	0.00762691	1.18869
GOBP_HIS_PURKINJE_SYSTEM_DEVELOPMENT	2	-0.776085	-1.18843	0.242063	0.982189	1	1306	tags=50%, list=12%, signal=57%	0.00780476	1.18843
GOBP_POSITIVE_REGULATION_OF_T_HELPER_2_CELL_CYTOKINE_PRODUCTION	5	-0.58819	-1.18802	0.274793	0.982435	1	3307	tags=80%, list=30%, signal=114%	0.00769631	1.18802
GOBP_REGULATION_OF_HIPPO_SIGNALING	26	-0.361553	-1.18749	0.213964	0.983136	1	1493	tags=27%, list=14%, signal=31%	0.00738653	1.18749
GOBP_ORNITHINE_TRANSPORT	4	-0.64055	-1.18708	0.278351	0.983418	1	384	tags=25%, list=3%, signal=26%	0.00726202	1.18708
GOBP_REGULATION_OF_CELL_COMMUNICATION_BY_ELECTRICAL_COUPLING	6	-0.553792	-1.18672	0.27027	0.983421	1	2612	tags=50%, list=24%, signal=65%	0.00726067	1.18672
GOBP_CELLULAR_DETOXIFICATION_OF_ALDEHYDE	6	-0.554143	-1.1867	0.281573	0.982087	1	1284	tags=33%, list=12%, signal=38%	0.00785021	1.1867
GOBP_MITOTIC_NUCLEAR_MEMBRANE_ORGANIZATION	10	-0.476517	-1.1867	0.25567	0.980687	1	2389	tags=60%, list=22%, signal=77%	0.00846976	1.1867
GOBP_POSITIVE_REGULATION_OF_TRANSCRIPTION_OF_NOTCH_RECEPTOR_TARGET	6	-0.542059	-1.18669	0.277666	0.979333	1	85	tags=17%, list=1%, signal=17%	0.00906954	1.18669
GOBP_RELAXATION_OF_SMOOTH_MUSCLE	4	-0.630454	-1.18596	0.292783	0.980876	1	466	tags=25%, list=4%, signal=26%	0.00838589	1.18596
GOBP_LOCOMOTORY_EXPLORATION_BEHAVIOR	8	-0.503044	-1.18582	0.271368	0.980051	1	3539	tags=63%, list=32%, signal=92%	0.00875124	1.18582
GOBP_STEM_CELL_DIFFERENTIATION	145	-0.256404	-1.18484	0.129288	0.982569	1	2633	tags=30%, list=24%, signal=39%	0.00763703	1.18484
GOBP_MITOTIC_METAPHASE_CHROMOSOME_ALIGNMENT	61	-0.293681	-1.18469	0.181818	0.981758	1	1387	tags=25%, list=13%, signal=28%	0.00799573	1.18469
GOBP_BLASTOCYST_DEVELOPMENT	89	-0.277467	-1.18466	0.154667	0.980507	1	1380	tags=22%, list=13%, signal=25%	0.00854945	1.18466
GOBP_NEGATIVE_REGULATION_OF_RESPONSE_TO_NUTRIENT_LEVELS	8	-0.504529	-1.18338	0.251572	0.984277	1	2873	tags=50%, list=26%, signal=68%	0.00688253	1.18338
GOBP_REGULATION_OF_TRANSMISSION_OF_NERVE_IMPULSE	3	-0.680467	-1.18324	0.301848	0.983467	1	623	tags=33%, list=6%, signal=35%	0.00724043	1.18324
GOBP_ENDOCARDIAL_CUSHION_TO_MESENCHYMAL_TRANSITION	3	-0.687665	-1.18243	0.274678	0.9853	1	3445	tags=100%, list=31%, signal=145%	0.00643154	1.18243
GOBP_NEURONAL_ACTION_POTENTIAL_PROPAGATION	3	-0.697562	-1.18237	0.304	0.984138	1	2402	tags=67%, list=22%, signal=85%	0.00694418	1.18237
GOBP_SERTOLI_CELL_PROLIFERATION	3	-0.680585	-1.18166	0.277899	0.985658	1	3523	tags=100%, list=32%, signal=147%	0.00627388	1.18166
GOBP_LENS_FIBER_CELL_DEVELOPMENT	7	-0.521025	-1.18159	0.281376	0.984565	1	3274	tags=57%, list=30%, signal=81%	0.00675565	1.18159
GOBP_NEGATIVE_REGULATION_OF_AXON_EXTENSION_INVOLVED_IN_AXON_GUIDANCE	5	-0.593442	-1.18108	0.287982	0.985224	1	2871	tags=60%, list=26%, signal=81%	0.00646504	1.18108
GOBP_CONVERGENT_EXTENSION_INVOLVED_IN_ORGANOGENESIS	2	-0.764113	-1.17982	0.27163	0.988989	1	2602	tags=100%, list=24%, signal=131%	0.00480849	1.17982
GOBP_MITOTIC_CELL_CYCLE_CHECKPOINT_SIGNALING	135	-0.253403	-1.17966	0.152406	0.98828	1	1934	tags=24%, list=18%, signal=28%	0.00511989	1.17966
GOBP_POSITIVE_REGULATION_OF_DNA_BIOSYNTHETIC_PROCESS	59	-0.301331	-1.17906	0.188544	0.989405	1	2451	tags=32%, list=22%, signal=41%	0.00462594	1.17906
GOBP_TRACHEA_DEVELOPMENT	9	-0.485136	-1.17872	0.25462	0.989386	1	2754	tags=44%, list=25%, signal=59%	0.00463426	1.17872
GOBP_CGMP_MEDIATED_SIGNALING	6	-0.547114	-1.17843	0.285714	0.989194	1	4232	tags=83%, list=38%, signal=135%	0.00471835	1.17843
GOBP_LACTATE_TRANSMEMBRANE_TRANSPORT	3	-0.680053	-1.17827	0.281573	0.988406	1	829	tags=33%, list=8%, signal=36%	0.00506463	1.17827
GOBP_EPITHELIAL_STRUCTURE_MAINTENANCE	12	-0.446581	-1.17812	0.25	0.987638	1	260	tags=17%, list=2%, signal=17%	0.00540224	1.17812
GOBP_AMINO_ACID_TRANSMEMBRANE_TRANSPORT	51	-0.307416	-1.17798	0.210526	0.986778	1	1653	tags=20%, list=15%, signal=23%	0.00578041	1.17798
GOBP_POSITIVE_REGULATION_OF_PEPTIDYL_SERINE_PHOSPHORYLATION	43	-0.313992	-1.17797	0.232779	0.985456	1	3032	tags=40%, list=28%, signal=54%	0.00636263	1.17797
GOBP_STOMACH_DEVELOPMENT	3	-0.682285	-1.1778	0.303419	0.98474	1	3121	tags=67%, list=28%, signal=93%	0.00667862	1.1778
GOBP_REACTIVE_GLIOSIS	3	-0.694947	-1.17696	0.28719	0.986783	1	3143	tags=67%, list=29%, signal=93%	0.00577834	1.17696
GOBP_SYNCYTIUM_FORMATION	30	-0.345611	-1.17649	0.235872	0.987295	1	2482	tags=43%, list=23%, signal=56%	0.00555313	1.17649
GOBP_PROTECTION_FROM_NATURAL_KILLER_CELL_MEDIATED_CYTOTOXICITY	4	-0.615513	-1.17621	0.279167	0.987067	1	4037	tags=75%, list=37%, signal=118%	0.00565346	1.17621
GOBP_REGULATION_OF_INTRACELLULAR_PROTEIN_TRANSPORT	115	-0.261586	-1.17617	0.1275	0.985855	1	1754	tags=23%, list=16%, signal=28%	0.00618687	1.17617
GOBP_AUDITORY_RECEPTOR_CELL_MORPHOGENESIS	10	-0.47057	-1.17603	0.264901	0.985095	1	4381	tags=70%, list=40%, signal=116%	0.00652195	1.17603
GOBP_RENAL_WATER_ABSORPTION	5	-0.587123	-1.17576	0.296593	0.984783	1	2306	tags=60%, list=21%, signal=76%	0.00665941	1.17576
GOBP_POLY_A_DEPENDENT_SNORNA_3_END_PROCESSING	8	-0.497137	-1.17562	0.272331	0.984004	1	3705	tags=88%, list=34%, signal=132%	0.00700302	1.17562
GOBP_REGULATION_OF_SPINDLE_CHECKPOINT	21	-0.37918	-1.17553	0.247031	0.98299	1	1447	tags=33%, list=13%, signal=38%	0.00745072	1.17553
GOBP_POSITIVE_REGULATION_OF_CELL_CELL_ADHESION_MEDIATED_BY_CADHERIN	8	-0.499643	-1.1754	0.278826	0.982128	1	1572	tags=50%, list=14%, signal=58%	0.00783192	1.1754
GOBP_REGULATION_OF_APOPTOTIC_CELL_CLEARANCE	8	-0.50297	-1.17498	0.279121	0.98242	1	3989	tags=63%, list=36%, signal=98%	0.00770263	1.17498
GOBP_POSITIVE_REGULATION_OF_TELOMERE_MAINTENANCE_VIA_TELOMERE_LENGTHENING	38	-0.323609	-1.17445	0.220903	0.983203	1	3174	tags=47%, list=29%, signal=66%	0.0073568	1.17445
GOBP_ENUCLEATE_ERYTHROCYTE_MATURATION	5	-0.570155	-1.17307	0.293635	0.987481	1	2403	tags=40%, list=22%, signal=51%	0.00547138	1.17307
GOBP_POSITIVE_REGULATION_OF_MONOATOMIC_ION_TRANSMEMBRANE_TRANSPORT	71	-0.283085	-1.1723	0.17321	0.989155	1	2612	tags=32%, list=24%, signal=42%	0.00473555	1.1723
GOBP_CHORIO_ALLANTOIC_FUSION	4	-0.61171	-1.17226	0.319915	0.988	1	3652	tags=75%, list=33%, signal=112%	0.00524292	1.17226
GOBP_REGULATION_OF_APPETITE	8	-0.504529	-1.17189	0.279261	0.988161	1	2873	tags=50%, list=26%, signal=68%	0.00517233	1.17189
GOBP_HOMEOSTASIS_OF_NUMBER_OF_CELLS_WITHIN_A_TISSUE	23	-0.373064	-1.17143	0.232662	0.988638	1	953	tags=22%, list=9%, signal=24%	0.00496263	1.17143
GOBP_NLS_BEARING_PROTEIN_IMPORT_INTO_NUCLEUS	13	-0.425698	-1.17134	0.250559	0.987653	1	805	tags=23%, list=7%, signal=25%	0.0053955	1.17134
GOBP_REGULATION_OF_COMPLEMENT_ACTIVATION_CLASSICAL_PATHWAY	2	-0.759769	-1.17123	0.271084	0.986756	1	220	tags=50%, list=2%, signal=51%	0.00579036	1.17123
GOBP_NEURAL_CREST_CELL_MIGRATION_INVOLVED_IN_AUTONOMIC_NERVOUS_SYSTEM_DEVELOPMENT	2	-0.767282	-1.17063	0.285988	0.987803	1	1834	tags=50%, list=17%, signal=60%	0.0053297	1.17063
GOBP_NEGATIVE_REGULATION_OF_HYDROGEN_PEROXIDE_METABOLIC_PROCESS	3	-0.683869	-1.17061	0.293139	0.986558	1	441	tags=33%, list=4%, signal=35%	0.00587738	1.17061
GOBP_PULMONARY_ARTERY_MORPHOGENESIS	2	-0.759666	-1.17058	0.268839	0.98537	1	2651	tags=100%, list=24%, signal=132%	0.00640059	1.17058
GOBP_REGULATION_OF_LYSOSOME_SIZE	8	-0.486777	-1.17026	0.292181	0.985348	1	950	tags=38%, list=9%, signal=41%	0.00641021	1.17026
GOBP_CHONDROCYTE_DEVELOPMENT_INVOLVED_IN_ENDOCHONDRAL_BONE_MORPHOGENESIS	4	-0.612502	-1.16986	0.307992	0.985622	1	2158	tags=50%, list=20%, signal=62%	0.00628966	1.16986
GOBP_REGULATION_OF_RESPONSE_TO_FOOD	8	-0.504529	-1.16972	0.2846	0.984866	1	2873	tags=50%, list=26%, signal=68%	0.00662294	1.16972
GOBP_POSITIVE_REGULATION_OF_CATION_CHANNEL_ACTIVITY	24	-0.366427	-1.16943	0.243961	0.984637	1	3331	tags=46%, list=30%, signal=66%	0.00672392	1.16943
GOBP_INTERFERON_ALPHA_PRODUCTION	16	-0.400934	-1.16877	0.242826	0.985961	1	1324	tags=25%, list=12%, signal=28%	0.00614009	1.16877
GOBP_VESICLE_TRANSPORT_ALONG_MICROTUBULE	41	-0.312489	-1.16832	0.212054	0.986389	1	3422	tags=49%, list=31%, signal=70%	0.00595165	1.16832
GOBP_CELLULAR_EXTRAVASATION	33	-0.336681	-1.16811	0.240476	0.985941	1	3745	tags=52%, list=34%, signal=78%	0.0061489	1.16811
GOBP_REGULATION_OF_DNA_DIRECTED_DNA_POLYMERASE_ACTIVITY	9	-0.478286	-1.16726	0.276423	0.987974	1	1439	tags=33%, list=13%, signal=38%	0.00525428	1.16726
GOBP_EMBRYONIC_VISCEROCRANIUM_MORPHOGENESIS	7	-0.523593	-1.16713	0.280488	0.987073	1	1204	tags=29%, list=11%, signal=32%	0.00565082	1.16713
GOBP_TRICARBOXYLIC_ACID_TRANSPORT	3	-0.690569	-1.16704	0.293103	0.986125	1	3413	tags=100%, list=31%, signal=145%	0.00606801	1.16704
GOBP_REGULATION_OF_RESPONSE_TO_NUTRIENT_LEVELS	17	-0.39793	-1.16669	0.222477	0.98621	1	2873	tags=53%, list=26%, signal=72%	0.00603055	1.16669
GOBP_PURKINJE_MYOCYTE_TO_VENTRICULAR_CARDIAC_MUSCLE_CELL_COMMUNICATION	2	-0.754306	-1.16501	0.271654	0.991467	1	1421	tags=50%, list=13%, signal=57%	0.00372178	1.16501
GOBP_POSITIVE_REGULATION_OF_DNA_DAMAGE_CHECKPOINT	5	-0.568635	-1.16471	0.308017	0.99145	1	529	tags=40%, list=5%, signal=42%	0.00372934	1.16471
GOBP_BONE_GROWTH	15	-0.406858	-1.16449	0.264775	0.991019	1	2754	tags=47%, list=25%, signal=62%	0.00391799	1.16449
GOBP_PHAGOCYTOSIS_ENGULFMENT	31	-0.334608	-1.16402	0.215909	0.991531	1	1720	tags=23%, list=16%, signal=27%	0.0036939	1.16402
GOBP_LEUKOCYTE_AGGREGATION	8	-0.503355	-1.16399	0.275109	0.99033	1	1705	tags=38%, list=15%, signal=44%	0.00422013	1.16399
GOBP_LEUKOCYTE_TETHERING_OR_ROLLING	11	-0.448671	-1.16324	0.263383	0.991966	1	4144	tags=73%, list=38%, signal=116%	0.00350329	1.16324
GOBP_ACID_SECRETION	14	-0.419212	-1.16318	0.259681	0.990924	1	890	tags=21%, list=8%, signal=23%	0.00395952	1.16318
GOBP_POSITIVE_REGULATION_OF_AMYLOID_FIBRIL_FORMATION	3	-0.672688	-1.16239	0.309278	0.992717	1	3610	tags=100%, list=33%, signal=149%	0.00317472	1.16239
GOBP_REGULATION_OF_INSULIN_LIKE_GROWTH_FACTOR_RECEPTOR_SIGNALING_PATHWAY	5	-0.576544	-1.16226	0.292473	0.991931	1	612	tags=20%, list=6%, signal=21%	0.00351874	1.16226
GOBP_EPITHELIAL_CELL_PROLIFERATION_INVOLVED_IN_PROSTATE_GLAND_DEVELOPMENT	7	-0.518419	-1.16199	0.286938	0.991684	1	1703	tags=29%, list=15%, signal=34%	0.00362691	1.16199
GOBP_POSITIVE_REGULATION_OF_SEQUESTERING_OF_CALCIUM_ION	9	-0.480785	-1.16093	0.280255	0.994552	1	2612	tags=56%, list=24%, signal=73%	0.00237271	1.16093
GOBP_REGULATION_OF_VASCULAR_ASSOCIATED_SMOOTH_MUSCLE_CELL_DIFFERENTIATION	9	-0.480337	-1.16027	0.276008	0.995888	1	3573	tags=78%, list=32%, signal=115%	0.00178937	1.16027
GOBP_NEGATIVE_REGULATION_OF_PROTEIN_POLYUBIQUITINATION	6	-0.54365	-1.16014	0.296078	0.995082	1	55	tags=17%, list=0%, signal=17%	0.00214091	1.16014
GOBP_N_TERMINAL_PEPTIDYL_METHIONINE_ACETYLATION	5	-0.583721	-1.15956	0.332632	0.996122	1	1110	tags=40%, list=10%, signal=44%	0.00168738	1.15956
GOBP_CHONDROCYTE_DIFFERENTIATION_INVOLVED_IN_ENDOCHONDRAL_BONE_MORPHOGENESIS	8	-0.487942	-1.15897	0.29065	0.99719	1	2158	tags=25%, list=20%, signal=31%	0.00122224	1.15897
GOBP_POSITIVE_REGULATION_OF_ADENYLATE_CYCLASE_ACTIVATING_G_PROTEIN_COUPLED_RECEPTOR_SIGNALING_PATHWAY	3	-0.659435	-1.15845	0.329317	0.997983	1	3756	tags=100%, list=34%, signal=152%	0.000876813	1.15845
GOBP_ERBB3_SIGNALING_PATHWAY	8	-0.493574	-1.15694	0.276008	1	1	1755	tags=38%, list=16%, signal=45%	0	1.15694
GOBP_INNER_EAR_MORPHOGENESIS	37	-0.329229	-1.15553	0.241685	1	1	3190	tags=49%, list=29%, signal=68%	0	1.15553
GOBP_DOUBLE_STRAND_BREAK_REPAIR	284	-0.229095	-1.15536	0.12069	1	1	1480	tags=21%, list=13%, signal=24%	0	1.15536
GOBP_HEMATOPOIETIC_STEM_CELL_MIGRATION	3	-0.661391	-1.15443	0.339623	1	1	2099	tags=67%, list=19%, signal=82%	0	1.15443
GOBP_HEMATOPOIETIC_STEM_CELL_PROLIFERATION	23	-0.365324	-1.1542	0.235981	1	1	3774	tags=61%, list=34%, signal=92%	0	1.1542
GOBP_B_CELL_LINEAGE_COMMITMENT	3	-0.66801	-1.15415	0.322645	1	1	2369	tags=67%, list=21%, signal=85%	0	1.15415
GOBP_MITOTIC_SPINDLE_ELONGATION	10	-0.462522	-1.15383	0.301255	1	1	864	tags=30%, list=8%, signal=33%	0	1.15383
GOBP_POSITIVE_REGULATION_OF_CEREBELLAR_GRANULE_CELL_PRECURSOR_PROLIFERATION	2	-0.74705	-1.15368	0.315682	1	1	2790	tags=100%, list=25%, signal=134%	0	1.15368
GOBP_FATTY_ACID_BETA_OXIDATION_USING_ACYL_COA_DEHYDROGENASE	10	-0.46364	-1.15349	0.305804	1	1	1865	tags=30%, list=17%, signal=36%	0	1.15349
GOBP_REGULATION_OF_HEPATOCYTE_PROLIFERATION	7	-0.511505	-1.15291	0.316129	1	1	1686	tags=43%, list=15%, signal=51%	0	1.15291
GOBP_PROTEIN_LOCALIZATION_TO_GOLGI_APPARATUS	26	-0.351051	-1.15274	0.267108	1	1	1430	tags=27%, list=13%, signal=31%	0	1.15274
GOBP_DIRECT_OSSIFICATION	3	-0.674161	-1.15218	0.326613	1	1	2639	tags=67%, list=24%, signal=88%	0	1.15218
GOBP_REGULATION_OF_MITOCHONDRIAL_ELECTRON_TRANSPORT_NADH_TO_UBIQUINONE	4	-0.621846	-1.15217	0.316532	1	1	3516	tags=75%, list=32%, signal=110%	0	1.15217
GOBP_RESPONSE_TO_SODIUM_PHOSPHATE	3	-0.659257	-1.15156	0.321285	1	1	1503	tags=67%, list=14%, signal=77%	0	1.15156
GOBP_AORTA_MORPHOGENESIS	16	-0.397736	-1.1512	0.277523	1	1	3469	tags=50%, list=31%, signal=73%	0	1.1512
GOBP_RESPONSE_TO_HEPARIN	2	-0.758032	-1.1509	0.313466	1	1	2669	tags=100%, list=24%, signal=132%	0	1.1509
GOBP_REGULATION_OF_BODY_FLUID_LEVELS	187	-0.241454	-1.15029	0.155738	1	1	2468	tags=26%, list=22%, signal=33%	0	1.15029
GOBP_ALDEHYDE_CATABOLIC_PROCESS	9	-0.462628	-1.15023	0.256579	1	1	3994	tags=56%, list=36%, signal=87%	0	1.15023
GOBP_MULTI_MULTICELLULAR_ORGANISM_PROCESS	94	-0.264004	-1.15017	0.189781	1	1	4	tags=2%, list=0%, signal=2%	0	1.15017
GOBP_TONIC_SMOOTH_MUSCLE_CONTRACTION	2	-0.748576	-1.15011	0.309129	1	1	369	tags=50%, list=3%, signal=52%	0	1.15011
GOBP_SULFATION	8	-0.484641	-1.14969	0.295547	1	1	3073	tags=63%, list=28%, signal=87%	0	1.14969
GOBP_PROTEIN_LOCALIZATION_TO_ENDOPLASMIC_RETICULUM	63	-0.282699	-1.14843	0.208038	1	1	636	tags=13%, list=6%, signal=13%	0	1.14843
GOBP_REGULATION_OF_OXIDOREDUCTASE_ACTIVITY	36	-0.315734	-1.14799	0.23753	1	1	1978	tags=25%, list=18%, signal=30%	0	1.14799
GOBP_REGULATION_OF_BRANCHING_INVOLVED_IN_SALIVARY_GLAND_MORPHOGENESIS	2	-0.740484	-1.14791	0.324786	1	1	2236	tags=50%, list=20%, signal=63%	0	1.14791
GOBP_FEMALE_MEIOSIS_CHROMOSOME_SEGREGATION	5	-0.575642	-1.14741	0.308642	1	1	64	tags=20%, list=1%, signal=20%	0	1.14741
GOBP_RNA_LOCALIZATION	177	-0.237395	-1.14702	0.159686	1	1	3217	tags=41%, list=29%, signal=57%	0	1.14702
GOBP_BASE_EXCISION_REPAIR	42	-0.308266	-1.14697	0.232614	1	1	2415	tags=31%, list=22%, signal=39%	0	1.14697
GOBP_HOMOLOGOUS_CHROMOSOME_PAIRING_AT_MEIOSIS	30	-0.335523	-1.14668	0.279817	1	1	2538	tags=27%, list=23%, signal=35%	0	1.14668
GOBP_DETOXIFICATION	83	-0.265711	-1.14649	0.19697	1	1	1956	tags=20%, list=18%, signal=25%	0	1.14649
GOBP_PYRIMIDINE_NUCLEOSIDE_MONOPHOSPHATE_CATABOLIC_PROCESS	4	-0.607934	-1.14642	0.306889	1	1	4320	tags=75%, list=39%, signal=123%	0	1.14642
GOBP_NOTCH_RECEPTOR_PROCESSING	8	-0.498763	-1.14617	0.302632	1	1	2092	tags=50%, list=19%, signal=62%	0	1.14617
GOBP_REGULATION_OF_CEREBELLAR_GRANULE_CELL_PRECURSOR_PROLIFERATION	2	-0.74705	-1.14582	0.331301	1	1	2790	tags=100%, list=25%, signal=134%	0	1.14582
GOBP_NEGATIVE_REGULATION_OF_TRIGLYCERIDE_CATABOLIC_PROCESS	2	-0.750953	-1.14566	0.323413	1	1	2747	tags=100%, list=25%, signal=133%	0	1.14566
GOBP_MITOTIC_SPINDLE_ORGANIZATION	119	-0.254412	-1.14536	0.1775	1	1	2121	tags=29%, list=19%, signal=35%	0	1.14536
GOBP_INTRACELLULAR_SPHINGOLIPID_HOMEOSTASIS	5	-0.560814	-1.14535	0.30137	1	1	2567	tags=60%, list=23%, signal=78%	0	1.14535
GOBP_POSITIVE_REGULATION_OF_MITOTIC_SISTER_CHROMATID_SEPARATION	17	-0.391685	-1.14502	0.273885	1	1	2729	tags=47%, list=25%, signal=62%	0	1.14502
GOBP_MIDBRAIN_DEVELOPMENT	51	-0.294148	-1.14498	0.214118	1	1	1835	tags=29%, list=17%, signal=35%	0	1.14498
GOBP_WATER_TRANSPORT	8	-0.478363	-1.14487	0.312088	1	1	3088	tags=63%, list=28%, signal=87%	0	1.14487
GOBP_BILE_ACID_SECRETION	4	-0.6122	-1.1443	0.357466	1	1	4277	tags=100%, list=39%, signal=163%	0	1.1443
GOBP_POSITIVE_REGULATION_OF_VESICLE_TRANSPORT_ALONG_MICROTUBULE	3	-0.662612	-1.1441	0.322382	1	1	3721	tags=100%, list=34%, signal=151%	0	1.1441
GOBP_POSITIVE_REGULATION_OF_GLOMERULAR_MESANGIAL_CELL_PROLIFERATION	2	-0.758032	-1.14401	0.325444	1	1	2669	tags=100%, list=24%, signal=132%	0	1.14401
GOBP_REGULATION_OF_MITOTIC_SPINDLE_ASSEMBLY	21	-0.371884	-1.14399	0.264019	1	1	336	tags=19%, list=3%, signal=20%	0	1.14399
GOBP_COMMON_MYELOID_PROGENITOR_CELL_PROLIFERATION	3	-0.672588	-1.14388	0.323353	1	1	2451	tags=67%, list=22%, signal=86%	0	1.14388
GOBP_RENAL_WATER_TRANSPORT	6	-0.539611	-1.14249	0.308889	1	1	3088	tags=67%, list=28%, signal=93%	0	1.14249
GOBP_GENITALIA_DEVELOPMENT	18	-0.385491	-1.14171	0.271949	1	1	3018	tags=44%, list=27%, signal=61%	0	1.14171
GOBP_ESTABLISHMENT_OF_CENTROSOME_LOCALIZATION	8	-0.478264	-1.14069	0.290043	1	1	3834	tags=75%, list=35%, signal=115%	0	1.14069
GOBP_ARTERY_DEVELOPMENT	50	-0.304066	-1.14054	0.241895	1	1	3532	tags=50%, list=32%, signal=73%	0	1.14054
GOBP_TRACHEA_FORMATION	5	-0.574664	-1.13996	0.307368	1	1	1703	tags=40%, list=15%, signal=47%	0	1.13996
GOBP_REGULATION_OF_PROTEIN_DEUBIQUITINATION	10	-0.449707	-1.13913	0.308824	1	1	1607	tags=30%, list=15%, signal=35%	0	1.13913
GOBP_ANTIGEN_PROCESSING_AND_PRESENTATION	68	-0.276106	-1.13902	0.242857	1	1	3218	tags=46%, list=29%, signal=64%	0	1.13902
GOBP_NONRIBOSOMAL_PEPTIDE_BIOSYNTHETIC_PROCESS	13	-0.423529	-1.13855	0.30735	1	1	2108	tags=23%, list=19%, signal=29%	0	1.13855
GOBP_POSITIVE_REGULATION_OF_CIRCADIAN_RHYTHM	6	-0.524298	-1.13843	0.334021	1	1	1210	tags=33%, list=11%, signal=37%	0	1.13843
GOBP_SPINDLE_ELONGATION	12	-0.427683	-1.13739	0.295598	1	1	864	tags=25%, list=8%, signal=27%	0	1.13739
GOBP_REGULATION_OF_NEUROTRANSMITTER_RECEPTOR_LOCALIZATION_TO_POSTSYNAPTIC_SPECIALIZATION_MEMBRANE	8	-0.474966	-1.13737	0.298947	1	1	3371	tags=50%, list=31%, signal=72%	0	1.13737
GOBP_RETROGRADE_AXONAL_TRANSPORT	15	-0.401149	-1.13633	0.293737	1	1	775	tags=20%, list=7%, signal=21%	0	1.13633
GOBP_REGULATION_OF_BARBED_END_ACTIN_FILAMENT_CAPPING	3	-0.652653	-1.13623	0.334638	1	1	1873	tags=33%, list=17%, signal=40%	0	1.13623
GOBP_SALIVA_SECRETION	3	-0.670801	-1.136	0.336066	1	1	2468	tags=67%, list=22%, signal=86%	0	1.136
GOBP_POSITIVE_REGULATION_OF_TRANSLATIONAL_INITIATION	20	-0.369665	-1.13584	0.276644	1	1	1495	tags=35%, list=14%, signal=40%	0	1.13584
GOBP_PYRUVATE_FAMILY_AMINO_ACID_METABOLIC_PROCESS	7	-0.507978	-1.13576	0.310273	1	1	1943	tags=57%, list=18%, signal=69%	0	1.13576
GOBP_POSITIVE_REGULATION_OF_FATTY_ACID_TRANSPORT	7	-0.502897	-1.13569	0.307692	1	1	3528	tags=86%, list=32%, signal=126%	0	1.13569
GOBP_DOPAMINERGIC_NEURON_AXON_GUIDANCE	3	-0.663879	-1.13551	0.337449	1	1	2199	tags=67%, list=20%, signal=83%	0	1.13551
GOBP_POSITIVE_REGULATION_OF_GTPASE_ACTIVITY	128	-0.25182	-1.13515	0.21813	1	1	3393	tags=41%, list=31%, signal=58%	0	1.13515
GOBP_RETROGRADE_NEURONAL_DENSE_CORE_VESICLE_TRANSPORT	4	-0.607222	-1.135	0.351812	1	1	3422	tags=50%, list=31%, signal=72%	0	1.135
GOBP_ACTION_POTENTIAL	61	-0.283573	-1.13416	0.236145	1	1	3637	tags=44%, list=33%, signal=66%	0	1.13416
GOBP_REGULATION_OF_COLLAGEN_FIBRIL_ORGANIZATION	5	-0.56119	-1.1332	0.346076	1	1	290	tags=20%, list=3%, signal=21%	0	1.1332
GOBP_BRANCHED_CHAIN_AMINO_ACID_TRANSPORT	9	-0.457001	-1.13272	0.305618	1	1	2001	tags=44%, list=18%, signal=54%	0	1.13272
GOBP_CELLULAR_RESPONSE_TO_L_GLUTAMATE	3	-0.651858	-1.13255	0.341176	1	1	3330	tags=67%, list=30%, signal=96%	0	1.13255
GOBP_REGULATION_OF_STRESS_ACTIVATED_PROTEIN_KINASE_SIGNALING_CASCADE	29	-0.337973	-1.13234	0.284738	1	1	1736	tags=24%, list=16%, signal=29%	0	1.13234
GOBP_POSITIVE_REGULATION_OF_CALCIUM_ION_TRANSMEMBRANE_TRANSPORTER_ACTIVITY	18	-0.379177	-1.13222	0.275641	1	1	427	tags=17%, list=4%, signal=17%	0	1.13222
GOBP_L_LEUCINE_METABOLIC_PROCESS	7	-0.507978	-1.13204	0.31875	1	1	1943	tags=57%, list=18%, signal=69%	0	1.13204
GOBP_POSITIVE_REGULATION_OF_MITOTIC_SISTER_CHROMATID_SEGREGATION	5	-0.560653	-1.13203	0.334004	1	1	864	tags=40%, list=8%, signal=43%	0	1.13203
GOBP_REGULATION_OF_TELOMERE_MAINTENANCE_VIA_TELOMERE_LENGTHENING	62	-0.281957	-1.13195	0.216667	1	1	3702	tags=52%, list=34%, signal=77%	0	1.13195
GOBP_HARD_PALATE_DEVELOPMENT	3	-0.64936	-1.13185	0.360082	1	1	3867	tags=100%, list=35%, signal=154%	0	1.13185
GOBP_CELLULAR_RESPONSE_TO_ESTRADIOL_STIMULUS	19	-0.37547	-1.13133	0.304545	1	1	1863	tags=32%, list=17%, signal=38%	0	1.13133
GOBP_MAINTENANCE_OF_SISTER_CHROMATID_COHESION	13	-0.407846	-1.13116	0.314894	1	1	1439	tags=38%, list=13%, signal=44%	0	1.13116
GOBP_POSITIVE_REGULATION_OF_PATTERN_RECOGNITION_RECEPTOR_SIGNALING_PATHWAY	47	-0.298118	-1.13099	0.266344	1	1	1843	tags=28%, list=17%, signal=33%	0	1.13099
GOBP_REGULATION_OF_ACUTE_INFLAMMATORY_RESPONSE	21	-0.361845	-1.13029	0.279279	1	1	1601	tags=29%, list=15%, signal=33%	0	1.13029
GOBP_NEGATIVE_REGULATION_OF_INTERLEUKIN_13_PRODUCTION	3	-0.657983	-1.1301	0.342268	1	1	3772	tags=100%, list=34%, signal=152%	0	1.1301
GOBP_NEGATIVE_REGULATION_OF_INTRACELLULAR_LIPID_TRANSPORT	2	-0.733164	-1.12994	0.325726	1	1	2943	tags=100%, list=27%, signal=136%	0	1.12994
GOBP_REGULATION_OF_MUSCLE_TISSUE_DEVELOPMENT	21	-0.36901	-1.12986	0.238839	1	1	1832	tags=33%, list=17%, signal=40%	0	1.12986
GOBP_NEGATIVE_REGULATION_OF_NEUROTRANSMITTER_TRANSPORT	5	-0.554323	-1.1297	0.321277	1	1	3364	tags=80%, list=31%, signal=115%	0	1.1297
GOBP_FIBROBLAST_GROWTH_FACTOR_RECEPTOR_SIGNALING_PATHWAY	34	-0.32142	-1.12904	0.27191	1	1	2099	tags=29%, list=19%, signal=36%	0	1.12904
GOBP_REGULATION_OF_ENTRY_OF_BACTERIUM_INTO_HOST_CELL	5	-0.547656	-1.12882	0.298441	1	1	2390	tags=40%, list=22%, signal=51%	0	1.12882
GOBP_TRACHEA_CARTILAGE_DEVELOPMENT	3	-0.652343	-1.12868	0.358178	1	1	2754	tags=67%, list=25%, signal=89%	0	1.12868
GOBP_MEIOTIC_CHROMOSOME_CONDENSATION	6	-0.53224	-1.12792	0.334047	1	1	2858	tags=67%, list=26%, signal=90%	0	1.12792
GOBP_MANNOSYLATION	21	-0.366501	-1.12767	0.286957	1	1	2282	tags=33%, list=21%, signal=42%	0	1.12767
GOBP_NEGATIVE_REGULATION_OF_ALCOHOL_BIOSYNTHETIC_PROCESS	10	-0.453159	-1.12682	0.334773	1	1	4385	tags=70%, list=40%, signal=116%	0	1.12682
GOBP_COPPER_ION_HOMEOSTASIS	16	-0.394264	-1.12674	0.295652	1	1	81	tags=13%, list=1%, signal=13%	0	1.12674
GOBP_TRIGEMINAL_NERVE_DEVELOPMENT	3	-0.662524	-1.12644	0.339056	1	1	2871	tags=67%, list=26%, signal=90%	0	1.12644
GOBP_NEURON_PROJECTION_GUIDANCE	87	-0.262747	-1.12495	0.213904	1	1	2559	tags=31%, list=23%, signal=40%	0	1.12495
GOBP_NEGATIVE_REGULATION_OF_CELL_PROJECTION_ORGANIZATION	102	-0.25337	-1.12446	0.209068	1	1	3613	tags=44%, list=33%, signal=65%	0	1.12446
GOBP_MITOTIC_NUCLEAR_DIVISION	244	-0.22606	-1.12421	0.174927	1	1	1710	tags=20%, list=16%, signal=24%	0	1.12421
GOBP_SPHINGOSINE_1_PHOSPHATE_RECEPTOR_SIGNALING_PATHWAY	9	-0.459533	-1.12376	0.315789	1	1	1628	tags=33%, list=15%, signal=39%	0	1.12376
GOBP_ACTIVATION_INDUCED_CELL_DEATH_OF_T_CELLS	6	-0.52456	-1.12375	0.32684	1	1	1733	tags=50%, list=16%, signal=59%	0	1.12375
GOBP_POSITIVE_REGULATION_OF_CYTOKINE_PRODUCTION_INVOLVED_IN_INFLAMMATORY_RESPONSE	15	-0.408625	-1.12313	0.281879	1	1	1479	tags=27%, list=13%, signal=31%	0	1.12313
GOBP_L_LYSINE_TRANSMEMBRANE_TRANSPORT	5	-0.549506	-1.12236	0.355731	1	1	384	tags=20%, list=3%, signal=21%	0	1.12236
GOBP_SMALL_NUCLEOLAR_RIBONUCLEOPROTEIN_COMPLEX_ASSEMBLY	12	-0.425866	-1.12184	0.314465	1	1	471	tags=25%, list=4%, signal=26%	0	1.12184
GOBP_DOUBLE_STRAND_BREAK_REPAIR_VIA_BREAK_INDUCED_REPLICATION	11	-0.441966	-1.12083	0.313199	1	1	1774	tags=45%, list=16%, signal=54%	0	1.12083
GOBP_GLYCOSYLCERAMIDE_METABOLIC_PROCESS	13	-0.41797	-1.12065	0.300668	1	1	1267	tags=31%, list=11%, signal=35%	0	1.12065
GOBP_REGULATION_OF_GASTRIC_ACID_SECRETION	3	-0.65019	-1.12023	0.349241	1	1	114	tags=33%, list=1%, signal=34%	0	1.12023
GOBP_RESPONSE_TO_CORTICOSTEROID	76	-0.271604	-1.11986	0.237443	1	1	692	tags=9%, list=6%, signal=10%	0	1.11986
GOBP_DIAPEDESIS	5	-0.551891	-1.11885	0.331976	1	1	2796	tags=40%, list=25%, signal=54%	0	1.11885
GOBP_NATURAL_KILLER_CELL_ACTIVATION	45	-0.29763	-1.11876	0.254364	1	1	1754	tags=27%, list=16%, signal=32%	0	1.11876
GOBP_REGULATION_OF_CELL_CYCLE_PHASE_TRANSITION	364	-0.214598	-1.11871	0.123333	1	1	1578	tags=20%, list=14%, signal=22%	0	1.11871
GOBP_TELOMERE_MAINTENANCE_VIA_TELOMERE_LENGTHENING	79	-0.268944	-1.1185	0.245	1	1	3267	tags=46%, list=30%, signal=64%	0	1.1185
GOBP_INTRACELLULAR_WATER_HOMEOSTASIS	3	-0.659381	-1.11817	0.36	1	1	2541	tags=67%, list=23%, signal=87%	0	1.11817
GOBP_PYRUVATE_FAMILY_AMINO_ACID_CATABOLIC_PROCESS	5	-0.53719	-1.11759	0.340426	1	1	1865	tags=60%, list=17%, signal=72%	0	1.11759
GOBP_CALCIUM_DEPENDENT_CELL_CELL_ADHESION_VIA_PLASMA_MEMBRANE_CELL_ADHESION_MOLECULES	5	-0.548713	-1.11659	0.340122	1	1	825	tags=20%, list=7%, signal=22%	0	1.11659
GOBP_UTERUS_MORPHOGENESIS	3	-0.646715	-1.11648	0.368852	1	1	1601	tags=33%, list=15%, signal=39%	0	1.11648
GOBP_SPHINGOLIPID_MEDIATED_SIGNALING_PATHWAY	10	-0.442403	-1.11633	0.340426	1	1	1628	tags=30%, list=15%, signal=35%	0	1.11633
GOBP_REGULATION_OF_CYTOKINETIC_PROCESS	7	-0.490609	-1.11612	0.342733	1	1	2498	tags=57%, list=23%, signal=74%	0	1.11612
GOBP_MICROTUBULE_CYTOSKELETON_ORGANIZATION_INVOLVED_IN_MITOSIS	146	-0.239407	-1.11503	0.181572	1	1	2121	tags=26%, list=19%, signal=32%	0	1.11503
GOBP_KETONE_CATABOLIC_PROCESS	10	-0.44385	-1.11283	0.338395	1	1	3974	tags=40%, list=36%, signal=63%	0	1.11283
GOBP_REGULATION_OF_MELANOCYTE_DIFFERENTIATION	2	-0.728717	-1.11225	0.366472	1	1	1711	tags=50%, list=16%, signal=59%	0	1.11225
GOBP_MICROTUBULE_ANCHORING	22	-0.350358	-1.1121	0.300905	1	1	652	tags=18%, list=6%, signal=19%	0	1.1121
GOBP_RESPONSE_TO_METHIONINE	5	-0.551463	-1.11196	0.353945	1	1	907	tags=40%, list=8%, signal=44%	0	1.11196
GOBP_MEIOTIC_CHROMOSOME_SEGREGATION	61	-0.277545	-1.11193	0.253165	1	1	2619	tags=30%, list=24%, signal=38%	0	1.11193
GOBP_IMMUNOLOGICAL_MEMORY_PROCESS	10	-0.447363	-1.1114	0.306346	1	1	1337	tags=20%, list=12%, signal=23%	0	1.1114
GOBP_SYNOVIOCYTE_PROLIFERATION	2	-0.730986	-1.1114	0.366876	1	1	2967	tags=100%, list=27%, signal=137%	0	1.1114
GOBP_NEGATIVE_REGULATION_OF_EXTRACELLULAR_MATRIX_ORGANIZATION	9	-0.444629	-1.1112	0.310195	1	1	724	tags=22%, list=7%, signal=24%	0	1.1112
GOBP_SPLEEN_DEVELOPMENT	22	-0.356219	-1.11107	0.302832	1	1	346	tags=14%, list=3%, signal=14%	0	1.11107
GOBP_TETRAHYDROBIOPTERIN_METABOLIC_PROCESS	7	-0.48276	-1.11105	0.355422	1	1	4512	tags=86%, list=41%, signal=145%	0	1.11105
GOBP_POSITIVE_REGULATION_OF_PROTEIN_CATABOLIC_PROCESS_IN_THE_VACUOLE	4	-0.596727	-1.11104	0.352823	1	1	2695	tags=75%, list=24%, signal=99%	0	1.11104
GOBP_NEGATIVE_REGULATION_OF_RESPONSE_TO_CYTOKINE_STIMULUS	52	-0.290881	-1.11092	0.259804	1	1	1754	tags=23%, list=16%, signal=27%	0	1.11092
GOBP_NEGATIVE_REGULATION_OF_STEROID_METABOLIC_PROCESS	15	-0.384973	-1.11066	0.323009	1	1	4437	tags=73%, list=40%, signal=123%	0	1.11066
GOBP_PROTEIN_MATURATION_BY_PROTEIN_FOLDING	7	-0.492796	-1.11045	0.338742	1	1	2935	tags=57%, list=27%, signal=78%	0	1.11045
GOBP_PROLINE_TRANSPORT	6	-0.518779	-1.11015	0.340909	1	1	902	tags=17%, list=8%, signal=18%	0	1.11015
GOBP_BIOLOGICAL_PROCESS_INVOLVED_IN_INTRASPECIES_INTERACTION_BETWEEN_ORGANISMS	22	-0.348245	-1.11006	0.310185	1	1	3539	tags=55%, list=32%, signal=80%	0	1.11006
GOBP_DIENCEPHALON_DEVELOPMENT	27	-0.332061	-1.10973	0.318872	1	1	1863	tags=33%, list=17%, signal=40%	0	1.10973
GOBP_GLAND_DEVELOPMENT	227	-0.224925	-1.10957	0.183024	1	1	1877	tags=19%, list=17%, signal=22%	0	1.10957
GOBP_HOMEOSTASIS_OF_NUMBER_OF_CELLS	227	-0.224955	-1.10877	0.223926	1	1	1807	tags=22%, list=16%, signal=25%	0	1.10877
GOBP_MIDBRAIN_DOPAMINERGIC_NEURON_DIFFERENTIATION	7	-0.490001	-1.10807	0.320988	1	1	3867	tags=71%, list=35%, signal=110%	0	1.10807
GOBP_MEMBRANE_INVAGINATION	47	-0.292958	-1.10768	0.292517	1	1	2476	tags=26%, list=22%, signal=33%	0	1.10768
GOBP_INTERSTRAND_CROSS_LINK_REPAIR	40	-0.3004	-1.10752	0.291284	1	1	1280	tags=20%, list=12%, signal=23%	0	1.10752
GOBP_EPITHELIAL_CELL_MATURATION	16	-0.380923	-1.1074	0.316667	1	1	935	tags=19%, list=8%, signal=20%	0	1.1074
GOBP_REGULATION_OF_EPITHELIAL_CELL_APOPTOTIC_PROCESS	58	-0.278658	-1.10728	0.263021	1	1	1037	tags=19%, list=9%, signal=21%	0	1.10728
GOBP_NEGATIVE_REGULATION_OF_ENDOTHELIAL_CELL_APOPTOTIC_PROCESS	18	-0.3694	-1.10699	0.30131	1	1	1849	tags=39%, list=17%, signal=47%	0	1.10699
GOBP_NEGATIVE_REGULATION_OF_CERAMIDE_BIOSYNTHETIC_PROCESS	5	-0.543695	-1.10613	0.353191	1	1	2517	tags=40%, list=23%, signal=52%	0	1.10613
GOBP_NEUTROPHIL_CLEARANCE	4	-0.57972	-1.10447	0.356688	1	1	1058	tags=25%, list=10%, signal=28%	0	1.10447
GOBP_HYPOTHALAMUS_DEVELOPMENT	10	-0.432119	-1.1043	0.327731	1	1	1863	tags=50%, list=17%, signal=60%	0	1.1043
GOBP_BLOOD_VESSEL_MATURATION	4	-0.576776	-1.10403	0.365306	1	1	2465	tags=75%, list=22%, signal=97%	0	1.10403
GOBP_NEGATIVE_REGULATION_OF_SYNAPSE_ORGANIZATION	2	-0.735267	-1.10383	0.38412	1	1	437	tags=50%, list=4%, signal=52%	0	1.10383
GOBP_NEGATIVE_REGULATION_OF_VASCULAR_ASSOCIATED_SMOOTH_MUSCLE_CELL_APOPTOTIC_PROCESS	3	-0.647619	-1.10321	0.376906	1	1	2335	tags=67%, list=21%, signal=85%	0	1.10321
GOBP_RESPIRATORY_BURST_INVOLVED_IN_DEFENSE_RESPONSE	9	-0.438078	-1.10314	0.33195	1	1	767	tags=22%, list=7%, signal=24%	0	1.10314
GOBP_NEGATIVE_REGULATION_OF_GLIAL_CELL_MIGRATION	6	-0.506062	-1.10293	0.349076	1	1	3364	tags=67%, list=31%, signal=96%	0	1.10293
GOBP_REGULATION_OF_CENTRIOLE_REPLICATION	20	-0.354216	-1.10287	0.303226	1	1	590	tags=15%, list=5%, signal=16%	0	1.10287
GOBP_REGENERATION	108	-0.25081	-1.1021	0.254499	1	1	902	tags=9%, list=8%, signal=10%	0	1.1021
GOBP_POSITIVE_REGULATION_OF_VESICLE_FUSION	5	-0.554113	-1.10165	0.374723	1	1	316	tags=20%, list=3%, signal=21%	0	1.10165
GOBP_NEUTROPHIL_APOPTOTIC_PROCESS	5	-0.535838	-1.10146	0.361472	1	1	670	tags=20%, list=6%, signal=21%	0	1.10146
GOBP_REGULATION_OF_SPINDLE_ASSEMBLY	31	-0.323687	-1.10046	0.292135	1	1	542	tags=19%, list=5%, signal=20%	0	1.10046
GOBP_GAMMA_AMINOBUTYRIC_ACID_BIOSYNTHETIC_PROCESS	3	-0.647058	-1.10009	0.404382	1	1	980	tags=33%, list=9%, signal=37%	0	1.10009
GOBP_HEMATOPOIETIC_STEM_CELL_HOMEOSTASIS	11	-0.42357	-1.09949	0.350993	1	1	1093	tags=27%, list=10%, signal=30%	0	1.09949
GOBP_REGULATION_OF_MITOTIC_RECOMBINATION	6	-0.519322	-1.09859	0.339168	1	1	2727	tags=50%, list=25%, signal=66%	0	1.09859
GOBP_L_LEUCINE_CATABOLIC_PROCESS	5	-0.53719	-1.09825	0.374732	1	1	1865	tags=60%, list=17%, signal=72%	0	1.09825
GOBP_RESPIRATORY_BURST_INVOLVED_IN_INFLAMMATORY_RESPONSE	5	-0.540304	-1.0982	0.368201	1	1	67	tags=20%, list=1%, signal=20%	0	1.0982
GOBP_REGULATION_OF_SODIUM_DEPENDENT_PHOSPHATE_TRANSPORT	3	-0.631074	-1.09802	0.377282	1	1	219	tags=33%, list=2%, signal=34%	0	1.09802
GOBP_HOMOSERINE_METABOLIC_PROCESS	4	-0.58653	-1.09764	0.371849	1	1	3947	tags=75%, list=36%, signal=117%	0	1.09764
GOBP_POSITIVE_REGULATION_OF_TYPE_II_INTERFERON_PRODUCTION	37	-0.307631	-1.09758	0.282297	1	1	1444	tags=27%, list=13%, signal=31%	0	1.09758
GOBP_REGULATION_OF_GOLGI_ORGANIZATION	14	-0.397021	-1.09717	0.343049	1	1	3486	tags=43%, list=32%, signal=63%	0	1.09717
GOBP_REGULATION_OF_SYNAPSE_PRUNING	2	-0.715012	-1.09709	0.401152	1	1	3143	tags=100%, list=29%, signal=140%	0	1.09709
GOBP_ESTABLISHMENT_OF_SERTOLI_CELL_BARRIER	5	-0.5404	-1.09654	0.375536	1	1	150	tags=20%, list=1%, signal=20%	0	1.09654
GOBP_BLOOD_VESSEL_ENDOTHELIAL_CELL_PROLIFERATION_INVOLVED_IN_SPROUTING_ANGIOGENESIS	9	-0.457105	-1.09646	0.345912	1	1	2465	tags=56%, list=22%, signal=72%	0	1.09646
GOBP_RNA_3_URIDYLATION	5	-0.553912	-1.09626	0.356137	1	1	1402	tags=60%, list=13%, signal=69%	0	1.09626
GOBP_VASCULAR_WOUND_HEALING	11	-0.408705	-1.09576	0.331081	1	1	737	tags=18%, list=7%, signal=19%	0	1.09576
GOBP_POSITIVE_REGULATION_OF_HEPATOCYTE_PROLIFERATION	5	-0.5376	-1.09415	0.383534	1	1	1686	tags=40%, list=15%, signal=47%	0	1.09415
GOBP_POSITIVE_REGULATION_OF_LONG_TERM_NEURONAL_SYNAPTIC_PLASTICITY	4	-0.580179	-1.09366	0.4	1	1	623	tags=25%, list=6%, signal=26%	0	1.09366
GOBP_POSITIVE_REGULATION_OF_G0_TO_G1_TRANSITION	5	-0.544789	-1.09365	0.387164	1	1	1686	tags=40%, list=15%, signal=47%	0	1.09365
GOBP_SECONDARY_METABOLIC_PROCESS	27	-0.338593	-1.09289	0.353604	1	1	1750	tags=30%, list=16%, signal=35%	0	1.09289
GOBP_REGULATION_OF_GAMMA_AMINOBUTYRIC_ACID_SECRETION	2	-0.700946	-1.09229	0.419355	1	1	890	tags=50%, list=8%, signal=54%	0	1.09229
GOBP_FOREBRAIN_NEURON_DEVELOPMENT	12	-0.412761	-1.09197	0.348115	1	1	2902	tags=42%, list=26%, signal=56%	0	1.09197
GOBP_VENTRAL_MIDLINE_DEVELOPMENT	3	-0.633952	-1.09184	0.42515	1	1	3305	tags=67%, list=30%, signal=95%	0	1.09184
GOBP_NEGATIVE_REGULATION_OF_TISSUE_REMODELING	10	-0.422233	-1.09162	0.348387	1	1	2656	tags=50%, list=24%, signal=66%	0	1.09162
GOBP_REGULATION_OF_CYCLIC_NUCLEOTIDE_PHOSPHODIESTERASE_ACTIVITY	4	-0.578061	-1.09148	0.395918	1	1	190	tags=25%, list=2%, signal=25%	0	1.09148
GOBP_GLUCOSAMINE_CONTAINING_COMPOUND_CATABOLIC_PROCESS	4	-0.595488	-1.09017	0.390342	1	1	4178	tags=75%, list=38%, signal=121%	0	1.09017
GOBP_ELASTIC_FIBER_ASSEMBLY	4	-0.592893	-1.09011	0.402105	1	1	290	tags=25%, list=3%, signal=26%	0	1.09011
GOBP_FACE_DEVELOPMENT	32	-0.311273	-1.09003	0.30047	1	1	786	tags=16%, list=7%, signal=17%	0	1.09003
GOBP_ESTABLISHMENT_OF_RNA_LOCALIZATION	140	-0.235561	-1.08991	0.228883	1	1	2969	tags=36%, list=27%, signal=48%	0	1.08991
GOBP_CARDIOBLAST_PROLIFERATION	7	-0.492269	-1.08977	0.345912	1	1	2785	tags=43%, list=25%, signal=57%	0	1.08977
GOBP_CORPUS_CALLOSUM_MORPHOGENESIS	5	-0.530604	-1.08968	0.36478	1	1	3834	tags=80%, list=35%, signal=123%	0	1.08968
GOBP_REGULATION_OF_NEURON_DIFFERENTIATION	85	-0.255182	-1.08957	0.268354	1	1	1487	tags=20%, list=13%, signal=23%	0	1.08957
GOBP_AMINO_ACID_BETAINE_BIOSYNTHETIC_PROCESS	3	-0.637504	-1.08915	0.389328	1	1	325	tags=33%, list=3%, signal=34%	0	1.08915
GOBP_LYSINE_METABOLIC_PROCESS	5	-0.541939	-1.089	0.390041	1	1	711	tags=40%, list=6%, signal=43%	0	1.089
GOBP_CELLULAR_KETONE_METABOLIC_PROCESS	126	-0.239862	-1.08853	0.268542	1	1	1863	tags=19%, list=17%, signal=23%	0	1.08853
GOBP_HEAD_MORPHOGENESIS	22	-0.349707	-1.08824	0.341067	1	1	561	tags=18%, list=5%, signal=19%	0	1.08824
GOBP_DEOXYRIBONUCLEOSIDE_MONOPHOSPHATE_METABOLIC_PROCESS	18	-0.361632	-1.08749	0.360802	1	1	339	tags=11%, list=3%, signal=11%	0	1.08749
GOBP_NEGATIVE_REGULATION_OF_MUSCLE_CELL_DIFFERENTIATION	39	-0.303275	-1.08736	0.321759	1	1	1330	tags=21%, list=12%, signal=23%	0	1.08736
GOBP_BROWN_FAT_CELL_DIFFERENTIATION	25	-0.334212	-1.08726	0.315673	1	1	1417	tags=32%, list=13%, signal=37%	0	1.08726
GOBP_NEGATIVE_REGULATION_OF_OLIGODENDROCYTE_DIFFERENTIATION	8	-0.462431	-1.08638	0.353319	1	1	1703	tags=25%, list=15%, signal=30%	0	1.08638
GOBP_REGULATION_OF_G2_MI_TRANSITION_OF_MEIOTIC_CELL_CYCLE	4	-0.589234	-1.08604	0.420719	1	1	4530	tags=100%, list=41%, signal=170%	0	1.08604
GOBP_REGULATION_OF_RAC_PROTEIN_SIGNAL_TRANSDUCTION	19	-0.363476	-1.0859	0.352941	1	1	2539	tags=37%, list=23%, signal=48%	0	1.0859
GOBP_REGULATION_OF_UBIQUITIN_PROTEIN_LIGASE_ACTIVITY	18	-0.362258	-1.08542	0.352144	1	1	3809	tags=72%, list=35%, signal=110%	0	1.08542
GOBP_NEGATIVE_REGULATION_OF_CARDIAC_MUSCLE_TISSUE_GROWTH	13	-0.387834	-1.0851	0.359649	1	1	466	tags=23%, list=4%, signal=24%	0	1.0851
GOBP_REGULATION_OF_CELL_GROWTH_INVOLVED_IN_CARDIAC_MUSCLE_CELL_DEVELOPMENT	11	-0.424542	-1.08498	0.351931	1	1	466	tags=18%, list=4%, signal=19%	0	1.08498
GOBP_CARDIAC_MUSCLE_CELL_ACTION_POTENTIAL	35	-0.301365	-1.08483	0.326711	1	1	3331	tags=37%, list=30%, signal=53%	0	1.08483
GOBP_NEGATIVE_REGULATION_OF_NOTCH_SIGNALING_PATHWAY	28	-0.322276	-1.08471	0.311828	1	1	1242	tags=18%, list=11%, signal=20%	0	1.08471
GOBP_POSITIVE_REGULATION_OF_MONOATOMIC_ION_TRANSPORT	92	-0.250845	-1.0843	0.311275	1	1	2612	tags=32%, list=24%, signal=41%	0	1.0843
GOBP_REGULATION_OF_INCLUSION_BODY_ASSEMBLY	9	-0.43879	-1.08418	0.378882	1	1	1289	tags=33%, list=12%, signal=38%	0	1.08418
GOBP_NEGATIVE_REGULATION_OF_CALCIUM_ION_TRANSPORT	32	-0.311996	-1.08338	0.311659	1	1	3170	tags=41%, list=29%, signal=57%	0	1.08338
GOBP_MODULATION_OF_PROCESS_OF_ANOTHER_ORGANISM	6	-0.506555	-1.08279	0.357616	1	1	2483	tags=50%, list=23%, signal=65%	0	1.08279
GOBP_CELL_COMMUNICATION_INVOLVED_IN_CARDIAC_CONDUCTION	21	-0.342749	-1.08198	0.346241	1	1	3587	tags=48%, list=33%, signal=70%	0	1.08198
GOBP_REGULATION_OF_CDC42_PROTEIN_SIGNAL_TRANSDUCTION	3	-0.623559	-1.08196	0.424686	1	1	346	tags=33%, list=3%, signal=34%	0	1.08196
GOBP_REGULATION_OF_FOREBRAIN_NEURON_DIFFERENTIATION	3	-0.63108	-1.0819	0.39916	1	1	737	tags=33%, list=7%, signal=36%	0	1.0819
GOBP_SPINDLE_ASSEMBLY	123	-0.236175	-1.08144	0.266846	1	1	643	tags=13%, list=6%, signal=14%	0	1.08144
GOBP_GENITALIA_MORPHOGENESIS	4	-0.568459	-1.08118	0.38913	1	1	1703	tags=25%, list=15%, signal=30%	0	1.08118
GOBP_POSITIVE_REGULATION_OF_SKELETAL_MUSCLE_TISSUE_DEVELOPMENT	8	-0.45908	-1.08077	0.354565	1	1	1725	tags=50%, list=16%, signal=59%	0	1.08077
GOBP_NEURAL_PLATE_MORPHOGENESIS	3	-0.620586	-1.08076	0.417822	1	1	4184	tags=100%, list=38%, signal=161%	0	1.08076
GOBP_POSITIVE_REGULATION_OF_COMPLEMENT_ACTIVATION	2	-0.707783	-1.0806	0.414634	1	1	2061	tags=50%, list=19%, signal=61%	0	1.0806
GOBP_POSITIVE_REGULATION_OF_VASCULOGENESIS	5	-0.531634	-1.08024	0.373166	1	1	287	tags=20%, list=3%, signal=21%	0	1.08024
GOBP_PROTEASOME_ASSEMBLY	13	-0.39295	-1.08011	0.357143	1	1	1432	tags=31%, list=13%, signal=35%	0	1.08011
GOBP_POSITIVE_REGULATION_OF_METAPHASE_ANAPHASE_TRANSITION_OF_CELL_CYCLE	14	-0.390629	-1.07987	0.35307	1	1	2729	tags=50%, list=25%, signal=66%	0	1.07987
GOBP_POSITIVE_REGULATION_OF_LEUKOCYTE_TETHERING_OR_ROLLING	3	-0.624217	-1.07961	0.392562	1	1	4144	tags=100%, list=38%, signal=160%	0	1.07961
GOBP_PERICENTRIC_HETEROCHROMATIN_FORMATION	5	-0.535366	-1.07885	0.381743	1	1	2204	tags=40%, list=20%, signal=50%	0	1.07885
GOBP_LIPOPROTEIN_CATABOLIC_PROCESS	12	-0.405085	-1.07749	0.346578	1	1	3789	tags=58%, list=34%, signal=89%	0	1.07749
GOBP_ASSOCIATIVE_LEARNING	43	-0.28768	-1.07749	0.310513	1	1	2305	tags=30%, list=21%, signal=38%	0	1.07749
GOBP_REGULATION_OF_NAD_P_H_OXIDASE_ACTIVITY	2	-0.71395	-1.07714	0.420408	1	1	1284	tags=50%, list=12%, signal=57%	0	1.07714
GOBP_CARNITINE_METABOLIC_PROCESS	9	-0.447651	-1.07521	0.349576	1	1	698	tags=22%, list=6%, signal=24%	0	1.07521
GOBP_POSITIVE_REGULATION_OF_VOLTAGE_GATED_POTASSIUM_CHANNEL_ACTIVITY	2	-0.697949	-1.07509	0.429175	1	1	3331	tags=100%, list=30%, signal=143%	0	1.07509
GOBP_DORSAL_ROOT_GANGLION_DEVELOPMENT	2	-0.70167	-1.07451	0.416335	1	1	3290	tags=100%, list=30%, signal=143%	0	1.07451
GOBP_CLATHRIN_COAT_ASSEMBLY	15	-0.385784	-1.07414	0.355509	1	1	2591	tags=47%, list=24%, signal=61%	0	1.07414
GOBP_RESPONSE_TO_SELENIUM_ION	6	-0.498305	-1.074	0.376068	1	1	248	tags=33%, list=2%, signal=34%	0	1.074
GOBP_NEGATIVE_REGULATION_OF_HORMONE_SECRETION	24	-0.334642	-1.07376	0.332584	1	1	2468	tags=38%, list=22%, signal=48%	0	1.07376
GOBP_REGULATION_OF_INOSITOL_PHOSPHATE_BIOSYNTHETIC_PROCESS	3	-0.637799	-1.07375	0.409664	1	1	2979	tags=67%, list=27%, signal=91%	0	1.07375
GOBP_ISOLEUCINE_TRANSPORT	4	-0.584078	-1.07361	0.42	1	1	902	tags=25%, list=8%, signal=27%	0	1.07361
GOBP_STRIATED_MUSCLE_ADAPTATION	20	-0.344993	-1.07359	0.358796	1	1	2468	tags=30%, list=22%, signal=39%	0	1.07359
GOBP_REGULATION_OF_PHOSPHATE_TRANSPORT	3	-0.631074	-1.07262	0.43038	1	1	219	tags=33%, list=2%, signal=34%	0	1.07262
GOBP_POSITIVE_REGULATION_OF_CELL_CYCLE_CHECKPOINT	18	-0.361894	-1.07194	0.382979	1	1	1447	tags=33%, list=13%, signal=38%	0	1.07194
GOBP_CHONDROCYTE_DEVELOPMENT	17	-0.374661	-1.07154	0.346667	1	1	2270	tags=35%, list=21%, signal=44%	0	1.07154
GOBP_NEGATIVE_REGULATION_OF_AMINE_TRANSPORT	7	-0.478777	-1.07102	0.374723	1	1	4269	tags=71%, list=39%, signal=117%	0	1.07102
GOBP_MAINTENANCE_OF_PROTEIN_LOCATION_IN_NUCLEUS	21	-0.341355	-1.07047	0.342733	1	1	2674	tags=43%, list=24%, signal=56%	0	1.07047
GOBP_POSITIVE_REGULATION_OF_VASCULAR_ENDOTHELIAL_GROWTH_FACTOR_RECEPTOR_SIGNALING_PATHWAY	6	-0.500212	-1.06971	0.37931	1	1	2356	tags=33%, list=21%, signal=42%	0	1.06971
GOBP_SYNAPTIC_VESICLE_MATURATION	19	-0.35562	-1.06955	0.36076	1	1	775	tags=21%, list=7%, signal=23%	0	1.06955
GOBP_STRIATED_MUSCLE_CONTRACTION	81	-0.254803	-1.06884	0.326531	1	1	3125	tags=37%, list=28%, signal=51%	0	1.06884
GOBP_GDP_METABOLIC_PROCESS	9	-0.427249	-1.06883	0.353556	1	1	2568	tags=56%, list=23%, signal=72%	0	1.06883
GOBP_REGULATION_OF_LEUKOCYTE_TETHERING_OR_ROLLING	3	-0.624217	-1.06882	0.430642	1	1	4144	tags=100%, list=38%, signal=160%	0	1.06882
GOBP_CELL_CELL_RECOGNITION	33	-0.311427	-1.06875	0.353349	1	1	2568	tags=30%, list=23%, signal=39%	0	1.06875
GOBP_LATERAL_MESODERM_MORPHOGENESIS	2	-0.702487	-1.06874	0.438492	1	1	3281	tags=100%, list=30%, signal=142%	0	1.06874
GOBP_REGULATION_OF_DNA_DAMAGE_CHECKPOINT	21	-0.348836	-1.06853	0.362812	1	1	3086	tags=52%, list=28%, signal=73%	0	1.06853
GOBP_COPPER_ION_TRANSPORT	12	-0.395755	-1.06849	0.362445	1	1	774	tags=25%, list=7%, signal=27%	0	1.06849
GOBP_L_SERINE_METABOLIC_PROCESS	10	-0.424839	-1.06828	0.359375	1	1	361	tags=20%, list=3%, signal=21%	0	1.06828
GOBP_POSITIVE_REGULATION_OF_TOR_SIGNALING	60	-0.266476	-1.06793	0.349367	1	1	1027	tags=22%, list=9%, signal=24%	0	1.06793
GOBP_RECOMBINATIONAL_REPAIR	176	-0.221831	-1.06759	0.271233	1	1	1449	tags=20%, list=13%, signal=23%	0	1.06759
GOBP_NITRIC_OXIDE_CGMP_MEDIATED_SIGNALING	2	-0.679706	-1.06738	0.432049	1	1	3532	tags=100%, list=32%, signal=147%	0	1.06738
GOBP_TOXIN_METABOLIC_PROCESS	5	-0.525165	-1.06735	0.377432	1	1	1097	tags=40%, list=10%, signal=44%	0	1.06735
GOBP_TEMPERATURE_HOMEOSTASIS	102	-0.243176	-1.06728	0.288828	1	1	1881	tags=22%, list=17%, signal=26%	0	1.06728
GOBP_NEGATIVE_REGULATION_OF_B_CELL_DIFFERENTIATION	3	-0.621948	-1.06656	0.414873	1	1	4169	tags=100%, list=38%, signal=161%	0	1.06656
GOBP_POSITIVE_REGULATION_OF_ENDOTHELIAL_CELL_DIFFERENTIATION	8	-0.445605	-1.06638	0.361364	1	1	2465	tags=50%, list=22%, signal=64%	0	1.06638
GOBP_NON_CANONICAL_NF_KAPPAB_SIGNAL_TRANSDUCTION	78	-0.25369	-1.06624	0.314286	1	1	2929	tags=37%, list=27%, signal=50%	0	1.06624
GOBP_MYOBLAST_DIFFERENTIATION	65	-0.266182	-1.06617	0.313107	1	1	1117	tags=17%, list=10%, signal=19%	0	1.06617
GOBP_ESTABLISHMENT_OF_LYMPHOCYTE_POLARITY	10	-0.418316	-1.06612	0.370833	1	1	480	tags=20%, list=4%, signal=21%	0	1.06612
GOBP_POSITIVE_REGULATION_OF_ARTERY_MORPHOGENESIS	3	-0.608131	-1.06606	0.418972	1	1	2510	tags=33%, list=23%, signal=43%	0	1.06606
GOBP_REGULATION_OF_MONOCYTE_EXTRAVASATION	3	-0.627576	-1.0656	0.439306	1	1	4107	tags=100%, list=37%, signal=159%	0	1.0656
GOBP_G_PROTEIN_COUPLED_OPIOID_RECEPTOR_SIGNALING_PATHWAY	3	-0.620641	-1.06524	0.416162	1	1	1882	tags=33%, list=17%, signal=40%	0	1.06524
GOBP_REGULATION_OF_AXON_GUIDANCE	4	-0.554584	-1.06468	0.417722	1	1	2299	tags=50%, list=21%, signal=63%	0	1.06468
GOBP_LIMB_JOINT_MORPHOGENESIS	4	-0.563346	-1.0644	0.407643	1	1	2099	tags=75%, list=19%, signal=93%	0	1.0644
GOBP_VESICLE_CYTOSKELETAL_TRAFFICKING	48	-0.281765	-1.0643	0.320843	1	1	3422	tags=46%, list=31%, signal=66%	0	1.0643
GOBP_REGULATION_OF_ENDOSOME_SIZE	13	-0.387853	-1.06411	0.38125	1	1	1387	tags=31%, list=13%, signal=35%	0	1.06411
GOBP_GASTRIC_ACID_SECRETION	4	-0.573691	-1.06407	0.427332	1	1	114	tags=25%, list=1%, signal=25%	0	1.06407
GOBP_AMINO_ACID_BETAINE_METABOLIC_PROCESS	10	-0.420155	-1.06406	0.386412	1	1	698	tags=20%, list=6%, signal=21%	0	1.06406
GOBP_NEUROENDOCRINE_CELL_DIFFERENTIATION	5	-0.52176	-1.06384	0.396484	1	1	1386	tags=40%, list=13%, signal=46%	0	1.06384
GOBP_SYNAPTIC_VESICLE_LUMEN_ACIDIFICATION	13	-0.390291	-1.06361	0.359551	1	1	712	tags=23%, list=6%, signal=25%	0	1.06361
GOBP_REGULATION_OF_NUCLEAR_TRANSCRIBED_MRNA_CATABOLIC_PROCESS_DEADENYLATION_DEPENDENT_DECAY	23	-0.33479	-1.06358	0.349785	1	1	3415	tags=57%, list=31%, signal=82%	0	1.06358
GOBP_POSITIVE_REGULATION_OF_STRESS_ACTIVATED_PROTEIN_KINASE_SIGNALING_CASCADE	13	-0.397185	-1.06324	0.37037	1	1	3382	tags=46%, list=31%, signal=67%	0	1.06324
GOBP_POSITIVE_REGULATION_OF_DOPAMINE_RECEPTOR_SIGNALING_PATHWAY	3	-0.626984	-1.06285	0.430063	1	1	3658	tags=67%, list=33%, signal=100%	0	1.06285
GOBP_VISUAL_BEHAVIOR	25	-0.322722	-1.06247	0.358277	1	1	650	tags=16%, list=6%, signal=17%	0	1.06247
GOBP_BONE_TRABECULA_FORMATION	3	-0.614187	-1.06224	0.438559	1	1	477	tags=33%, list=4%, signal=35%	0	1.06224
GOBP_REGULATION_OF_CELLULAR_RESPONSE_TO_OXIDATIVE_STRESS	18	-0.352399	-1.06214	0.377871	1	1	2553	tags=33%, list=23%, signal=43%	0	1.06214
GOBP_SECONDARY_METABOLITE_BIOSYNTHETIC_PROCESS	15	-0.380579	-1.06196	0.364017	1	1	1750	tags=33%, list=16%, signal=40%	0	1.06196
GOBP_ESTABLISHMENT_OR_MAINTENANCE_OF_MONOPOLAR_CELL_POLARITY	22	-0.338616	-1.06178	0.349057	1	1	1869	tags=27%, list=17%, signal=33%	0	1.06178
GOBP_NEGATIVE_REGULATION_OF_CELL_CYCLE	304	-0.207295	-1.06173	0.258462	1	1	1578	tags=19%, list=14%, signal=21%	0	1.06173
GOBP_THYROID_HORMONE_GENERATION	6	-0.504087	-1.06158	0.399185	1	1	1686	tags=50%, list=15%, signal=59%	0	1.06158
GOBP_PEPTIDYL_LYSINE_MODIFICATION	121	-0.230472	-1.06075	0.32987	1	1	2136	tags=28%, list=19%, signal=34%	0	1.06075
GOBP_NEGATIVE_REGULATION_OF_DENDRITE_MORPHOGENESIS	5	-0.527645	-1.06065	0.42485	1	1	3227	tags=60%, list=29%, signal=85%	0	1.06065
GOBP_SERINE_FAMILY_AMINO_ACID_CATABOLIC_PROCESS	7	-0.448694	-1.06052	0.37797	1	1	249	tags=14%, list=2%, signal=15%	0	1.06052
GOBP_REGULATION_OF_PROTEIN_K48_LINKED_UBIQUITINATION	6	-0.486926	-1.06034	0.376016	1	1	2821	tags=50%, list=26%, signal=67%	0	1.06034
GOBP_NEGATIVE_REGULATION_OF_DNA_BIOSYNTHETIC_PROCESS	29	-0.308193	-1.06018	0.372807	1	1	1402	tags=24%, list=13%, signal=28%	0	1.06018
GOBP_NEGATIVE_REGULATION_OF_AMINO_ACID_TRANSPORT	5	-0.539802	-1.06016	0.409091	1	1	466	tags=20%, list=4%, signal=21%	0	1.06016
GOBP_SPINDLE_ORGANIZATION	179	-0.22291	-1.05924	0.31405	1	1	2121	tags=26%, list=19%, signal=31%	0	1.05924
GOBP_CELLULAR_RESPONSE_TO_ACID_CHEMICAL	56	-0.268142	-1.05902	0.359909	1	1	1384	tags=20%, list=13%, signal=22%	0	1.05902
GOBP_PEPTIDE_BIOSYNTHETIC_PROCESS	16	-0.363292	-1.05797	0.371824	1	1	2108	tags=19%, list=19%, signal=23%	0	1.05797
GOBP_BLOOD_COAGULATION_INTRINSIC_PATHWAY	4	-0.561192	-1.0574	0.424242	1	1	2855	tags=50%, list=26%, signal=67%	0	1.0574
GOBP_NUCLEOTIDE_EXCISION_REPAIR	79	-0.251115	-1.05732	0.33162	1	1	1320	tags=20%, list=12%, signal=23%	0	1.05732
GOBP_PHOSPHOLIPASE_C_ACTIVATING_G_PROTEIN_COUPLED_ACETYLCHOLINE_RECEPTOR_SIGNALING_PATHWAY	4	-0.547022	-1.05708	0.411178	1	1	4995	tags=100%, list=45%, signal=183%	0	1.05708
GOBP_RESPONSE_TO_DISACCHARIDE	3	-0.613931	-1.05703	0.459184	1	1	3469	tags=67%, list=31%, signal=97%	0	1.05703
GOBP_POSITIVE_REGULATION_OF_INTERFERON_ALPHA_PRODUCTION	14	-0.386923	-1.05699	0.38758	1	1	3412	tags=43%, list=31%, signal=62%	0	1.05699
GOBP_NEGATIVE_REGULATION_OF_DNA_TEMPLATED_DNA_REPLICATION	9	-0.431512	-1.05686	0.377083	1	1	1057	tags=33%, list=10%, signal=37%	0	1.05686
GOBP_UBIQUITIN_DEPENDENT_PROTEIN_CATABOLIC_PROCESS_VIA_THE_C_END_DEGRON_RULE_PATHWAY	10	-0.421523	-1.05634	0.364465	1	1	1786	tags=30%, list=16%, signal=36%	0	1.05634
GOBP_REPLICATION_BORN_DOUBLE_STRAND_BREAK_REPAIR_VIA_SISTER_CHROMATID_EXCHANGE	7	-0.475409	-1.05605	0.40625	1	1	2939	tags=57%, list=27%, signal=78%	0	1.05605
GOBP_VIRAL_TRANSLATION	19	-0.353625	-1.05538	0.39823	1	1	2784	tags=42%, list=25%, signal=56%	0	1.05538
GOBP_L_ALANINE_TRANSPORT	7	-0.465446	-1.05532	0.391667	1	1	1653	tags=29%, list=15%, signal=34%	0	1.05532
GOBP_REGULATION_OF_VENTRICULAR_CARDIAC_MUSCLE_CELL_MEMBRANE_DEPOLARIZATION	2	-0.683246	-1.05529	0.443564	1	1	3493	tags=100%, list=32%, signal=146%	0	1.05529
GOBP_L_ARGININE_TRANSMEMBRANE_TRANSPORT	7	-0.473653	-1.05498	0.412027	1	1	4687	tags=86%, list=43%, signal=149%	0	1.05498
GOBP_POSITIVE_REGULATION_OF_RESPONSE_TO_TYPE_II_INTERFERON	2	-0.688593	-1.05477	0.442688	1	1	1686	tags=50%, list=15%, signal=59%	0	1.05477
GOBP_PROTEIN_PROCESSING_INVOLVED_IN_PROTEIN_TARGETING_TO_MITOCHONDRION	6	-0.497133	-1.0544	0.416486	1	1	1971	tags=50%, list=18%, signal=61%	0	1.0544
GOBP_SYNAPTIC_VESICLE_TRANSPORT	32	-0.306359	-1.05392	0.368664	1	1	3138	tags=44%, list=28%, signal=61%	0	1.05392
GOBP_GLYCEROL_TRANSMEMBRANE_TRANSPORT	4	-0.55987	-1.05339	0.433684	1	1	2541	tags=75%, list=23%, signal=97%	0	1.05339
GOBP_REGULATION_OF_AMINO_ACID_TRANSMEMBRANE_TRANSPORT	10	-0.423472	-1.05242	0.401747	1	1	1459	tags=30%, list=13%, signal=35%	0	1.05242
GOBP_COPPER_ION_TRANSMEMBRANE_TRANSPORT	5	-0.517617	-1.05161	0.41502	1	1	24	tags=20%, list=0%, signal=20%	0	1.05161
GOBP_RESPONSE_TO_INSECTICIDE	2	-0.70094	-1.05049	0.473469	1	1	1869	tags=50%, list=17%, signal=60%	0	1.05049
GOBP_MICROGLIAL_CELL_MEDIATED_CYTOTOXICITY	4	-0.560894	-1.04973	0.438492	1	1	3491	tags=75%, list=32%, signal=110%	0	1.04973
GOBP_SPERMATID_DIFFERENTIATION	106	-0.236553	-1.04933	0.343902	1	1	1959	tags=23%, list=18%, signal=27%	0	1.04933
GOBP_TELOMERE_MAINTENANCE	150	-0.225068	-1.04886	0.327778	1	1	3174	tags=42%, list=29%, signal=58%	0	1.04886
GOBP_REGULATION_OF_GROWTH_RATE	3	-0.610248	-1.04877	0.459184	1	1	3442	tags=67%, list=31%, signal=97%	0	1.04877
GOBP_NEGATIVE_REGULATION_OF_LOW_DENSITY_LIPOPROTEIN_PARTICLE_CLEARANCE	5	-0.514903	-1.04866	0.431579	1	1	3826	tags=80%, list=35%, signal=122%	0	1.04866
GOBP_GLUCURONATE_CATABOLIC_PROCESS_TO_XYLULOSE_5_PHOSPHATE	5	-0.513292	-1.04865	0.430704	1	1	3907	tags=60%, list=35%, signal=93%	0	1.04865
GOBP_MITOTIC_G2_M_TRANSITION_CHECKPOINT	53	-0.273268	-1.04842	0.358779	1	1	2727	tags=32%, list=25%, signal=42%	0	1.04842
GOBP_PROPRIOCEPTION	3	-0.602657	-1.04813	0.454945	1	1	3422	tags=67%, list=31%, signal=97%	0	1.04813
GOBP_L_GLUTAMINE_IMPORT_ACROSS_PLASMA_MEMBRANE	4	-0.558325	-1.04776	0.440644	1	1	766	tags=25%, list=7%, signal=27%	0	1.04776
GOBP_RESPONSE_TO_FUNGUS	23	-0.334352	-1.04743	0.371111	1	1	1639	tags=26%, list=15%, signal=31%	0	1.04743
GOBP_POSITIVE_REGULATION_OF_CAMP_MEDIATED_SIGNALING	3	-0.616608	-1.04737	0.439024	1	1	2637	tags=67%, list=24%, signal=88%	0	1.04737
GOBP_NEGATIVE_REGULATION_OF_FATTY_ACID_METABOLIC_PROCESS	19	-0.340336	-1.04732	0.410959	1	1	1635	tags=32%, list=15%, signal=37%	0	1.04732
GOBP_SKELETAL_MUSCLE_ADAPTATION	8	-0.441249	-1.04708	0.37931	1	1	2468	tags=50%, list=22%, signal=64%	0	1.04708
GOBP_NEGATIVE_REGULATION_OF_TRANSLATIONAL_INITIATION	20	-0.344277	-1.047	0.411273	1	1	1495	tags=30%, list=14%, signal=35%	0	1.047
GOBP_B_CELL_RECEPTOR_SIGNALING_PATHWAY	36	-0.296991	-1.04649	0.402878	1	1	2134	tags=31%, list=19%, signal=38%	0	1.04649
GOBP_REGULATION_OF_CILIUM_BEAT_FREQUENCY	6	-0.484764	-1.04602	0.401747	1	1	2604	tags=50%, list=24%, signal=65%	0	1.04602
GOBP_L_SERINE_BIOSYNTHETIC_PROCESS	6	-0.489795	-1.04529	0.401302	1	1	361	tags=33%, list=3%, signal=34%	0	1.04529
GOBP_NEGATIVE_REGULATION_OF_CELL_GROWTH_INVOLVED_IN_CARDIAC_MUSCLE_CELL_DEVELOPMENT	8	-0.452358	-1.04489	0.392777	1	1	466	tags=25%, list=4%, signal=26%	0	1.04489
GOBP_CELL_CYCLE_PHASE_TRANSITION	447	-0.197572	-1.04469	0.287273	1	1	1578	tags=19%, list=14%, signal=21%	0	1.04469
GOBP_NEGATIVE_REGULATION_OF_TOLL_LIKE_RECEPTOR_SIGNALING_PATHWAY	14	-0.378559	-1.04409	0.414376	1	1	132	tags=14%, list=1%, signal=14%	0	1.04409
GOBP_HINDBRAIN_MORPHOGENESIS	27	-0.309641	-1.04383	0.373272	1	1	346	tags=11%, list=3%, signal=11%	0	1.04383
GOBP_VASODILATION	20	-0.341532	-1.04348	0.402778	1	1	2645	tags=35%, list=24%, signal=46%	0	1.04348
GOBP_PROTEIN_FOLDING	181	-0.215937	-1.04347	0.314667	1	1	2021	tags=26%, list=18%, signal=31%	0	1.04347
GOBP_PROTEIN_DEPALMITOYLATION	7	-0.454668	-1.0434	0.397291	1	1	1698	tags=29%, list=15%, signal=34%	0	1.0434
GOBP_REGULATION_OF_DENDRITIC_SPINE_MAINTENANCE	8	-0.437247	-1.04314	0.40625	1	1	3887	tags=63%, list=35%, signal=96%	0	1.04314
GOBP_REGULATION_OF_PROSTAGLANDIN_SECRETION	5	-0.526817	-1.04288	0.444444	1	1	2848	tags=80%, list=26%, signal=108%	0	1.04288
GOBP_POSITIVE_REGULATION_OF_MYOBLAST_DIFFERENTIATION	27	-0.314981	-1.04228	0.365116	1	1	1046	tags=22%, list=9%, signal=24%	0	1.04228
GOBP_INSEMINATION	3	-0.604702	-1.04188	0.444223	1	1	4359	tags=100%, list=40%, signal=165%	0	1.04188
GOBP_ERYTHROCYTE_HOMEOSTASIS	121	-0.231881	-1.04132	0.356771	1	1	1578	tags=21%, list=14%, signal=24%	0	1.04132
GOBP_REGULATION_OF_ARTERY_MORPHOGENESIS	3	-0.608131	-1.04131	0.458984	1	1	2510	tags=33%, list=23%, signal=43%	0	1.04131
GOBP_NEGATIVE_REGULATION_OF_SMOOTH_MUSCLE_CELL_APOPTOTIC_PROCESS	8	-0.447	-1.04125	0.420319	1	1	3081	tags=50%, list=28%, signal=69%	0	1.04125
GOBP_ACTIVATION_OF_JANUS_KINASE_ACTIVITY	6	-0.4805	-1.04118	0.439425	1	1	1337	tags=33%, list=12%, signal=38%	0	1.04118
GOBP_PROSTATE_GLAND_GROWTH	3	-0.610638	-1.04102	0.456212	1	1	2647	tags=67%, list=24%, signal=88%	0	1.04102
GOBP_REGULATION_OF_CELLULAR_PH_REDUCTION	2	-0.683354	-1.04099	0.488095	1	1	1128	tags=50%, list=10%, signal=56%	0	1.04099
GOBP_NEGATIVE_REGULATION_OF_OXIDOREDUCTASE_ACTIVITY	9	-0.420164	-1.04041	0.393089	1	1	4385	tags=56%, list=40%, signal=92%	0	1.04041
GOBP_REGULATION_OF_NEURONAL_ACTION_POTENTIAL	2	-0.680561	-1.04034	0.479675	1	1	623	tags=50%, list=6%, signal=53%	0	1.04034
GOBP_POSITIVE_REGULATION_OF_HEMOGLOBIN_BIOSYNTHETIC_PROCESS	6	-0.490261	-1.04008	0.41342	1	1	933	tags=33%, list=8%, signal=36%	0	1.04008
GOBP_NEGATIVE_REGULATION_OF_TELOMERE_MAINTENANCE_VIA_TELOMERASE	21	-0.333674	-1.04001	0.397753	1	1	1402	tags=24%, list=13%, signal=27%	0	1.04001
GOBP_GAMMA_AMINOBUTYRIC_ACID_TRANSPORT	7	-0.457414	-1.03995	0.395445	1	1	890	tags=29%, list=8%, signal=31%	0	1.03995
GOBP_NEGATIVE_REGULATION_OF_CELLULAR_RESPONSE_TO_INSULIN_STIMULUS	30	-0.308156	-1.03986	0.387707	1	1	1038	tags=20%, list=9%, signal=22%	0	1.03986
GOBP_BUNDLE_OF_HIS_CELL_TO_PURKINJE_MYOCYTE_SIGNALING	2	-0.674714	-1.03947	0.476673	1	1	3587	tags=100%, list=33%, signal=148%	0	1.03947
GOBP_GOLGI_TO_ENDOSOME_TRANSPORT	17	-0.352124	-1.03937	0.39666	1	1	1094	tags=24%, list=10%, signal=26%	0	1.03937
GOBP_MEMBRANOUS_SEPTUM_MORPHOGENESIS	3	-0.607253	-1.03917	0.467742	1	1	3867	tags=67%, list=35%, signal=103%	0	1.03917
GOBP_PERIPHERAL_NERVOUS_SYSTEM_NEURON_DIFFERENTIATION	8	-0.435872	-1.03916	0.390756	1	1	98	tags=13%, list=1%, signal=13%	0	1.03916
GOBP_CIRCADIAN_REGULATION_OF_GENE_EXPRESSION	52	-0.271489	-1.03889	0.3675	1	1	2714	tags=33%, list=25%, signal=43%	0	1.03889
GOBP_HINDBRAIN_DEVELOPMENT	85	-0.247503	-1.03862	0.366337	1	1	1806	tags=22%, list=16%, signal=27%	0	1.03862
GOBP_REGULATION_OF_MYOBLAST_DIFFERENTIATION	41	-0.2808	-1.03845	0.370787	1	1	1117	tags=20%, list=10%, signal=22%	0	1.03845
GOBP_CELL_CELL_JUNCTION_MAINTENANCE	9	-0.434595	-1.03819	0.436992	1	1	3160	tags=78%, list=29%, signal=109%	0	1.03819
GOBP_PRODUCTION_OF_MOLECULAR_MEDIATOR_INVOLVED_IN_INFLAMMATORY_RESPONSE	52	-0.272933	-1.03807	0.396594	1	1	1706	tags=23%, list=15%, signal=27%	0	1.03807
GOBP_NUCLEOSIDE_TRIPHOSPHATE_CATABOLIC_PROCESS	10	-0.420466	-1.03806	0.404255	1	1	2623	tags=50%, list=24%, signal=66%	0	1.03806
GOBP_L_LEUCINE_TRANSPORT	7	-0.449101	-1.0379	0.397028	1	1	1653	tags=43%, list=15%, signal=50%	0	1.0379
GOBP_MONOATOMIC_CATION_TRANSMEMBRANE_TRANSPORT	390	-0.198801	-1.03787	0.321875	1	1	1816	tags=19%, list=16%, signal=23%	0	1.03787
GOBP_RELAXATION_OF_CARDIAC_MUSCLE	9	-0.42422	-1.0375	0.393075	1	1	753	tags=22%, list=7%, signal=24%	0	1.0375
GOBP_NEGATIVE_REGULATION_OF_CATECHOLAMINE_SECRETION	2	-0.659103	-1.03736	0.448276	1	1	3759	tags=100%, list=34%, signal=152%	0	1.03736
GOBP_MYOTUBE_DIFFERENTIATION	66	-0.255729	-1.03704	0.405	1	1	2482	tags=29%, list=23%, signal=37%	0	1.03704
GOBP_VASCULAR_ASSOCIATED_SMOOTH_MUSCLE_CELL_DIFFERENTIATION	16	-0.356855	-1.03677	0.397408	1	1	4157	tags=63%, list=38%, signal=100%	0	1.03677
GOBP_MATURATION_OF_5_8S_RRNA	35	-0.291777	-1.03617	0.389011	1	1	2740	tags=43%, list=25%, signal=57%	0	1.03617
GOBP_ACROSOME_ASSEMBLY	15	-0.369624	-1.03557	0.392781	1	1	2477	tags=40%, list=22%, signal=52%	0	1.03557
GOBP_MEIOTIC_CELL_CYCLE	190	-0.213495	-1.03536	0.342391	1	1	2952	tags=32%, list=27%, signal=43%	0	1.03536
GOBP_DEFENSE_RESPONSE_TO_FUNGUS	17	-0.347878	-1.03527	0.392157	1	1	832	tags=24%, list=8%, signal=25%	0	1.03527
GOBP_VOCALIZATION_BEHAVIOR	3	-0.593169	-1.03516	0.475	1	1	3539	tags=67%, list=32%, signal=98%	0	1.03516
GOBP_POSITIVE_REGULATION_OF_TYPE_I_INTERFERON_PRODUCTION	55	-0.265056	-1.03475	0.390698	1	1	1987	tags=24%, list=18%, signal=29%	0	1.03475
GOBP_REGULATION_OF_TYPE_2_IMMUNE_RESPONSE	18	-0.342584	-1.03436	0.371739	1	1	3307	tags=56%, list=30%, signal=79%	0	1.03436
GOBP_POSITIVE_REGULATION_OF_TRANSMEMBRANE_TRANSPORT	108	-0.234088	-1.03411	0.401042	1	1	1046	tags=16%, list=9%, signal=17%	0	1.03411
GOBP_MEMBRANE_DEPOLARIZATION_DURING_ACTION_POTENTIAL	9	-0.424105	-1.0338	0.41704	1	1	3851	tags=56%, list=35%, signal=85%	0	1.0338
GOBP_3_PHOSPHOADENOSINE_5_PHOSPHOSULFATE_METABOLIC_PROCESS	8	-0.435827	-1.03348	0.444201	1	1	3277	tags=50%, list=30%, signal=71%	0	1.03348
GOBP_NEGATIVE_REGULATION_OF_ADAPTIVE_IMMUNE_RESPONSE	27	-0.307609	-1.03295	0.390519	1	1	2038	tags=30%, list=18%, signal=36%	0	1.03295
GOBP_NUCLEAR_TRANSPORT	276	-0.203684	-1.03295	0.338415	1	1	2699	tags=28%, list=24%, signal=36%	0	1.03295
GOBP_REGULATION_OF_CELLULAR_EXTRAVASATION	16	-0.351565	-1.03261	0.429561	1	1	4144	tags=69%, list=38%, signal=110%	0	1.03261
GOBP_REGULATION_OF_GLUCOCORTICOID_SECRETION	5	-0.504205	-1.03221	0.431138	1	1	76	tags=20%, list=1%, signal=20%	0	1.03221
GOBP_VENTRICULAR_CARDIAC_MUSCLE_CELL_ACTION_POTENTIAL	13	-0.387766	-1.03175	0.40812	1	1	3331	tags=38%, list=30%, signal=55%	0	1.03175
GOBP_SEROTONIN_SECRETION	2	-0.670176	-1.03172	0.481707	1	1	3637	tags=100%, list=33%, signal=149%	0	1.03172
GOBP_CARDIAC_NEURAL_CREST_CELL_DIFFERENTIATION_INVOLVED_IN_HEART_DEVELOPMENT	8	-0.445614	-1.03117	0.416667	1	1	3445	tags=50%, list=31%, signal=73%	0	1.03117
GOBP_POSITIVE_REGULATION_OF_VASCULAR_ENDOTHELIAL_GROWTH_FACTOR_SIGNALING_PATHWAY	5	-0.504164	-1.03087	0.428571	1	1	3143	tags=60%, list=29%, signal=84%	0	1.03087
GOBP_DOUBLE_STRAND_BREAK_REPAIR_VIA_SINGLE_STRAND_ANNEALING	7	-0.451236	-1.03022	0.415418	1	1	3041	tags=57%, list=28%, signal=79%	0	1.03022
GOBP_COP9_SIGNALOSOME_ASSEMBLY	4	-0.539238	-1.03015	0.473118	1	1	5006	tags=75%, list=45%, signal=137%	0	1.03015
GOBP_NOTOCHORD_MORPHOGENESIS	3	-0.593373	-1.03002	0.466934	1	1	3237	tags=67%, list=29%, signal=94%	0	1.03002
GOBP_LIPID_GLYCOSYLATION	9	-0.418866	-1.02983	0.419831	1	1	104	tags=11%, list=1%, signal=11%	0	1.02983
GOBP_NEGATIVE_REGULATION_OF_STEM_CELL_POPULATION_MAINTENANCE	20	-0.337321	-1.02982	0.418455	1	1	1886	tags=30%, list=17%, signal=36%	0	1.02982
GOBP_EAR_DEVELOPMENT	92	-0.238939	-1.02929	0.374046	1	1	2703	tags=30%, list=25%, signal=40%	0	1.02929
GOBP_NEGATIVE_REGULATION_OF_INTERLEUKIN_5_PRODUCTION	2	-0.657923	-1.02916	0.450758	1	1	3772	tags=100%, list=34%, signal=152%	0	1.02916
GOBP_MITOTIC_NUCLEAR_MEMBRANE_DISASSEMBLY	8	-0.432234	-1.02864	0.402174	1	1	64	tags=13%, list=1%, signal=13%	0	1.02864
GOBP_REGULATION_OF_MEMBRANE_REPOLARIZATION_DURING_ACTION_POTENTIAL	4	-0.543391	-1.02848	0.462656	1	1	5035	tags=100%, list=46%, signal=184%	0	1.02848
GOBP_TACHYKININ_RECEPTOR_SIGNALING_PATHWAY	3	-0.604702	-1.02836	0.485656	1	1	4359	tags=100%, list=40%, signal=165%	0	1.02836
GOBP_REGULATION_OF_SYNAPTIC_VESICLE_TRANSPORT	2	-0.68118	-1.02815	0.48996	1	1	841	tags=50%, list=8%, signal=54%	0	1.02815
GOBP_HYDROGEN_PEROXIDE_BIOSYNTHETIC_PROCESS	8	-0.444699	-1.02797	0.432735	1	1	3330	tags=63%, list=30%, signal=89%	0	1.02797
GOBP_POSITIVE_REGULATION_OF_CATECHOLAMINE_SECRETION	3	-0.601567	-1.02786	0.493124	1	1	3798	tags=67%, list=34%, signal=102%	0	1.02786
GOBP_NEURONAL_ACTION_POTENTIAL	9	-0.418471	-1.02757	0.433333	1	1	753	tags=22%, list=7%, signal=24%	0	1.02757
GOBP_NEGATIVE_REGULATION_OF_MONOOXYGENASE_ACTIVITY	7	-0.459092	-1.02716	0.436475	1	1	4385	tags=71%, list=40%, signal=119%	0	1.02716
GOBP_EMBRYONIC_SKELETAL_JOINT_DEVELOPMENT	5	-0.500598	-1.02681	0.415948	1	1	2797	tags=80%, list=25%, signal=107%	0	1.02681
GOBP_HIPPO_SIGNALING	38	-0.283021	-1.02673	0.415704	1	1	1493	tags=18%, list=14%, signal=21%	0	1.02673
GOBP_TOLL_LIKE_RECEPTOR_9_SIGNALING_PATHWAY	13	-0.37131	-1.02634	0.434498	1	1	1755	tags=31%, list=16%, signal=37%	0	1.02634
GOBP_POSITIVE_REGULATION_OF_PROTEIN_UBIQUITINATION	84	-0.24542	-1.02626	0.365079	1	1	2929	tags=32%, list=27%, signal=43%	0	1.02626
GOBP_ICOSANOID_BIOSYNTHETIC_PROCESS	26	-0.309289	-1.02561	0.39823	1	1	2200	tags=35%, list=20%, signal=43%	0	1.02561
GOBP_CEREBRAL_CORTEX_GABAERGIC_INTERNEURON_DIFFERENTIATION	4	-0.535849	-1.02537	0.462475	1	1	291	tags=25%, list=3%, signal=26%	0	1.02537
GOBP_MESENCHYMAL_CELL_MIGRATION	27	-0.30419	-1.0253	0.416867	1	1	2575	tags=37%, list=23%, signal=48%	0	1.0253
GOBP_LUNG_MORPHOGENESIS	23	-0.315268	-1.02498	0.389151	1	1	3636	tags=52%, list=33%, signal=78%	0	1.02498
GOBP_POSITIVE_REGULATION_OF_LYMPHOCYTE_DIFFERENTIATION	88	-0.238015	-1.02492	0.396739	1	1	1852	tags=24%, list=17%, signal=28%	0	1.02492
GOBP_POSITIVE_REGULATION_OF_MITOCHONDRIAL_OUTER_MEMBRANE_PERMEABILIZATION_INVOLVED_IN_APOPTOTIC_SIGNALING_PATHWAY	8	-0.430678	-1.02446	0.454352	1	1	114	tags=13%, list=1%, signal=13%	0	1.02446
GOBP_MAMMARY_GLAND_INVOLUTION	5	-0.511475	-1.02443	0.442149	1	1	1714	tags=40%, list=16%, signal=47%	0	1.02443
GOBP_INTESTINAL_HEXOSE_ABSORPTION	2	-0.65747	-1.024	0.496932	1	1	3777	tags=100%, list=34%, signal=152%	0	1.024
GOBP_TRNA_AMINOACYLATION_FOR_MITOCHONDRIAL_PROTEIN_TRANSLATION	8	-0.431274	-1.02386	0.418142	1	1	299	tags=25%, list=3%, signal=26%	0	1.02386
GOBP_URONIC_ACID_METABOLIC_PROCESS	6	-0.472069	-1.02385	0.416309	1	1	3907	tags=50%, list=35%, signal=77%	0	1.02385
GOBP_CALCIUM_MEDIATED_SIGNALING	101	-0.235141	-1.02302	0.392	1	1	2632	tags=29%, list=24%, signal=37%	0	1.02302
GOBP_G_PROTEIN_COUPLED_RECEPTOR_INTERNALIZATION	4	-0.534586	-1.02299	0.443532	1	1	5132	tags=100%, list=47%, signal=187%	0	1.02299
GOBP_RNA_EXPORT_FROM_NUCLEUS	81	-0.245906	-1.02238	0.413265	1	1	2699	tags=33%, list=24%, signal=44%	0	1.02238
GOBP_TOR_SIGNALING	139	-0.220157	-1.02227	0.38	1	1	1877	tags=23%, list=17%, signal=27%	0	1.02227
GOBP_SPLICEOSOMAL_SNRNP_ASSEMBLY	37	-0.275501	-1.02204	0.401826	1	1	1702	tags=30%, list=15%, signal=35%	0	1.02204
GOBP_REGULATION_OF_T_HELPER_1_CELL_DIFFERENTIATION	6	-0.473041	-1.02158	0.444668	1	1	1706	tags=33%, list=15%, signal=39%	0	1.02158
GOBP_PITUITARY_GLAND_DEVELOPMENT	13	-0.369166	-1.0212	0.416149	1	1	1863	tags=38%, list=17%, signal=46%	0	1.0212
GOBP_CENTRIOLE_ASSEMBLY	44	-0.270969	-1.0211	0.387707	1	1	1658	tags=23%, list=15%, signal=27%	0	1.0211
GOBP_APOPTOTIC_CHROMOSOME_CONDENSATION	4	-0.539292	-1.02109	0.463265	1	1	408	tags=25%, list=4%, signal=26%	0	1.02109
GOBP_NEGATIVE_REGULATION_OF_NUCLEAR_TRANSCRIBED_MRNA_CATABOLIC_PROCESS_DEADENYLATION_DEPENDENT_DECAY	12	-0.379929	-1.02093	0.423656	1	1	3175	tags=67%, list=29%, signal=94%	0	1.02093
GOBP_ANTIGEN_PROCESSING_AND_PRESENTATION_OF_PEPTIDE_ANTIGEN	44	-0.273299	-1.02081	0.411494	1	1	3218	tags=43%, list=29%, signal=61%	0	1.02081
GOBP_SEQUESTERING_OF_EXTRACELLULAR_LIGAND_FROM_RECEPTOR	3	-0.598583	-1.02059	0.477551	1	1	220	tags=33%, list=2%, signal=34%	0	1.02059
GOBP_NEGATIVE_REGULATION_OF_CELL_CYCLE_G2_M_PHASE_TRANSITION	66	-0.253294	-1.02029	0.42228	1	1	2727	tags=32%, list=25%, signal=42%	0	1.02029
GOBP_CARDIAC_FIBROBLAST_CELL_DIFFERENTIATION	2	-0.662013	-1.02024	0.498	1	1	2239	tags=50%, list=20%, signal=63%	0	1.02024
GOBP_POSITIVE_REGULATION_OF_MAINTENANCE_OF_SISTER_CHROMATID_COHESION	6	-0.462477	-1.02017	0.42449	1	1	1089	tags=50%, list=10%, signal=55%	0	1.02017
GOBP_POSITIVE_REGULATION_OF_NEURON_APOPTOTIC_PROCESS	44	-0.276196	-1.02016	0.409611	1	1	2690	tags=30%, list=24%, signal=39%	0	1.02016
GOBP_LEYDIG_CELL_DIFFERENTIATION	5	-0.505019	-1.01994	0.474542	1	1	3146	tags=60%, list=29%, signal=84%	0	1.01994
GOBP_NEGATIVE_REGULATION_OF_MHC_CLASS_II_BIOSYNTHETIC_PROCESS	3	-0.592943	-1.0199	0.497006	1	1	2404	tags=67%, list=22%, signal=85%	0	1.0199
GOBP_ALCOHOL_METABOLIC_PROCESS	221	-0.206548	-1.01947	0.394322	1	1	1877	tags=19%, list=17%, signal=23%	0	1.01947
GOBP_ACIDIC_AMINO_ACID_TRANSPORT	28	-0.305591	-1.01865	0.405152	1	1	3759	tags=50%, list=34%, signal=76%	0	1.01865
GOBP_REGULATION_OF_HEMATOPOIETIC_STEM_CELL_PROLIFERATION	7	-0.447671	-1.01773	0.448065	1	1	3022	tags=57%, list=27%, signal=79%	0	1.01773
GOBP_FATTY_ACID_HOMEOSTASIS	11	-0.385675	-1.01733	0.435449	1	1	911	tags=27%, list=8%, signal=30%	0	1.01733
GOBP_REGULATION_OF_PLASMA_CELL_DIFFERENTIATION	3	-0.605428	-1.01717	0.525	1	1	4351	tags=100%, list=39%, signal=165%	0	1.01717
GOBP_CLEAVAGE_FURROW_FORMATION	7	-0.443854	-1.0171	0.427419	1	1	864	tags=29%, list=8%, signal=31%	0	1.0171
GOBP_AXON_CHOICE_POINT_RECOGNITION	3	-0.594782	-1.01629	0.467105	1	1	437	tags=33%, list=4%, signal=35%	0	1.01629
GOBP_NEGATIVE_REGULATION_OF_T_CELL_MEDIATED_IMMUNITY	11	-0.392073	-1.01625	0.398126	1	1	1535	tags=27%, list=14%, signal=32%	0	1.01625
GOBP_POSITIVE_REGULATION_OF_HEMOPOIESIS	125	-0.223848	-1.01581	0.410112	1	1	1852	tags=23%, list=17%, signal=28%	0	1.01581
GOBP_EPITHELIAL_CELL_DIFFERENTIATION_INVOLVED_IN_PROSTATE_GLAND_DEVELOPMENT	6	-0.487444	-1.01497	0.444444	1	1	2647	tags=33%, list=24%, signal=44%	0	1.01497
GOBP_REGULATION_OF_ELECTRON_TRANSFER_ACTIVITY	5	-0.497438	-1.01454	0.457256	1	1	286	tags=20%, list=3%, signal=21%	0	1.01454
GOBP_REGULATION_OF_MAINTENANCE_OF_SISTER_CHROMATID_COHESION	9	-0.422599	-1.01442	0.44958	1	1	1203	tags=44%, list=11%, signal=50%	0	1.01442
GOBP_RESPONSE_TO_EPINEPHRINE	8	-0.428868	-1.01382	0.447257	1	1	2979	tags=75%, list=27%, signal=103%	0	1.01382
GOBP_NEGATIVE_REGULATION_OF_POTASSIUM_ION_TRANSPORT	13	-0.366146	-1.01338	0.421412	1	1	1305	tags=15%, list=12%, signal=17%	0	1.01338
GOBP_SNRNA_TRANSPORT	6	-0.469342	-1.01275	0.440252	1	1	2920	tags=67%, list=26%, signal=91%	0	1.01275
GOBP_AXON_MIDLINE_CHOICE_POINT_RECOGNITION	3	-0.594782	-1.01213	0.498973	1	1	437	tags=33%, list=4%, signal=35%	0	1.01213
GOBP_REGULATION_OF_RESPONSE_TO_OXIDATIVE_STRESS	27	-0.30889	-1.01188	0.41844	1	1	1455	tags=22%, list=13%, signal=26%	0	1.01188
GOBP_FUCOSYLATION	11	-0.382071	-1.01157	0.42539	1	1	3096	tags=45%, list=28%, signal=63%	0	1.01157
GOBP_L_METHIONINE_SALVAGE_FROM_METHYLTHIOADENOSINE	4	-0.540874	-1.01149	0.487805	1	1	1141	tags=50%, list=10%, signal=56%	0	1.01149
GOBP_REACTIVE_OXYGEN_SPECIES_BIOSYNTHETIC_PROCESS	30	-0.299275	-1.01059	0.402597	1	1	2979	tags=37%, list=27%, signal=50%	0	1.01059
GOBP_MATURATION_OF_LSU_RRNA_FROM_TRICISTRONIC_RRNA_TRANSCRIPT_SSU_RRNA_5_8S_RRNA_LSU_RRNA	16	-0.35858	-1.01021	0.426049	1	1	2765	tags=44%, list=25%, signal=58%	0	1.01021
GOBP_PROTEIN_LOCALIZATION_TO_ENDOPLASMIC_RETICULUM_EXIT_SITE	5	-0.504504	-1.01018	0.465839	1	1	605	tags=20%, list=5%, signal=21%	0	1.01018
GOBP_NEGATIVE_REGULATION_OF_CALCIUM_ION_TRANSMEMBRANE_TRANSPORT	25	-0.312822	-1.00952	0.422819	1	1	3170	tags=44%, list=29%, signal=62%	0	1.00952
GOBP_POSITIVE_REGULATION_OF_CALCIUM_MEDIATED_SIGNALING	25	-0.306692	-1.00891	0.451537	1	1	1705	tags=24%, list=15%, signal=28%	0	1.00891
GOBP_FOLIC_ACID_CONTAINING_COMPOUND_BIOSYNTHETIC_PROCESS	9	-0.405767	-1.00837	0.41342	1	1	1074	tags=33%, list=10%, signal=37%	0	1.00837
GOBP_NEGATIVE_REGULATION_OF_COLLAGEN_METABOLIC_PROCESS	4	-0.525203	-1.00709	0.47412	1	1	670	tags=25%, list=6%, signal=27%	0	1.00709
GOBP_MONOUBIQUITINATED_PROTEIN_DEUBIQUITINATION	9	-0.402608	-1.00699	0.45671	1	1	487	tags=22%, list=4%, signal=23%	0	1.00699
GOBP_HYPOTHALAMUS_GONADOTROPHIN_RELEASING_HORMONE_NEURON_DIFFERENTIATION	3	-0.583267	-1.00695	0.502092	1	1	2871	tags=67%, list=26%, signal=90%	0	1.00695
GOBP_POSITIVE_REGULATION_OF_MACROPHAGE_MIGRATION	10	-0.406514	-1.00682	0.438298	1	1	786	tags=20%, list=7%, signal=22%	0	1.00682
GOBP_NEGATIVE_REGULATION_OF_TRANSPORTER_ACTIVITY	29	-0.293668	-1.00626	0.457207	1	1	3170	tags=38%, list=29%, signal=53%	0	1.00626
GOBP_LEUKOTRIENE_SIGNALING_PATHWAY	2	-0.65546	-1.0056	0.511579	1	1	2198	tags=50%, list=20%, signal=62%	0	1.0056
GOBP_NEGATIVE_REGULATION_OF_MITOTIC_CELL_CYCLE	192	-0.208578	-1.00546	0.396867	1	1	2221	tags=24%, list=20%, signal=29%	0	1.00546
GOBP_REGULATION_OF_INSULIN_SECRETION	83	-0.235765	-1.00546	0.436409	1	1	2648	tags=33%, list=24%, signal=42%	0	1.00546
GOBP_HYDROGEN_PEROXIDE_METABOLIC_PROCESS	32	-0.292938	-1.00528	0.441109	1	1	2979	tags=38%, list=27%, signal=51%	0	1.00528
GOBP_MICROTUBULE_POLYMERIZATION	81	-0.235487	-1.00521	0.433014	1	1	1869	tags=25%, list=17%, signal=30%	0	1.00521
GOBP_GRANULOCYTE_MIGRATION	65	-0.246764	-1.00431	0.44208	1	1	1849	tags=23%, list=17%, signal=28%	0	1.00431
GOBP_GOLGI_ORGANIZATION	122	-0.221536	-1.00413	0.413158	1	1	1723	tags=20%, list=16%, signal=23%	0	1.00413
GOBP_REGULATION_OF_INTRACELLULAR_TRANSPORT	203	-0.203	-1.00366	0.463277	1	1	2674	tags=28%, list=24%, signal=36%	0	1.00366
GOBP_MRNA_MODIFICATION	17	-0.338433	-1.00351	0.428571	1	1	1215	tags=35%, list=11%, signal=40%	0	1.00351
GOBP_REGULATION_OF_EXIT_FROM_MITOSIS	16	-0.351273	-1.00349	0.441758	1	1	823	tags=19%, list=7%, signal=20%	0	1.00349
GOBP_CELLULAR_PROCESS_INVOLVED_IN_REPRODUCTION_IN_MULTICELLULAR_ORGANISM	192	-0.208126	-1.00298	0.455243	1	1	1959	tags=22%, list=18%, signal=26%	0	1.00298
GOBP_MICROTUBULE_ORGANIZING_CENTER_ORGANIZATION	136	-0.219255	-1.00282	0.47139	1	1	1934	tags=21%, list=18%, signal=26%	0	1.00282
GOBP_ENDOPLASMIC_RETICULUM_CALCIUM_ION_HOMEOSTASIS	19	-0.334154	-1.00235	0.443709	1	1	1683	tags=26%, list=15%, signal=31%	0	1.00235
GOBP_LENS_FIBER_CELL_DIFFERENTIATION	23	-0.314871	-1.002	0.431373	1	1	2026	tags=30%, list=18%, signal=37%	0	1.002
GOBP_DEFENSE_RESPONSE_TO_GRAM_POSITIVE_BACTERIUM	36	-0.284423	-1.00107	0.470046	1	1	1709	tags=25%, list=16%, signal=29%	0	1.00107
GOBP_DERMATAN_SULFATE_PROTEOGLYCAN_BIOSYNTHETIC_PROCESS	5	-0.488662	-1.00067	0.468992	1	1	2998	tags=60%, list=27%, signal=82%	0	1.00067
GOBP_UBIQUITIN_RECYCLING	11	-0.38602	-1.00043	0.462025	1	1	2862	tags=45%, list=26%, signal=61%	0	1.00043
GOBP_AMINO_ACID_CATABOLIC_PROCESS	61	-0.251476	-1.00008	0.443099	1	1	2078	tags=25%, list=19%, signal=30%	0	1.00008
GOBP_POSITIVE_REGULATION_OF_UBIQUITIN_PROTEIN_TRANSFERASE_ACTIVITY	20	-0.326025	-0.999646	0.439535	1	1	944	tags=20%, list=9%, signal=22%	0	0.999646
GOBP_NEGATIVE_REGULATION_OF_POST_TRANSCRIPTIONAL_GENE_SILENCING	12	-0.373337	-0.999031	0.442661	1	1	862	tags=25%, list=8%, signal=27%	0	0.999031
GOBP_VASCULAR_ASSOCIATED_SMOOTH_MUSCLE_CELL_MIGRATION	16	-0.332232	-0.998264	0.430353	1	1	1610	tags=25%, list=15%, signal=29%	0	0.998264
GOBP_GLUTAMINE_FAMILY_AMINO_ACID_CATABOLIC_PROCESS	15	-0.350631	-0.997871	0.431624	1	1	2078	tags=27%, list=19%, signal=33%	0	0.997871
GOBP_STARTLE_RESPONSE	12	-0.383643	-0.997683	0.43659	1	1	2632	tags=50%, list=24%, signal=66%	0	0.997683
GOBP_POSITIVE_REGULATION_OF_INTERLEUKIN_10_PRODUCTION	20	-0.324245	-0.996988	0.432773	1	1	1397	tags=30%, list=13%, signal=34%	0	0.996988
GOBP_SECRETORY_GRANULE_LOCALIZATION	12	-0.381845	-0.99648	0.463252	1	1	3422	tags=50%, list=31%, signal=72%	0	0.99648
GOBP_PROTEIN_LOCALIZATION_TO_ENDOSOME	24	-0.304664	-0.996463	0.442177	1	1	2790	tags=38%, list=25%, signal=50%	0	0.996463
GOBP_REGULATION_OF_STEM_CELL_DIFFERENTIATION	61	-0.247956	-0.996416	0.451923	1	1	1644	tags=20%, list=15%, signal=23%	0	0.996416
GOBP_SHORT_CHAIN_FATTY_ACID_METABOLIC_PROCESS	11	-0.378562	-0.995833	0.463043	1	1	2800	tags=27%, list=25%, signal=37%	0	0.995833
GOBP_SKELETAL_MUSCLE_SATELLITE_CELL_ACTIVATION	3	-0.581136	-0.995786	0.494759	1	1	231	tags=33%, list=2%, signal=34%	0	0.995786
GOBP_IRES_DEPENDENT_VIRAL_TRANSLATIONAL_INITIATION	11	-0.387785	-0.994997	0.454352	1	1	2784	tags=45%, list=25%, signal=61%	0	0.994997
GOBP_PHYSIOLOGICAL_CARDIAC_MUSCLE_HYPERTROPHY	14	-0.357908	-0.994849	0.463983	1	1	466	tags=14%, list=4%, signal=15%	0	0.994849
GOBP_NEGATIVE_REGULATION_OF_IMMUNE_RESPONSE	111	-0.225616	-0.994694	0.449351	1	1	2078	tags=24%, list=19%, signal=30%	0	0.994694
GOBP_DIGESTION	45	-0.265006	-0.993421	0.463736	1	1	2712	tags=36%, list=25%, signal=47%	0	0.993421
GOBP_COPPER_ION_IMPORT	4	-0.529368	-0.993409	0.485887	1	1	24	tags=25%, list=0%, signal=25%	0	0.993409
GOBP_AUTOCRINE_SIGNALING	4	-0.535207	-0.99293	0.525641	1	1	1841	tags=50%, list=17%, signal=60%	0	0.99293
GOBP_CELLULAR_RESPONSE_TO_OSMOTIC_STRESS	39	-0.270914	-0.99265	0.457627	1	1	2352	tags=26%, list=21%, signal=32%	0	0.99265
GOBP_ANTEROGRADE_AXONAL_TRANSPORT	40	-0.268624	-0.992523	0.443645	1	1	2780	tags=38%, list=25%, signal=50%	0	0.992523
GOBP_POSITIVE_REGULATION_OF_MEMBRANE_DEPOLARIZATION	7	-0.437843	-0.992464	0.486166	1	1	2130	tags=43%, list=19%, signal=53%	0	0.992464
GOBP_VESICLE_CARGO_LOADING	29	-0.286627	-0.99235	0.452874	1	1	3208	tags=41%, list=29%, signal=58%	0	0.99235
GOBP_POSITIVE_REGULATION_OF_FERTILIZATION	3	-0.578032	-0.991789	0.519669	1	1	1269	tags=33%, list=12%, signal=38%	0	0.991789
GOBP_PORPHYRIN_CONTAINING_COMPOUND_METABOLIC_PROCESS	42	-0.265103	-0.991786	0.448037	1	1	2414	tags=31%, list=22%, signal=39%	0	0.991786
GOBP_CONNECTIVE_TISSUE_DEVELOPMENT	143	-0.213682	-0.991486	0.463542	1	1	1731	tags=18%, list=16%, signal=21%	0	0.991486
GOBP_POLY_A_PLUS_MRNA_EXPORT_FROM_NUCLEUS	19	-0.327789	-0.991252	0.496689	1	1	3635	tags=47%, list=33%, signal=71%	0	0.991252
GOBP_NEGATIVE_REGULATION_OF_DNA_REPLICATION	22	-0.313578	-0.991242	0.461538	1	1	1519	tags=27%, list=14%, signal=32%	0	0.991242
GOBP_POSITIVE_REGULATION_OF_LIPOPOLYSACCHARIDE_MEDIATED_SIGNALING_PATHWAY	5	-0.48214	-0.991227	0.474308	1	1	2931	tags=80%, list=27%, signal=109%	0	0.991227
GOBP_PROSTAGLANDIN_SECRETION	6	-0.465785	-0.990341	0.5	1	1	2848	tags=67%, list=26%, signal=90%	0	0.990341
GOBP_ESTABLISHMENT_OF_ORGANELLE_LOCALIZATION	379	-0.190337	-0.990205	0.492114	1	1	1723	tags=18%, list=16%, signal=20%	0	0.990205
GOBP_NEURONAL_STEM_CELL_POPULATION_MAINTENANCE	16	-0.347167	-0.989845	0.491111	1	1	1458	tags=25%, list=13%, signal=29%	0	0.989845
GOBP_NEGATIVE_REGULATION_OF_FIBROBLAST_GROWTH_FACTOR_RECEPTOR_SIGNALING_PATHWAY	6	-0.462817	-0.989766	0.460581	1	1	1386	tags=33%, list=13%, signal=38%	0	0.989766
GOBP_RESPONSE_TO_RAPAMYCIN	3	-0.571439	-0.989694	0.529412	1	1	1495	tags=67%, list=14%, signal=77%	0	0.989694
GOBP_WNT_SIGNALING_PATHWAY	266	-0.197454	-0.989682	0.443077	1	1	2199	tags=23%, list=20%, signal=27%	0	0.989682
GOBP_POSITIVE_REGULATION_OF_GRANULOCYTE_MACROPHAGE_COLONY_STIMULATING_FACTOR_PRODUCTION	9	-0.404133	-0.989416	0.465979	1	1	1397	tags=33%, list=13%, signal=38%	0	0.989416
GOBP_POSITIVE_REGULATION_OF_OXIDOREDUCTASE_ACTIVITY	23	-0.311402	-0.98914	0.450734	1	1	1978	tags=26%, list=18%, signal=32%	0	0.98914
GOBP_NEGATIVE_REGULATION_OF_HYDROGEN_PEROXIDE_MEDIATED_PROGRAMMED_CELL_DEATH	5	-0.497274	-0.988247	0.46473	1	1	3516	tags=60%, list=32%, signal=88%	0	0.988247
GOBP_NEGATIVE_REGULATION_OF_BONE_REMODELING	8	-0.420146	-0.988183	0.45912	1	1	2656	tags=50%, list=24%, signal=66%	0	0.988183
GOBP_EMBRYONIC_HINDLIMB_MORPHOGENESIS	10	-0.398354	-0.988145	0.484277	1	1	2289	tags=50%, list=21%, signal=63%	0	0.988145
GOBP_SPINDLE_MIDZONE_ASSEMBLY	12	-0.380356	-0.987705	0.466231	1	1	864	tags=25%, list=8%, signal=27%	0	0.987705
GOBP_NUCLEAR_EXPORT	149	-0.211051	-0.987521	0.477454	1	1	2699	tags=32%, list=24%, signal=42%	0	0.987521
GOBP_REGULATION_OF_CYTOKINESIS	70	-0.238337	-0.987297	0.469484	1	1	2639	tags=36%, list=24%, signal=47%	0	0.987297
GOBP_MITOTIC_DNA_REPLICATION	16	-0.348752	-0.987252	0.492537	1	1	1179	tags=25%, list=11%, signal=28%	0	0.987252
GOBP_POSITIVE_REGULATION_OF_PEPTIDYL_LYSINE_ACETYLATION	4	-0.513975	-0.986733	0.486708	1	1	745	tags=25%, list=7%, signal=27%	0	0.986733
GOBP_REGULATION_OF_TYPE_I_INTERFERON_MEDIATED_SIGNALING_PATHWAY	35	-0.284378	-0.986658	0.480726	1	1	1767	tags=23%, list=16%, signal=27%	0	0.986658
GOBP_REGULATION_OF_LOCOMOTION_INVOLVED_IN_LOCOMOTORY_BEHAVIOR	4	-0.52804	-0.986417	0.524946	1	1	3922	tags=75%, list=36%, signal=116%	0	0.986417
GOBP_MEIOTIC_CELL_CYCLE_PROCESS_INVOLVED_IN_OOCYTE_MATURATION	3	-0.574798	-0.986092	0.534517	1	1	1242	tags=33%, list=11%, signal=38%	0	0.986092
GOBP_MAINTENANCE_OF_GASTROINTESTINAL_EPITHELIUM	5	-0.485958	-0.985146	0.495968	1	1	1810	tags=40%, list=16%, signal=48%	0	0.985146
GOBP_NEGATIVE_REGULATION_OF_MITOTIC_CELL_CYCLE_PHASE_TRANSITION	160	-0.208401	-0.984285	0.482667	1	1	1934	tags=21%, list=18%, signal=25%	0	0.984285
GOBP_ENDOPLASMIC_RETICULUM_TO_GOLGI_VESICLE_MEDIATED_TRANSPORT	120	-0.219266	-0.984177	0.483791	1	1	1982	tags=23%, list=18%, signal=27%	0	0.984177
GOBP_REGULATION_OF_MICROVILLUS_LENGTH	3	-0.568939	-0.984074	0.548583	1	1	4753	tags=100%, list=43%, signal=176%	0	0.984074
GOBP_POSITIVE_REGULATION_OF_DEVELOPMENTAL_PIGMENTATION	5	-0.483181	-0.983802	0.480237	1	1	1711	tags=40%, list=16%, signal=47%	0	0.983802
GOBP_POSITIVE_REGULATION_OF_SYNCYTIUM_FORMATION_BY_PLASMA_MEMBRANE_FUSION	13	-0.359555	-0.983371	0.473451	1	1	2873	tags=54%, list=26%, signal=73%	0	0.983371
GOBP_CONVERGENT_EXTENSION_INVOLVED_IN_GASTRULATION	6	-0.458955	-0.983357	0.493644	1	1	3844	tags=67%, list=35%, signal=102%	0	0.983357
GOBP_NERVE_DEVELOPMENT	31	-0.286634	-0.983146	0.488426	1	1	2463	tags=29%, list=22%, signal=37%	0	0.983146
GOBP_POSITIVE_REGULATION_OF_GLYCOPROTEIN_METABOLIC_PROCESS	14	-0.359864	-0.982964	0.498956	1	1	3245	tags=64%, list=29%, signal=91%	0	0.982964
GOBP_PROSTAGLANDIN_TRANSPORT	8	-0.41236	-0.982922	0.45738	1	1	1776	tags=38%, list=16%, signal=45%	0	0.982922
GOBP_MULTICELLULAR_ORGANISMAL_LEVEL_HOMEOSTASIS	470	-0.184186	-0.982865	0.546667	1	1	1810	tags=19%, list=16%, signal=22%	0	0.982865
GOBP_HYPOTHALAMUS_CELL_DIFFERENTIATION	3	-0.583267	-0.982356	0.552268	1	1	2871	tags=67%, list=26%, signal=90%	0	0.982356
GOBP_POSITIVE_REGULATION_OF_TRANSCRIPTION_REGULATORY_REGION_DNA_BINDING	13	-0.36184	-0.982274	0.488273	1	1	1987	tags=31%, list=18%, signal=37%	0	0.982274
GOBP_POSITIVE_REGULATION_OF_STEM_CELL_PROLIFERATION	23	-0.309379	-0.981816	0.474684	1	1	2204	tags=30%, list=20%, signal=38%	0	0.981816
GOBP_ORGANIC_HYDROXY_COMPOUND_METABOLIC_PROCESS	306	-0.191228	-0.98178	0.521173	1	1	1877	tags=19%, list=17%, signal=22%	0	0.98178
GOBP_MAMMARY_GLAND_EPITHELIAL_CELL_PROLIFERATION	17	-0.334948	-0.981756	0.494407	1	1	1755	tags=29%, list=16%, signal=35%	0	0.981756
GOBP_POSITIVE_REGULATION_OF_DENDRITIC_SPINE_MAINTENANCE	2	-0.647486	-0.981344	0.540373	1	1	3887	tags=100%, list=35%, signal=154%	0	0.981344
GOBP_SATELLITE_CELL_ACTIVATION_INVOLVED_IN_SKELETAL_MUSCLE_REGENERATION	3	-0.581136	-0.981312	0.554415	1	1	231	tags=33%, list=2%, signal=34%	0	0.981312
GOBP_MUSCULAR_SEPTUM_MORPHOGENESIS	3	-0.564504	-0.98065	0.542	1	1	3867	tags=67%, list=35%, signal=103%	0	0.98065
GOBP_BRANCHING_INVOLVED_IN_BLOOD_VESSEL_MORPHOGENESIS	19	-0.326074	-0.980627	0.481572	1	1	346	tags=11%, list=3%, signal=11%	0	0.980627
GOBP_EXIT_FROM_MITOSIS	27	-0.291164	-0.979795	0.481069	1	1	823	tags=15%, list=7%, signal=16%	0	0.979795
GOBP_GOLGI_RIBBON_FORMATION	10	-0.382821	-0.979573	0.492958	1	1	334	tags=20%, list=3%, signal=21%	0	0.979573
GOBP_POSITIVE_REGULATION_OF_INSULIN_SECRETION_INVOLVED_IN_CELLULAR_RESPONSE_TO_GLUCOSE_STIMULUS	16	-0.336462	-0.979566	0.5	1	1	2612	tags=44%, list=24%, signal=57%	0	0.979566
GOBP_AMINO_ACID_SALVAGE	4	-0.540874	-0.979502	0.535637	1	1	1141	tags=50%, list=10%, signal=56%	0	0.979502
GOBP_POSITIVE_REGULATION_OF_AUTOPHAGOSOME_ASSEMBLY	18	-0.329017	-0.979349	0.460497	1	1	1536	tags=22%, list=14%, signal=26%	0	0.979349
GOBP_ESTABLISHMENT_OF_EPITHELIAL_CELL_APICAL_BASAL_POLARITY	16	-0.340267	-0.978638	0.501119	1	1	1610	tags=25%, list=15%, signal=29%	0	0.978638
GOBP_REGULATION_OF_ENDOPLASMIC_RETICULUM_TUBULAR_NETWORK_ORGANIZATION	6	-0.453088	-0.97855	0.469512	1	1	543	tags=33%, list=5%, signal=35%	0	0.97855
GOBP_ECTOPIC_GERM_CELL_PROGRAMMED_CELL_DEATH	10	-0.388649	-0.978477	0.474206	1	1	3700	tags=40%, list=34%, signal=60%	0	0.978477
GOBP_ACTIN_FILAMENT_SEVERING	14	-0.349671	-0.978382	0.469345	1	1	730	tags=14%, list=7%, signal=15%	0	0.978382
GOBP_COPII_COATED_VESICLE_CARGO_LOADING	17	-0.324078	-0.977847	0.505331	1	1	3208	tags=47%, list=29%, signal=66%	0	0.977847
GOBP_REGULATION_OF_CHONDROCYTE_DEVELOPMENT	3	-0.568031	-0.977719	0.53891	1	1	4763	tags=100%, list=43%, signal=176%	0	0.977719
GOBP_NEGATIVE_REGULATION_OF_GLIAL_CELL_DIFFERENTIATION	14	-0.352487	-0.977674	0.473923	1	1	3855	tags=50%, list=35%, signal=77%	0	0.977674
GOBP_REGULATION_OF_TRANSLATIONAL_INITIATION	73	-0.237633	-0.97758	0.47981	1	1	1513	tags=22%, list=14%, signal=25%	0	0.97758
GOBP_SKELETAL_SYSTEM_DEVELOPMENT	255	-0.195085	-0.977496	0.49422	1	1	2646	tags=27%, list=24%, signal=34%	0	0.977496
GOBP_NEGATIVE_REGULATION_OF_PROTEIN_EXPORT_FROM_NUCLEUS	6	-0.445864	-0.977474	0.490566	1	1	2674	tags=67%, list=24%, signal=88%	0	0.977474
GOBP_FORMATION_OF_EXTRACHROMOSOMAL_CIRCULAR_DNA	14	-0.35694	-0.977272	0.465306	1	1	1647	tags=29%, list=15%, signal=34%	0	0.977272
GOBP_ERROR_PRONE_TRANSLESION_SYNTHESIS	12	-0.364129	-0.977204	0.471698	1	1	3206	tags=50%, list=29%, signal=70%	0	0.977204
GOBP_POSITIVE_REGULATION_OF_CYTOPLASMIC_TRANSLATION	14	-0.346901	-0.977114	0.480984	1	1	3175	tags=50%, list=29%, signal=70%	0	0.977114
GOBP_CHEMOKINE_C_C_MOTIF_LIGAND_5_PRODUCTION	5	-0.478284	-0.976635	0.466809	1	1	49	tags=20%, list=0%, signal=20%	0	0.976635
GOBP_REGULATION_OF_SYNAPSE_STRUCTURE_OR_ACTIVITY	124	-0.218565	-0.976335	0.507109	1	1	3532	tags=40%, list=32%, signal=59%	0	0.976335
GOBP_MITOCHONDRIAL_CALCIUM_ION_HOMEOSTASIS	19	-0.317914	-0.975894	0.482609	1	1	3030	tags=42%, list=27%, signal=58%	0	0.975894
GOBP_RNA_POLYMERASE_II_PREINITIATION_COMPLEX_ASSEMBLY	50	-0.258952	-0.975668	0.504926	1	1	1461	tags=26%, list=13%, signal=30%	0	0.975668
GOBP_NEGATIVE_REGULATION_OF_CHEMOKINE_C_C_MOTIF_LIGAND_5_PRODUCTION	3	-0.568368	-0.975639	0.525355	1	1	49	tags=33%, list=0%, signal=33%	0	0.975639
GOBP_SKELETAL_MUSCLE_SATELLITE_CELL_DIFFERENTIATION	6	-0.43287	-0.975626	0.506903	1	1	3349	tags=67%, list=30%, signal=96%	0	0.975626
GOBP_MONOSACCHARIDE_TRANSMEMBRANE_TRANSPORT	70	-0.237896	-0.975483	0.475703	1	1	1046	tags=16%, list=9%, signal=17%	0	0.975483
GOBP_REGULATION_OF_EOSINOPHIL_MIGRATION	4	-0.505447	-0.974769	0.491329	1	1	807	tags=25%, list=7%, signal=27%	0	0.974769
GOBP_SEROTONERGIC_NEURON_AXON_GUIDANCE	2	-0.645218	-0.974585	0.563291	1	1	1511	tags=50%, list=14%, signal=58%	0	0.974585
GOBP_NEGATIVE_REGULATION_OF_CILIUM_ASSEMBLY	17	-0.331072	-0.974383	0.455982	1	1	2941	tags=47%, list=27%, signal=64%	0	0.974383
GOBP_NEGATIVE_REGULATION_OF_NEUROTRANSMITTER_SECRETION	4	-0.522434	-0.974096	0.54088	1	1	3364	tags=75%, list=31%, signal=108%	0	0.974096
GOBP_RESPONSE_TO_IRON_II_ION	4	-0.525487	-0.973601	0.511066	1	1	2979	tags=50%, list=27%, signal=68%	0	0.973601
GOBP_MRNA_TRANSPORT	116	-0.215712	-0.973548	0.502717	1	1	2969	tags=33%, list=27%, signal=44%	0	0.973548
GOBP_REGULATION_OF_TETRAPYRROLE_METABOLIC_PROCESS	8	-0.408547	-0.973444	0.465784	1	1	933	tags=25%, list=8%, signal=27%	0	0.973444
GOBP_NEGATIVE_REGULATION_OF_HUMORAL_IMMUNE_RESPONSE	6	-0.445067	-0.973314	0.498943	1	1	220	tags=17%, list=2%, signal=17%	0	0.973314
GOBP_ANAPHASE_PROMOTING_COMPLEX_DEPENDENT_CATABOLIC_PROCESS	22	-0.307573	-0.973216	0.485523	1	1	1813	tags=27%, list=16%, signal=33%	0	0.973216
GOBP_RESPONSE_TO_TUMOR_NECROSIS_FACTOR	145	-0.21019	-0.973027	0.49863	1	1	2450	tags=26%, list=22%, signal=33%	0	0.973027
GOBP_ENDOSOMAL_LUMEN_ACIDIFICATION	13	-0.354322	-0.973025	0.473002	1	1	378	tags=15%, list=3%, signal=16%	0	0.973025
GOBP_PROTEIN_UFMYLATION	6	-0.444821	-0.97244	0.503268	1	1	1262	tags=33%, list=11%, signal=38%	0	0.97244
GOBP_CORONARY_VASCULATURE_MORPHOGENESIS	11	-0.372405	-0.972229	0.497845	1	1	3629	tags=45%, list=33%, signal=68%	0	0.972229
GOBP_PEPTIDYL_THREONINE_MODIFICATION	80	-0.231594	-0.971855	0.507732	1	1	256	tags=5%, list=2%, signal=5%	0	0.971855
GOBP_PEPTIDE_METABOLIC_PROCESS	52	-0.254398	-0.97136	0.5	1	1	1750	tags=21%, list=16%, signal=25%	0	0.97136
GOBP_RESOLUTION_OF_MEIOTIC_RECOMBINATION_INTERMEDIATES	15	-0.337501	-0.971291	0.496614	1	1	2310	tags=27%, list=21%, signal=34%	0	0.971291
GOBP_NEGATIVE_REGULATION_OF_PEPTIDYL_CYSTEINE_S_NITROSYLATION	6	-0.447725	-0.97048	0.496	1	1	1454	tags=33%, list=13%, signal=38%	0	0.97048
GOBP_REGULATION_OF_DNA_BINDING	55	-0.2477	-0.96995	0.498812	1	1	1987	tags=25%, list=18%, signal=31%	0	0.96995
GOBP_POSITIVE_REGULATION_OF_POST_TRANSCRIPTIONAL_GENE_SILENCING	10	-0.385977	-0.969913	0.466231	1	1	623	tags=20%, list=6%, signal=21%	0	0.969913
GOBP_VESICLE_MEDIATED_CHOLESTEROL_TRANSPORT	7	-0.438083	-0.969548	0.502165	1	1	1536	tags=29%, list=14%, signal=33%	0	0.969548
GOBP_RIBOSOMAL_LARGE_SUBUNIT_BIOGENESIS	67	-0.238776	-0.96947	0.484706	1	1	888	tags=18%, list=8%, signal=19%	0	0.96947
GOBP_CARDIAC_SEPTUM_CELL_DIFFERENTIATION	2	-0.633418	-0.969439	0.571429	1	1	4042	tags=100%, list=37%, signal=158%	0	0.969439
GOBP_POSITIVE_REGULATION_OF_BLOOD_VESSEL_ENDOTHELIAL_CELL_PROLIFERATION_INVOLVED_IN_SPROUTING_ANGIOGENESIS	4	-0.520717	-0.969403	0.53527	1	1	1762	tags=50%, list=16%, signal=59%	0	0.969403
GOBP_RESPONSE_TO_TYPE_III_INTERFERON	6	-0.447274	-0.968874	0.490798	1	1	3941	tags=83%, list=36%, signal=130%	0	0.968874
GOBP_REGULATION_OF_GLIAL_CELL_MIGRATION	11	-0.373122	-0.968871	0.502119	1	1	2708	tags=45%, list=25%, signal=60%	0	0.968871
GOBP_NEUTROPHIL_MIGRATION	49	-0.257051	-0.968779	0.489703	1	1	1759	tags=24%, list=16%, signal=29%	0	0.968779
GOBP_OTIC_VESICLE_DEVELOPMENT	5	-0.47819	-0.968593	0.494888	1	1	1672	tags=40%, list=15%, signal=47%	0	0.968593
GOBP_ICOSANOID_SECRETION	12	-0.366943	-0.968517	0.473684	1	1	1776	tags=33%, list=16%, signal=40%	0	0.968517
GOBP_GOLGI_DISASSEMBLY	6	-0.446981	-0.9681	0.502075	1	1	605	tags=33%, list=5%, signal=35%	0	0.9681
GOBP_LENS_DEVELOPMENT_IN_CAMERA_TYPE_EYE	40	-0.268645	-0.967379	0.508046	1	1	2568	tags=38%, list=23%, signal=49%	0	0.967379
GOBP_REGULATION_OF_ESTABLISHMENT_OF_T_CELL_POLARITY	5	-0.46995	-0.96663	0.496718	1	1	346	tags=20%, list=3%, signal=21%	0	0.96663
GOBP_POSITIVE_REGULATION_OF_MONOCYTE_EXTRAVASATION	2	-0.627519	-0.966623	0.554241	1	1	4107	tags=100%, list=37%, signal=159%	0	0.966623
GOBP_EPIGENETIC_PROGRAMING_OF_MALE_PRONUCLEUS	3	-0.565283	-0.966392	0.57551	1	1	1862	tags=67%, list=17%, signal=80%	0	0.966392
GOBP_DENDRITIC_TRANSPORT	10	-0.375716	-0.966081	0.49499	1	1	483	tags=20%, list=4%, signal=21%	0	0.966081
GOBP_CHRONIC_INFLAMMATORY_RESPONSE	6	-0.451947	-0.96586	0.5	1	1	67	tags=17%, list=1%, signal=17%	0	0.96586
GOBP_ERK1_AND_ERK2_CASCADE	153	-0.204344	-0.96539	0.540845	1	1	1846	tags=21%, list=17%, signal=25%	0	0.96539
GOBP_SIGNAL_TRANSDUCTION_IN_RESPONSE_TO_DNA_DAMAGE	167	-0.203879	-0.965343	0.554348	1	1	1934	tags=23%, list=18%, signal=27%	0	0.965343
GOBP_METANEPHRIC_PROXIMAL_TUBULE_DEVELOPMENT	3	-0.556916	-0.96528	0.538462	1	1	3338	tags=67%, list=30%, signal=96%	0	0.96528
GOBP_ORGANELLE_FISSION	382	-0.183303	-0.964518	0.561688	1	1	3030	tags=31%, list=27%, signal=41%	0	0.964518
GOBP_RESPONSE_TO_HYDROXYUREA	10	-0.378158	-0.963887	0.502193	1	1	1057	tags=30%, list=10%, signal=33%	0	0.963887
GOBP_REGULATION_OF_MICROTUBULE_CYTOSKELETON_ORGANIZATION	129	-0.207818	-0.963637	0.570406	1	1	2067	tags=24%, list=19%, signal=29%	0	0.963637
GOBP_CEREBELLAR_CORTEX_MORPHOGENESIS	20	-0.307233	-0.963622	0.503131	1	1	147	tags=10%, list=1%, signal=10%	0	0.963622
GOBP_REGULATION_OF_CILIUM_MOVEMENT	9	-0.399326	-0.963378	0.47619	1	1	2604	tags=33%, list=24%, signal=44%	0	0.963378
GOBP_ENDODERM_DEVELOPMENT	43	-0.257085	-0.963347	0.514477	1	1	3517	tags=47%, list=32%, signal=68%	0	0.963347
GOBP_STRIATED_MUSCLE_CELL_PROLIFERATION	40	-0.260694	-0.963163	0.510204	1	1	1434	tags=25%, list=13%, signal=29%	0	0.963163
GOBP_LEUKOTRIENE_BIOSYNTHETIC_PROCESS	7	-0.438921	-0.962814	0.516667	1	1	2108	tags=29%, list=19%, signal=35%	0	0.962814
GOBP_APOPTOTIC_PROCESS_INVOLVED_IN_DEVELOPMENT	21	-0.304706	-0.962621	0.49345	1	1	953	tags=19%, list=9%, signal=21%	0	0.962621
GOBP_OOCYTE_ANTERIOR_POSTERIOR_AXIS_SPECIFICATION	4	-0.503383	-0.962311	0.510638	1	1	1592	tags=50%, list=14%, signal=58%	0	0.962311
GOBP_REGULATION_OF_CALCIUM_ION_TRANSMEMBRANE_TRANSPORT	83	-0.227018	-0.961736	0.512019	1	1	953	tags=14%, list=9%, signal=16%	0	0.961736
GOBP_ACTIVATION_OF_PROTEIN_KINASE_C_ACTIVITY	3	-0.555079	-0.961647	0.54054	1	1	2061	tags=67%, list=19%, signal=82%	0	0.961647
GOBP_REGULATION_OF_MICROTUBULE_BASED_PROCESS	186	-0.20238	-0.960855	0.584795	1	1	2067	tags=22%, list=19%, signal=27%	0	0.960855
GOBP_NEGATIVE_REGULATION_OF_CALCIUM_ION_IMPORT	8	-0.404279	-0.960437	0.52449	1	1	2468	tags=25%, list=22%, signal=32%	0	0.960437
GOBP_POSITIVE_REGULATION_OF_REGULATORY_T_CELL_DIFFERENTIATION	13	-0.349047	-0.960264	0.487059	1	1	220	tags=15%, list=2%, signal=16%	0	0.960264
GOBP_REGULATION_OF_MACROPHAGE_PROLIFERATION	3	-0.545547	-0.960238	0.541841	1	1	786	tags=33%, list=7%, signal=36%	0	0.960238
GOBP_PHOSPHOLIPASE_C_ACTIVATING_DOPAMINE_RECEPTOR_SIGNALING_PATHWAY	3	-0.554779	-0.959888	0.559289	1	1	4909	tags=100%, list=45%, signal=180%	0	0.959888
GOBP_PROTEIN_LOCALIZATION_TO_CHROMOSOME_CENTROMERIC_REGION	33	-0.27583	-0.959879	0.487179	1	1	1089	tags=18%, list=10%, signal=20%	0	0.959879
GOBP_BODY_MORPHOGENESIS	30	-0.278386	-0.959873	0.508696	1	1	561	tags=13%, list=5%, signal=14%	0	0.959873
GOBP_ATRIOVENTRICULAR_CANAL_DEVELOPMENT	5	-0.475536	-0.959353	0.502183	1	1	76	tags=20%, list=1%, signal=20%	0	0.959353
GOBP_SENSORY_ORGAN_MORPHOGENESIS	104	-0.219592	-0.959353	0.564644	1	1	3364	tags=43%, list=31%, signal=62%	0	0.959353
GOBP_GALACTOLIPID_METABOLIC_PROCESS	5	-0.485725	-0.958985	0.506148	1	1	1267	tags=40%, list=11%, signal=45%	0	0.958985
GOBP_SERINE_FAMILY_AMINO_ACID_METABOLIC_PROCESS	22	-0.302476	-0.958881	0.495798	1	1	1074	tags=23%, list=10%, signal=25%	0	0.958881
GOBP_GLUCOCORTICOID_SECRETION	6	-0.442817	-0.958586	0.492986	1	1	76	tags=17%, list=1%, signal=17%	0	0.958586
GOBP_POSITIVE_REGULATION_OF_INTRACELLULAR_TRANSPORT	108	-0.223224	-0.958558	0.533149	1	1	2482	tags=29%, list=23%, signal=37%	0	0.958558
GOBP_SODIUM_DEPENDENT_PHOSPHATE_TRANSPORT	4	-0.515248	-0.9578	0.534161	1	1	219	tags=25%, list=2%, signal=25%	0	0.9578
GOBP_REGULATION_OF_CALCIUM_ION_IMPORT	21	-0.303208	-0.95764	0.532584	1	1	3637	tags=43%, list=33%, signal=64%	0	0.95764
GOBP_MEMBRANE_PROTEIN_ECTODOMAIN_PROTEOLYSIS	32	-0.273618	-0.957512	0.5	1	1	3534	tags=47%, list=32%, signal=69%	0	0.957512
GOBP_GENOMIC_IMPRINTING	14	-0.341525	-0.957219	0.514706	1	1	1906	tags=29%, list=17%, signal=35%	0	0.957219
GOBP_G_PROTEIN_COUPLED_GLUTAMATE_RECEPTOR_SIGNALING_PATHWAY	3	-0.561367	-0.957179	0.56998	1	1	684	tags=33%, list=6%, signal=36%	0	0.957179
GOBP_POSITIVE_REGULATION_OF_TUMOR_NECROSIS_FACTOR_SUPERFAMILY_CYTOKINE_PRODUCTION	63	-0.236783	-0.957167	0.510638	1	1	1994	tags=21%, list=18%, signal=25%	0	0.957167
GOBP_MUSCLE_CELL_DEVELOPMENT	97	-0.2198	-0.957023	0.5533	1	1	1389	tags=14%, list=13%, signal=16%	0	0.957023
GOBP_DERMATAN_SULFATE_PROTEOGLYCAN_METABOLIC_PROCESS	9	-0.399105	-0.956985	0.490323	1	1	2998	tags=44%, list=27%, signal=61%	0	0.956985
GOBP_POSITIVE_REGULATION_OF_MACROPHAGE_ACTIVATION	7	-0.433455	-0.956388	0.516461	1	1	2476	tags=57%, list=22%, signal=74%	0	0.956388
GOBP_POSITIVE_REGULATION_OF_ACTIVIN_RECEPTOR_SIGNALING_PATHWAY	5	-0.465216	-0.956062	0.510417	1	1	256	tags=20%, list=2%, signal=20%	0	0.956062
GOBP_REGULATION_OF_SKELETAL_MUSCLE_CELL_DIFFERENTIATION	13	-0.346465	-0.955139	0.524109	1	1	2691	tags=38%, list=24%, signal=51%	0	0.955139
GOBP_POSITIVE_REGULATION_OF_TOLL_LIKE_RECEPTOR_7_SIGNALING_PATHWAY	3	-0.556068	-0.955072	0.554	1	1	2929	tags=67%, list=27%, signal=91%	0	0.955072
GOBP_POSITIVE_REGULATION_OF_AUTOPHAGY_OF_MITOCHONDRION	16	-0.331357	-0.954656	0.503356	1	1	1333	tags=31%, list=12%, signal=35%	0	0.954656
GOBP_NEGATIVE_REGULATION_OF_LYMPHOCYTE_APOPTOTIC_PROCESS	23	-0.303796	-0.954336	0.514223	1	1	3237	tags=43%, list=29%, signal=61%	0	0.954336
GOBP_REGULATION_OF_PLASMA_MEMBRANE_REPAIR	5	-0.46715	-0.954311	0.530242	1	1	1622	tags=40%, list=15%, signal=47%	0	0.954311
GOBP_NEGATIVE_REGULATION_OF_IRE1_MEDIATED_UNFOLDED_PROTEIN_RESPONSE	5	-0.463865	-0.95418	0.518219	1	1	3122	tags=60%, list=28%, signal=84%	0	0.95418
GOBP_INTERLEUKIN_10_PRODUCTION	30	-0.285397	-0.95416	0.526432	1	1	2123	tags=30%, list=19%, signal=37%	0	0.95416
GOBP_NAD_BIOSYNTHESIS_VIA_NICOTINAMIDE_RIBOSIDE_SALVAGE_PATHWAY	7	-0.416571	-0.953737	0.503984	1	1	1763	tags=29%, list=16%, signal=34%	0	0.953737
GOBP_REGULATION_OF_CARDIAC_MUSCLE_ADAPTATION	5	-0.464338	-0.953732	0.529897	1	1	2468	tags=40%, list=22%, signal=52%	0	0.953732
GOBP_EPITHELIAL_CELL_APOPTOTIC_PROCESS	81	-0.230724	-0.952702	0.548009	1	1	2287	tags=27%, list=21%, signal=34%	0	0.952702
GOBP_NUCLEOSOME_ORGANIZATION	97	-0.222711	-0.952413	0.546366	1	1	1292	tags=16%, list=12%, signal=19%	0	0.952413
GOBP_INNER_EAR_RECEPTOR_CELL_DEVELOPMENT	26	-0.29282	-0.952156	0.542923	1	1	3834	tags=50%, list=35%, signal=76%	0	0.952156
GOBP_MEIOSIS_I_CELL_CYCLE_PROCESS	88	-0.222557	-0.951984	0.569975	1	1	3019	tags=33%, list=27%, signal=45%	0	0.951984
GOBP_HISTONE_MRNA_CATABOLIC_PROCESS	15	-0.334111	-0.951789	0.513699	1	1	2619	tags=53%, list=24%, signal=70%	0	0.951789
GOBP_PROSTANOID_METABOLIC_PROCESS	30	-0.275902	-0.951748	0.519016	1	1	2352	tags=37%, list=21%, signal=46%	0	0.951748
GOBP_BRAINSTEM_DEVELOPMENT	4	-0.504387	-0.950537	0.542	1	1	3298	tags=50%, list=30%, signal=71%	0	0.950537
GOBP_NEGATIVE_REGULATION_OF_PLASMA_MEMBRANE_BOUNDED_CELL_PROJECTION_ASSEMBLY	26	-0.28896	-0.950428	0.512472	1	1	2941	tags=46%, list=27%, signal=63%	0	0.950428
GOBP_REGULATION_OF_CELLULAR_RESPONSE_TO_VASCULAR_ENDOTHELIAL_GROWTH_FACTOR_STIMULUS	14	-0.337721	-0.950404	0.514412	1	1	3143	tags=43%, list=29%, signal=60%	0	0.950404
GOBP_POSITIVE_REGULATION_OF_NON_CANONICAL_WNT_SIGNALING_PATHWAY	7	-0.416864	-0.950351	0.521645	1	1	1430	tags=29%, list=13%, signal=33%	0	0.950351
GOBP_DEOXYRIBONUCLEOTIDE_METABOLIC_PROCESS	35	-0.270849	-0.950079	0.533632	1	1	1144	tags=14%, list=10%, signal=16%	0	0.950079
GOBP_CEREBELLAR_CORTEX_DEVELOPMENT	32	-0.271228	-0.95001	0.534447	1	1	455	tags=13%, list=4%, signal=13%	0	0.95001
GOBP_TELOMERE_ORGANIZATION	171	-0.198343	-0.949449	0.633803	1	1	3093	tags=37%, list=28%, signal=51%	0	0.949449
GOBP_REGULATION_OF_TRANSLATIONAL_INITIATION_BY_EIF2_ALPHA_PHOSPHORYLATION	12	-0.353916	-0.948858	0.513393	1	1	1335	tags=25%, list=12%, signal=28%	0	0.948858
GOBP_TELOMERIC_D_LOOP_DISASSEMBLY	8	-0.405646	-0.948768	0.524625	1	1	297	tags=13%, list=3%, signal=13%	0	0.948768
GOBP_TRANSCRIPTION_BY_RNA_POLYMERASE_III	58	-0.237947	-0.948401	0.518248	1	1	2438	tags=33%, list=22%, signal=42%	0	0.948401
GOBP_POSITIVE_REGULATION_OF_RNA_EXPORT_FROM_NUCLEUS	5	-0.469767	-0.948371	0.529058	1	1	2383	tags=40%, list=22%, signal=51%	0	0.948371
GOBP_RESPONSE_TO_PURINE_CONTAINING_COMPOUND	76	-0.228765	-0.948067	0.555556	1	1	1863	tags=20%, list=17%, signal=24%	0	0.948067
GOBP_POSITIVE_REGULATION_OF_ATP_DEPENDENT_ACTIVITY	30	-0.281286	-0.948015	0.550351	1	1	659	tags=17%, list=6%, signal=18%	0	0.948015
GOBP_REGULATION_OF_RIBONUCLEASE_ACTIVITY	5	-0.478386	-0.947562	0.541247	1	1	877	tags=40%, list=8%, signal=43%	0	0.947562
GOBP_NEGATIVE_REGULATION_OF_CARDIAC_MUSCLE_ADAPTATION	3	-0.545091	-0.947472	0.60334	1	1	1454	tags=33%, list=13%, signal=38%	0	0.947472
GOBP_POSITIVE_REGULATION_OF_THYROID_HORMONE_GENERATION	2	-0.611758	-0.94742	0.587771	1	1	441	tags=50%, list=4%, signal=52%	0	0.94742
GOBP_PEPTIDYL_LYSINE_DEACETYLATION	5	-0.472696	-0.947401	0.559917	1	1	1832	tags=40%, list=17%, signal=48%	0	0.947401
GOBP_EPIGENETIC_PROGRAMMING_OF_GENE_EXPRESSION	24	-0.291287	-0.946924	0.542299	1	1	2335	tags=29%, list=21%, signal=37%	0	0.946924
GOBP_POSITIVE_REGULATION_OF_NATURAL_KILLER_CELL_ACTIVATION	15	-0.325878	-0.946724	0.531183	1	1	1754	tags=33%, list=16%, signal=40%	0	0.946724
GOBP_REGULATION_OF_CYTOPLASMIC_TRANSLATIONAL_INITIATION	8	-0.401865	-0.946634	0.531959	1	1	1473	tags=38%, list=13%, signal=43%	0	0.946634
GOBP_SEROTONIN_TRANSPORT	6	-0.44842	-0.946523	0.523404	1	1	3637	tags=50%, list=33%, signal=75%	0	0.946523
GOBP_DIACYLGLYCEROL_BIOSYNTHETIC_PROCESS	5	-0.475289	-0.946452	0.544513	1	1	155	tags=20%, list=1%, signal=20%	0	0.946452
GOBP_BASEMENT_MEMBRANE_ORGANIZATION	18	-0.318779	-0.946328	0.525727	1	1	4246	tags=50%, list=39%, signal=81%	0	0.946328
GOBP_REGULATION_OF_MONOATOMIC_ION_TRANSMEMBRANE_TRANSPORT	162	-0.201712	-0.946061	0.580563	1	1	3170	tags=35%, list=29%, signal=48%	0	0.946061
GOBP_NEGATIVE_REGULATION_OF_FATTY_ACID_BIOSYNTHETIC_PROCESS	13	-0.349035	-0.945643	0.490022	1	1	1635	tags=38%, list=15%, signal=45%	0	0.945643
GOBP_DCMP_CATABOLIC_PROCESS	2	-0.608187	-0.944878	0.613682	1	1	4320	tags=100%, list=39%, signal=164%	0	0.944878
GOBP_REGULATION_OF_HOMOPHILIC_CELL_ADHESION	2	-0.619614	-0.94485	0.577551	1	1	3614	tags=50%, list=33%, signal=74%	0	0.94485
GOBP_AMINO_ACID_ACTIVATION	44	-0.253883	-0.944782	0.545667	1	1	1742	tags=27%, list=16%, signal=32%	0	0.944782
GOBP_NEGATIVE_REGULATION_OF_NEURON_PROJECTION_DEVELOPMENT	67	-0.2367	-0.944542	0.542714	1	1	3585	tags=40%, list=33%, signal=59%	0	0.944542
GOBP_NEGATIVE_REGULATION_OF_NEURON_DIFFERENTIATION	34	-0.268283	-0.944452	0.520286	1	1	1686	tags=24%, list=15%, signal=28%	0	0.944452
GOBP_METENCEPHALON_DEVELOPMENT	65	-0.22972	-0.944261	0.541262	1	1	1806	tags=22%, list=16%, signal=26%	0	0.944261
GOBP_NUCLEAR_MEMBRANE_ORGANIZATION	45	-0.252596	-0.943826	0.565632	1	1	2403	tags=29%, list=22%, signal=37%	0	0.943826
GOBP_DENTATE_GYRUS_DEVELOPMENT	13	-0.350009	-0.943256	0.552511	1	1	595	tags=15%, list=5%, signal=16%	0	0.943256
GOBP_MITOTIC_DNA_INTEGRITY_CHECKPOINT_SIGNALING	79	-0.226077	-0.942836	0.564433	1	1	2652	tags=30%, list=24%, signal=40%	0	0.942836
GOBP_INNER_CELL_MASS_CELL_DIFFERENTIATION	5	-0.462026	-0.942623	0.521277	1	1	3014	tags=60%, list=27%, signal=83%	0	0.942623
GOBP_POSITIVE_REGULATION_OF_CELL_ACTIVATION	218	-0.191227	-0.942163	0.665635	1	1	1852	tags=20%, list=17%, signal=24%	0	0.942163
GOBP_PIGMENT_METABOLIC_PROCESS	52	-0.24029	-0.941319	0.55314	1	1	1978	tags=25%, list=18%, signal=30%	0	0.941319
GOBP_FILOPODIUM_ASSEMBLY	40	-0.255524	-0.941222	0.564165	1	1	2716	tags=33%, list=25%, signal=43%	0	0.941222
GOBP_DNA_REPLICATION_INITIATION	36	-0.260768	-0.941147	0.536585	1	1	1774	tags=25%, list=16%, signal=30%	0	0.941147
GOBP_REGULATION_OF_TOLL_LIKE_RECEPTOR_7_SIGNALING_PATHWAY	3	-0.556068	-0.940754	0.591102	1	1	2929	tags=67%, list=27%, signal=91%	0	0.940754
GOBP_GLYCOPROTEIN_CATABOLIC_PROCESS	25	-0.28526	-0.940541	0.550885	1	1	1899	tags=28%, list=17%, signal=34%	0	0.940541
GOBP_REGULATION_OF_IRON_ION_TRANSMEMBRANE_TRANSPORT	3	-0.543894	-0.940046	0.582661	1	1	1639	tags=33%, list=15%, signal=39%	0	0.940046
GOBP_POSITIVE_REGULATION_OF_NATURAL_KILLER_CELL_MEDIATED_IMMUNE_RESPONSE_TO_TUMOR_CELL	3	-0.542798	-0.940046	0.583333	1	1	5041	tags=100%, list=46%, signal=184%	0	0.940046
GOBP_REGULATION_OF_PEPTIDYL_LYSINE_ACETYLATION	7	-0.415718	-0.939989	0.530271	1	1	1004	tags=29%, list=9%, signal=31%	0	0.939989
GOBP_NEGATIVE_REGULATION_OF_CENTRIOLE_REPLICATION	7	-0.415453	-0.93975	0.524109	1	1	2645	tags=29%, list=24%, signal=38%	0	0.93975
GOBP_FOLIC_ACID_METABOLIC_PROCESS	14	-0.336018	-0.939389	0.519313	1	1	721	tags=21%, list=7%, signal=23%	0	0.939389
GOBP_REGULATION_OF_MITOTIC_NUCLEAR_DIVISION	96	-0.218375	-0.939032	0.599483	1	1	1641	tags=19%, list=15%, signal=22%	0	0.939032
GOBP_NEGATIVE_REGULATION_OF_LENS_FIBER_CELL_DIFFERENTIATION	3	-0.540768	-0.938845	0.575258	1	1	3629	tags=67%, list=33%, signal=99%	0	0.938845
GOBP_REGULATION_OF_MONOOXYGENASE_ACTIVITY	21	-0.300997	-0.938244	0.532751	1	1	1714	tags=24%, list=16%, signal=28%	0	0.938244
GOBP_NEUROTRANSMITTER_RECEPTOR_LOCALIZATION_TO_POSTSYNAPTIC_SPECIALIZATION_MEMBRANE	11	-0.356741	-0.93822	0.510917	1	1	3539	tags=55%, list=32%, signal=80%	0	0.93822
GOBP_DETERMINATION_OF_DIGESTIVE_TRACT_LEFT_RIGHT_ASYMMETRY	2	-0.613451	-0.938074	0.605469	1	1	4262	tags=100%, list=39%, signal=163%	0	0.938074
GOBP_ASPARAGINE_METABOLIC_PROCESS	5	-0.469702	-0.93799	0.563786	1	1	219	tags=20%, list=2%, signal=20%	0	0.93799
GOBP_REGULATION_OF_REGULATORY_NCRNA_PROCESSING	15	-0.3299	-0.937265	0.531646	1	1	1277	tags=27%, list=12%, signal=30%	0	0.937265
GOBP_DOPAMINE_BIOSYNTHETIC_PROCESS	6	-0.43192	-0.937176	0.531915	1	1	4263	tags=67%, list=39%, signal=109%	0	0.937176
GOBP_CDP_CHOLINE_PATHWAY	5	-0.458299	-0.937165	0.547521	1	1	938	tags=40%, list=9%, signal=44%	0	0.937165
GOBP_HEME_A_METABOLIC_PROCESS	10	-0.370808	-0.936955	0.534483	1	1	2414	tags=50%, list=22%, signal=64%	0	0.936955
GOBP_NEGATIVE_REGULATION_OF_T_CELL_APOPTOTIC_PROCESS	13	-0.351075	-0.936551	0.526316	1	1	2322	tags=31%, list=21%, signal=39%	0	0.936551
GOBP_NEGATIVE_REGULATION_OF_MEGAKARYOCYTE_DIFFERENTIATION	12	-0.357084	-0.936329	0.513333	1	1	1134	tags=17%, list=10%, signal=19%	0	0.936329
GOBP_RESPONSE_TO_GRAVITY	3	-0.549946	-0.936162	0.590099	1	1	1689	tags=67%, list=15%, signal=79%	0	0.936162
GOBP_REGULATION_OF_ESTABLISHMENT_OF_PLANAR_POLARITY	8	-0.392764	-0.935896	0.533917	1	1	2819	tags=63%, list=26%, signal=84%	0	0.935896
GOBP_REGULATION_OF_NUCLEOTIDE_CATABOLIC_PROCESS	34	-0.264162	-0.935734	0.556291	1	1	3038	tags=47%, list=28%, signal=65%	0	0.935734
GOBP_SUPEROXIDE_METABOLIC_PROCESS	35	-0.261041	-0.935534	0.562791	1	1	1740	tags=20%, list=16%, signal=24%	0	0.935534
GOBP_REGULATION_OF_THYROID_HORMONE_GENERATION	2	-0.611758	-0.935016	0.617409	1	1	441	tags=50%, list=4%, signal=52%	0	0.935016
GOBP_CYTOKINE_PRODUCTION_INVOLVED_IN_INFLAMMATORY_RESPONSE	32	-0.272488	-0.935013	0.550691	1	1	2553	tags=28%, list=23%, signal=36%	0	0.935013
GOBP_REGULATION_OF_CELL_CYCLE_G2_M_PHASE_TRANSITION	101	-0.210407	-0.934624	0.599034	1	1	2727	tags=29%, list=25%, signal=38%	0	0.934624
GOBP_UMP_CATABOLIC_PROCESS	2	-0.608187	-0.934451	0.604124	1	1	4320	tags=100%, list=39%, signal=164%	0	0.934451
GOBP_POSITIVE_REGULATION_OF_G_PROTEIN_COUPLED_RECEPTOR_SIGNALING_PATHWAY	10	-0.364986	-0.934353	0.529412	1	1	3756	tags=50%, list=34%, signal=76%	0	0.934353
GOBP_INTRACILIARY_TRANSPORT_INVOLVED_IN_CILIUM_ASSEMBLY	7	-0.416743	-0.933847	0.532258	1	1	866	tags=29%, list=8%, signal=31%	0	0.933847
GOBP_TRNA_5_LEADER_REMOVAL	13	-0.34112	-0.933654	0.530702	1	1	1423	tags=31%, list=13%, signal=35%	0	0.933654
GOBP_WNT_SIGNALING_PATHWAY_PLANAR_CELL_POLARITY_PATHWAY	26	-0.277428	-0.933652	0.548117	1	1	2602	tags=31%, list=24%, signal=40%	0	0.933652
GOBP_HOMOLOGOUS_RECOMBINATION	52	-0.244396	-0.933348	0.597561	1	1	2727	tags=31%, list=25%, signal=41%	0	0.933348
GOBP_ORGAN_GROWTH	80	-0.224318	-0.932967	0.558025	1	1	2785	tags=31%, list=25%, signal=42%	0	0.932967
GOBP_NEURON_PROJECTION_ARBORIZATION	16	-0.336303	-0.932766	0.531453	1	1	2950	tags=44%, list=27%, signal=60%	0	0.932766
GOBP_POSITIVE_REGULATION_OF_AMYLOID_BETA_CLEARANCE	4	-0.501924	-0.93263	0.561181	1	1	3989	tags=50%, list=36%, signal=78%	0	0.93263
GOBP_REGULATION_OF_MEMBRANE_REPOLARIZATION_DURING_CARDIAC_MUSCLE_CELL_ACTION_POTENTIAL	3	-0.543342	-0.932215	0.596112	1	1	5035	tags=100%, list=46%, signal=184%	0	0.932215
GOBP_NEGATIVE_REGULATION_OF_BROWN_FAT_CELL_DIFFERENTIATION	2	-0.601546	-0.93217	0.6	1	1	737	tags=50%, list=7%, signal=54%	0	0.93217
GOBP_TERMINAL_BUTTON_ORGANIZATION	4	-0.491499	-0.931749	0.551363	1	1	775	tags=25%, list=7%, signal=27%	0	0.931749
GOBP_REGULATION_OF_NUCLEAR_DIVISION	108	-0.209973	-0.931469	0.630923	1	1	2848	tags=31%, list=26%, signal=42%	0	0.931469
GOBP_PROTEIN_RNA_COMPLEX_DISASSEMBLY	10	-0.372635	-0.931115	0.542117	1	1	1636	tags=30%, list=15%, signal=35%	0	0.931115
GOBP_POSITIVE_REGULATION_OF_LONG_TERM_SYNAPTIC_DEPRESSION	2	-0.603938	-0.931099	0.60757	1	1	2964	tags=50%, list=27%, signal=68%	0	0.931099
GOBP_T_CELL_PROLIFERATION	125	-0.207841	-0.930691	0.626316	1	1	2322	tags=26%, list=21%, signal=32%	0	0.930691
GOBP_LIVER_REGENERATION	20	-0.302022	-0.930602	0.549774	1	1	1799	tags=30%, list=16%, signal=36%	0	0.930602
GOBP_N_GLYCAN_PROCESSING	12	-0.350174	-0.930245	0.546219	1	1	3252	tags=50%, list=30%, signal=71%	0	0.930245
GOBP_GLUTAMATE_SECRETION	10	-0.366951	-0.930162	0.545455	1	1	3759	tags=80%, list=34%, signal=121%	0	0.930162
GOBP_PROTEIN_POLYUFMYLATION	5	-0.453278	-0.929936	0.551308	1	1	1262	tags=40%, list=11%, signal=45%	0	0.929936
GOBP_PROSTANOID_BIOSYNTHETIC_PROCESS	16	-0.312734	-0.929488	0.54195	1	1	2200	tags=44%, list=20%, signal=55%	0	0.929488
GOBP_POSITIVE_REGULATION_OF_MYELOID_LEUKOCYTE_DIFFERENTIATION	38	-0.256234	-0.928855	0.550971	1	1	3710	tags=50%, list=34%, signal=75%	0	0.928855
GOBP_POSITIVE_REGULATION_OF_NUCLEOBASE_CONTAINING_COMPOUND_TRANSPORT	5	-0.469767	-0.928252	0.561181	1	1	2383	tags=40%, list=22%, signal=51%	0	0.928252
GOBP_REGULATION_OF_CILIUM_BEAT_FREQUENCY_INVOLVED_IN_CILIARY_MOTILITY	5	-0.45056	-0.927822	0.543933	1	1	369	tags=20%, list=3%, signal=21%	0	0.927822
GOBP_EPITHELIAL_TUBE_BRANCHING_INVOLVED_IN_LUNG_MORPHOGENESIS	10	-0.372933	-0.927691	0.547368	1	1	3636	tags=70%, list=33%, signal=104%	0	0.927691
GOBP_SUBTELOMERIC_HETEROCHROMATIN_FORMATION	9	-0.38842	-0.927598	0.546638	1	1	2503	tags=56%, list=23%, signal=72%	0	0.927598
GOBP_BRANCHING_INVOLVED_IN_SALIVARY_GLAND_MORPHOGENESIS	7	-0.406562	-0.927439	0.570213	1	1	3371	tags=43%, list=31%, signal=62%	0	0.927439
GOBP_TRUNK_SEGMENTATION	2	-0.599441	-0.927167	0.634615	1	1	1834	tags=50%, list=17%, signal=60%	0	0.927167
GOBP_REGULATION_OF_WNT_PROTEIN_SECRETION	2	-0.614217	-0.927145	0.616016	1	1	3658	tags=50%, list=33%, signal=75%	0	0.927145
GOBP_REGULATION_OF_PROTEIN_EXPORT_FROM_NUCLEUS	31	-0.272002	-0.926969	0.572985	1	1	2674	tags=42%, list=24%, signal=55%	0	0.926969
GOBP_ASTROCYTE_DIFFERENTIATION	44	-0.247836	-0.926769	0.597647	1	1	1711	tags=20%, list=16%, signal=24%	0	0.926769
GOBP_GAMMA_AMINOBUTYRIC_ACID_METABOLIC_PROCESS	5	-0.456138	-0.9266	0.562376	1	1	1782	tags=40%, list=16%, signal=48%	0	0.9266
GOBP_CELL_SURFACE_RECEPTOR_SIGNALING_PATHWAY_INVOLVED_IN_HEART_DEVELOPMENT	4	-0.496827	-0.92535	0.583019	1	1	260	tags=25%, list=2%, signal=26%	0	0.92535
GOBP_NEGATIVE_REGULATION_OF_REGULATORY_T_CELL_DIFFERENTIATION	2	-0.616883	-0.925219	0.633803	1	1	3535	tags=50%, list=32%, signal=74%	0	0.925219
GOBP_PSEUDOPODIUM_ORGANIZATION	9	-0.368995	-0.925081	0.523517	1	1	2254	tags=33%, list=20%, signal=42%	0	0.925081
GOBP_VAGINA_DEVELOPMENT	4	-0.488712	-0.924905	0.567073	1	1	2927	tags=50%, list=27%, signal=68%	0	0.924905
GOBP_LONG_TERM_SYNAPTIC_POTENTIATION	39	-0.249249	-0.924666	0.58134	1	1	3532	tags=51%, list=32%, signal=75%	0	0.924666
GOBP_MONOATOMIC_ION_TRANSMEMBRANE_TRANSPORT	464	-0.174237	-0.924609	0.783505	1	1	2659	tags=26%, list=24%, signal=33%	0	0.924609
GOBP_REGULATION_OF_CELL_MIGRATION_INVOLVED_IN_SPROUTING_ANGIOGENESIS	21	-0.299524	-0.923772	0.569536	1	1	1483	tags=19%, list=13%, signal=22%	0	0.923772
GOBP_REGULATION_OF_SKELETAL_MUSCLE_TISSUE_DEVELOPMENT	11	-0.356214	-0.923754	0.54088	1	1	1725	tags=36%, list=16%, signal=43%	0	0.923754
GOBP_NEUTROPHIL_DIFFERENTIATION	10	-0.363412	-0.923683	0.552521	1	1	769	tags=30%, list=7%, signal=32%	0	0.923683
GOBP_PHENOL_CONTAINING_COMPOUND_BIOSYNTHETIC_PROCESS	22	-0.293941	-0.923515	0.554371	1	1	1711	tags=23%, list=16%, signal=27%	0	0.923515
GOBP_CELL_SUBSTRATE_JUNCTION_DISASSEMBLY	7	-0.400402	-0.922451	0.551867	1	1	3196	tags=71%, list=29%, signal=101%	0	0.922451
GOBP_SOMATIC_DIVERSIFICATION_OF_IMMUNOGLOBULINS	54	-0.235426	-0.921887	0.571776	1	1	1687	tags=22%, list=15%, signal=26%	0	0.921887
GOBP_EXTERNAL_ENCAPSULATING_STRUCTURE_ORGANIZATION	130	-0.200696	-0.92159	0.658098	1	1	2099	tags=21%, list=19%, signal=25%	0	0.92159
GOBP_POSITIVE_REGULATION_OF_POTASSIUM_ION_TRANSPORT	15	-0.320967	-0.92154	0.568182	1	1	3368	tags=40%, list=31%, signal=58%	0	0.92154
GOBP_ANGIOGENESIS_INVOLVED_IN_CORONARY_VASCULAR_MORPHOGENESIS	2	-0.604083	-0.92148	0.633466	1	1	1386	tags=50%, list=13%, signal=57%	0	0.92148
GOBP_POSITIVE_REGULATION_OF_RELEASE_OF_SEQUESTERED_CALCIUM_ION_INTO_CYTOSOL	19	-0.299667	-0.921208	0.542798	1	1	953	tags=21%, list=9%, signal=23%	0	0.921208
GOBP_REGULATION_OF_FATTY_ACID_TRANSPORT	15	-0.320651	-0.920963	0.568129	1	1	2848	tags=53%, list=26%, signal=72%	0	0.920963
GOBP_PTERIDINE_CONTAINING_COMPOUND_BIOSYNTHETIC_PROCESS	14	-0.33778	-0.920485	0.581655	1	1	3298	tags=50%, list=30%, signal=71%	0	0.920485
GOBP_ESTROGEN_METABOLIC_PROCESS	14	-0.335049	-0.920419	0.557018	1	1	3375	tags=57%, list=31%, signal=82%	0	0.920419
GOBP_RESPONSE_TO_CALCIUM_ION	74	-0.221032	-0.919965	0.635104	1	1	1082	tags=15%, list=10%, signal=16%	0	0.919965
GOBP_AMINO_ACID_TRANSPORT	76	-0.222732	-0.919873	0.614815	1	1	2001	tags=21%, list=18%, signal=26%	0	0.919873
GOBP_MEIOTIC_CELL_CYCLE_PROCESS	137	-0.20016	-0.919721	0.640827	1	1	2952	tags=32%, list=27%, signal=43%	0	0.919721
GOBP_L_AMINO_ACID_TRANSPORT	50	-0.2383	-0.919521	0.614251	1	1	2001	tags=22%, list=18%, signal=27%	0	0.919521
GOBP_BLEB_ASSEMBLY	6	-0.42279	-0.919272	0.557235	1	1	989	tags=33%, list=9%, signal=37%	0	0.919272
GOBP_COLLATERAL_SPROUTING_IN_ABSENCE_OF_INJURY	2	-0.592618	-0.918732	0.618952	1	1	2192	tags=50%, list=20%, signal=62%	0	0.918732
GOBP_REGULATION_OF_VESICLE_SIZE	19	-0.306649	-0.918648	0.5803	1	1	1387	tags=21%, list=13%, signal=24%	0	0.918648
GOBP_NEURONAL_ION_CHANNEL_CLUSTERING	6	-0.424962	-0.918648	0.535714	1	1	795	tags=33%, list=7%, signal=36%	0	0.918648
GOBP_REPLICATIVE_SENESCENCE	13	-0.340168	-0.918356	0.545035	1	1	33	tags=8%, list=0%, signal=8%	0	0.918356
GOBP_RNA_CAPPING	15	-0.322471	-0.917866	0.550107	1	1	2825	tags=53%, list=26%, signal=72%	0	0.917866
GOBP_OOCYTE_CONSTRUCTION	5	-0.449144	-0.917772	0.59332	1	1	1592	tags=40%, list=14%, signal=47%	0	0.917772
GOBP_REGULATION_OF_PROTEIN_UBIQUITINATION	159	-0.199017	-0.917723	0.655977	1	1	2451	tags=26%, list=22%, signal=33%	0	0.917723
GOBP_CONSTITUTIVE_HETEROCHROMATIN_FORMATION	11	-0.362468	-0.917673	0.565315	1	1	2503	tags=45%, list=23%, signal=59%	0	0.917673
GOBP_ASPARTATE_FAMILY_AMINO_ACID_CATABOLIC_PROCESS	7	-0.411862	-0.917638	0.579399	1	1	1895	tags=29%, list=17%, signal=34%	0	0.917638
GOBP_REGULATION_OF_RESPONSE_TO_TUMOR_CELL	11	-0.347016	-0.917495	0.558696	1	1	1262	tags=27%, list=11%, signal=31%	0	0.917495
GOBP_CERAMIDE_BIOSYNTHETIC_PROCESS	49	-0.235783	-0.917435	0.600462	1	1	1274	tags=16%, list=12%, signal=18%	0	0.917435
GOBP_SKELETAL_MUSCLE_CELL_PROLIFERATION	17	-0.31005	-0.917184	0.565678	1	1	1386	tags=29%, list=13%, signal=34%	0	0.917184
GOBP_REGULATION_OF_NITRIC_OXIDE_SYNTHASE_ACTIVITY	13	-0.341538	-0.91711	0.542735	1	1	1454	tags=23%, list=13%, signal=27%	0	0.91711
GOBP_NUCLEUS_ORGANIZATION	127	-0.203787	-0.917101	0.664083	1	1	2423	tags=25%, list=22%, signal=32%	0	0.917101
GOBP_REGULATION_OF_ORGANIC_ACID_TRANSPORT	33	-0.263598	-0.916975	0.585714	1	1	2462	tags=36%, list=22%, signal=47%	0	0.916975
GOBP_REGULATION_OF_CILIUM_DEPENDENT_CELL_MOTILITY	7	-0.408035	-0.916947	0.564378	1	1	369	tags=14%, list=3%, signal=15%	0	0.916947
GOBP_MEMBRANE_DEPOLARIZATION_DURING_AV_NODE_CELL_ACTION_POTENTIAL	2	-0.590113	-0.916512	0.646939	1	1	1421	tags=50%, list=13%, signal=57%	0	0.916512
GOBP_ELASTIN_CATABOLIC_PROCESS	2	-0.590488	-0.916327	0.628866	1	1	4515	tags=100%, list=41%, signal=169%	0	0.916327
GOBP_ANGIOGENESIS_INVOLVED_IN_WOUND_HEALING	16	-0.318743	-0.915963	0.552339	1	1	737	tags=13%, list=7%, signal=13%	0	0.915963
GOBP_NEGATIVE_REGULATION_OF_INTERLEUKIN_2_PRODUCTION	12	-0.337806	-0.915799	0.570281	1	1	2627	tags=33%, list=24%, signal=44%	0	0.915799
GOBP_AV_NODE_CELL_TO_BUNDLE_OF_HIS_CELL_SIGNALING	2	-0.590113	-0.915664	0.631683	1	1	1421	tags=50%, list=13%, signal=57%	0	0.915664
GOBP_GLYCOSPHINGOLIPID_METABOLIC_PROCESS	43	-0.246909	-0.915072	0.590686	1	1	1267	tags=19%, list=11%, signal=21%	0	0.915072
GOBP_CELLULAR_RESPONSE_TO_NUTRIENT	32	-0.25942	-0.914965	0.577273	1	1	1754	tags=31%, list=16%, signal=37%	0	0.914965
GOBP_REGULATION_OF_DNA_TEMPLATED_TRANSCRIPTION_INITIATION	73	-0.221169	-0.913954	0.63747	1	1	1686	tags=21%, list=15%, signal=24%	0	0.913954
GOBP_REGULATION_OF_ENDOCRINE_PROCESS	13	-0.326743	-0.913913	0.555794	1	1	323	tags=15%, list=3%, signal=16%	0	0.913913
GOBP_GLYCOSPHINGOLIPID_BIOSYNTHETIC_PROCESS	23	-0.288241	-0.913459	0.581197	1	1	1267	tags=22%, list=11%, signal=25%	0	0.913459
GOBP_POSITIVE_REGULATION_OF_INTRACELLULAR_PROTEIN_TRANSPORT	74	-0.223114	-0.913356	0.618812	1	1	2305	tags=28%, list=21%, signal=36%	0	0.913356
GOBP_ORGANELLE_LOCALIZATION	475	-0.171309	-0.913107	0.843972	1	1	1732	tags=17%, list=16%, signal=19%	0	0.913107
GOBP_NEGATIVE_REGULATION_OF_GLUCOCORTICOID_METABOLIC_PROCESS	2	-0.597568	-0.912626	0.635983	1	1	4437	tags=100%, list=40%, signal=167%	0	0.912626
GOBP_ENDOPLASMIC_RETICULUM_MEMBRANE_ORGANIZATION	11	-0.351	-0.912581	0.566879	1	1	1755	tags=45%, list=16%, signal=54%	0	0.912581
GOBP_POLYOL_METABOLIC_PROCESS	65	-0.226243	-0.912007	0.60095	1	1	7	tags=3%, list=0%, signal=3%	0	0.912007
GOBP_REPLACEMENT_OSSIFICATION	15	-0.321409	-0.911725	0.582329	1	1	4099	tags=47%, list=37%, signal=74%	0	0.911725
GOBP_SULFUR_COMPOUND_CATABOLIC_PROCESS	33	-0.260514	-0.911716	0.577982	1	1	249	tags=9%, list=2%, signal=9%	0	0.911716
GOBP_CHEMOKINE_C_X_C_MOTIF_LIGAND_2_PRODUCTION	11	-0.349604	-0.911655	0.575693	1	1	1776	tags=27%, list=16%, signal=32%	0	0.911655
GOBP_POSITIVE_REGULATION_OF_T_CELL_MEDIATED_IMMUNE_RESPONSE_TO_TUMOR_CELL	3	-0.528357	-0.911481	0.617587	1	1	1001	tags=33%, list=9%, signal=37%	0	0.911481
GOBP_CHONDROCYTE_DIFFERENTIATION	56	-0.233988	-0.911461	0.6097	1	1	2646	tags=29%, list=24%, signal=37%	0	0.911461
GOBP_REGULATION_OF_GLUCOCORTICOID_METABOLIC_PROCESS	7	-0.4049	-0.911266	0.565923	1	1	4469	tags=71%, list=41%, signal=120%	0	0.911266
GOBP_SNRNA_TRANSCRIPTION_BY_RNA_POLYMERASE_III	9	-0.373456	-0.911263	0.566596	1	1	1507	tags=33%, list=14%, signal=39%	0	0.911263
GOBP_FAT_PAD_DEVELOPMENT	7	-0.411788	-0.911044	0.552462	1	1	673	tags=29%, list=6%, signal=30%	0	0.911044
GOBP_NEGATIVE_REGULATION_OF_TELOMERE_MAINTENANCE_VIA_TELOMERE_LENGTHENING	27	-0.272039	-0.910812	0.586813	1	1	1402	tags=19%, list=13%, signal=21%	0	0.910812
GOBP_TROPHECTODERMAL_CELL_DIFFERENTIATION	12	-0.344869	-0.910244	0.568966	1	1	2463	tags=42%, list=22%, signal=54%	0	0.910244
GOBP_REGULATION_OF_RESPIRATORY_BURST	9	-0.376615	-0.909821	0.56383	1	1	1932	tags=33%, list=18%, signal=40%	0	0.909821
GOBP_INTERFERON_MEDIATED_SIGNALING_PATHWAY	67	-0.224804	-0.909819	0.622222	1	1	1767	tags=21%, list=16%, signal=25%	0	0.909819
GOBP_REGULATION_OF_CORTICOSTEROID_HORMONE_SECRETION	6	-0.421549	-0.909096	0.589958	1	1	76	tags=17%, list=1%, signal=17%	0	0.909096
GOBP_SUBPALLIUM_DEVELOPMENT	13	-0.333203	-0.909011	0.586498	1	1	1109	tags=23%, list=10%, signal=26%	0	0.909011
GOBP_REGULATION_OF_RESPONSE_TO_CYTOKINE_STIMULUS	119	-0.2031	-0.908772	0.676316	1	1	1850	tags=19%, list=17%, signal=23%	0	0.908772
GOBP_ACTIVATION_OF_PROTEIN_KINASE_ACTIVITY	42	-0.247083	-0.908618	0.633867	1	1	2061	tags=29%, list=19%, signal=35%	0	0.908618
GOBP_WOUND_HEALING	238	-0.180101	-0.908587	0.757925	1	1	2539	tags=26%, list=23%, signal=33%	0	0.908587
GOBP_MACROPINOCYTOSIS	8	-0.370953	-0.908253	0.573499	1	1	1981	tags=25%, list=18%, signal=30%	0	0.908253
GOBP_POSITIVE_REGULATION_OF_ERK1_AND_ERK2_CASCADE	81	-0.21794	-0.908167	0.636598	1	1	2061	tags=23%, list=19%, signal=29%	0	0.908167
GOBP_RESPONSE_TO_VASOPRESSIN	4	-0.486151	-0.90777	0.591919	1	1	1519	tags=50%, list=14%, signal=58%	0	0.90777
GOBP_NEUTROPHIL_DEGRANULATION	11	-0.342913	-0.907731	0.569002	1	1	3491	tags=64%, list=32%, signal=93%	0	0.907731
GOBP_REGULATION_OF_NON_CANONICAL_WNT_SIGNALING_PATHWAY	12	-0.340617	-0.907647	0.585987	1	1	1430	tags=25%, list=13%, signal=29%	0	0.907647
GOBP_REGULATION_OF_TOLL_SIGNALING_PATHWAY	4	-0.481028	-0.907485	0.589391	1	1	1029	tags=25%, list=9%, signal=28%	0	0.907485
GOBP_NEGATIVE_REGULATION_OF_PROTEIN_SECRETION	31	-0.26387	-0.907471	0.614155	1	1	3648	tags=52%, list=33%, signal=77%	0	0.907471
GOBP_POLARIZED_EPITHELIAL_CELL_DIFFERENTIATION	21	-0.290375	-0.907459	0.576923	1	1	1610	tags=19%, list=15%, signal=22%	0	0.907459
GOBP_TUMOR_NECROSIS_FACTOR_SUPERFAMILY_CYTOKINE_PRODUCTION	96	-0.209396	-0.907397	0.65404	1	1	2078	tags=22%, list=19%, signal=27%	0	0.907397
GOBP_MEMBRANE_REPOLARIZATION_DURING_VENTRICULAR_CARDIAC_MUSCLE_CELL_ACTION_POTENTIAL	3	-0.528274	-0.907277	0.630137	1	1	5201	tags=100%, list=47%, signal=189%	0	0.907277
GOBP_PIGMENT_GRANULE_LOCALIZATION	17	-0.312527	-0.906961	0.574689	1	1	1052	tags=24%, list=10%, signal=26%	0	0.906961
GOBP_NEGATIVE_REGULATION_OF_INTRACELLULAR_TRANSPORT	36	-0.254857	-0.906888	0.563636	1	1	3658	tags=47%, list=33%, signal=70%	0	0.906888
GOBP_REGULATION_OF_TOLL_LIKE_RECEPTOR_9_SIGNALING_PATHWAY	8	-0.378305	-0.906828	0.569328	1	1	2732	tags=50%, list=25%, signal=66%	0	0.906828
GOBP_PLASMA_MEMBRANE_PHOSPHOLIPID_SCRAMBLING	13	-0.333296	-0.906826	0.575556	1	1	890	tags=23%, list=8%, signal=25%	0	0.906826
GOBP_REGULATION_OF_PEPTIDE_TRANSPORT	97	-0.208648	-0.90672	0.663342	1	1	2648	tags=31%, list=24%, signal=40%	0	0.90672
GOBP_NEGATIVE_REGULATION_OF_STEROID_HORMONE_BIOSYNTHETIC_PROCESS	2	-0.597568	-0.906636	0.67	1	1	4437	tags=100%, list=40%, signal=167%	0	0.906636
GOBP_CD4_POSITIVE_ALPHA_BETA_T_CELL_CYTOKINE_PRODUCTION	9	-0.366423	-0.906402	0.553191	1	1	3307	tags=56%, list=30%, signal=79%	0	0.906402
GOBP_BONE_MATURATION	13	-0.335405	-0.906124	0.591195	1	1	2099	tags=31%, list=19%, signal=38%	0	0.906124
GOBP_REGULATION_OF_ORGANELLE_ASSEMBLY	204	-0.184776	-0.905958	0.733945	1	1	1546	tags=16%, list=14%, signal=18%	0	0.905958
GOBP_VASCULAR_TRANSPORT	40	-0.246291	-0.905865	0.624079	1	1	1653	tags=25%, list=15%, signal=29%	0	0.905865
GOBP_REGULATION_OF_PROTEIN_ACETYLATION	17	-0.310557	-0.905856	0.584551	1	1	1284	tags=24%, list=12%, signal=27%	0	0.905856
GOBP_REGULATION_OF_STEROID_HORMONE_SECRETION	7	-0.403786	-0.90578	0.570281	1	1	76	tags=14%, list=1%, signal=14%	0	0.90578
GOBP_REGULATION_OF_PRESYNAPTIC_MEMBRANE_POTENTIAL	4	-0.477564	-0.905777	0.585624	1	1	3759	tags=75%, list=34%, signal=114%	0	0.905777
GOBP_B_CELL_PROLIFERATION_INVOLVED_IN_IMMUNE_RESPONSE	2	-0.593127	-0.905738	0.65764	1	1	346	tags=50%, list=3%, signal=52%	0	0.905738
GOBP_REGULATION_OF_MEMBRANE_REPOLARIZATION_DURING_VENTRICULAR_CARDIAC_MUSCLE_CELL_ACTION_POTENTIAL	2	-0.588219	-0.905412	0.642259	1	1	4540	tags=100%, list=41%, signal=170%	0	0.905412
GOBP_REGULATION_OF_NUCLEAR_TRANSCRIBED_MRNA_CATABOLIC_PROCESS_NONSENSE_MEDIATED_DECAY	11	-0.351448	-0.905268	0.579957	1	1	1824	tags=36%, list=17%, signal=44%	0	0.905268
GOBP_ANDROGEN_METABOLIC_PROCESS	13	-0.330979	-0.905202	0.587963	1	1	2459	tags=38%, list=22%, signal=49%	0	0.905202
GOBP_SERINE_PHOSPHORYLATION_OF_STAT_PROTEIN	3	-0.523747	-0.905143	0.589322	1	1	2724	tags=67%, list=25%, signal=89%	0	0.905143
GOBP_PROTEIN_POLYUBIQUITINATION	235	-0.183085	-0.904631	0.760684	1	1	2283	tags=23%, list=21%, signal=28%	0	0.904631
GOBP_AXONAL_TRANSPORT	56	-0.233592	-0.903994	0.621027	1	1	2780	tags=32%, list=25%, signal=43%	0	0.903994
GOBP_CELLULAR_HYPEROSMOTIC_RESPONSE	16	-0.320317	-0.903904	0.564045	1	1	2352	tags=31%, list=21%, signal=40%	0	0.903904
GOBP_POSITIVE_REGULATION_OF_MORPHOGENESIS_OF_AN_EPITHELIUM	17	-0.309133	-0.903866	0.597753	1	1	2790	tags=41%, list=25%, signal=55%	0	0.903866
GOBP_REGULATION_OF_INSULIN_SECRETION_INVOLVED_IN_CELLULAR_RESPONSE_TO_GLUCOSE_STIMULUS	30	-0.260337	-0.903638	0.587805	1	1	2612	tags=37%, list=24%, signal=48%	0	0.903638
GOBP_BRANCHING_INVOLVED_IN_LABYRINTHINE_LAYER_MORPHOGENESIS	6	-0.426333	-0.903442	0.589899	1	1	1857	tags=33%, list=17%, signal=40%	0	0.903442
GOBP_ANTIGEN_PROCESSING_AND_PRESENTATION_OF_PEPTIDE_OR_POLYSACCHARIDE_ANTIGEN_VIA_MHC_CLASS_II	20	-0.297229	-0.903293	0.583878	1	1	2153	tags=35%, list=20%, signal=43%	0	0.903293
GOBP_RESPIRATORY_GASEOUS_EXCHANGE_BY_RESPIRATORY_SYSTEM	38	-0.25127	-0.903173	0.578534	1	1	1723	tags=21%, list=16%, signal=25%	0	0.903173
GOBP_COMPLEMENT_RECEPTOR_MEDIATED_SIGNALING_PATHWAY	3	-0.5332	-0.903018	0.641667	1	1	4007	tags=67%, list=36%, signal=105%	0	0.903018
GOBP_TRNA_3_END_PROCESSING	6	-0.426409	-0.902857	0.60084	1	1	2249	tags=50%, list=20%, signal=63%	0	0.902857
GOBP_DIGESTIVE_SYSTEM_PROCESS	41	-0.246589	-0.902837	0.639535	1	1	2712	tags=34%, list=25%, signal=45%	0	0.902837
GOBP_REGULATION_OF_B_CELL_DIFFERENTIATION	20	-0.297765	-0.902708	0.569231	1	1	3491	tags=55%, list=32%, signal=80%	0	0.902708
GOBP_OLFACTORY_BEHAVIOR	6	-0.413531	-0.902578	0.553106	1	1	192	tags=17%, list=2%, signal=17%	0	0.902578
GOBP_REGULATION_OF_TRANSPORTER_ACTIVITY	105	-0.201685	-0.902524	0.700246	1	1	3170	tags=37%, list=29%, signal=52%	0	0.902524
GOBP_REGULATION_OF_WNT_SIGNALING_PATHWAY	187	-0.185022	-0.901772	0.781081	1	1	2158	tags=21%, list=20%, signal=25%	0	0.901772
GOBP_INSULIN_SECRETION	98	-0.207882	-0.901675	0.669211	1	1	2648	tags=30%, list=24%, signal=39%	0	0.901675
GOBP_EXTRACELLULAR_REGULATION_OF_SIGNAL_TRANSDUCTION	5	-0.439092	-0.901674	0.597679	1	1	220	tags=20%, list=2%, signal=20%	0	0.901674
GOBP_RESPONSE_TO_ZINC_ION	25	-0.27566	-0.901598	0.623853	1	1	1531	tags=28%, list=14%, signal=32%	0	0.901598
GOBP_REGULATION_OF_GTPASE_ACTIVITY	162	-0.189377	-0.901582	0.735465	1	1	3143	tags=33%, list=29%, signal=45%	0	0.901582
GOBP_ESTABLISHMENT_OF_PROTEIN_LOCALIZATION_TO_PLASMA_MEMBRANE	53	-0.230474	-0.90154	0.643216	1	1	1572	tags=17%, list=14%, signal=20%	0	0.90154
GOBP_ISOCITRATE_METABOLIC_PROCESS	6	-0.424721	-0.901185	0.546053	1	1	57	tags=17%, list=1%, signal=17%	0	0.901185
GOBP_MODULATION_OF_INHIBITORY_POSTSYNAPTIC_POTENTIAL	2	-0.590307	-0.900943	0.631579	1	1	4517	tags=100%, list=41%, signal=169%	0	0.900943
GOBP_NEGATIVE_REGULATION_OF_ORGAN_GROWTH	18	-0.299225	-0.900755	0.588621	1	1	1978	tags=33%, list=18%, signal=41%	0	0.900755
GOBP_PYRIMIDINE_NUCLEOTIDE_CATABOLIC_PROCESS	17	-0.310067	-0.900681	0.587196	1	1	339	tags=12%, list=3%, signal=12%	0	0.900681
GOBP_MRNA_5_SPLICE_SITE_RECOGNITION	5	-0.440073	-0.900586	0.584677	1	1	2688	tags=80%, list=24%, signal=106%	0	0.900586
GOBP_FAT_SOLUBLE_VITAMIN_CATABOLIC_PROCESS	2	-0.589581	-0.900242	0.660606	1	1	4525	tags=100%, list=41%, signal=170%	0	0.900242
GOBP_INTERFERON_BETA_PRODUCTION	43	-0.240206	-0.900214	0.619647	1	1	1891	tags=21%, list=17%, signal=25%	0	0.900214
GOBP_PROTEIN_LOCALIZATION_TO_CONDENSED_CHROMOSOME	15	-0.31385	-0.899678	0.609589	1	1	864	tags=27%, list=8%, signal=29%	0	0.899678
GOBP_ARGININE_CATABOLIC_PROCESS	5	-0.447094	-0.8992	0.60479	1	1	2078	tags=40%, list=19%, signal=49%	0	0.8992
GOBP_REGULATION_OF_PEPTIDYL_CYSTEINE_S_NITROSYLATION	7	-0.398588	-0.898789	0.587002	1	1	2674	tags=43%, list=24%, signal=57%	0	0.898789
GOBP_MICROTUBULE_POLYMERIZATION_OR_DEPOLYMERIZATION	110	-0.202644	-0.898575	0.721393	1	1	1761	tags=22%, list=16%, signal=26%	0	0.898575
GOBP_CRANIAL_NERVE_DEVELOPMENT	21	-0.283624	-0.898338	0.594595	1	1	2463	tags=33%, list=22%, signal=43%	0	0.898338
GOBP_CELL_PROLIFERATION_IN_BONE_MARROW	3	-0.525824	-0.898189	0.639676	1	1	5228	tags=100%, list=47%, signal=190%	0	0.898189
GOBP_CELL_SURFACE_RECEPTOR_PROTEIN_TYROSINE_KINASE_SIGNALING_PATHWAY	329	-0.172492	-0.898128	0.841751	1	1	2219	tags=22%, list=20%, signal=26%	0	0.898128
GOBP_MISMATCH_REPAIR	27	-0.267465	-0.89712	0.599089	1	1	1888	tags=22%, list=17%, signal=27%	0	0.89712
GOBP_CELLULAR_RESPONSE_TO_LAMINAR_FLUID_SHEAR_STRESS	6	-0.419586	-0.897064	0.591182	1	1	133	tags=17%, list=1%, signal=17%	0	0.897064
GOBP_CELLULAR_RESPONSE_TO_PARATHYROID_HORMONE_STIMULUS	5	-0.439341	-0.896962	0.558522	1	1	2645	tags=60%, list=24%, signal=79%	0	0.896962
GOBP_MAPK_CASCADE	407	-0.168902	-0.896365	0.890977	1	1	2199	tags=21%, list=20%, signal=25%	0	0.896365
GOBP_SMOOTH_MUSCLE_CELL_CHEMOTAXIS	3	-0.514024	-0.896133	0.640425	1	1	5358	tags=100%, list=49%, signal=195%	0	0.896133
GOBP_GRANULOCYTE_CHEMOTAXIS	51	-0.232812	-0.896082	0.646081	1	1	1849	tags=24%, list=17%, signal=28%	0	0.896082
GOBP_L_HISTIDINE_TRANSMEMBRANE_TRANSPORT	5	-0.438824	-0.896025	0.586433	1	1	766	tags=20%, list=7%, signal=21%	0	0.896025
GOBP_REGULATION_OF_CELLULAR_RESPONSE_TO_OSMOTIC_STRESS	9	-0.357453	-0.896021	0.602484	1	1	1697	tags=22%, list=15%, signal=26%	0	0.896021
GOBP_LIPID_OXIDATION	77	-0.21792	-0.895896	0.652174	1	1	2938	tags=34%, list=27%, signal=46%	0	0.895896
GOBP_PYRIMIDINE_NUCLEOSIDE_BIOSYNTHETIC_PROCESS	5	-0.447821	-0.895682	0.593148	1	1	2148	tags=40%, list=19%, signal=50%	0	0.895682
GOBP_MEIOTIC_CELL_CYCLE_CHECKPOINT_SIGNALING	8	-0.375147	-0.895579	0.585526	1	1	1085	tags=25%, list=10%, signal=28%	0	0.895579
GOBP_REGULATION_OF_MEMBRANE_INVAGINATION	10	-0.356301	-0.895511	0.596	1	1	737	tags=20%, list=7%, signal=21%	0	0.895511
GOBP_PROTEIN_HOMOOLIGOMERIZATION	114	-0.204825	-0.895499	0.71256	1	1	1882	tags=25%, list=17%, signal=29%	0	0.895499
GOBP_CHIASMA_ASSEMBLY	4	-0.48584	-0.895426	0.602564	1	1	2298	tags=50%, list=21%, signal=63%	0	0.895426
GOBP_REGULATION_OF_VENTRICULAR_CARDIAC_MUSCLE_CELL_ACTION_POTENTIAL	7	-0.390867	-0.89537	0.591376	1	1	3118	tags=43%, list=28%, signal=60%	0	0.89537
GOBP_PROTEIN_NITROSYLATION	10	-0.35826	-0.895367	0.596413	1	1	1454	tags=30%, list=13%, signal=35%	0	0.895367
GOBP_POSITIVE_REGULATION_OF_CHEMOKINE_PRODUCTION	32	-0.257109	-0.894998	0.613811	1	1	1776	tags=25%, list=16%, signal=30%	0	0.894998
GOBP_VESICLE_TARGETING_ROUGH_ER_TO_CIS_GOLGI	24	-0.268891	-0.89493	0.599553	1	1	89	tags=8%, list=1%, signal=8%	0	0.89493
GOBP_BLASTOCYST_FORMATION	32	-0.254498	-0.894283	0.637615	1	1	2615	tags=38%, list=24%, signal=49%	0	0.894283
GOBP_NEGATIVE_REGULATION_OF_INTRACELLULAR_ESTROGEN_RECEPTOR_SIGNALING_PATHWAY	11	-0.348421	-0.894237	0.595699	1	1	828	tags=18%, list=8%, signal=20%	0	0.894237
GOBP_POSITIVE_REGULATION_OF_TYPE_2_IMMUNE_RESPONSE	9	-0.36112	-0.894146	0.580972	1	1	3307	tags=67%, list=30%, signal=95%	0	0.894146
GOBP_COTRANSLATIONAL_PROTEIN_TARGETING_TO_MEMBRANE	21	-0.280062	-0.89414	0.617511	1	1	612	tags=14%, list=6%, signal=15%	0	0.89414
GOBP_PYRIMIDINE_DEOXYRIBONUCLEOSIDE_METABOLIC_PROCESS	4	-0.472253	-0.893935	0.612288	1	1	2148	tags=50%, list=19%, signal=62%	0	0.893935
GOBP_NATURAL_KILLER_CELL_CHEMOTAXIS	3	-0.523657	-0.893912	0.630476	1	1	767	tags=33%, list=7%, signal=36%	0	0.893912
GOBP_SKELETAL_MUSCLE_TISSUE_REGENERATION	24	-0.274035	-0.893753	0.603774	1	1	3371	tags=33%, list=31%, signal=48%	0	0.893753
GOBP_PHOSPHOLIPID_EFFLUX	6	-0.421694	-0.893638	0.586864	1	1	1688	tags=33%, list=15%, signal=39%	0	0.893638
GOBP_SPLICEOSOMAL_TRI_SNRNP_COMPLEX_ASSEMBLY	13	-0.324001	-0.893124	0.59633	1	1	1166	tags=23%, list=11%, signal=26%	0	0.893124
GOBP_REGULATION_OF_CELL_PROLIFERATION_IN_BONE_MARROW	3	-0.525824	-0.89303	0.627859	1	1	5228	tags=100%, list=47%, signal=190%	0	0.89303
GOBP_POSITIVE_REGULATION_OF_RRNA_PROCESSING	10	-0.365502	-0.893019	0.594203	1	1	585	tags=30%, list=5%, signal=32%	0	0.893019
GOBP_ACTIN_FILAMENT_DEPOLYMERIZATION	46	-0.237186	-0.892025	0.64	1	1	1873	tags=20%, list=17%, signal=23%	0	0.892025
GOBP_CEREBRAL_CORTEX_CELL_MIGRATION	29	-0.258748	-0.891901	0.616052	1	1	2254	tags=31%, list=20%, signal=39%	0	0.891901
GOBP_TRABECULA_MORPHOGENESIS	22	-0.288237	-0.891202	0.589499	1	1	1686	tags=23%, list=15%, signal=27%	0	0.891202
GOBP_POSITIVE_REGULATION_OF_FATTY_ACID_OXIDATION	8	-0.375848	-0.890971	0.608225	1	1	2873	tags=50%, list=26%, signal=68%	0	0.890971
GOBP_REGULATION_OF_SMOOTH_MUSCLE_CELL_DIFFERENTIATION	22	-0.275001	-0.890303	0.604966	1	1	2510	tags=41%, list=23%, signal=53%	0	0.890303
GOBP_MANCHETTE_ASSEMBLY	5	-0.427366	-0.89011	0.571134	1	1	1959	tags=40%, list=18%, signal=49%	0	0.89011
GOBP_NEGATIVE_REGULATION_OF_DNA_TEMPLATED_TRANSCRIPTION_INITIATION	6	-0.412206	-0.889859	0.616228	1	1	3005	tags=50%, list=27%, signal=69%	0	0.889859
GOBP_SKELETAL_SYSTEM_MORPHOGENESIS	115	-0.194399	-0.889731	0.69697	1	1	2628	tags=29%, list=24%, signal=37%	0	0.889731
GOBP_MONOATOMIC_CATION_TRANSPORT	485	-0.1658	-0.889423	0.90146	1	1	1816	tags=18%, list=16%, signal=20%	0	0.889423
GOBP_REGULATION_OF_CANONICAL_WNT_SIGNALING_PATHWAY	151	-0.190147	-0.889316	0.727528	1	1	1942	tags=19%, list=18%, signal=23%	0	0.889316
GOBP_POSITIVE_REGULATION_OF_RAC_PROTEIN_SIGNAL_TRANSDUCTION	7	-0.386331	-0.889011	0.61039	1	1	767	tags=14%, list=7%, signal=15%	0	0.889011
GOBP_COPII_COATED_VESICLE_BUDDING	41	-0.241212	-0.888854	0.664399	1	1	3208	tags=37%, list=29%, signal=51%	0	0.888854
GOBP_ENDOPLASMIC_RETICULUM_TUBULAR_NETWORK_ORGANIZATION	17	-0.30137	-0.888798	0.641026	1	1	2002	tags=35%, list=18%, signal=43%	0	0.888798
GOBP_POSITIVE_REGULATION_OF_CYTOKINESIS	34	-0.260902	-0.888797	0.636771	1	1	2184	tags=32%, list=20%, signal=40%	0	0.888797
GOBP_POSITIVE_REGULATION_OF_INTERFERON_BETA_PRODUCTION	28	-0.264883	-0.888321	0.635934	1	1	1891	tags=21%, list=17%, signal=26%	0	0.888321
GOBP_PROTEIN_TO_MEMBRANE_DOCKING	5	-0.437578	-0.888287	0.576687	1	1	380	tags=20%, list=3%, signal=21%	0	0.888287
GOBP_REGULATION_OF_COAGULATION	32	-0.258692	-0.888249	0.612069	1	1	1775	tags=22%, list=16%, signal=26%	0	0.888249
GOBP_NEGATIVE_REGULATION_OF_CELL_VOLUME	3	-0.508005	-0.887979	0.615694	1	1	890	tags=33%, list=8%, signal=36%	0	0.887979
GOBP_CHEMOKINE_C_X_C_MOTIF_LIGAND_1_PRODUCTION	3	-0.515718	-0.887748	0.62753	1	1	4921	tags=67%, list=45%, signal=120%	0	0.887748
GOBP_CALCIUM_ION_TRANSMEMBRANE_IMPORT_INTO_CYTOSOL	80	-0.213774	-0.887687	0.687783	1	1	2979	tags=35%, list=27%, signal=48%	0	0.887687
GOBP_NEGATIVE_REGULATION_OF_CELLULAR_RESPONSE_TO_GROWTH_FACTOR_STIMULUS	48	-0.232791	-0.887448	0.661058	1	1	484	tags=10%, list=4%, signal=11%	0	0.887448
GOBP_PROTEIN_DEUBIQUITINATION	77	-0.215114	-0.88684	0.649746	1	1	1607	tags=19%, list=15%, signal=23%	0	0.88684
GOBP_PROTECTION_FROM_NON_HOMOLOGOUS_END_JOINING_AT_TELOMERE	9	-0.363012	-0.886346	0.615894	1	1	3069	tags=44%, list=28%, signal=62%	0	0.886346
GOBP_POSITIVE_REGULATION_OF_DNA_TEMPLATED_TRANSCRIPTION_INITIATION	63	-0.220104	-0.886025	0.689223	1	1	1461	tags=19%, list=13%, signal=22%	0	0.886025
GOBP_POSITIVE_REGULATION_OF_PSEUDOPODIUM_ASSEMBLY	7	-0.385995	-0.886014	0.587336	1	1	1620	tags=29%, list=15%, signal=33%	0	0.886014
GOBP_REGULATION_OF_T_CELL_EXTRAVASATION	4	-0.458884	-0.88567	0.59919	1	1	1759	tags=50%, list=16%, signal=59%	0	0.88567
GOBP_PHARYNGEAL_ARCH_ARTERY_MORPHOGENESIS	4	-0.467903	-0.885467	0.594321	1	1	3289	tags=50%, list=30%, signal=71%	0	0.885467
GOBP_FREE_UBIQUITIN_CHAIN_POLYMERIZATION	7	-0.381349	-0.885402	0.630435	1	1	2710	tags=43%, list=25%, signal=57%	0	0.885402
GOBP_NEGATIVE_REGULATION_OF_B_CELL_RECEPTOR_SIGNALING_PATHWAY	5	-0.433766	-0.885322	0.611336	1	1	55	tags=20%, list=0%, signal=20%	0	0.885322
GOBP_NEGATIVE_REGULATION_OF_INTERFERON_ALPHA_PRODUCTION	2	-0.571889	-0.88531	0.680412	1	1	797	tags=50%, list=7%, signal=54%	0	0.88531
GOBP_ENDOTHELIAL_CELL_MATRIX_ADHESION	3	-0.510269	-0.885071	0.642715	1	1	287	tags=33%, list=3%, signal=34%	0	0.885071
GOBP_REGULATION_OF_SMOOTH_MUSCLE_CELL_CHEMOTAXIS	3	-0.514024	-0.884979	0.661943	1	1	5358	tags=100%, list=49%, signal=195%	0	0.884979
GOBP_POSITIVE_REGULATION_OF_MACROPHAGE_DIFFERENTIATION	12	-0.333584	-0.884909	0.58022	1	1	1306	tags=25%, list=12%, signal=28%	0	0.884909
GOBP_NEGATIVE_REGULATION_OF_SECRETION	78	-0.211742	-0.884017	0.681347	1	1	1932	tags=22%, list=18%, signal=26%	0	0.884017
GOBP_NEGATIVE_REGULATION_OF_CELL_ADHESION_MEDIATED_BY_INTEGRIN	7	-0.391764	-0.883775	0.632258	1	1	1090	tags=29%, list=10%, signal=32%	0	0.883775
GOBP_RESPONSE_TO_INSULIN	183	-0.182251	-0.883347	0.772861	1	1	1874	tags=16%, list=17%, signal=19%	0	0.883347
GOBP_GROWTH_HORMONE_SECRETION	7	-0.387528	-0.883269	0.594595	1	1	76	tags=14%, list=1%, signal=14%	0	0.883269
GOBP_CELL_MATURATION	99	-0.202569	-0.882895	0.729114	1	1	1703	tags=18%, list=15%, signal=21%	0	0.882895
GOBP_POSITIVE_REGULATION_OF_B_CELL_DIFFERENTIATION	12	-0.324874	-0.882448	0.603774	1	1	3491	tags=58%, list=32%, signal=85%	0	0.882448
GOBP_POSITIVE_REGULATION_OF_INTERLEUKIN_17_PRODUCTION	18	-0.295207	-0.882189	0.633684	1	1	3161	tags=44%, list=29%, signal=62%	0	0.882189
GOBP_NEGATIVE_REGULATION_OF_PHOSPHOLIPID_METABOLIC_PROCESS	4	-0.470044	-0.881848	0.617284	1	1	5843	tags=100%, list=53%, signal=213%	0	0.881848
GOBP_CELLULAR_RESPONSE_TO_HYDROPEROXIDE	6	-0.4067	-0.88164	0.614141	1	1	2613	tags=50%, list=24%, signal=66%	0	0.88164
GOBP_CENTRAL_NERVOUS_SYSTEM_PROJECTION_NEURON_AXONOGENESIS	14	-0.306959	-0.880983	0.627803	1	1	3860	tags=57%, list=35%, signal=88%	0	0.880983
GOBP_SPHINGOMYELIN_BIOSYNTHETIC_PROCESS	10	-0.354133	-0.880954	0.615079	1	1	7122	tags=100%, list=65%, signal=282%	0	0.880954
GOBP_REGULATORY_T_CELL_DIFFERENTIATION	20	-0.288236	-0.880183	0.608018	1	1	2538	tags=30%, list=23%, signal=39%	0	0.880183
GOBP_L_ASPARTATE_TRANSMEMBRANE_TRANSPORT	6	-0.407894	-0.880164	0.61945	1	1	3495	tags=50%, list=32%, signal=73%	0	0.880164
GOBP_RECEPTOR_MEDIATED_ENDOCYTOSIS_INVOLVED_IN_CHOLESTEROL_TRANSPORT	5	-0.432129	-0.880079	0.596273	1	1	2943	tags=60%, list=27%, signal=82%	0	0.880079
GOBP_TYPE_I_INTERFERON_PRODUCTION	90	-0.206778	-0.879956	0.723238	1	1	1613	tags=19%, list=15%, signal=22%	0	0.879956
GOBP_AMIDE_CATABOLIC_PROCESS	5	-0.436614	-0.879896	0.606383	1	1	400	tags=20%, list=4%, signal=21%	0	0.879896
GOBP_POSITIVE_REGULATION_OF_TYROSINE_PHOSPHORYLATION_OF_STAT_PROTEIN	26	-0.264911	-0.879726	0.646288	1	1	1983	tags=31%, list=18%, signal=37%	0	0.879726
GOBP_ANATOMICAL_STRUCTURE_MATURATION	130	-0.190295	-0.879692	0.765789	1	1	1832	tags=19%, list=17%, signal=23%	0	0.879692
GOBP_BRAIN_DERIVED_NEUROTROPHIC_FACTOR_RECEPTOR_SIGNALING_PATHWAY	2	-0.578599	-0.87958	0.680233	1	1	4646	tags=100%, list=42%, signal=173%	0	0.87958
GOBP_REGULATION_OF_SMALL_GTPASE_MEDIATED_SIGNAL_TRANSDUCTION	190	-0.182562	-0.879361	0.794118	1	1	1720	tags=17%, list=16%, signal=20%	0	0.879361
GOBP_REGULATION_OF_VASCULAR_ENDOTHELIAL_GROWTH_FACTOR_RECEPTOR_SIGNALING_PATHWAY	16	-0.299568	-0.878869	0.622727	1	1	385	tags=13%, list=3%, signal=13%	0	0.878869
GOBP_SOMATIC_STEM_CELL_POPULATION_MAINTENANCE	40	-0.237759	-0.87873	0.64693	1	1	1287	tags=18%, list=12%, signal=20%	0	0.87873
GOBP_CARBOHYDRATE_TRANSPORT	81	-0.208674	-0.878209	0.723039	1	1	1046	tags=14%, list=9%, signal=15%	0	0.878209
GOBP_REGULATION_OF_SUPEROXIDE_METABOLIC_PROCESS	16	-0.308899	-0.878185	0.636986	1	1	1486	tags=25%, list=13%, signal=29%	0	0.878185
GOBP_SPERM_DNA_CONDENSATION	7	-0.400464	-0.878126	0.609504	1	1	50	tags=14%, list=0%, signal=14%	0	0.878126
GOBP_REGULATION_OF_HUMORAL_IMMUNE_RESPONSE_MEDIATED_BY_CIRCULATING_IMMUNOGLOBULIN	5	-0.431881	-0.877727	0.609442	1	1	220	tags=20%, list=2%, signal=20%	0	0.877727
GOBP_POSITIVE_REGULATION_OF_GLIAL_CELL_PROLIFERATION	13	-0.316784	-0.877555	0.586057	1	1	1262	tags=31%, list=11%, signal=35%	0	0.877555
GOBP_GLYOXYLATE_METABOLIC_PROCESS	4	-0.463568	-0.877508	0.618661	1	1	57	tags=25%, list=1%, signal=25%	0	0.877508
GOBP_REGULATION_OF_RESPONSE_TO_OSMOTIC_STRESS	9	-0.357453	-0.877458	0.610738	1	1	1697	tags=22%, list=15%, signal=26%	0	0.877458
GOBP_MYELOID_DENDRITIC_CELL_DIFFERENTIATION	9	-0.364807	-0.877441	0.586134	1	1	2079	tags=56%, list=19%, signal=68%	0	0.877441
GOBP_SOMATIC_DIVERSIFICATION_OF_IMMUNE_RECEPTORS	64	-0.217624	-0.877076	0.694789	1	1	1687	tags=20%, list=15%, signal=24%	0	0.877076
GOBP_FOREBRAIN_CELL_MIGRATION	33	-0.248976	-0.877028	0.66895	1	1	2936	tags=39%, list=27%, signal=54%	0	0.877028
GOBP_PYRIDINE_CONTAINING_COMPOUND_BIOSYNTHETIC_PROCESS	20	-0.285507	-0.876894	0.598326	1	1	1763	tags=20%, list=16%, signal=24%	0	0.876894
GOBP_ATRIOVENTRICULAR_NODE_DEVELOPMENT	3	-0.517138	-0.876881	0.661191	1	1	4042	tags=67%, list=37%, signal=105%	0	0.876881
GOBP_CALCIUM_ION_TRANSMEMBRANE_TRANSPORT	149	-0.189226	-0.876272	0.805851	1	1	2691	tags=28%, list=24%, signal=36%	0	0.876272
GOBP_EMBRYO_DEVELOPMENT_ENDING_IN_BIRTH_OR_EGG_HATCHING	442	-0.165147	-0.876109	0.910596	1	1	2651	tags=26%, list=24%, signal=33%	0	0.876109
GOBP_COMPLEMENT_ACTIVATION_ALTERNATIVE_PATHWAY	5	-0.427358	-0.87572	0.596529	1	1	169	tags=20%, list=2%, signal=20%	0	0.87572
GOBP_POSITIVE_REGULATION_OF_PROTEIN_POLYMERIZATION	66	-0.218249	-0.875714	0.728395	1	1	2639	tags=29%, list=24%, signal=38%	0	0.875714
GOBP_POSITIVE_REGULATION_OF_PROTEIN_K63_LINKED_UBIQUITINATION	5	-0.432031	-0.875582	0.607921	1	1	4738	tags=80%, list=43%, signal=140%	0	0.875582
GOBP_SUCCINATE_TRANSMEMBRANE_TRANSPORT	4	-0.456626	-0.874988	0.643863	1	1	2470	tags=50%, list=22%, signal=64%	0	0.874988
GOBP_MACROPHAGE_DIFFERENTIATION	35	-0.24496	-0.874979	0.642706	1	1	1583	tags=23%, list=14%, signal=27%	0	0.874979
GOBP_MICROTUBULE_ANCHORING_AT_MICROTUBULE_ORGANIZING_CENTER	12	-0.328054	-0.874202	0.61674	1	1	652	tags=17%, list=6%, signal=18%	0	0.874202
GOBP_REGULATION_OF_MACROPHAGE_ACTIVATION	27	-0.255865	-0.874132	0.665919	1	1	2979	tags=41%, list=27%, signal=56%	0	0.874132
GOBP_CELLULAR_RESPONSE_TO_PURINE_CONTAINING_COMPOUND	8	-0.37655	-0.873904	0.64497	1	1	2436	tags=38%, list=22%, signal=48%	0	0.873904
GOBP_NUCLEAR_ENVELOPE_ORGANIZATION	55	-0.220868	-0.873751	0.71608	1	1	2403	tags=27%, list=22%, signal=35%	0	0.873751
GOBP_NEGATIVE_REGULATION_OF_DENDRITIC_SPINE_MORPHOGENESIS	3	-0.514402	-0.873446	0.667351	1	1	3237	tags=67%, list=29%, signal=94%	0	0.873446
GOBP_POSITIVE_REGULATION_OF_TRANSPORTER_ACTIVITY	49	-0.229785	-0.87327	0.682809	1	1	3152	tags=37%, list=29%, signal=51%	0	0.87327
GOBP_NEGATIVE_REGULATION_OF_HUMORAL_IMMUNE_RESPONSE_MEDIATED_BY_CIRCULATING_IMMUNOGLOBULIN	4	-0.463609	-0.873178	0.632568	1	1	220	tags=25%, list=2%, signal=26%	0	0.873178
GOBP_REGULATION_OF_DNA_TOPOISOMERASE_ATP_HYDROLYZING_ACTIVITY	5	-0.42818	-0.872774	0.6	1	1	2761	tags=60%, list=25%, signal=80%	0	0.872774
GOBP_INSULIN_LIKE_GROWTH_FACTOR_RECEPTOR_SIGNALING_PATHWAY	28	-0.261224	-0.871637	0.655481	1	1	786	tags=14%, list=7%, signal=15%	0	0.871637
GOBP_PROLINE_TRANSMEMBRANE_TRANSPORT	5	-0.43484	-0.870668	0.619329	1	1	3678	tags=40%, list=33%, signal=60%	0	0.870668
GOBP_ESTABLISHMENT_OF_MITOTIC_SISTER_CHROMATID_COHESION	7	-0.385118	-0.870491	0.595833	1	1	424	tags=14%, list=4%, signal=15%	0	0.870491
GOBP_POSITIVE_REGULATION_OF_WNT_SIGNALING_PATHWAY_PLANAR_CELL_POLARITY_PATHWAY	3	-0.513489	-0.870323	0.663774	1	1	346	tags=33%, list=3%, signal=34%	0	0.870323
GOBP_T_CELL_DIFFERENTIATION_IN_THYMUS	55	-0.220317	-0.87028	0.704327	1	1	1807	tags=24%, list=16%, signal=28%	0	0.87028
GOBP_NEGATIVE_REGULATION_OF_CALCIUM_ION_EXPORT_ACROSS_PLASMA_MEMBRANE	3	-0.501688	-0.870101	0.646943	1	1	190	tags=33%, list=2%, signal=34%	0	0.870101
GOBP_POSITIVE_REGULATION_OF_POTASSIUM_ION_TRANSMEMBRANE_TRANSPORTER_ACTIVITY	7	-0.383739	-0.86992	0.598739	1	1	3331	tags=57%, list=30%, signal=82%	0	0.86992
GOBP_ALKALOID_METABOLIC_PROCESS	2	-0.560083	-0.869724	0.686475	1	1	4850	tags=100%, list=44%, signal=179%	0	0.869724
GOBP_RESPONSE_TO_FIBROBLAST_GROWTH_FACTOR	54	-0.220389	-0.869472	0.723039	1	1	2174	tags=22%, list=20%, signal=28%	0	0.869472
GOBP_POSITIVE_REGULATION_OF_ENDOTHELIAL_CELL_MATRIX_ADHESION_VIA_FIBRONECTIN	3	-0.510269	-0.869341	0.660494	1	1	287	tags=33%, list=3%, signal=34%	0	0.869341
GOBP_CIRCADIAN_RHYTHM	123	-0.191998	-0.869228	0.78	1	1	1772	tags=19%, list=16%, signal=22%	0	0.869228
GOBP_REGULATION_OF_SYNAPSE_ASSEMBLY	44	-0.233629	-0.869222	0.700713	1	1	3892	tags=50%, list=35%, signal=77%	0	0.869222
GOBP_NEGATIVE_REGULATION_OF_BLOOD_VESSEL_ENDOTHELIAL_CELL_MIGRATION	23	-0.266853	-0.869095	0.665127	1	1	1483	tags=22%, list=13%, signal=25%	0	0.869095
GOBP_POSITIVE_REGULATION_OF_SYNAPTIC_TRANSMISSION_GABAERGIC	4	-0.461945	-0.868686	0.615854	1	1	1405	tags=25%, list=13%, signal=29%	0	0.868686
GOBP_ORGANELLE_TRANSPORT_ALONG_MICROTUBULE	81	-0.206034	-0.868564	0.74321	1	1	1389	tags=16%, list=13%, signal=18%	0	0.868564
GOBP_EXPLORATION_BEHAVIOR	13	-0.317425	-0.868535	0.634043	1	1	980	tags=15%, list=9%, signal=17%	0	0.868535
GOBP_SKELETAL_MUSCLE_CELL_DIFFERENTIATION	38	-0.241705	-0.867835	0.684807	1	1	3003	tags=37%, list=27%, signal=50%	0	0.867835
GOBP_SKELETAL_MUSCLE_SATELLITE_CELL_PROLIFERATION	12	-0.322592	-0.867691	0.63913	1	1	1386	tags=25%, list=13%, signal=29%	0	0.867691
GOBP_EXTRACELLULAR_MATRIX_ASSEMBLY	24	-0.271514	-0.867344	0.660044	1	1	1754	tags=17%, list=16%, signal=20%	0	0.867344
GOBP_CRD_MEDIATED_MRNA_STABILIZATION	11	-0.334933	-0.867127	0.634361	1	1	3175	tags=64%, list=29%, signal=89%	0	0.867127
GOBP_CELL_CELL_ADHESION	447	-0.161532	-0.867112	0.959559	1	1	1743	tags=17%, list=16%, signal=19%	0	0.867112
GOBP_SEQUESTERING_OF_ACTIN_MONOMERS	8	-0.380207	-0.866856	0.603211	1	1	2405	tags=38%, list=22%, signal=48%	0	0.866856
GOBP_CELLULAR_RESPONSE_TO_UV_C	4	-0.4662	-0.866783	0.633401	1	1	787	tags=25%, list=7%, signal=27%	0	0.866783
GOBP_INTRACELLULAR_TRIGLYCERIDE_HOMEOSTASIS	8	-0.370163	-0.866318	0.638776	1	1	842	tags=25%, list=8%, signal=27%	0	0.866318
GOBP_DETERMINATION_OF_ADULT_LIFESPAN	21	-0.279467	-0.866201	0.631236	1	1	2656	tags=38%, list=24%, signal=50%	0	0.866201
GOBP_RESPONSE_TO_POTASSIUM_ION	8	-0.371098	-0.866011	0.625251	1	1	1289	tags=25%, list=12%, signal=28%	0	0.866011
GOBP_CRANIAL_SKELETAL_SYSTEM_DEVELOPMENT	37	-0.244858	-0.86599	0.672811	1	1	2099	tags=22%, list=19%, signal=27%	0	0.86599
GOBP_NEUROEPITHELIAL_CELL_DIFFERENTIATION	20	-0.281452	-0.865664	0.686183	1	1	1869	tags=25%, list=17%, signal=30%	0	0.865664
GOBP_CELLULAR_RESPONSE_TO_VIRUS	39	-0.236125	-0.865284	0.693237	1	1	2099	tags=28%, list=19%, signal=35%	0	0.865284
GOBP_EXOCRINE_PANCREAS_DEVELOPMENT	2	-0.564482	-0.865189	0.676955	1	1	253	tags=50%, list=2%, signal=51%	0	0.865189
GOBP_POLY_N_ACETYLLACTOSAMINE_METABOLIC_PROCESS	6	-0.408117	-0.865146	0.629555	1	1	6526	tags=100%, list=59%, signal=245%	0	0.865146
GOBP_VASCULAR_ENDOTHELIAL_GROWTH_FACTOR_RECEPTOR_SIGNALING_PATHWAY	30	-0.254526	-0.86497	0.652913	1	1	385	tags=10%, list=3%, signal=10%	0	0.86497
GOBP_REGULATION_OF_TAU_PROTEIN_KINASE_ACTIVITY	3	-0.498689	-0.864959	0.651416	1	1	4007	tags=67%, list=36%, signal=105%	0	0.864959
GOBP_GLIAL_CELL_MIGRATION	38	-0.241071	-0.864946	0.651007	1	1	3834	tags=50%, list=35%, signal=76%	0	0.864946
GOBP_GLYCEROL_3_PHOSPHATE_METABOLIC_PROCESS	6	-0.406465	-0.864862	0.613169	1	1	155	tags=17%, list=1%, signal=17%	0	0.864862
GOBP_IMMUNOGLOBULIN_PRODUCTION	73	-0.207207	-0.864844	0.750572	1	1	2061	tags=26%, list=19%, signal=32%	0	0.864844
GOBP_REGULATION_OF_CALCIUM_ION_TRANSPORT	117	-0.188111	-0.864467	0.77635	1	1	3170	tags=32%, list=29%, signal=45%	0	0.864467
GOBP_TRNA_THREONYLCARBAMOYLADENOSINE_MODIFICATION	5	-0.439376	-0.864186	0.640167	1	1	1007	tags=40%, list=9%, signal=44%	0	0.864186
GOBP_POSITIVE_REGULATION_OF_INTRINSIC_APOPTOTIC_SIGNALING_PATHWAY_BY_P53_CLASS_MEDIATOR	6	-0.405851	-0.863769	0.630303	1	1	1928	tags=33%, list=17%, signal=40%	0	0.863769
GOBP_ANIMAL_ORGAN_MATURATION	14	-0.307212	-0.863494	0.645299	1	1	2099	tags=29%, list=19%, signal=35%	0	0.863494
GOBP_NEGATIVE_REGULATION_OF_TOR_SIGNALING	62	-0.212756	-0.8634	0.740158	1	1	3208	tags=35%, list=29%, signal=50%	0	0.8634
GOBP_REGULATION_OF_SARCOMERE_ORGANIZATION	2	-0.571951	-0.86338	0.719057	1	1	4014	tags=50%, list=36%, signal=79%	0	0.86338
GOBP_GLIAL_CELL_ACTIVATION	26	-0.261875	-0.863068	0.652655	1	1	3469	tags=46%, list=31%, signal=67%	0	0.863068
GOBP_POSITIVE_REGULATION_OF_MYELOID_CELL_DIFFERENTIATION	71	-0.212147	-0.863	0.744417	1	1	2656	tags=32%, list=24%, signal=42%	0	0.863
GOBP_PEPTIDE_MODIFICATION	4	-0.457348	-0.86299	0.607921	1	1	2108	tags=50%, list=19%, signal=62%	0	0.86299
GOBP_GLANDULAR_EPITHELIAL_CELL_MATURATION	7	-0.391463	-0.862561	0.628998	1	1	935	tags=29%, list=8%, signal=31%	0	0.862561
GOBP_POSITIVE_REGULATION_OF_PEPTIDYL_TYROSINE_PHOSPHORYLATION	74	-0.208511	-0.862312	0.7289	1	1	1805	tags=22%, list=16%, signal=26%	0	0.862312
GOBP_REGULATION_OF_ACTIVATION_OF_JANUS_KINASE_ACTIVITY	3	-0.505995	-0.862111	0.658487	1	1	1337	tags=33%, list=12%, signal=38%	0	0.862111
GOBP_ENDODERM_FORMATION	27	-0.257441	-0.861898	0.66443	1	1	3692	tags=52%, list=34%, signal=78%	0	0.861898
GOBP_REGULATION_OF_CYTOPLASMIC_MRNA_PROCESSING_BODY_ASSEMBLY	7	-0.377492	-0.86135	0.611588	1	1	1240	tags=29%, list=11%, signal=32%	0	0.86135
GOBP_REGULATION_OF_FILOPODIUM_ASSEMBLY	30	-0.251668	-0.861152	0.704955	1	1	2498	tags=33%, list=23%, signal=43%	0	0.861152
GOBP_AMYLOID_FIBRIL_FORMATION	27	-0.255757	-0.861015	0.689738	1	1	1659	tags=22%, list=15%, signal=26%	0	0.861015
GOBP_MUSCLE_ADAPTATION	57	-0.219958	-0.86023	0.721461	1	1	1454	tags=16%, list=13%, signal=18%	0	0.86023
GOBP_POSITIVE_REGULATION_OF_T_CELL_DIFFERENTIATION_IN_THYMUS	5	-0.426873	-0.860203	0.639113	1	1	1275	tags=40%, list=12%, signal=45%	0	0.860203
GOBP_REGULATION_OF_INSULIN_RECEPTOR_SIGNALING_PATHWAY	47	-0.22477	-0.860077	0.688836	1	1	1874	tags=23%, list=17%, signal=28%	0	0.860077
GOBP_POSITIVE_REGULATION_OF_BINDING	83	-0.204113	-0.860041	0.748691	1	1	1324	tags=17%, list=12%, signal=19%	0	0.860041
GOBP_NEGATIVE_REGULATION_OF_INTRACELLULAR_PROTEIN_TRANSPORT	25	-0.265292	-0.859908	0.693966	1	1	2674	tags=36%, list=24%, signal=47%	0	0.859908
GOBP_PROSTATE_GLAND_MORPHOGENESIS	5	-0.423095	-0.8596	0.626283	1	1	1353	tags=20%, list=12%, signal=23%	0	0.8596
GOBP_AMPA_GLUTAMATE_RECEPTOR_CLUSTERING	5	-0.410541	-0.859226	0.646316	1	1	4064	tags=60%, list=37%, signal=95%	0	0.859226
GOBP_RNA_SPLICING_VIA_ENDONUCLEOLYTIC_CLEAVAGE_AND_LIGATION	14	-0.30477	-0.859136	0.666667	1	1	895	tags=21%, list=8%, signal=23%	0	0.859136
GOBP_REGULATION_OF_PROTEIN_POLYMERIZATION	153	-0.183352	-0.8591	0.826087	1	1	2639	tags=27%, list=24%, signal=35%	0	0.8591
GOBP_REGULATION_BY_VIRUS_OF_VIRAL_PROTEIN_LEVELS_IN_HOST_CELL	5	-0.428077	-0.859078	0.639066	1	1	3700	tags=80%, list=34%, signal=120%	0	0.859078
GOBP_SHORT_CHAIN_FATTY_ACID_CATABOLIC_PROCESS	6	-0.403487	-0.858882	0.653846	1	1	6577	tags=100%, list=60%, signal=248%	0	0.858882
GOBP_NUCLEAR_MIGRATION	22	-0.271793	-0.858866	0.675052	1	1	647	tags=14%, list=6%, signal=14%	0	0.858866
GOBP_NEGATIVE_REGULATION_OF_CD4_POSITIVE_ALPHA_BETA_T_CELL_DIFFERENTIATION	14	-0.311025	-0.858436	0.664543	1	1	3493	tags=43%, list=32%, signal=63%	0	0.858436
GOBP_CORTICOSTEROID_HORMONE_SECRETION	8	-0.357668	-0.858202	0.639913	1	1	76	tags=13%, list=1%, signal=13%	0	0.858202
GOBP_INTERLEUKIN_17A_MEDIATED_SIGNALING_PATHWAY	5	-0.420094	-0.858197	0.628571	1	1	1987	tags=40%, list=18%, signal=49%	0	0.858197
GOBP_POSITIVE_REGULATION_OF_BLOOD_VESSEL_ENDOTHELIAL_CELL_MIGRATION	36	-0.240183	-0.858037	0.702948	1	1	1386	tags=22%, list=13%, signal=25%	0	0.858037
GOBP_POSITIVE_REGULATION_OF_ERYTHROCYTE_DIFFERENTIATION	28	-0.25879	-0.857831	0.675381	1	1	1686	tags=29%, list=15%, signal=34%	0	0.857831
GOBP_CORONARY_ARTERY_MORPHOGENESIS	7	-0.380569	-0.857221	0.631687	1	1	445	tags=14%, list=4%, signal=15%	0	0.857221
GOBP_NEGATIVE_REGULATION_OF_ESTABLISHMENT_OF_PROTEIN_LOCALIZATION	74	-0.207538	-0.85694	0.757353	1	1	1410	tags=16%, list=13%, signal=18%	0	0.85694
GOBP_RECEPTOR_DIFFUSION_TRAPPING	2	-0.560447	-0.856851	0.719921	1	1	4846	tags=100%, list=44%, signal=178%	0	0.856851
GOBP_RESPONSE_TO_TYPE_I_INTERFERON	59	-0.216613	-0.856773	0.724466	1	1	1767	tags=20%, list=16%, signal=24%	0	0.856773
GOBP_SPLICEOSOMAL_CONFORMATIONAL_CHANGES_TO_GENERATE_CATALYTIC_CONFORMATION	5	-0.425989	-0.855952	0.639004	1	1	1468	tags=40%, list=13%, signal=46%	0	0.855952
GOBP_REGULATION_OF_PROTEIN_LOCALIZATION_TO_SYNAPSE	16	-0.296273	-0.855916	0.655804	1	1	3371	tags=44%, list=31%, signal=63%	0	0.855916
GOBP_POST_EMBRYONIC_DEVELOPMENT	59	-0.218608	-0.8559	0.728337	1	1	2169	tags=24%, list=20%, signal=29%	0	0.8559
GOBP_POSITIVE_REGULATION_OF_PROTEIN_ACETYLATION	10	-0.329648	-0.855865	0.682875	1	1	1210	tags=20%, list=11%, signal=22%	0	0.855865
GOBP_MUSCLE_STRUCTURE_DEVELOPMENT	380	-0.163166	-0.855814	0.944625	1	1	2691	tags=26%, list=24%, signal=33%	0	0.855814
GOBP_NEGATIVE_REGULATION_OF_AMIDE_METABOLIC_PROCESS	16	-0.295049	-0.855464	0.649554	1	1	2695	tags=31%, list=24%, signal=41%	0	0.855464
GOBP_REGULATION_OF_ENDOTHELIAL_CELL_MIGRATION	101	-0.197752	-0.855421	0.793194	1	1	1751	tags=21%, list=16%, signal=24%	0	0.855421
GOBP_RAC_PROTEIN_SIGNAL_TRANSDUCTION	35	-0.24024	-0.855388	0.684564	1	1	3364	tags=37%, list=31%, signal=53%	0	0.855388
GOBP_MYOTUBE_CELL_DEVELOPMENT	22	-0.273371	-0.855241	0.671875	1	1	2468	tags=32%, list=22%, signal=41%	0	0.855241
GOBP_ANTIGEN_PROCESSING_AND_PRESENTATION_OF_PEPTIDE_ANTIGEN_VIA_MHC_CLASS_I	27	-0.258364	-0.854841	0.692641	1	1	3218	tags=41%, list=29%, signal=57%	0	0.854841
GOBP_POST_TRANSLATIONAL_PROTEIN_TARGETING_TO_MEMBRANE_TRANSLOCATION	7	-0.376425	-0.854789	0.620833	1	1	1440	tags=29%, list=13%, signal=33%	0	0.854789
GOBP_CELLULAR_RESPONSE_TO_STEROL_DEPLETION	13	-0.309411	-0.852844	0.672451	1	1	1635	tags=31%, list=15%, signal=36%	0	0.852844
GOBP_REGULATION_OF_TRANSCRIPTION_REGULATORY_REGION_DNA_BINDING	24	-0.268728	-0.85281	0.699764	1	1	1987	tags=29%, list=18%, signal=36%	0	0.85281
GOBP_NEGATIVE_REGULATION_OF_SPROUTING_ANGIOGENESIS	8	-0.358328	-0.852543	0.640756	1	1	122	tags=13%, list=1%, signal=13%	0	0.852543
GOBP_RESPONSE_TO_AMPHETAMINE	15	-0.301445	-0.852425	0.652968	1	1	2468	tags=33%, list=22%, signal=43%	0	0.852425
GOBP_REGULATION_OF_INFLAMMATORY_RESPONSE_TO_ANTIGENIC_STIMULUS	23	-0.263196	-0.852343	0.642691	1	1	1397	tags=22%, list=13%, signal=25%	0	0.852343
GOBP_5S_CLASS_RRNA_TRANSCRIPTION_BY_RNA_POLYMERASE_III	6	-0.392455	-0.852294	0.648033	1	1	2262	tags=33%, list=21%, signal=42%	0	0.852294
GOBP_POSITIVE_REGULATION_OF_SYNAPTIC_TRANSMISSION	65	-0.209294	-0.852103	0.722646	1	1	3590	tags=46%, list=33%, signal=68%	0	0.852103
GOBP_REGULATION_OF_INTRINSIC_APOPTOTIC_SIGNALING_PATHWAY_BY_P53_CLASS_MEDIATOR	28	-0.254575	-0.85136	0.660465	1	1	2360	tags=29%, list=21%, signal=36%	0	0.85136
GOBP_NEGATIVE_REGULATION_OF_INFLAMMATORY_RESPONSE_TO_ANTIGENIC_STIMULUS	15	-0.297015	-0.850641	0.668067	1	1	1397	tags=27%, list=13%, signal=30%	0	0.850641
GOBP_ICOSANOID_METABOLIC_PROCESS	49	-0.227056	-0.850585	0.730047	1	1	2352	tags=29%, list=21%, signal=36%	0	0.850585
GOBP_RESPONSE_TO_COCAINE	20	-0.275074	-0.850494	0.694382	1	1	1891	tags=25%, list=17%, signal=30%	0	0.850494
GOBP_HEART_FORMATION	18	-0.28593	-0.850457	0.692308	1	1	3342	tags=50%, list=30%, signal=72%	0	0.850457
GOBP_POSITIVE_REGULATION_OF_DEVELOPMENTAL_GROWTH	80	-0.205425	-0.850397	0.783715	1	1	1869	tags=19%, list=17%, signal=22%	0	0.850397
GOBP_POSITIVE_REGULATION_OF_PROTEIN_AUTOPHOSPHORYLATION	13	-0.309882	-0.850078	0.637712	1	1	2929	tags=46%, list=27%, signal=63%	0	0.850078
GOBP_RESPONSE_TO_PEPTIDOGLYCAN	6	-0.391308	-0.849732	0.646316	1	1	1324	tags=33%, list=12%, signal=38%	0	0.849732
GOBP_REGULATION_OF_ASTROCYTE_ACTIVATION	3	-0.485113	-0.8497	0.664622	1	1	2689	tags=67%, list=24%, signal=88%	0	0.8497
GOBP_PURINERGIC_NUCLEOTIDE_RECEPTOR_SIGNALING_PATHWAY	11	-0.325096	-0.84968	0.646809	1	1	1787	tags=36%, list=16%, signal=43%	0	0.84968
GOBP_STRESS_ACTIVATED_PROTEIN_KINASE_SIGNALING_CASCADE	42	-0.230508	-0.84963	0.722467	1	1	2490	tags=29%, list=23%, signal=37%	0	0.84963
GOBP_POSITIVE_REGULATION_OF_SISTER_CHROMATID_COHESION	9	-0.351006	-0.849588	0.635193	1	1	1089	tags=33%, list=10%, signal=37%	0	0.849588
GOBP_ADENYLATE_CYCLASE_INHIBITING_DOPAMINE_RECEPTOR_SIGNALING_PATHWAY	2	-0.543293	-0.849346	0.7	1	1	5035	tags=100%, list=46%, signal=184%	0	0.849346
GOBP_SYNAPTONEMAL_COMPLEX_ORGANIZATION	13	-0.313707	-0.849323	0.638656	1	1	64	tags=8%, list=1%, signal=8%	0	0.849323
GOBP_SERINE_FAMILY_AMINO_ACID_BIOSYNTHETIC_PROCESS	13	-0.307666	-0.849085	0.671946	1	1	852	tags=23%, list=8%, signal=25%	0	0.849085
GOBP_REGULATION_OF_AMINE_METABOLIC_PROCESS	14	-0.305098	-0.84897	0.673203	1	1	2020	tags=29%, list=18%, signal=35%	0	0.84897
GOBP_CEREBELLAR_CORTEX_FORMATION	14	-0.301185	-0.848299	0.668874	1	1	76	tags=7%, list=1%, signal=7%	0	0.848299
GOBP_AXO_DENDRITIC_TRANSPORT	65	-0.209931	-0.848197	0.752381	1	1	3016	tags=35%, list=27%, signal=48%	0	0.848197
GOBP_SMOOTH_MUSCLE_CELL_DIFFERENTIATION	33	-0.245485	-0.847974	0.690176	1	1	2510	tags=36%, list=23%, signal=47%	0	0.847974
GOBP_POSITIVE_REGULATION_OF_CHEMOKINE_C_X_C_MOTIF_LIGAND_1_PRODUCTION	2	-0.553639	-0.847908	0.722441	1	1	4921	tags=100%, list=45%, signal=181%	0	0.847908
GOBP_POSITIVE_REGULATION_OF_ACTIVATED_T_CELL_PROLIFERATION	15	-0.301096	-0.847848	0.659529	1	1	1395	tags=27%, list=13%, signal=30%	0	0.847848
GOBP_REGULATION_OF_PEROXISOME_PROLIFERATOR_ACTIVATED_RECEPTOR_SIGNALING_PATHWAY	7	-0.378853	-0.847621	0.645514	1	1	55	tags=14%, list=0%, signal=14%	0	0.847621
GOBP_CELLULAR_RESPONSE_TO_VITAMIN	14	-0.305183	-0.847308	0.655246	1	1	2785	tags=50%, list=25%, signal=67%	0	0.847308
GOBP_NEGATIVE_REGULATION_OF_LIPID_METABOLIC_PROCESS	50	-0.21895	-0.847081	0.730198	1	1	1635	tags=18%, list=15%, signal=21%	0	0.847081
GOBP_MITOCHONDRIAL_DNA_METABOLIC_PROCESS	21	-0.270605	-0.846645	0.680617	1	1	1802	tags=24%, list=16%, signal=28%	0	0.846645
GOBP_DEFENSE_RESPONSE_TO_BACTERIUM	104	-0.193504	-0.846637	0.8125	1	1	2123	tags=21%, list=19%, signal=26%	0	0.846637
GOBP_RENAL_SYSTEM_DEVELOPMENT	151	-0.18059	-0.846603	0.842391	1	1	3534	tags=37%, list=32%, signal=54%	0	0.846603
GOBP_DIOL_BIOSYNTHETIC_PROCESS	18	-0.284311	-0.846548	0.651869	1	1	3136	tags=33%, list=28%, signal=47%	0	0.846548
GOBP_SYNAPTIC_VESICLE_LOCALIZATION	36	-0.23757	-0.846398	0.739421	1	1	3138	tags=42%, list=28%, signal=58%	0	0.846398
GOBP_SOMITE_ROSTRAL_CAUDAL_AXIS_SPECIFICATION	5	-0.418248	-0.846008	0.674044	1	1	6414	tags=100%, list=58%, signal=239%	0	0.846008
GOBP_POSITIVE_REGULATION_OF_PROTEIN_CONTAINING_COMPLEX_ASSEMBLY	142	-0.18169	-0.846006	0.84	1	1	1891	tags=19%, list=17%, signal=23%	0	0.846006
GOBP_GAS_TRANSPORT	11	-0.329384	-0.845811	0.666667	1	1	2860	tags=45%, list=26%, signal=61%	0	0.845811
GOBP_PRONEPHROS_DEVELOPMENT	4	-0.444397	-0.845753	0.650099	1	1	303	tags=25%, list=3%, signal=26%	0	0.845753
GOBP_NEGATIVE_REGULATION_OF_GRANULOCYTE_DIFFERENTIATION	5	-0.419439	-0.845271	0.65055	1	1	2754	tags=60%, list=25%, signal=80%	0	0.845271
GOBP_NEGATIVE_REGULATION_OF_FILOPODIUM_ASSEMBLY	4	-0.446054	-0.845105	0.659574	1	1	2254	tags=50%, list=20%, signal=63%	0	0.845105
GOBP_ENDOLYSOSOMAL_TOLL_LIKE_RECEPTOR_SIGNALING_PATHWAY	31	-0.24525	-0.844957	0.721311	1	1	1987	tags=26%, list=18%, signal=31%	0	0.844957
GOBP_RELAXATION_OF_MUSCLE	15	-0.298857	-0.844579	0.693333	1	1	2612	tags=27%, list=24%, signal=35%	0	0.844579
GOBP_EXOCYTIC_PROCESS	54	-0.21887	-0.844557	0.74186	1	1	3067	tags=35%, list=28%, signal=49%	0	0.844557
GOBP_SENSORY_ORGAN_DEVELOPMENT	246	-0.167416	-0.844515	0.908257	1	1	1950	tags=21%, list=18%, signal=25%	0	0.844515
GOBP_POSITIVE_REGULATION_OF_3_UTR_MEDIATED_MRNA_STABILIZATION	3	-0.487068	-0.843961	0.67	1	1	1402	tags=67%, list=13%, signal=76%	0	0.843961
GOBP_NEGATIVE_REGULATION_OF_MAPK_CASCADE	104	-0.190087	-0.843855	0.809291	1	1	3629	tags=39%, list=33%, signal=58%	0	0.843855
GOBP_MEIOTIC_DNA_DOUBLE_STRAND_BREAK_FORMATION	2	-0.563765	-0.843551	0.722008	1	1	634	tags=50%, list=6%, signal=53%	0	0.843551
GOBP_REGULATION_OF_SKELETAL_MUSCLE_CONTRACTION_BY_REGULATION_OF_RELEASE_OF_SEQUESTERED_CALCIUM_ION	4	-0.445443	-0.843475	0.658385	1	1	6114	tags=100%, list=55%, signal=225%	0	0.843475
GOBP_PROTEIN_LOCALIZATION_TO_CYTOSKELETON	54	-0.218177	-0.84331	0.745547	1	1	2167	tags=26%, list=20%, signal=32%	0	0.84331
GOBP_GLYCINE_METABOLIC_PROCESS	7	-0.368183	-0.843171	0.656904	1	1	1074	tags=29%, list=10%, signal=32%	0	0.843171
GOBP_FATTY_ACID_BETA_OXIDATION_USING_ACYL_COA_OXIDASE	10	-0.328904	-0.84275	0.653527	1	1	698	tags=20%, list=6%, signal=21%	0	0.84275
GOBP_MONONUCLEAR_CELL_DIFFERENTIATION	308	-0.164405	-0.842735	0.948485	1	1	1852	tags=19%, list=17%, signal=22%	0	0.842735
GOBP_NEGATIVE_REGULATION_OF_SMOOTH_MUSCLE_CONTRACTION	6	-0.385856	-0.84169	0.656751	1	1	466	tags=17%, list=4%, signal=17%	0	0.84169
GOBP_POSITIVE_REGULATION_OF_IMMATURE_T_CELL_PROLIFERATION	3	-0.47516	-0.841463	0.673956	1	1	2848	tags=67%, list=26%, signal=90%	0	0.841463
GOBP_EMBRYONIC_SKELETAL_JOINT_MORPHOGENESIS	4	-0.44557	-0.841394	0.668041	1	1	2797	tags=75%, list=25%, signal=100%	0	0.841394
GOBP_BRANCHED_CHAIN_AMINO_ACID_CATABOLIC_PROCESS	21	-0.281304	-0.841074	0.717489	1	1	2721	tags=38%, list=25%, signal=50%	0	0.841074
GOBP_NEGATIVE_REGULATION_OF_LEUKOCYTE_APOPTOTIC_PROCESS	29	-0.249429	-0.840533	0.691211	1	1	3237	tags=38%, list=29%, signal=54%	0	0.840533
GOBP_NEGATIVE_REGULATION_OF_MONOATOMIC_ION_TRANSPORT	60	-0.209084	-0.840184	0.781775	1	1	3170	tags=32%, list=29%, signal=44%	0	0.840184
GOBP_SEQUESTERING_OF_METAL_ION	8	-0.368955	-0.840109	0.676404	1	1	2612	tags=50%, list=24%, signal=65%	0	0.840109
GOBP_CELLULAR_RESPONSE_TO_STEROL	8	-0.349276	-0.840009	0.6714	1	1	3371	tags=75%, list=31%, signal=108%	0	0.840009
GOBP_ASYMMETRIC_CELL_DIVISION	15	-0.29835	-0.839936	0.655172	1	1	3612	tags=53%, list=33%, signal=79%	0	0.839936
GOBP_RUFFLE_ASSEMBLY	33	-0.240625	-0.839606	0.738928	1	1	3137	tags=39%, list=28%, signal=55%	0	0.839606
GOBP_MICROTUBULE_BASED_MOVEMENT	271	-0.166555	-0.83945	0.930233	1	1	2878	tags=29%, list=26%, signal=38%	0	0.83945
GOBP_PIRNA_PROCESSING	7	-0.381478	-0.838605	0.654348	1	1	1592	tags=29%, list=14%, signal=33%	0	0.838605
GOBP_BASE_EXCISION_REPAIR_GAP_FILLING	14	-0.302357	-0.838579	0.706013	1	1	2341	tags=29%, list=21%, signal=36%	0	0.838579
GOBP_NOTCH_SIGNALING_PATHWAY	102	-0.193166	-0.83806	0.845529	1	1	1556	tags=17%, list=14%, signal=19%	0	0.83806
GOBP_DIPHOSPHOINOSITOL_POLYPHOSPHATE_METABOLIC_PROCESS	2	-0.538755	-0.837564	0.72314	1	1	5085	tags=100%, list=46%, signal=186%	0	0.837564
GOBP_ICOSANOID_CATABOLIC_PROCESS	4	-0.448335	-0.837239	0.649049	1	1	1698	tags=50%, list=15%, signal=59%	0	0.837239
GOBP_OSMOSENSORY_SIGNALING_PATHWAY	3	-0.490696	-0.837187	0.69958	1	1	5615	tags=100%, list=51%, signal=204%	0	0.837187
GOBP_REGULATORY_NCRNA_MEDIATED_HETEROCHROMATIN_FORMATION	8	-0.350209	-0.836963	0.702586	1	1	2383	tags=25%, list=22%, signal=32%	0	0.836963
GOBP_UREA_TRANSPORT	3	-0.486032	-0.836541	0.698031	1	1	2541	tags=67%, list=23%, signal=87%	0	0.836541
GOBP_REGULATION_OF_CELL_SHAPE	93	-0.192449	-0.836491	0.830808	1	1	2044	tags=25%, list=19%, signal=30%	0	0.836491
GOBP_MAINTENANCE_OF_CENTROSOME_LOCATION	6	-0.394567	-0.835993	0.675906	1	1	342	tags=17%, list=3%, signal=17%	0	0.835993
GOBP_NEURON_MIGRATION	88	-0.199181	-0.835572	0.810742	1	1	3163	tags=36%, list=29%, signal=51%	0	0.835572
GOBP_MEMBRANE_DEPOLARIZATION_DURING_CARDIAC_MUSCLE_CELL_ACTION_POTENTIAL	7	-0.368316	-0.835354	0.66453	1	1	3851	tags=57%, list=35%, signal=88%	0	0.835354
GOBP_BRUSH_BORDER_ASSEMBLY	2	-0.540202	-0.835347	0.76971	1	1	441	tags=50%, list=4%, signal=52%	0	0.835347
GOBP_HEART_GROWTH	40	-0.23454	-0.83528	0.719388	1	1	1434	tags=20%, list=13%, signal=23%	0	0.83528
GOBP_L_GLUTAMATE_TRANSMEMBRANE_TRANSPORT	14	-0.303274	-0.83376	0.660297	1	1	3143	tags=36%, list=29%, signal=50%	0	0.83376
GOBP_MITOTIC_G2_DNA_DAMAGE_CHECKPOINT_SIGNALING	36	-0.231044	-0.833735	0.737778	1	1	2652	tags=28%, list=24%, signal=36%	0	0.833735
GOBP_INCLUSION_BODY_ASSEMBLY	14	-0.300908	-0.833435	0.673684	1	1	1289	tags=21%, list=12%, signal=24%	0	0.833435
GOBP_SUCKLING_BEHAVIOR	7	-0.37035	-0.833149	0.675966	1	1	975	tags=14%, list=9%, signal=16%	0	0.833149
GOBP_CORTISOL_METABOLIC_PROCESS	3	-0.480278	-0.833148	0.694501	1	1	847	tags=33%, list=8%, signal=36%	0	0.833148
GOBP_SNRNA_PROCESSING	28	-0.246655	-0.833059	0.721348	1	1	1778	tags=25%, list=16%, signal=30%	0	0.833059
GOBP_REGULATION_OF_PROTEIN_LOCALIZATION_TO_CELL_CORTEX	7	-0.373361	-0.833053	0.679825	1	1	64	tags=14%, list=1%, signal=14%	0	0.833053
GOBP_REGULATION_OF_PROTEIN_ADP_RIBOSYLATION	8	-0.354139	-0.832694	0.675159	1	1	2939	tags=63%, list=27%, signal=85%	0	0.832694
GOBP_EMBRYONIC_SKELETAL_SYSTEM_DEVELOPMENT	58	-0.212305	-0.832429	0.764286	1	1	3523	tags=40%, list=32%, signal=58%	0	0.832429
GOBP_REGULATION_OF_SKELETAL_MUSCLE_CONTRACTION	9	-0.345866	-0.832169	0.654584	1	1	2935	tags=22%, list=27%, signal=30%	0	0.832169
GOBP_SKELETAL_MUSCLE_ACETYLCHOLINE_GATED_CHANNEL_CLUSTERING	7	-0.375925	-0.832035	0.66951	1	1	2064	tags=29%, list=19%, signal=35%	0	0.832035
GOBP_CARDIAC_MUSCLE_CELL_PROLIFERATION	24	-0.261166	-0.831975	0.708716	1	1	2785	tags=42%, list=25%, signal=56%	0	0.831975
GOBP_NEGATIVE_REGULATION_OF_TELOMERE_MAINTENANCE	35	-0.236475	-0.830876	0.727488	1	1	3696	tags=46%, list=34%, signal=69%	0	0.830876
GOBP_SPERMATID_NUCLEUS_DIFFERENTIATION	15	-0.29155	-0.830846	0.698925	1	1	714	tags=13%, list=6%, signal=14%	0	0.830846
GOBP_ESTABLISHMENT_OF_PLANAR_POLARITY_INVOLVED_IN_NEURAL_TUBE_CLOSURE	7	-0.365698	-0.830822	0.653105	1	1	2651	tags=57%, list=24%, signal=75%	0	0.830822
GOBP_DICARBOXYLIC_ACID_METABOLIC_PROCESS	66	-0.20786	-0.830413	0.777518	1	1	980	tags=12%, list=9%, signal=13%	0	0.830413
GOBP_REGULATION_OF_MONOATOMIC_ION_TRANSPORT	212	-0.171331	-0.830262	0.932353	1	1	3170	tags=32%, list=29%, signal=44%	0	0.830262
GOBP_REGULATION_OF_CARBOHYDRATE_CATABOLIC_PROCESS	42	-0.227111	-0.830232	0.745921	1	1	3038	tags=40%, list=28%, signal=56%	0	0.830232
GOBP_ALDITOL_PHOSPHATE_METABOLIC_PROCESS	8	-0.35902	-0.83008	0.665939	1	1	155	tags=13%, list=1%, signal=13%	0	0.83008
GOBP_NEGATIVE_REGULATION_OF_BLOOD_CIRCULATION	13	-0.302738	-0.829633	0.675269	1	1	767	tags=15%, list=7%, signal=17%	0	0.829633
GOBP_MACROPHAGE_ACTIVATION_INVOLVED_IN_IMMUNE_RESPONSE	9	-0.344195	-0.829532	0.656682	1	1	2320	tags=56%, list=21%, signal=70%	0	0.829532
GOBP_GLUTAMATE_RECEPTOR_SIGNALING_PATHWAY	18	-0.275204	-0.829481	0.715262	1	1	3330	tags=44%, list=30%, signal=64%	0	0.829481
GOBP_CHROMOSOME_MOVEMENT_TOWARDS_SPINDLE_POLE	6	-0.392077	-0.829286	0.667347	1	1	3612	tags=67%, list=33%, signal=99%	0	0.829286
GOBP_HEART_TRABECULA_FORMATION	6	-0.382027	-0.829112	0.658065	1	1	655	tags=17%, list=6%, signal=18%	0	0.829112
GOBP_REGULATION_OF_PROTEIN_CONTAINING_COMPLEX_ASSEMBLY	310	-0.161244	-0.829046	0.961905	1	1	2062	tags=19%, list=19%, signal=23%	0	0.829046
GOBP_PHOSPHATIDYLSERINE_METABOLIC_PROCESS	16	-0.29104	-0.828357	0.732609	1	1	1142	tags=25%, list=10%, signal=28%	0	0.828357
GOBP_NEGATIVE_REGULATION_OF_JNK_CASCADE	25	-0.254758	-0.828122	0.714894	1	1	619	tags=8%, list=6%, signal=8%	0	0.828122
GOBP_NEUTROPHIL_MEDIATED_IMMUNITY	22	-0.270959	-0.828119	0.730583	1	1	3151	tags=41%, list=29%, signal=57%	0	0.828119
GOBP_HEMATOPOIETIC_PROGENITOR_CELL_DIFFERENTIATION	93	-0.193377	-0.828023	0.809769	1	1	1730	tags=19%, list=16%, signal=23%	0	0.828023
GOBP_PIGMENT_BIOSYNTHETIC_PROCESS	44	-0.222192	-0.827851	0.783019	1	1	933	tags=16%, list=8%, signal=17%	0	0.827851
GOBP_NEGATIVE_REGULATION_OF_EPITHELIAL_CELL_PROLIFERATION_INVOLVED_IN_PROSTATE_GLAND_DEVELOPMENT	5	-0.416509	-0.827788	0.682875	1	1	1456	tags=20%, list=13%, signal=23%	0	0.827788
GOBP_OPTIC_NERVE_DEVELOPMENT	5	-0.408179	-0.827781	0.684105	1	1	187	tags=20%, list=2%, signal=20%	0	0.827781
GOBP_POSITIVE_REGULATION_OF_SPINDLE_CHECKPOINT	13	-0.297503	-0.827769	0.688259	1	1	1447	tags=31%, list=13%, signal=35%	0	0.827769
GOBP_REGULATION_OF_CELL_PROLIFERATION_INVOLVED_IN_KIDNEY_DEVELOPMENT	7	-0.360337	-0.827756	0.665254	1	1	862	tags=29%, list=8%, signal=31%	0	0.827756
GOBP_ANIMAL_ORGAN_FORMATION	29	-0.242826	-0.827599	0.709382	1	1	3342	tags=48%, list=30%, signal=69%	0	0.827599
GOBP_CELLULAR_PIGMENTATION	48	-0.217438	-0.827403	0.754902	1	1	1052	tags=15%, list=10%, signal=16%	0	0.827403
GOBP_ESTABLISHMENT_OR_MAINTENANCE_OF_TRANSMEMBRANE_ELECTROCHEMICAL_GRADIENT	4	-0.440031	-0.827226	0.654545	1	1	953	tags=25%, list=9%, signal=27%	0	0.827226
GOBP_ESTABLISHMENT_OF_PLANAR_POLARITY_OF_EMBRYONIC_EPITHELIUM	8	-0.346324	-0.82677	0.683297	1	1	3867	tags=75%, list=35%, signal=115%	0	0.82677
GOBP_MONOACYLGLYCEROL_METABOLIC_PROCESS	6	-0.379574	-0.826679	0.646552	1	1	930	tags=33%, list=8%, signal=36%	0	0.826679
GOBP_INTRINSIC_APOPTOTIC_SIGNALING_PATHWAY_IN_RESPONSE_TO_HYPOXIA	9	-0.336899	-0.826594	0.668067	1	1	3516	tags=44%, list=32%, signal=65%	0	0.826594
GOBP_PROTEIN_LOCALIZATION_TO_BICELLULAR_TIGHT_JUNCTION	4	-0.44033	-0.826441	0.64859	1	1	1365	tags=25%, list=12%, signal=29%	0	0.826441
GOBP_CARDIAC_CONDUCTION_SYSTEM_DEVELOPMENT	12	-0.312758	-0.82638	0.691275	1	1	1657	tags=25%, list=15%, signal=29%	0	0.82638
GOBP_GOLGI_VESICLE_TRANSPORT	269	-0.164292	-0.826322	0.962848	1	1	1724	tags=16%, list=16%, signal=18%	0	0.826322
GOBP_REGULATION_OF_NK_T_CELL_DIFFERENTIATION	2	-0.537982	-0.825907	0.744722	1	1	411	tags=50%, list=4%, signal=52%	0	0.825907
GOBP_INTRACELLULAR_TRANSPORT_OF_VIRUS	8	-0.338089	-0.825752	0.665158	1	1	805	tags=25%, list=7%, signal=27%	0	0.825752
GOBP_REGULATION_OF_RELAXATION_OF_MUSCLE	3	-0.474109	-0.825665	0.697087	1	1	3798	tags=67%, list=34%, signal=102%	0	0.825665
GOBP_POSITIVE_REGULATION_OF_VASCULAR_WOUND_HEALING	2	-0.539027	-0.825636	0.733075	1	1	5082	tags=100%, list=46%, signal=186%	0	0.825636
GOBP_REGULATION_OF_STRIATED_MUSCLE_TISSUE_DEVELOPMENT	11	-0.312893	-0.825275	0.705882	1	1	1832	tags=27%, list=17%, signal=33%	0	0.825275
GOBP_NEGATIVE_REGULATION_OF_PROTEIN_MATURATION	17	-0.27705	-0.824849	0.715884	1	1	1693	tags=24%, list=15%, signal=28%	0	0.824849
GOBP_ESTABLISHMENT_OF_MITOCHONDRION_LOCALIZATION_MICROTUBULE_MEDIATED	23	-0.259034	-0.824714	0.71179	1	1	1869	tags=26%, list=17%, signal=31%	0	0.824714
GOBP_REGULATION_OF_CARDIAC_MUSCLE_CELL_PROLIFERATION	18	-0.276476	-0.824357	0.688453	1	1	2785	tags=44%, list=25%, signal=59%	0	0.824357
GOBP_ANTIGEN_PROCESSING_AND_PRESENTATION_OF_LIPID_ANTIGEN_VIA_MHC_CLASS_IB	2	-0.537982	-0.82415	0.730845	1	1	411	tags=50%, list=4%, signal=52%	0	0.82415
GOBP_DEVELOPMENTAL_GROWTH	349	-0.158491	-0.824067	0.993769	1	1	2199	tags=19%, list=20%, signal=23%	0	0.824067
GOBP_POSITIVE_REGULATION_OF_CELL_PROLIFERATION_IN_BONE_MARROW	2	-0.547684	-0.824066	0.754864	1	1	3652	tags=50%, list=33%, signal=75%	0	0.824066
GOBP_IN_UTERO_EMBRYONIC_DEVELOPMENT	291	-0.16244	-0.823939	0.963746	1	1	2465	tags=24%, list=22%, signal=30%	0	0.823939
GOBP_REGULATION_OF_POST_TRANSLATIONAL_PROTEIN_MODIFICATION	205	-0.167795	-0.823829	0.949009	1	1	2451	tags=24%, list=22%, signal=30%	0	0.823829
GOBP_EXPORT_ACROSS_PLASMA_MEMBRANE	32	-0.23716	-0.823563	0.758465	1	1	1531	tags=19%, list=14%, signal=22%	0	0.823563
GOBP_TELOMERE_MAINTENANCE_VIA_RECOMBINATION	14	-0.295479	-0.823489	0.684096	1	1	3019	tags=43%, list=27%, signal=59%	0	0.823489
GOBP_REGULATION_OF_ANAPHASE_PROMOTING_COMPLEX_DEPENDENT_CATABOLIC_PROCESS	4	-0.451228	-0.823448	0.688	1	1	64	tags=25%, list=1%, signal=25%	0	0.823448
GOBP_POSITIVE_REGULATION_OF_CHOLESTEROL_METABOLIC_PROCESS	7	-0.36262	-0.823281	0.660944	1	1	1794	tags=29%, list=16%, signal=34%	0	0.823281
GOBP_POSITIVE_REGULATION_OF_PHOSPHORYLATION	338	-0.160319	-0.823238	0.960123	1	1	1987	tags=20%, list=18%, signal=23%	0	0.823238
GOBP_CLATHRIN_COATED_VESICLE_CARGO_LOADING	7	-0.357295	-0.822632	0.687764	1	1	3138	tags=57%, list=28%, signal=80%	0	0.822632
GOBP_PROTEIN_O_LINKED_GLYCOSYLATION	69	-0.195298	-0.82209	0.825	1	1	2895	tags=33%, list=26%, signal=45%	0	0.82209
GOBP_CHONDROITIN_SULFATE_PROTEOGLYCAN_METABOLIC_PROCESS	19	-0.273532	-0.821994	0.712743	1	1	2998	tags=47%, list=27%, signal=65%	0	0.821994
GOBP_PROGRAMMED_CELL_DEATH_INVOLVED_IN_CELL_DEVELOPMENT	13	-0.301646	-0.821482	0.706522	1	1	1578	tags=23%, list=14%, signal=27%	0	0.821482
GOBP_LIPID_TRANSPORT_ACROSS_BLOOD_BRAIN_BARRIER	4	-0.438853	-0.821435	0.69375	1	1	1038	tags=25%, list=9%, signal=28%	0	0.821435
GOBP_POSITIVE_REGULATION_OF_HORMONE_SECRETION	68	-0.202565	-0.821278	0.804455	1	1	2755	tags=28%, list=25%, signal=37%	0	0.821278
GOBP_MUSCLE_CELL_DIFFERENTIATION	215	-0.165531	-0.821222	0.944118	1	1	2510	tags=23%, list=23%, signal=29%	0	0.821222
GOBP_SHORT_TERM_MEMORY	5	-0.402724	-0.821043	0.701075	1	1	6585	tags=100%, list=60%, signal=248%	0	0.821043
GOBP_CENTRAL_NERVOUS_SYSTEM_NEURON_DEVELOPMENT	41	-0.227299	-0.820571	0.780093	1	1	3546	tags=41%, list=32%, signal=61%	0	0.820571
GOBP_MICROGLIAL_CELL_MIGRATION	3	-0.48133	-0.820538	0.72766	1	1	2476	tags=67%, list=22%, signal=86%	0	0.820538
GOBP_PINOCYTOSIS	16	-0.283958	-0.820524	0.721739	1	1	480	tags=13%, list=4%, signal=13%	0	0.820524
GOBP_REGULATION_OF_CORTISOL_BIOSYNTHETIC_PROCESS	3	-0.480278	-0.820496	0.693548	1	1	847	tags=33%, list=8%, signal=36%	0	0.820496
GOBP_POSITIVE_REGULATION_OF_VACUOLE_ORGANIZATION	22	-0.258268	-0.820384	0.695175	1	1	1536	tags=18%, list=14%, signal=21%	0	0.820384
GOBP_PROTEIN_CONTAINING_COMPLEX_LOCALIZATION	140	-0.176462	-0.820336	0.88674	1	1	2122	tags=21%, list=19%, signal=25%	0	0.820336
GOBP_ERAD_PATHWAY	101	-0.19123	-0.820113	0.857843	1	1	2884	tags=30%, list=26%, signal=40%	0	0.820113
GOBP_POSITIVE_REGULATION_OF_CYTOPLASMIC_MRNA_PROCESSING_BODY_ASSEMBLY	6	-0.383958	-0.820043	0.700837	1	1	1240	tags=33%, list=11%, signal=38%	0	0.820043
GOBP_REGULATION_OF_TORC2_SIGNALING	5	-0.402266	-0.819744	0.702544	1	1	1027	tags=60%, list=9%, signal=66%	0	0.819744
GOBP_MULTI_CILIATED_EPITHELIAL_CELL_DIFFERENTIATION	9	-0.337353	-0.819726	0.691244	1	1	1517	tags=22%, list=14%, signal=26%	0	0.819726
GOBP_REGULATION_OF_NEUTROPHIL_DEGRANULATION	5	-0.400525	-0.819197	0.692929	1	1	3491	tags=80%, list=32%, signal=117%	0	0.819197
[truncated: 899 more rows]

## Sheet: Sheet 5
Normalized to average sgCtrl value per metabolite per batch
Log2 transform
Infection Batch	3	3	3	3	1	1	1	1	2	2	2	2	1	1	1	1	1	1	1	1	1	1	1	1	2	2	2	2	2	2	2	2	1	1	1	1	1	1	1	1	1	1	1	1	1	1	1	1	2
sgRNA	CAD	CAD	CAD	CAD	DHODH	DHODH	DHODH	DHODH	UMPS	UMPS	UMPS	UMPS	COQ2	COQ2	COQ2	COQ2	COQ3	COQ3	COQ3	COQ3	COQ5	COQ5	COQ5	COQ5	COQ6	COQ6	COQ6	COQ6	COQ7	COQ7	COQ7	COQ7	NUDT5	NUDT5	NUDT5	NUDT5	NAA30	NAA30	NAA30	NAA30	IPO5	IPO5	IPO5	IPO5	SPICE1	SPICE1	SPICE1	SPICE1	C19orf53
Replicate	1	2	3	4	1	2	3	4	1	2	3	4	1	2	3	4	1	2	3	4	1	2	3	4	1	2	3	4	1	2	3	4	1	2	3	4	1	2	3	4	1	2	3	4	1	2	3	4	1
Caramoyl Aspartate	-3.57636	-2.89831	-2.50134	-2.91068	7.32835	7.15195	7.15207	7.8898	6.65311	6.92775	6.97277	6.74457	6.7082	6.74374	6.97636	6.83423	5.69979	5.89068	5.89304	5.46363	5.15892	5.30474	5.32348	5.13203	2.15228	1.9269	2.17503	2.302	0.776675	0.602334	0.425766	0.916584	2.39164	2.4724	2.66127	1.91641	0.0043958	-0.0300791	0.0904913	0.144639	-0.189608	-0.546929	-0.455069	-0.776489	-0.312769	-0.3372	-0.319066	-0.493844	-0.200525
Dihydroorotate	-10.623	-7.55316	-9.75731	-6.22125	8.03252	7.76355	7.86533	8.15672	7.63828	7.57567	7.52184	7.56026	7.10511	7.08958	7.08586	7.01261	5.82459	5.89538	5.83626	5.62294	5.17177	5.17853	5.12311	5.30325	2.29077	2.37502	2.65938	2.31419	0.539383	0.618117	0.51653	0.908719	2.27389	2.7291	2.55179	2.55016	0.285548	0.494538	0.669661	0.536807	-0.449329	-0.831984	-0.633672	-0.615614	-0.129386	-0.396394	-0.241386	-0.204203	0.0147802
Orotate	-2.53674	-3.21443	-4.12647	-4.13292	-1.21673	-2.67676	-2.96894	-3.41168	7.56841	7.02457	6.66627	6.55288	0.792195	-0.415879	-0.979308	-0.559551	1.73072	0.562921	0.438647	1.00831	0.494163	-0.239491	-0.6845	-0.314134	0.819989	1.23343	0.297951	0.103655	0.192529	0.188093	0.539037	-0.832746	3.16593	2.32843	1.64011	3.30599	-2.07319	-0.982938	-1.51185	-2.32251	0.354959	-1.15998	-1.37818	-1.13955	0.859963	-0.203539	-0.868387	0.805019	-0.0242957
[truncated: 37 more columns]
