# Supplementary material for: Uridine-sensitized screening identifies demethoxy-coenzyme Q and NUDT5 as regulators of nucleotide synthesis
Source: Nat Metab. 2025 Nov 13;7(11):2221–35. doi: 10.1038/s42255-025-01419-2 (PMC12638251; doi:10.1038/s42255-025-01419-2)
Supplement: Supplementary file 10 — Statistical source data. [file 42255_2025_1419_MOESM10_ESM.xlsx]

## Sheet: Information
Source data associated with Figure 2
Sheet name	Figure panel	Short description
Sheet 1	B	Lipidomics COQ knockouts
Sheet 2	B	Lipidomics COQ7 clones
Sheet 3	C	Basal OCR on COQ knockouts
Sheet 4	D	OCR MitoStressTest on COQ7 clones
Sheet 5	E	Uridine growth assay COQ knockouts
Sheet 6	F	Uridine growth assay COQ7 clones

## Sheet: Sheet 1
Log2 fold-change per metabolite with sgCtrl
sgRNA	sgCtrl	sgCtrl	sgCtrl	sgCtrl	sgCtrl	sgCtrl	sgCtrl	sgCtrl	sgCtrl	sgCtrl	sgCtrl	sgCtrl	COQ2	COQ2	COQ2	COQ3	COQ3	COQ3	COQ5	COQ5	COQ5	COQ6	COQ6	COQ6	COQ7	COQ7	COQ7
Replicate	1	2	3	1	2	3	1	2	3	1	2	3	1	2	3	1	2	3	1	2	3	1	2	3	1	2	3
DMQ10	0.137293	-0.0485847	-0.336661	0.130061	-0.0910582	0.148259	-0.437269	-0.429418	-0.043917	0.353557	0.174371	0.192461	0	0	0	-1.90368	-1.99094	-2.08687	-2.95862	-2.7238	-2.39652	-0.950699	-0.950782	-1.32911	6.27961	6.33962	6.3451
CoQ10	0.20569	0.077373	-0.135727	-0.109104	-0.0937105	0.0245788	0.134701	-0.0655592	0.163968	-0.00664283	-0.107072	-0.148291	-4.30974	-4.36879	-4.77852	-2.86979	-2.82757	-2.85988	-2.83402	-2.81415	-2.49702	-2.1611	-2.04484	-2.31722	-3.13674	-3.02729	-3.05185

## Sheet: Sheet 2
Log2 fold-change per metabolite with averaged COQ7 WT clones
Clone	COQ7 WT 1			COQ7 WT 2			COQ7 KO 6			COQ7 KO 12
Replicate	1	2	3	1	2	3	1	2	3	1	2	3
DMQ10	-0.234873	-0.0856617	-0.315817	0.578442	0.526026	-1.08528	6.47464	6.44036	6.45446	6.25123	5.72482	6.19706
CoQ10	0.0664946	0.183339	0.0388993	0.301702	0.164381	-1.19525	-7.27142	-7.29072	-7.09099	-6.77503	-7.35981	-6.81208

## Sheet: Sheet 3
sgCtrl	sgCOQ2	sgCOQ3	sgCOQ7
79.7725	50.2478	105.638	118.273
126.909	49.6114	104.243	125.405
124.064	32.0098	105.985	108.899
190.827	48.0078	95.1194	113.468
188.722	44.7455	55.3093	114.678
162.522	43.575	100.492	60.1647
199.546	40.1236	59.3812	84.8575
161.795	41.7683	55.4563	48.7241
112.146	39.5926	93.7214	60.5121
173.703	37.1861	93.9551	63.3111
82.5792	44.5667	98.1381	114.834
105.297	40.887	95.3672	119.656
112.751	27.1859	97.3747	104.088
186.203	41.6532	87.7	108.667
181.549	38.3357	49.6494	109.758
127.765	33.4909	90.7855	53.048
195.153	34.2361	52.0371	82.4687
128.879	34.9144	47.0562	43.6865
94.3995	34.9916	87.4982	57.9409
165.683	32.7266	87.0863	52.0377
87.0956	42.5223	96.2091	113.784
99.1438	38.5823	91.7698	118.19
109.25	26.0771	93.7998	102.269
187.206	38.6178	85.884	107.127
180.574	34.4411	47.3004	107.395
114.232	29.4517	86.7842	50.334
195.36	29.381	48.8821	80.9591
107.017	28.4974	43.8153	40.661
89.5598	32.4997	85.4215	57.2138
164.369	31.5443	83.0641	44.8019
196.986
113.225
158.289
107.866
174.969
136.124
194.742
189.157
124.053
88.0119
149.329
93.3113
153.533
86.9767
167.498
102.172
182.118
183.847
118.505
76.2226
117.2
87.9967
151.725
82.4728
165.554
92.5806
178.797
185.245
118.305
69.2611

## Sheet: Sheet 4
Time		COQ7 WT clone 1
1.31056		283.063	241.589	239.669	323.851	127.583	177.981	301.646	268.646	221.186	224.059	293.08	278.11	297.306	215.808	235.426
7.75631		285.184	231.753	245.896	345.02	127.16	176.217	313.559	271.825	225.048	216.079	290.02	284.197	294.362	210.682	236.327
14.2026		296.485	232.784	259.827	374.622	129.91	177.648	327.219	283.491	239.072	224.438	296.77	294.801	305.396	215.296	246.788
20.7343		166.378	125.777	127.011	141.281	60.8642	96.02	232.094	177.414	111.683	109.142	150.5	144.148	176.379	99.9437	151.819
27.1758		129.167	112.65	118.513	126.816	61.0687	86.65	151.308	137.222	104.649	99.5141	137.537	129.739	142.941	101.035	137.904
33.621		131.091	110.351	121.697	126.761	62.3553	86.6297	149.773	140.643	108.522	98.3682	142.464	133.554	146.972	104.829	141.404
40.1532		533.978	418.502	520.086	484.396	359.749	433.688	446.731	511.486	618.199	725.381	577.578	615.268	578.454	599.655	492.26
46.5959		455.685	361.255	486.923	408.425	406.929	400.457	372.931	387.26	487.993	554.07	432.036	433.268	480.729	457.154	376.888
53.0441		429.226	343.837	486.895	386.483	413.471	379.596	351.444	367.903	434.81	485.197	385.834	373.252	415.884	420.814	342.34
59.5692		46.0299	47.6636	42.0734	49.577	26.1583	43.0106	40.8426	50.8259	38.6613	38.6258	54.8409	45.7601	51.2072	32.7054	43.5897
66.0141		56.8659	51.59	51.6759	54.6706	33.7537	44.6014	58.0905	61.2255	51.1118	45.2252	64.1262	58.8123	60.7841	47.2637	60.635
72.4577		59.9054	53.5186	54.806	54.4266	34.8427	46.2351	62.6171	64.9662	54.8498	46.7507	65.0735	62.3678	65.014	51.2254	65.1955
		COQ7 WT clone 2
1.31056		294.743	299.526	292.307	266.117	253.125	275.717	303.769	287.467	266.598	252.971	98.0415	281.282	89.2357	97.8471	148.192
7.75631		291.949	290.147	289.409	259.227	246.775	263.772	295.81	279.51	265.168	251.266	74.0693	272.285	71.3647	76.4946	112.531
14.2026		311.08	291.517	298.831	272.267	256.224	263.314	298.01	283.962	275.683	258.481	64.9169	272.117	63.5898	68.5833	98.6808
20.7343		127.962	117.873	143.826	134.757	147.623	125.27	132.944	169.33	119.703	160.091	60.8255	118.154	57.6777	61.5606	95.0394
27.1758		129.071	119.835	130.101	137.416	125.38	120.502	128.018	138.133	117.168	131.185	53.0323	111.485	51.3651	55.73	79.5466
33.621		134.236	121.783	132.526	145.414	126.037	119.008	127.836	139.969	118.871	133.351	47.946	109.282	46.5033	50.21	70.8553
40.1532		586.836	571.109	572.865	453.546	536.152	565.285	561.907	457.712	578.068	546.181	43.8946	359.793	37.5061	43.4249	66.6869
46.5959		469.149	472.319	422.073	343.705	401.74	530.054	536.884	373.116	461.681	423.934	41.9892	422.555	36.091	40.4922	61.3953
53.0441		425.295	438.249	392.284	313.445	375.306	499.957	521.968	356.948	422.954	398.071	37.0654	415.078	32.5211	36.7875	55.3296
59.5692		49.7048	52.3992	53.7935	46.364	54.8267	51.5915	61.5574	49.6409	51.9928	54.846	38.8518	64.3003	31.836	36.919	57.0025
66.0141		60.2736	58.3714	62.1817	57.6636	64.3769	57.5888	63.3186	61.2913	59.0708	62.433	37.2169	57.7449	30.1301	36.469	52.3728
72.4577		62.9137	61.1444	65.6833	59.7198	67.4808	59.5718	63.6798	67.5487	59.4171	64.4697	35.2794	56.1622	30.4017	34.3503	51.6072
		COQ7 KO clone 6
1.31056		32.4989	32.9618	31.0289	30.7494	36.6761	28.8302	28.0181	27.3674	25.8698	31.092	31.9493	23.5826	27.4237	23.9398	35.5317
7.75631		33.12	33.2128	32.1886	33.8761	35.5515	27.3383	27.5384	25.7955	22.3159	29.4921	28.7745	22.128	26.8671	20.5123	32.8261
14.2026		32.0599	34.731	32.968	33.9342	36.0456	28.911	27.3573	26.5376	21.9271	29.7673	25.8986	21.7967	27.8875	21.7102	31.8645
20.7343		40.8768	38.4673	34.1246	41.0582	40.4863	35.2686	35.9269	26.1963	36.3503	40.2698	33.2764	32.7631	31.6297	33.2246	39.4218
27.1758		39.3032	37.9309	33.576	39.8188	38.4699	34.5319	34.9049	26.1302	34.6991	37.4649	33.2393	31.8275	30.22	33.2405	38.5605
33.621		39.1104	38.2299	34.1909	39.03	38.832	35.2346	34.1598	26.3813	35.1585	35.1222	33.558	31.1205	31.2976	32.2065	36.7863
40.1532		77.0337	63.9701	68.5433	63.8916	73.1848	62.578	59.6702	78.877	65.0208	110.045	60.8503	64.4635	68.3347	54.4127	117.032
46.5959		70.2963	60.808	64.4751	60.6959	67.7897	58.583	56.9156	75.2478	62.8172	100.39	58.0911	62.0504	66.7878	51.783	107.835
53.0441		68.0215	58.3044	62.1408	57.6185	64.458	56.3231	53.5324	71.162	59.7892	94.4846	55.952	59.0667	64.5423	48.2646	101.927
59.5692		32.6059	25.8882	25.572	25.9539	26.3808	25.1223	23.6802	24.1585	24.3133	35.9287	26.4404	26.8738	25.0578	25.0197	37.9587
66.0141		31.9755	26.1507	26.3919	26.0959	26.6844	24.8115	23.1281	24.7021	24.5693	37.1177	27.1314	26.913	25.9031	24.176	38.5728
72.4577		32.0784	24.8591	26.0437	26.0319	26.8996	25.1644	22.4412	25.3415	23.8091	36.6725	31.2858	27.4773	26.1251	24.2089	40.1639
		COQ7 KO clone 12
1.31056		27.1903	25.3928	36.925	25.7692	23.9343	25.651	34.9117	24.5857	26.4124	28.847	19.239	22.5127	19.5612	18.4487	18.8824
7.75631		26.0283	23.4519	33.1959	23.2801	21.0459	23.6961	32.0823	23.2266	22.7973	26.376	15.6484	18.957	16.5702	15.737	16.8979
14.2026		25.7485	22.4083	32.5168	22.4601	19.9451	22.3252	32.0245	23.2213	21.8727	24.6724	14.7586	16.8625	15.3245	15.1973	16.1805
20.7343		31.4147	27.2766	26.6145	28.643	23.2858	26.7125	45.4522	24.0122	28.9493	31.0326	17.7308	19.5042	18.8268	16.121	20.2911
27.1758		29.6199	27.5132	26.8615	28.4912	22.5692	26.5359	44.7432	24.8661	27.5134	30.3774	16.625	20.3665	18.8797	16.5773	21.3538
33.621		28.8728	28.3217	26.6127	29.3581	22.1172	26.557	43.8949	25.016	29.2001	30.0848	17.0717	20.5456	18.6338	16.9481	20.8601
40.1532		70.4181	49.612	50.8429	62.5914	60.3275	61.141	88.8434	57.1986	40.8743	71.5132	16.4443	19.5657	17.2459	11.1745	19.6506
46.5959		66.5955	47.4559	50.3516	59.686	59.5561	59.5979	86.0468	56.599	39.8087	70.4178	16.7844	19.2765	16.7664	11.716	19.1913
53.0441		65.2056	45.7531	47.9235	57.729	57.589	57.8036	84.1597	55.7514	35.7299	68.3893	14.943	18.9129	17.0951	10.8292	19.1569
59.5692		24.0994	19.4796	22.9161	25.5627	17.7239	20.4188	40.6064	22.5661	19.2725	23.6996	20.7602	26.4812	20.1974	15.5071	22.7467
66.0141		24.9345	19.7176	22.3411	25.6816	17.6953	20.1053	41.0552	22.5457	19.486	24.2895	20.7299	26.8291	21.0978	16.2825	23.0566
72.4577		25.1054	20.4511	22.2163	25.9997	18.3006	21.0812	41.6436	21.8755	19.3037	24.5417	20.4959	27.057	20.2817	16.0318	23.9227

## Sheet: Sheet 5
Normalized to sgCtrl water
Water					Uridine
sgCtrl	sgCOQ2	sgCOQ3	sgCOQ7		sgCtrl	sgCOQ2	sgCOQ3	sgCOQ7
0.997836	0.171552	0.407633	1.01987		0.834153	0.511509	0.607515	0.945898
1.03718	0.157387	0.366713	0.886091		0.857761	0.480031	0.624828	0.82471
0.846744	0.169978	0.390321	0.876648		0.875074	0.5241	0.675192	0.840449
1.07023	0.144796	0.384025	0.975802		1.04505	0.509935	0.667322	0.972654
0.955341					1.23392
0.960063					1.03246
0.988393					1.12847
1.14421					1.0844

## Sheet: Sheet 6
Normalized to averaged COQ7 WT clones water
Water					Uridine
COQ7 WT 1	COQ7 WT 2	COQ7 KO 6	COQ7 KO 12		COQ7 WT 1	COQ7 WT 2	COQ7 KO 6	COQ7 KO 12
1.1225	0.883547	0.355909	0.561149		1.17992	1.00329	0.401209	0.574792
1.04786	0.917786	0.366439	0.52479		1.14283	0.960768	0.402268	0.563467
1.11839	0.962093	0.372863	0.567838		1.10117	0.964411	0.410216	0.585322
0.993485	0.954344	0.335577	0.57764		1.1923	0.992955	0.395778	0.631682
