# Supplementary material for: Uridine-sensitized screening identifies demethoxy-coenzyme Q and NUDT5 as regulators of nucleotide synthesis
Source: Nat Metab. 2025 Nov 13;7(11):2221–35. doi: 10.1038/s42255-025-01419-2 (PMC12638251; doi:10.1038/s42255-025-01419-2)
Supplement: Supplementary file 11 — Statistical source data. [file 42255_2025_1419_MOESM11_ESM.xlsx]

## Sheet: Information
Source data associated with Figure 3
Sheet name	Figure panel	Short description
Sheet 1	A	Multiple-pathways targeted metabolomics
Sheet 2	B	Metabolite set enrichment analysis
Sheet 3	D	Metabolomics on sgNUDT5 cells
Sheet 4	E	Metabolomics on NUDT5 clones
Sheet 5	E	ADP/ATP assay on NUDT5 clones
Sheet 6	E	(Hypo)xanthine assay on NUDT5 clones
Sheet 7	F	Metabolomics on cells with NUDT5 complementation
Sheet 8	G	Metabolomics 13C-glucose tracer on cells with NUDT5 complementation

## Sheet: Sheet 1
Metabolite	Log2 FC	-Log10 p-value
FRUCTOSE 6-PHOSPHATE	0.230867	0.496875
GLYCERALDEHYDE 3-PHOSPHATE	0.990967	1.56604
LACTATE	0.131522	1.81126
PHOSPHOENOLPYRUVATE	0.253127	0.435965
ADENOSINE 3', 5'-CYCLIC PHOSPHATE	-0.050841	0.121246
ADENOSINE DIPHOSPHATE RIBOSE	0.441689	0.424459
cAMP	-0.111355	0.286885
GLUTAMINE	0.323683	2.5041
PHOSPHORIBOSYL PYROPHOSPHATE	0.537194	0.670444
RIBOFLAVIN	0.308414	0.44533
RIBOSE 5-PHOSPHATE	0.627607	1.41054
GLUCONATE	0.100347	1.30137
GLUCOSE 6-PHOSPHATE	0.18348	0.365789
5'-DEOXYADENOSINE	0.211301	0.725762
ADENOSINE	0.327117	0.450031
ADP	0.460515	1.73061
AICAR	0.254056	1.42315
AMP	-0.304824	0.466887
ATP	0.305027	0.112483
DEOXYADENOSINE	0.0774428	0.244031
DEOXYADENOSINE MONOPHOSPHATE	0.282246	1.25978
DEOXYGUANOSINE	0.806059	1.25551
GUANINE	3.10534	1.50868
GUANOSINE	0.375771	0.724602
GUANOSINE DIPHOSPHATE	0.197667	0.194674
GUANOSINE TRIPHOSPHATE	-0.0784418	0.0917111
HYPOXANTHINE	2.14012	1.52941
INOSINE	1.05632	0.816341
INOSINE MONOPHOSPHATE	0.475282	0.687495
SAICAR	0.750436	1.05682
URATE	-0.652489	0.729221
XANTHINE	0.329397	0.301217
XANTHOSINE	0.120175	0.162482
XANTHOSINE-MONOPHOSPHATE	0.944673	0.774632
CTP	-0.0689674	0.0972939
CYTIDINE MONOPHOSPHATE	-0.56381	1.2654
CYTOSINE	-0.554903	0.738104
DEOXYCYTIDINE	0.340658	1.73687
DEOXYURIDINE	0.848981	1.40777
DEOXYURIDINE TRIPHOSPHATE	0.254018	0.498583
DIHYDROOROTATE	2.56266	2.50172
DIHYDROURACIL	-0.11746	0.220107
OROTATE	2.2601	5.1534
THYMIDINE	-0.0688559	0.039474
THYMIDINE-MONOPHOSPHATE	-0.39796	0.892483
THYMINE	-0.645962	0.74147
URACIL	-0.641944	1.66115
URIDINE	-0.867274	1.90244
URIDINE MONOPHOSPHATE	-0.757637	2.26907
URIDINE TRIPHOSPHATE	-0.469224	0.989283
1-METHYLNICOTINAMIDE	0.128679	1.54777
NAD	-0.0641068	0.477988
NADPH	0.345657	0.50551
NICOTINAMIDE	-0.329502	1.48577
ADP-GLUCOSE	-0.359889	0.226924
GUANOSINE DIPHOSPHATE MANNOSE	0.867765	2.24319
MANNOSE	-0.0826651	0.161009
URIDINE DIPHOSPHATE GLUCURONIC ACID	-0.441534	0.577761
URIDINE DIPHOSPHATE HEXOSE	-1.35731	1.401
ALPHA-KETOGLUTARATE	0.412384	1.1035
CITRATE_1	0.173183	0.392327
ISOCITRATE	0.235209	0.452505
1-AMINOCYCLOPROPANECARBOXYLATE	0.14055	0.986488
1-METHYLADENOSINE	-0.0691046	0.318322
2-AMINOISOBUTYRATE	0.220273	1.5096
2-HYDROXYBUTYRATE	-0.038749	0.148382
2-OXOBUTANOATE/ACETOACETATE	-0.307328	1.90988
2-PROPENOATE/PYRUVIC ALDEHYDE	0.085549	0.124704
3-HYDROXYANTHRANILATE	0.0508577	0.191287
3-HYDROXYBUTYRATE	-0.35316	1.65221
3-METHYLHISTAMINE	0.136548	0.379112
3-SULFINOALANINE	0.195546	0.529817
4-ACETAMIDOBUTANOATE	-0.00688092	0.0268642
4-GUANIDINOBUTANOATE	-0.000655404	0.00344648
4-HYDROXY-PROLINE	0.194969	1.05148
4-IMIDAZOLEACETATE	-0.168368	0.888893
4-PYRIDOXATE	0.484538	2.91718
5-AMINOLEVULINATE	0.334718	1.63213
6-HYDROXYMELATONIN	-0.62354	1.87884
ACETYLCARNITINE	0.231267	0.557339
ACETYLCHOLINE	-0.348137	0.360377
ALANINE	0.461314	3.65785
AMINOADIPATE	0.62491	2.66034
ANTHRANILATE	1.42888	1.45204
ARGININE	0.0482448	0.174704
ASPARAGINE	0.606314	3.08198
BETA-ALANINE/SARCOSINE	0.184881	1.53724
BETAINE	0.334723	2.3181
BIOTIN	-0.185162	0.322563
BUTYRYLCARNITINE	0.231173	1.26459
CADAVERINE	0.0968853	0.281175
CARNITINE	0.203638	0.689912
CARNOSINE	-1.11238	0.866028
CDP-ETHANOLAMINE	-0.141835	0.331418
CHOLINE	0.0209716	0.0954601
CIS-ACONITATE	0.0171115	0.0402639
CITICOLINE	-0.170307	0.257119
CITRULLINE	-0.349229	0.642506
COENZYME A	0.149833	0.496941
CREATINE	0.210228	1.7277
CREATININE	0.139404	1.15696
CYSTATHIONINE	0.342719	1.13627
CYSTEATE	-0.198703	0.511382
CYTIDINE 2', 3'-CYCLIC PHOSPHATE	0.496192	1.35108
DECANOYLCARNITINE	-0.221327	0.937609
DEOXYCARNITINE	0.0295937	0.193478
DIMETHYLARGININE (SDMA/ADMA)	-0.10601	0.342355
ETHANOLAMINE	-0.0900365	0.231769
ETHYLMALONATE	0.013645	0.0376797
FAD	-0.00676966	0.0172646
GERANYL-PP	-0.130555	1.04226
GLUCONOLACTONE	0.26391	0.802624
GLUCURONOLACTONE	0.289	0.203331
GLUTAMATE	0.274129	2.18683
GLUTARYLCARNITINE	-0.867356	1.18292
GLYCERATE	-0.653756	0.498113
GLYCEROL	0.0480254	0.0381454
GLYCEROL 3-PHOSPHATE	-0.0925069	0.172621
GLYCINE	0.249268	1.67557
GLYCOCHENODEOXYCHOLATE	0.742471	1.10743
GUANIDINOSUCCINATE	0.364233	2.17484
HEXANOYLCARNITINE	0.0651109	0.290711
HIPPURATE	0.463757	3.27925
HISTIDINE	-0.235697	1.34609
HOMOGENTISATE	-0.421971	0.2296
HYDROXYPHENYLLACTATE	-0.0195206	0.127519
HYPOTAURINE	0.577454	4.20706
ISOLEUCINE	0.17492	1.19035
ISOVALERYLCARNITINE	-0.0908023	0.540071
KYNURENATE	0.650804	2.13067
KYNURENINE	0.00537421	0.00865671
LAUROYLCARNITINE	0.82129	1.38227
LEUCINE	0.116916	0.833882
LYSINE	-0.725856	2.60218
MELATONIN	-0.226152	0.744516
METHIONINE	-0.0172711	0.0509975
METHYLTHIOADENOSINE	0.26232	1.59565
MYRISTOYLCARNITINE (TETRADECANOYLCARNITINE)	0.480892	0.903742
N-ACETYLALANINE	-0.0437895	0.26577
N-ACETYLASPARAGINE	-0.0118074	0.01136
N-ACETYLGLUTAMATE	0.294308	1.72387
N-ACETYLLEUCINE	0.340276	0.527695
N-ACETYLNEURAMINATE	-0.426796	2.21676
N-ACETYLPHENYLALANINE	0.299102	1.17722
N-ACETYLPUTRESCINE	-0.407742	2.15354
N-ACETYLSERINE	-0.102972	0.153647
N-ALPHA-ACETYLLYSINE	0.593083	2.17466
N-FORMYLMETHIONINE	0.405317	2.21298
N-METHYLASPARTATE	0.270316	2.10635
N-METHYLGLUTAMATE	0.596846	2.46417
N, N, N-TRIMETHYLLYSINE	-0.0218228	0.0553157
OCTANOYLCARNITINE	-0.236681	0.91624
OPHTHALMATE	-0.638961	3.77771
OXALATE	0.0747466	0.148303
OXOPROLINE	0.631352	2.60286
PALMITOYLCARNITINE	0.531567	1.34909
PANTOTHENATE	0.196731	1.51374
PHENYLACETALDEHYDE	0.721232	0.242774
PHENYLALANINE	0.115124	0.703108
PHOSPHORYLCHOLINE	0.731179	1.13369
PIPECOLATE	0.247938	1.13989
PROLINE	-0.0065045	0.0475206
PROPIOYLCARNITINE	-0.464658	2.11144
PYRIDOXAL	0.195179	1.48492
PYRIDOXINE	0.236952	2.16427
PYRIMIDINE	-0.451619	1.56709
PYRROLE-2-CARBOXYLATE	0.29088	0.712375
QUINATE	-0.417237	0.385151
S-ADENOSYLHOMOCYSTEINE	-0.14154	0.329111
S-ADENOSYLMETHIONINE	-0.258909	1.09416
SALICYLATE	-0.307935	0.286467
SERINE	-0.0188255	0.11994
STEAROYLCARNITINE	0.405846	1.73971
SUBERATE	-0.592114	1.09393
SUCCINATE	-0.520138	0.499227
SUCCINATE SEMIALDEHYDE	-0.357442	0.594474
TAURINE	0.466515	3.11069
THIAMINE	0.0960022	0.77735
THREONINE	-0.108036	2.71357
TRIGONELLINE	0.138474	0.336405
TRIMETHYLAMINE	-0.00496774	0.0197932
TRIMETHYLAMINE-N-OXIDE	0.0876298	0.288418
TRYPTAMINE	0.978185	0.327468
TRYPTOPHAN	-0.0136971	0.0390149
TYRAMINE	-0.0779018	0.0646138
TYROSINE	0.145627	0.846605
VALINE	0.112941	1.10955
XANTHURENATE	-0.154925	1.43503

## Sheet: Sheet 2
NAME	GS<br> follow link to MSigDB	GS DETAILS	SIZE	ES	NES	NOM p-val	FDR q-val	FWER p-val	RANK AT MAX	LEADING EDGE	-Log10 p
MATURE_PYR	MATURE_PYR	Details ...	11	-0.640486	-1.73525	0.0114943	0.255818	0.22	17	tags=55%, list=10%, signal=57%	1.93952
MAP00410 BETA-ALANINE METABOLISM	MAP00410 BETA-ALANINE METABOLISM	Details ...	5	-0.719186	-1.53541	0.0610687	0.745774	0.769	10	tags=40%, list=6%, signal=41%	1.21418
MAP00760 NICOTINATE AND NICOTINAMIDE METABOLISM	MAP00760 NICOTINATE AND NICOTINAMIDE METABOLISM	Details ...	5	-0.705657	-1.51581	0.0598504	0.563728	0.816	30	tags=60%, list=18%, signal=71%	1.22293
MAP00350 TYROSINE METABOLISM	MAP00350 TYROSINE METABOLISM	Details ...	5	-0.720709	-1.50649	0.0965347	0.452504	0.836	26	tags=60%, list=15%, signal=69%	1.01532
MAP00561 GLYCEROLIPID METABOLISM	MAP00561 GLYCEROLIPID METABOLISM	Details ...	3	-0.793309	-1.42409	0.0822222	0.591245	0.942	7	tags=33%, list=4%, signal=34%	1.08501
MAP00404 STAUROSPORINE BIOSYNTHESIS	MAP00404 STAUROSPORINE BIOSYNTHESIS	Details ...	3	-0.724628	-1.26469	0.22093	0.975305	1	35	tags=33%, list=20%, signal=41%	0.655745
MAP00640 PROPANOATE METABOLISM	MAP00640 PROPANOATE METABOLISM	Details ...	3	-0.670044	-1.18492	0.286713	1	1	16	tags=33%, list=9%, signal=36%	0.542552
MAP00966 GLUCOSINOLATE BIOSYNTHESIS	MAP00966 GLUCOSINOLATE BIOSYNTHESIS	Details ...	7	-0.47561	-1.10735	0.320312	1	1	94	tags=100%, list=55%, signal=213%	0.494426
MAP00650 BUTANOATE METABOLISM	MAP00650 BUTANOATE METABOLISM	Details ...	5	-0.503375	-1.07291	0.341085	1	1	27	tags=60%, list=16%, signal=69%	0.467137
MAP00960 TROPANE, PIPERIDINE AND PYRIDINE ALKALOID BIOSYNTHESIS	MAP00960 TROPANE, PIPERIDINE AND PYRIDINE ALKALOID BIOSYNTHESIS	Details ...	6	-0.459921	-1.01032	0.435484	1	1	6	tags=17%, list=4%, signal=17%	0.361028
MAP00770 PANTOTHENATE AND COA BIOSYNTHESIS	MAP00770 PANTOTHENATE AND COA BIOSYNTHESIS	Details ...	5	-0.478462	-1.00981	0.4575	1	1	10	tags=20%, list=6%, signal=21%	0.339609
MAP00261 MONOBACTAM BIOSYNTHESIS	MAP00261 MONOBACTAM BIOSYNTHESIS	Details ...	5	-0.487952	-1.0082	0.470886	1	1	91	tags=100%, list=53%, signal=208%	0.327084
MAP00130 UBIQUINONE AND OTHER TERPENOID-QUINONE BIOSYNTHESIS	MAP00130 UBIQUINONE AND OTHER TERPENOID-QUINONE BIOSYNTHESIS	Details ...	3	-0.541411	-0.963644	0.514563	1	1	45	tags=67%, list=26%, signal=89%	0.288561
MAP00290 VALINE, LEUCINE AND ISOLEUCINE BIOSYNTHESIS	MAP00290 VALINE, LEUCINE AND ISOLEUCINE BIOSYNTHESIS	Details ...	4	-0.467066	-0.915321	0.545024	1	1	94	tags=100%, list=55%, signal=217%	0.263585
MAP00330 ARGININE AND PROLINE METABOLISM	MAP00330 ARGININE AND PROLINE METABOLISM	Details ...	10	-0.335404	-0.909443	0.56051	1	1	118	tags=100%, list=69%, signal=304%	0.251417
MAP00620 PYRUVATE METABOLISM	MAP00620 PYRUVATE METABOLISM	Details ...	3	-0.491541	-0.874773	0.621177	1	1	16	tags=33%, list=9%, signal=36%	0.206785
MAP00520 AMINO SUGAR AND NUCLEOTIDE SUGAR METABOLISM	MAP00520 AMINO SUGAR AND NUCLEOTIDE SUGAR METABOLISM	Details ...	6	-0.382464	-0.861769	0.638243	1	1	25	tags=50%, list=15%, signal=57%	0.195014
MAP00630 GLYOXYLATE AND DICARBOXYLATE METABOLISM	MAP00630 GLYOXYLATE AND DICARBOXYLATE METABOLISM	Details ...	11	-0.316352	-0.856948	0.616129	1	1	16	tags=18%, list=9%, signal=19%	0.210328
MAP01250 BIOSYNTHESIS OF NUCLEOTIDE SUGARS	MAP01250 BIOSYNTHESIS OF NUCLEOTIDE SUGARS	Details ...	6	-0.382464	-0.854898	0.637883	0.975383	1	25	tags=50%, list=15%, signal=57%	0.195259
MAP00340 HISTIDINE METABOLISM	MAP00340 HISTIDINE METABOLISM	Details ...	7	-0.365413	-0.83886	0.629921	0.958393	1	3	tags=14%, list=2%, signal=14%	0.200714
MAP00310 LYSINE DEGRADATION	MAP00310 LYSINE DEGRADATION		9	-0.320316	-0.811276	0.698718	0.961282	1	16	tags=22%, list=9%, signal=23%	0.155698
MAP00920 SULFUR METABOLISM	MAP00920 SULFUR METABOLISM		3	-0.433971	-0.774957	0.758537	0.98037	1	16	tags=33%, list=9%, signal=36%	0.120023
MAP00720 OTHER CARBON FIXATION PATHWAYS	MAP00720 OTHER CARBON FIXATION PATHWAYS		7	-0.305546	-0.733863	0.766272	1	1	26	tags=29%, list=15%, signal=32%	0.115617
MAP00500 STARCH AND SUCROSE METABOLISM	MAP00500 STARCH AND SUCROSE METABOLISM		3	-0.39881	-0.70525	0.813559	1	1	105	tags=100%, list=61%, signal=255%	0.0896108
MAP00260 GLYCINE, SERINE AND THREONINE METABOLISM	MAP00260 GLYCINE, SERINE AND THREONINE METABOLISM		10	-0.254809	-0.681755	0.841772	0.994176	1	7	tags=10%, list=4%, signal=10%	0.0748055
MAP00040 PENTOSE AND GLUCURONATE INTERCONVERSIONS	MAP00040 PENTOSE AND GLUCURONATE INTERCONVERSIONS		3	-0.382394	-0.677223	0.876147	0.963177	1	20	tags=33%, list=12%, signal=37%	0.0574231
MAP00190 OXIDATIVE PHOSPHORYLATION	MAP00190 OXIDATIVE PHOSPHORYLATION		4	-0.301516	-0.592213	0.923445	1	1	16	tags=25%, list=9%, signal=27%	0.034589
MAP00270 CYSTEINE AND METHIONINE METABOLISM	MAP00270 CYSTEINE AND METHIONINE METABOLISM		12	-0.194969	-0.555226	0.978193	0.998507	1	141	tags=100%, list=82%, signal=530%	0.00957538
MAP00020 CITRATE CYCLE (TCA CYCLE)	MAP00020 CITRATE CYCLE (TCA CYCLE)		6	-0.237988	-0.530519	0.960563	0.975734	1	16	tags=17%, list=9%, signal=18%	0.017474
MAP00360 PHENYLALANINE METABOLISM	MAP00360 PHENYLALANINE METABOLISM		5	0.310051	0.571798	0.937909	0.946914	1	15	tags=20%, list=9%, signal=21%	0.0278395
MAP00908 ZEATIN BIOSYNTHESIS	MAP00908 ZEATIN BIOSYNTHESIS		5	0.314481	0.583056	0.929795	0.960087	1	57	tags=60%, list=33%, signal=87%	0.031613
MAP00470 D-AMINO ACID METABOLISM	MAP00470 D-AMINO ACID METABOLISM		17	0.238194	0.58704	0.939058	0.97778	1	61	tags=41%, list=36%, signal=58%	0.0273075
MAP00300 LYSINE BIOSYNTHESIS	MAP00300 LYSINE BIOSYNTHESIS		3	0.39189	0.641143	0.92	0.95809	1	34	tags=67%, list=20%, signal=82%	0.0362122
MAP00541 O-ANTIGEN NUCLEOTIDE SUGAR BIOSYNTHESIS	MAP00541 O-ANTIGEN NUCLEOTIDE SUGAR BIOSYNTHESIS		4	0.387278	0.684168	0.870066	0.939461	1	9	tags=25%, list=5%, signal=26%	0.0604479
MAP01210 2-OXOCARBOXYLIC ACID METABOLISM	MAP01210 2-OXOCARBOXYLIC ACID METABOLISM		16	0.292633	0.716142	0.837725	0.925752	1	90	tags=75%, list=53%, signal=144%	0.0768983
MAP00250 ALANINE, ASPARTATE AND GLUTAMATE METABOLISM	MAP00250 ALANINE, ASPARTATE AND GLUTAMATE METABOLISM		8	0.357393	0.735857	0.763719	0.925359	1	54	tags=63%, list=32%, signal=87%	0.117066
MAP00564 GLYCEROPHOSPHOLIPID METABOLISM	MAP00564 GLYCEROPHOSPHOLIPID METABOLISM		8	0.36719	0.752987	0.775385	0.925897	1	14	tags=13%, list=8%, signal=13%	0.110483
MAP00280 VALINE, LEUCINE AND ISOLEUCINE DEGRADATION	MAP00280 VALINE, LEUCINE AND ISOLEUCINE DEGRADATION		3	0.47619	0.778059	0.776173	0.915186	1	90	tags=100%, list=53%, signal=207%	0.110041
MAP00680 METHANE METABOLISM	MAP00680 METHANE METABOLISM		11	0.354733	0.790779	0.736132	0.92042	1	21	tags=18%, list=12%, signal=19%	0.133044
MAP00740 RIBOFLAVIN METABOLISM	MAP00740 RIBOFLAVIN METABOLISM		3	0.50376	0.806969	0.753289	0.92033	1	47	tags=33%, list=27%, signal=45%	0.123038
MAP00053 ASCORBATE AND ALDARATE METABOLISM	MAP00053 ASCORBATE AND ALDARATE METABOLISM		4	0.481005	0.823948	0.714527	0.918794	1	52	tags=75%, list=30%, signal=105%	0.145981
MAP00332 CARBAPENEM BIOSYNTHESIS	MAP00332 CARBAPENEM BIOSYNTHESIS		3	0.514652	0.846183	0.694397	0.908255	1	80	tags=67%, list=47%, signal=123%	0.158392
MAP01200 CARBON METABOLISM	MAP01200 CARBON METABOLISM		18	0.340135	0.848615	0.667557	0.929061	1	67	tags=61%, list=39%, signal=90%	0.175512
MAP00220 ARGININE BIOSYNTHESIS	MAP00220 ARGININE BIOSYNTHESIS		6	0.457373	0.873512	0.648903	0.910771	1	54	tags=67%, list=32%, signal=94%	0.18782
MAP00997 BIOSYNTHESIS OF VARIOUS OTHER SECONDARY METABOLITES	MAP00997 BIOSYNTHESIS OF VARIOUS OTHER SECONDARY METABOLITES		10	0.402955	0.885103	0.621502	0.915182	1	34	tags=30%, list=20%, signal=35%	0.206557
MAP00460 CYANOAMINO ACID METABOLISM	MAP00460 CYANOAMINO ACID METABOLISM		7	0.468478	0.92935	0.58567	0.8581	1	90	tags=86%, list=53%, signal=174%	0.232347
MAP00670 ONE CARBON POOL BY FOLATE	MAP00670 ONE CARBON POOL BY FOLATE		10	0.419062	0.930613	0.587798	0.882686	1	61	tags=50%, list=36%, signal=73%	0.230772
MAP00860 PORPHYRIN METABOLISM	MAP00860 PORPHYRIN METABOLISM		4	0.534886	0.942361	0.549658	0.887229	1	61	tags=75%, list=36%, signal=114%	0.259908
MAP01120 MICROBIAL METABOLISM IN DIVERSE ENVIRONMENTS	MAP01120 MICROBIAL METABOLISM IN DIVERSE ENVIRONMENTS		39	0.335933	0.974984	0.513839	0.849064	1	67	tags=54%, list=39%, signal=68%	0.289173
MAP00030 PENTOSE PHOSPHATE PATHWAY	MAP00030 PENTOSE PHOSPHATE PATHWAY		7	0.499038	0.996881	0.481132	0.831331	1	24	tags=43%, list=14%, signal=48%	0.317736
MAP00750 VITAMIN B6 METABOLISM	MAP00750 VITAMIN B6 METABOLISM		7	0.501439	1.00695	0.505477	0.8367	1	27	tags=43%, list=16%, signal=49%	0.296298
MAP00010 GLYCOLYSIS / GLUCONEOGENESIS	MAP00010 GLYCOLYSIS / GLUCONEOGENESIS		4	0.580927	1.01518	0.46678	0.849402	1	6	tags=25%, list=4%, signal=25%	0.330888
MAP01230 BIOSYNTHESIS OF AMINO ACIDS	MAP01230 BIOSYNTHESIS OF AMINO ACIDS		33	0.363928	1.01895	0.449328	0.873674	1	67	tags=48%, list=39%, signal=64%	0.347436
MAP01110 BIOSYNTHESIS OF SECONDARY METABOLITES	MAP01110 BIOSYNTHESIS OF SECONDARY METABOLITES		64	0.341942	1.03477	0.426136	0.870717	1	64	tags=44%, list=37%, signal=44%	0.370451
MAP00240 PYRIMIDINE METABOLISM	MAP00240 PYRIMIDINE METABOLISM		17	0.425337	1.03986	0.421488	0.894177	1	10	tags=18%, list=6%, signal=17%	0.375215
MAP00660 C5-BRANCHED DIBASIC ACID METABOLISM	MAP00660 C5-BRANCHED DIBASIC ACID METABOLISM		3	0.660205	1.04415	0.430532	0.921083	1	54	tags=67%, list=32%, signal=96%	0.365995
MAP00440 PHOSPHONATE AND PHOSPHINATE METABOLISM	MAP00440 PHOSPHONATE AND PHOSPHINATE METABOLISM		3	0.648809	1.04619	0.42029	0.958513	1	61	tags=100%, list=36%, signal=153%	0.376451
MAP00400 PHENYLALANINE, TYROSINE AND TRYPTOPHAN BIOSYNTHESIS	MAP00400 PHENYLALANINE, TYROSINE AND TRYPTOPHAN BIOSYNTHESIS		7	0.535177	1.0743	0.388333	0.921856	1	24	tags=29%, list=14%, signal=32%	0.410795
MAP01240 BIOSYNTHESIS OF COFACTORS	MAP01240 BIOSYNTHESIS OF COFACTORS	Details ...	48	0.362386	1.07433	0.350356	0.967948	1	48	tags=31%, list=28%, signal=31%	0.45549
MAP00120 PRIMARY BILE ACID BIOSYNTHESIS	MAP00120 PRIMARY BILE ACID BIOSYNTHESIS	Details ...	3	0.662397	1.08239	0.375212	0.99345	1	29	tags=67%, list=17%, signal=79%	0.425723
PRECURSORS_PUR_DENOVO	PRECURSORS_PUR_DENOVO	Details ...	3	0.666667	1.08704	0.372943	1	1	58	tags=100%, list=34%, signal=149%	0.428357
MAP00430 TAURINE AND HYPOTAURINE METABOLISM	MAP00430 TAURINE AND HYPOTAURINE METABOLISM	Details ...	7	0.55252	1.09358	0.405616	1	1	34	tags=57%, list=20%, signal=68%	0.391885
MAP00730 THIAMINE METABOLISM	MAP00730 THIAMINE METABOLISM	Details ...	5	0.604855	1.11519	0.34647	1	1	6	tags=20%, list=4%, signal=20%	0.460335
MAP01100 METABOLIC PATHWAYS	MAP01100 METABOLIC PATHWAYS	Details ...	144	0.388509	1.13126	0.268371	1	1	21	tags=15%, list=12%, signal=3%	0.571265
MAP00552 TEICHOIC ACID BIOSYNTHESIS	MAP00552 TEICHOIC ACID BIOSYNTHESIS	Details ...	3	0.709309	1.16046	0.284722	1	1	14	tags=33%, list=8%, signal=36%	0.545579
MAP00998 BIOSYNTHESIS OF VARIOUS ANTIBIOTICS	MAP00998 BIOSYNTHESIS OF VARIOUS ANTIBIOTICS	Details ...	10	0.520052	1.16069	0.302053	1	1	81	tags=80%, list=47%, signal=143%	0.519917
MAP00480 GLUTATHIONE METABOLISM	MAP00480 GLUTATHIONE METABOLISM	Details ...	6	0.608266	1.16676	0.305691	1	1	61	tags=83%, list=36%, signal=125%	0.514717
MAP00195 PHOTOSYNTHESIS	MAP00195 PHOTOSYNTHESIS	Details ...	3	0.72619	1.16762	0.276271	1	1	48	tags=100%, list=28%, signal=137%	0.558664
MAP00710 CARBON FIXATION BY CALVIN CYCLE	MAP00710 CARBON FIXATION BY CALVIN CYCLE	Details ...	5	0.636527	1.18586	0.272873	1	1	31	tags=60%, list=18%, signal=71%	0.564039
MAP00052 GALACTOSE METABOLISM	MAP00052 GALACTOSE METABOLISM	Details ...	4	0.696751	1.21638	0.265411	1	1	6	tags=25%, list=4%, signal=25%	0.576081
MAP01232 NUCLEOTIDE METABOLISM	MAP01232 NUCLEOTIDE METABOLISM	Details ...	31	0.44278	1.22427	0.207196	1	1	11	tags=19%, list=6%, signal=17%	0.683619
MAP00999 BIOSYNTHESIS OF VARIOUS PLANT SECONDARY METABOLITES	MAP00999 BIOSYNTHESIS OF VARIOUS PLANT SECONDARY METABOLITES	Details ...	7	0.615606	1.26273	0.224085	1	1	4	tags=14%, list=2%, signal=14%	0.649587
MAP00996 BIOSYNTHESIS OF VARIOUS ALKALOIDS	MAP00996 BIOSYNTHESIS OF VARIOUS ALKALOIDS	Details ...	4	0.765123	1.33094	0.134831	1	0.999	4	tags=25%, list=2%, signal=25%	0.870209
MAP00380 TRYPTOPHAN METABOLISM	MAP00380 TRYPTOPHAN METABOLISM	Details ...	9	0.653551	1.38966	0.101341	0.857866	0.99	16	tags=33%, list=9%, signal=35%	0.994214
MAP00051 FRUCTOSE AND MANNOSE METABOLISM	MAP00051 FRUCTOSE AND MANNOSE METABOLISM	Details ...	5	0.758623	1.40541	0.0813008	0.950752	0.985	9	tags=40%, list=5%, signal=41%	1.08991
PRECURSORS_PYR_DENOVO	PRECURSORS_PYR_DENOVO	Details ...	4	0.842546	1.46091	0.0464716	0.78306	0.911	2	tags=50%, list=1%, signal=49%	1.33281
MAP00230 PURINE METABOLISM	MAP00230 PURINE METABOLISM	Details ...	28	0.610525	1.66211	0.0104712	0.102341	0.195	48	tags=57%, list=28%, signal=66%	1.98
MATURE_PUR	MATURE_PUR	Details ...	17	0.685098	1.70946	0.00672043	0.125152	0.118	11	tags=29%, list=6%, signal=28%	2.1726

## Sheet: Sheet 3
Log2 fold-change per metabolite with sgCtrl
sgRNA	sgCtrl	sgCtrl	sgCtrl	sgCtrl	sgCtrl	sgCtrl	sgCtrl	sgCtrl	NUDT5	NUDT5	NUDT5	NUDT5
Replicate	1	2	3	4	1	2	3	4	1	2	3	4
UDP	-0.591574	-0.272767	-0.361256	-0.16237	0.457567	0.377665	0.3756	-0.206282	-0.829125	-1.00498	-0.749954	-0.789094
CDP	-0.401414	-0.385584	-0.743866	-0.594088	0.252081	0.539756	0.688645	-0.0567992	-0.604856	-0.89142	-0.681347	-0.801429
ADP	-0.2306	-0.132409	-0.316445	-0.2041	0.0848933	0.336749	0.361751	-0.0652417	0.739694	0.294525	0.66542	0.574399
GDP	-0.44387	-0.153775	-0.620898	-0.265082	0.509566	0.329667	0.416657	-0.20365	0.739683	0.410343	0.759203	0.652219

## Sheet: Sheet 4
Log2 fold-change per metabolite with averaged NUDT5 WT
Clone	NUDT5 WT 1	NUDT5 WT 1	NUDT5 WT 1	NUDT5 WT 1	NUDT5 WT 2	NUDT5 WT 2	NUDT5 WT 2	NUDT5 WT 2	NUDT5 KO 1	NUDT5 KO 1	NUDT5 KO 1	NUDT5 KO 1	NUDT5 KO 6	NUDT5 KO 6	NUDT5 KO 6	NUDT5 KO 6
Replicate	1	2	3	4	1	2	3	4	1	2	3	4	1	2	3	4
ADP-Ribose	-0.0382938	-0.906121	-0.603666	0.17659	-0.658426	0.943652	1.08965	0.559157	0.608491	-0.220117	-1.91921	-0.920389	-0.000522604	-0.352179	0.0721155	-0.767422
Ribose-5-P	0.388942	-0.510465	-0.388356	0.18021	-0.2766	0.812972	0.593049	0.280288	1.44853	0.797627	-0.0936961	0.850921	0.677789	-0.386039	-0.106766	-0.16632
PRPP	0.473721	0.263139	0.233616	0.30424	-0.15933	-0.105843	0.336408	-0.611563	-1.177	-1.4984	-2.09304	-2.04859	-1.51974	-1.33752	-1.95076	-1.9104
Orotate	-0.361182	0.0450721	1.7751	-0.347276	-0.268014	-1.2818	-1.18373	0.0896729	1.32324	1.30067	1.37648	2.97931	1.99092	1.72009	1.46451	2.31299
SAICAR	1.07055	0.491655	0.783487	1.20485	-0.167878	0.336373	0.366943	-0.403416	2.45664	2.28201	1.51499	2.13018	2.33561	2.09404	2.56557	1.83465

## Sheet: Sheet 5
Log2 fold-change with average sgCtrl per replicate
ADP					ATP
NUDT5 WT 1	NUDT5 WT 2	NUDT5 KO 1	NUDT5 KO 6		NUDT5 WT 1	NUDT5 WT 2	NUDT5 KO 1	NUDT5 KO 6
0.00685218	-0.00688488	0.369997	0.362293		0.0294238	-0.0300364	0.352972	0.45109
0.0670017	-0.0702656	0.350412	0.489023		0.0917521	-0.097986	0.302558	0.555719

## Sheet: Sheet 6
Log2 fold-change with average sgCtrl per replicate
NUDT5 WT 1	NUDT5 WT 2	NUDT5 KO 1	NUDT5 KO 6
0.00318195	-0.00318899	0.878739	1.9173
0.124963	-0.136822	0.448072	1.44304

## Sheet: Sheet 7
Log2 fold-change per metabolite with average sgctrl+GFP
Background	sgctrl	sgctrl	sgctrl	sgctrl	sgNUDT5	sgNUDT5	sgNUDT5	sgNUDT5	sgNUDT5	sgNUDT5	sgNUDT5	sgNUDT5	sgNUDT5	sgNUDT5	sgNUDT5	sgNUDT5	sgNUDT5
cDNA	GFP	GFP	GFP	GFP	GFP	GFP	GFP	GFP	GFP	NUDT5	NUDT5	NUDT5	NUDT5	NUDT5-E112Q	NUDT5-E112Q	NUDT5-E112Q	NUDT5-E112Q
Replicate	1	2	3	4	1	2	3	4	5	1	2	3	4	1	2	3	4
Caramoyl Aspartate	-0.00407903	-0.227725	-0.0481127	0.240793	2.97847	2.77993	2.95204	2.96136	3.01116	-0.502657	0.0870715	0.401045	0.0531622	-0.520215	-0.232882	-0.132195	-0.489434
Dihydroorotate	0.596027	-0.189535	-0.379089	-0.247012	2.73516	2.94538	2.81765	2.68439	2.9147	-0.423491	-0.658328	-0.515881	-0.721254	-0.300218	-0.812717	-0.316679	0.217794
Orotate	0.813589	-0.45216	-0.633385	-0.20621	3.69261	3.96423	3.91056	3.81889	3.96396	-0.597569	-0.981756	-1.07505	-1.11555	-0.152286	-0.227641	0.0912121	0.228976
PRPP	0.320887	-0.0864358	-0.301701	-0.00323542	-2.79256	-4.54484	ND	-7.5897	-2.85568	0.213539	0.439759	0.352114	0.0104609	0.400223	0.581925	0.619286	0.323142

## Sheet: Sheet 8
Log2 fold-change per metabolite with sgctrl+GFP
Background	sgCtrl	sgCtrl	sgCtrl	sgNUDT5	sgNUDT5	sgNUDT5	sgNUDT5	sgNUDT5	sgNUDT5	sgNUDT5	sgNUDT5	sgNUDT5	sgNUDT5	sgNUDT5	sgNUDT5
cDNA	GFP	GFP	GFP	GFP	GFP	GFP	GFP	NUDT5	NUDT5	NUDT5	NUDT5	NUDT5-E112Q	NUDT5-E112Q	NUDT5-E112Q	NUDT5-E112Q
Replicate	1	2	3	1	2	3	4	1	2	3	4	1	2	3	4
m+5 UDP	0.122839	0.00759065	-0.142657	-0.896673	-0.824916	-0.955119	-0.838676	0.191705	-0.101572	-0.252219	-0.224658	-0.533564	-0.21322	-0.277013	-0.690937
m+5 CDP	0.0284256	0.065319	-0.0988373	-1.11043	-0.867143	-1.08512	-0.805703	0.0558493	-0.130795	-0.074748	-0.161002	-0.430401	-0.101598	-0.0788017	-0.0070773
m+5 ADP	0.0826565	0.0158672	-0.104737	0.164632	0.269373	0.0656965	0.240936	0.0153374	-0.332564	-0.243784	-0.293783	-0.60476	-0.456534	-0.377026	-0.304289
