# Supplementary material for: Uridine-sensitized screening identifies demethoxy-coenzyme Q and NUDT5 as regulators of nucleotide synthesis
Source: Nat Metab. 2025 Nov 13;7(11):2221–35. doi: 10.1038/s42255-025-01419-2 (PMC12638251; doi:10.1038/s42255-025-01419-2)
Supplement: Supplementary file 12 — Statistical source data. [file 42255_2025_1419_MOESM12_ESM.xlsx]

## Sheet: Information
Source data associated with Figure 4
Sheet name	Figure panel	Short description
Sheet 1	A	NUDT5-FLAG binding partners by IP MS proteomics
Sheet 2	E	Metabolomics on NUDT5 clones with PPAT knockout
Sheet 3	I	Metabolomics on NUDT5 clones with cDNA complementation
Sheet 4	N	Growth in dose curve of nucleotide analogs

## Sheet: Sheet 1
UniProt IDs	Gene name	Log2 FC	-Log10 p-value
Q9UKK9;A6NJU6;A6NCQ0	NUDT5	9.55888	2.04803
Q96BD8;K7EP61;K7EPW0	SKA1	9.00001	4.70961
Q13257	MAD2L1	8.53241	1.55438
A0A8V8TMU0;Q969U7;A0A8V8TMV1;K7ENR6;A0A8V8TP80;A0A8V8TNA9	PSMG2	7.30113	1.13711
Q8WVK7;J3KSP0;J3QL03;J3KTC5	SKA2	7.2943	1.87321
P22528	SPRR1B	6.31816	0.884299
P23490	LOR	5.89417	0.801987
Q9Y6A4	CFAP20	4.52681	1.28009
Q8N5Y2;A0A3B3IT59;A0A3B3ITL5;A0A3F2YNX2;A0A3B3IRN2;A0A3B3ITF3	MSL3	4.20549	1.62174
Q9BU61	NDUFAF3	4.16038	0.834503
Q99547;H3BSB3;H3BNT4	MPHOSPH6	3.8604	0.76931
P20290;A0A7I2V5Y3	BTF3	3.79921	0.518469
Q5T750	XP32	3.63689	3.4929
Q00059;H7BYN3	TFAM	3.53547	0.93834
P01036	CST4	3.38487	0.522562
P78406;E9PQ57	RAE1	3.35585	0.906093
O00560;G5EA09;B4DHN5;E9PBU7	SDCBP	3.15435	0.499288
P82094;A0A2R8Y7M0;F8WF45	TMF1	3.06291	1.75219
A0A3B3IUA2;P55769;B1AHD1	NHP2L1	3.02985	1.88617
P53350	PLK1	3.00942	1.08505
O15269;A0A8I5QKQ8;A0A8I5KUM4	SPTLC1	2.95805	1.41597
P16591;W0S4B9	FER;Pe1Fe10	2.40268	0.443098
Q8IV08;A0A8V8TQH6;A0A8V8TPY8;A0A8V8TRD4	PLD3	2.36834	0.349393
Q9HCY8	S100A14	2.31889	0.405256
P50570	DNM2	2.28126	0.294399
P56537	EIF6	2.23139	2.68273
P20340;F5H3K7	RAB6A	2.22496	0.315945
Q9Y221;J3QRD6;J3QRR4	NIP7	2.20388	0.520362
P61923;F8VVA7;F8W651;F8VXB1;F8VUC5;F8W156;F8VXR1;F8VYZ4	COPZ1	2.08111	0.314764
Q06203	PPAT	2.07618	1.32439
Q96C86;A0A3B3ITF0	DCPS	2.06293	0.291596
Q15828	CST6	2.03716	0.321636
P43897;C9JT21	TSFM	2.01356	0.43119
Q71UM5;H0YMV8;C9JLI6	RPS27L	1.9115	0.228854
Q9Y294;K7ES22	ASF1A;ASF1B	1.85542	0.603152
Q9NX63;C9JRZ6;F8WAR4;A0A286YEX5	CHCHD3	1.83004	1.90966
Q9BTT0;E9PPH5;Q5TB19;E9PLC4	ANP32E	1.82984	0.220863
O75436;S4R3Q6	VPS26A	1.81819	0.414086
P49005;A0A8V8TMJ0;A0A8V8TMJ5;H7C1B3;C9JLE1;A0A8V8TPA6;A0A087WWF6;A0A8V8TPB6;A0A8V8TPA1;A0A8V8TN07;A0A8V8TNY7;C9JHC7;C9IZD2;A0A8V8TMK0	POLD2	1.8131	0.324424
Q9NZ32;V9GYX7;G3V2Q5;G3V5Y4;F6S9Y6	ACTR10	1.81271	0.634849
Q02750;A0A8I5QJC1;A0A8I5KXN4;A0A8I5KYS7;A0A8I5QJP8;B4DFY5;A0A8I5KRX5;A0A8I5KYB4;A0A8I5QJL9;A0A8I5QJ96;A0A8I5KVF6	MAP2K1	1.79135	0.257791
Q9BVK6	TMED9	1.76767	1.19491
O75223;M0QZK8;B8ZZK2	GGCT	1.75833	0.191743
Q16610	ECM1	1.58776	0.361711
Q14320;B0S8I6	FAM50A	1.5515	0.307743
O75935;X6RA56;X6RCK5;A0A0A0MRV8;X6RLR1	DCTN3	1.53238	0.393335
P17612;A0A8V8TL59;A0A7I2V5J4	PRKACA	1.50011	0.405953
O43237;J3KRI4	DYNC1LI2	1.46371	0.290478
Q9UJC3;A0A8I5KRQ9;A0A8I5KQJ5	HOOK1	1.41365	0.225425
P61224;F5H7Y6;E7ESV4;F5GX62;A6NIZ1;F5H004;F5H6R7;F5H4H0;F5GYB5;F5GZG1;B7ZB78;F5H500;F5H0B7;F5H491;F5GWU8;F5H077;F5GYH7;F5H823	RAP1B	1.31623	0.229787
Q9NX20	MRPL16	1.30024	0.35707
Q13409	DYNC1I2	1.28226	0.655351
O75937	DNAJC8	1.27717	0.233962
O75323;C9K068;H7C333	GBAS	1.26244	0.27043
P62699	YPEL5	1.25611	0.802316
Q05048;A0A0A0MSZ9	CSTF1	1.21104	1.2281
P40222	TXLNA	1.18743	0.13449
Q96A35;X6RJ73	MRPL24	1.18585	0.311861
Q96B26;A0A8I5KRX4;A0A8I5KRG4;A0A8I5KVC8;A0A8I5QJI7	EXOSC8	1.17671	0.154182
P49257	LMAN1	1.16242	0.242901
Q9ULA0;E5RIA4;E7ETB3;E7EMB6;B9ZVU2;F8WAN0;E7EPX3;C9JBE1	DNPEP	1.15473	1.02953
Q04206;Q2TAM5;E9PKH5;A0A087X0W8;E9PI38;E9PQS6;E9PKV4	RELA	1.139	0.353854
O15305;H3BPH4;H3BV55;A0A804HKA7;H3BRM0	PMM2	1.13818	0.250185
Q5VTR2	RNF20	1.11928	0.641244
P12081;A0A6Q8PHA5;A0A6Q8PF47;E7ETE2;A0A6Q8PFF2;A0A6Q8PHE3;B4DDD8;A0A6Q8PF07;B4E1C5;A0A6Q8PFG9;A0A6Q8PFN6	HARS	1.10072	0.57991
P63165;B8ZZN6;B8ZZJ0;B9A032;G2XKQ0	SUMO1	1.07178	1.87111
Q9Y2L1;G3V1J5;F2Z2C0	DIS3	1.05951	0.213211
Q8TF72;A0A2R8Y5P9	SHROOM3	1.05843	0.385042
Q6ZVX7	NCCRP1	1.04704	0.311298
E5RI56;P63208;E5RJR5;E5RGM3;E7ERH2;F8W8N3	SKP1	1.03414	0.738189
O43464;A0A0C4DG44;A0A8Q3SIX7;A0A8Q3SJ36	HTRA2	0.991994	0.642146
Q9BRJ2;A0A087X2D5;A0A0G2JMS5;A0A087WU62	MRPL45	0.982237	0.488855
Q14141;B1AMS2	SEPT6	0.978623	0.372634
Q15813;A0A2R8Y5Q8;A0A2R8YHI9;A0A2R8Y7E7;A0A2U3TZJ6;A0A2R8Y6Q1;A0A2R8YFL4;A0A2R8Y4V6	TBCE	0.955552	0.163283
Q9NUQ3	TXLNG	0.868819	0.136957
P48507	GCLM	0.862961	0.352973
Q9GZZ8;F8W0V3	LACRT	0.862259	0.257511
Q9HBK9	AS3MT	0.832703	0.293225
O75342;A0A3B3IRK2	ALOX12B	0.819895	0.94297
O75832;B1AJY5;B1AJY7;B1AJY6	PSMD10	0.812728	0.493921
Q9NPF4;G3V445	OSGEP	0.810228	0.120561
P28482	MAPK1	0.775403	0.113505
Q9BRX2	PELO	0.769525	0.955945
P49902;A0A6Q8PHB5;A0A6Q8PHP0;Q5JUV6	NT5C2	0.759754	0.45989
P49755	TMED10	0.753133	0.0713118
Q14847;C9J9W2	LASP1	0.751195	0.115954
P51580	TPMT	0.747867	0.191398
Q8IW75	SERPINA12	0.705009	0.242191
P60510;I3L4X0;H3BTA2	PPP4C	0.700937	0.580873
P02788;E7EQB2;E7ER44	LTF	0.6695	0.0665201
P31949	S100A11	0.648459	0.231706
P35520	CBS	0.630898	1.54791
Q9HCN8	SDF2L1	0.572887	0.0973837
Q96DV4	MRPL38	0.554216	0.105479
P01833	PIGR	0.523573	0.103893
P09914	IFIT1	0.511876	0.0704798
P46019	PHKA2	0.494296	0.144387
Q9NQR4	NIT2	0.492636	0.227386
P61626;F8VV32;A0A0B4J259	LYZ	0.488372	0.112851
P07384;E9PRM1;E9PLX0;E9PJJ3;E9PLC9;E9PMC6;E9PJA6;E9PSA6;E9PQB3	CAPN1	0.473185	0.128944
P31025;Q5VSP4	LCN1;LCN1P1	0.458678	0.114018
P43034;A0A6Q8PFU3;A0A6Q8PFT2;A0A6Q8PG63;A0A6Q8PH33	PAFAH1B1	0.451509	0.285959
Q9H944;A6PVP4;B7ZBQ3	MED20	0.436658	0.0718964
Q9BSH4;A0A804HJB7	TACO1	0.434594	0.0844038
P0DPI2;A0A0B4J2D5;H7C1F6;H7C2G3;A0A2R8YDR7;F2Z2Q0;A0A096LP12	C21orf33	0.432489	0.490248
Q13608	PEX6	0.430943	0.0901652
Q9H7C9;E9PNP3;E9PR47	AAMDC	0.410506	0.256513
P24941;G3V5T9;E7ESI2	CDK2	0.406769	0.0770302
Q9GZN8;H7BYU9	C20orf27	0.39714	0.436321
O00139;A0A6Q8PGH7;A0A6Q8PFA6;A0A6Q8PG37;A0A6Q8PH57;D6R9M0;A0A6Q8PGG1	KIF2A	0.38868	0.137795
Q7L5Y9;E7ESC7;B4DQT1;B4DVN3;D6RIB6	MAEA	0.370705	0.489608
Q9H974	QTRTD1	0.360683	0.213415
Q9NZJ9;F8VRL4;F8VRR0;A0A0C4DGJ4;A0A024RBG1	NUDT4	0.34085	0.0535359
P32929	CTH	0.337556	0.195738
Q96RS6	NUDCD1	0.335708	0.165932
Q9Y5N5	N6AMT1	0.327552	0.0452718
P46020;A6NIT2;A6NMN0	PHKA1	0.317557	0.105849
Q15024	EXOSC7	0.299233	0.554618
O15160;A0A2R8YEZ4;A0A2R8Y5D3;A0A2R8YEY5;E7EQB9;D6RDJ3	POLR1C	0.245342	0.0657938
Q9NTZ6	RBM12	0.236494	0.0291607
P63000;A0A994J6T1	RAC1	0.216345	0.0952667
P09972	ALDOC	0.211096	0.0729199
Q3MHD2;K7ELG9	LSM12	0.179871	0.0333134
Q9UBQ5;K7ERF1;K7ES31	EIF3K	0.165735	0.13194
P13861;A0A9L9PXM7;A0A9L9PXB4;A0A9L9PY56;H7C1L0;A0A9L9PXP9	PRKAR2A	0.161833	0.0755601
P11802;F8VYH9;F8VTV8;F8VWX7;F8VZZ0;F8VZ51	CDK4	0.151295	0.0399557
Q9NXA8;A0A7P0T915;A0A7P0TBF5;A0A7P0TA05;A0A7P0T9X1;A0A7P0Z490;A0A7P0T9N1;A0A7P0T877;A0A7P0Z4N6;A0A7P0Z4F6	SIRT5	0.14485	0.138305
Q13867;K7ESE8;J3KSD8;K7ES02	BLMH	0.142256	0.386405
P21281;H0YC04	ATP6V1B2	0.13578	0.0526313
O15479	MAGEB2	0.129802	0.0306725
Q93100;A0A8V8TNH3;A0A8Q3WM21	PHKB	0.127806	0.0626342
P52434;C9JLU1	POLR2H	0.122039	0.03339
Q9Y5R8;I3L3S0;I3L3V5	TRAPPC1	0.117803	0.0276364
P49589;B4DKY1	CARS	0.0926292	0.0440258
O15111	CHUK	0.0904535	0.0184232
Q92599;A0A087X142;A6NMH6;A6NFQ9;F8W8I8	SEPT8	0.0812392	0.0380402
P19388;A0A087WVZ9;A0A0A0MQR7;A0A087WWX0	POLR2E	0.0777641	0.0205071
P53634;A0A7I2V6E3;A0A7I2V466;A0A7I2V2Q8;A0A7I2YQT5;A0A7I2V5C5;H0YCY8	CTSC	0.060267	0.0305831
Q9P287	BCCIP	0.0448723	0.0218828
Q8NBJ5;M0QX72;A0A8I5QKL8;A0A8I5QL08	COLGALT1	0.0356952	0.0158224
Q969S3	ZNF622	0.0339337	0.00700542
P67870;Q5SRQ6;A0A7I2YQ78;Q5SRQ3;N0E472;A0A0G2JM12	CSNK2B;CSNK2B-LY6G5B-1181;CSNK2B-LY6G5B--991	0.0316981	0.00812466
Q9Y2S7;B4DEM9	POLDIP2	0.0283265	0.0098113
Q6UWP8	SBSN	0.0238038	0.0276277
P49591;Q5T5C7	SARS	0.0143048	0.00276218
Q8NI60	ADCK3	0.0093515	0.00741552
Q8IYQ7	THNSL1	0.00395315	0.000866977
Q8NEZ5;H3BTH6	FBXO22	0.00307479	0.00150253

## Sheet: Sheet 2
Log2 fold-change per metabolite with sgctrl
Background (clone)	NUDT5 WT 1	NUDT5 WT 1	NUDT5 WT 1	NUDT5 WT 1	NUDT5 WT 2	NUDT5 WT 2	NUDT5 WT 2	NUDT5 WT 2	NUDT5 KO 1	NUDT5 KO 1	NUDT5 KO 1	NUDT5 KO 1	NUDT5 KO 6	NUDT5 KO 6	NUDT5 KO 6	NUDT5 KO 6	NUDT5 WT 1	NUDT5 WT 1	NUDT5 WT 1	NUDT5 WT 1	NUDT5 WT 2	NUDT5 WT 2	NUDT5 WT 2	NUDT5 WT 2	NUDT5 KO 1	NUDT5 KO 1	NUDT5 KO 1	NUDT5 KO 1	NUDT5 KO 6	NUDT5 KO 6	NUDT5 KO 6	NUDT5 KO 6
sgRNA	sgctrl	sgctrl	sgctrl	sgctrl	sgctrl	sgctrl	sgctrl	sgctrl	sgctrl	sgctrl	sgctrl	sgctrl	sgctrl	sgctrl	sgctrl	sgctrl	PPAT	PPAT	PPAT	PPAT	PPAT	PPAT	PPAT	PPAT	PPAT	PPAT	PPAT	PPAT	PPAT	PPAT	PPAT	PPAT
Replicate	1	2	3	4	1	2	3	4	1	2	3	4	1	2	3	4	1	2	3	4	1	2	3	4	1	2	3	4	1	2	3	4
Caramoyl Aspartate	0.301122	0.051904	0.072584	0.412349	-0.353911	-0.195381	-0.182632	-0.300592	1.54535	1.15117	1.58257	1.42384	1.57548	1.6522	1.56573	1.27989	-0.0314735	0.232639	0.190325	0.0870448	-0.196089	-0.46824	-0.468164	-0.181571	-0.268226	-0.018965	-0.0964265	-0.0975423	-0.00932933	0.234969	0.132879	-0.135154
Dihydroorotate	0.44272	0.449644	-0.551515	-0.418672	0.275461	-0.169002	0.200044	-0.746267	2.05408	1.25444	1.00948	1.34457	2.56612	1.84625	2.03318	1.29513	0.258552	-0.295169	-0.0688205	-1.21594	0.842696	-0.665512	-0.434912	-0.565599	-0.41024	-0.14289	-0.534227	-0.930556	-0.132918	0.851903	0.223926	-0.586905
Orotate	0.00236351	-0.231335	-0.333276	-0.38641	1.0884	-0.222908	-0.198275	-0.448243	2.9657	1.57239	1.7722	1.47803	3.00317	2.13053	1.52943	1.79437	1.0692	0.163573	0.270032	-0.219448	1.37235	-0.0149624	-0.311787	-0.760577	1.32372	0.612161	0.217521	0.0639073	1.41494	0.854889	0.68754	-0.165745

## Sheet: Sheet 3
Log2 fold-change per metabolite with sgctrl + GFP
Background	sgctrl	sgctrl	sgctrl	sgctrl	sgNUDT5	sgNUDT5	sgNUDT5	sgNUDT5	sgNUDT5	sgNUDT5	sgNUDT5	sgNUDT5	sgNUDT5	sgNUDT5	sgNUDT5	sgNUDT5
cDNA	GFP	GFP	GFP	GFP	GFP	GFP	GFP	GFP	NUDT5	NUDT5	NUDT5	NUDT5	A_70-47 mutant	A_70-47 mutant	A_70-47 mutant	A_70-47 mutant
Replicate	1	2	3	4	1	2	3	4	1	2	3	4	1	2	3	4
Caramoyl Aspartate	0.354308	0.0673674	-0.071908	-0.469039	1.96601	2.15812	1.71472	2.19862	0.810403	0.699123	0.401055	0.499477	2.90149	2.03416	2.57143	2.35484
Dihydroorotate	-0.0815024	0.19095	0.193041	-0.376617	3.42869	3.14661	2.67226	3.19617	0.994566	1.97007	1.88184	1.38156	3.56751	3.4654	3.72577	3.22861
Orotate	0.0616953	1.10121	-0.738362	-2.241	3.34963	3.23718	3.76795	3.26214	0.804303	0.421504	1.00538	-0.760872	4.94424	3.67329	3.97071	3.44254

## Sheet: Sheet 4
		Replicates	1	2	3	4	1	2	3	4
Fludarabine-P	Dose µM		sgctrl	sgctrl	sgctrl	sgctrl	sgNUDT5	sgNUDT5	sgNUDT5	sgNUDT5
	100		3.19885	3.87586	3.49474	5.65535	6.15458	3.05664	6.38797	3.76681
	20		8.47425	8.00706	11.2422	15.43	10.5819	5.17204	13.9264	7.71356
	4		27.2988	31.7034	38.846	44.4305	61.0972	46.7505	60.0702	53.1317
	0.8		95.1342	91.1324	92.8835	99.192	91.5957	79.559	96.4966	97.264
	0.16		97.2199	98.5176	94.0304	98.9806	93.1068	97.3202	96.5095	97.8365
	0.032		102.012	98.4833	96.7949	96.9641	97.0981	105.058	99.4862	97.9036
	0.0064		92.8717	96.8975	99.0097	94.7792	96.555	103.555	98.8042	95.5707
	0.00128		98.9256	97.6052	98.6728	96.6732	98.5259	102.612	90.0584	94.736
5-fluorouridine	100		1.5373	1.15739	0.644106		0.767392	0.638281	0.394179
	20		1.80224	1.45134	0.786437		0.898919	0.64253	0.460744
	4		2.06529	1.94733	0.889458		1.0475	0.663302	0.54736
	0.8		9.15442	8.49545	5.04915		2.32238	1.79634	1.41471
	0.16		17.1658	15.3321	17.521		9.96712	13.0342	13.775
	0.032		30.7025	45.4512	32.1951		19.2072	24.2212	30.6281
	0.0064		84.6443	98.6398	93.3687		87.9578	87.5412	88.3992
	0.00128		97.0764	100.134	95.0839		98.1088	98.8155	95.0425
Clofarabine	100		6.14692	7.74339	8.53202	11.2132	8.34384	4.77413	8.36671	6.41173
	20		6.81865	8.03187	9.42964	11.4311	8.9728	4.76449	11.4812	6.72755
	4		8.57477	8.57396	11.5497	12.3208	8.96082	4.56746	11.4156	7.4566
	0.8		8.56177	8.62165	12.267	13.4316	7.57506	4.12866	10.3399	5.64263
	0.16		7.89153	7.35631	12.0443	12.165	10.0727	3.81094	13.2819	5.67383
	0.032		21.918	22.7018	37.7096	35.1196	32.9004	26.832	42.5986	25.4041
	0.0064		89.3998	92.2135	96.1808	91.8402	90.4635	96.8891	102.331	96.3792
	0.00128		93.6398	99.4804	94.5264	95.7405	93.6931	99.1822	98.1669	96.6347
Gemcitabine	100		4.73996		9.04975		2.1245		3.91616
	20		4.41875		9.08531		1.96015		3.76079
	4		5.18973		10.3728		2.33834		4.07968
	0.8		7.90896		11.9077		3.68133		5.99743
	0.16		10.2299	13.847	12.3253	17.8785	4.44505	9.38386	7.23181	10.5294
	0.032		6.75001	15.4644	10.9414	21.5487	3.43462	7.9819	6.09198	9.35724
	0.0064		32.0379	72.3742	33.0499	74.8555	14.2768	64.4823	18.0038	73.6831
	0.00128		92.9391	96.312	91.6946	95.9882	89.3961	99.8328	87.3703	99.6139
	0.000256			96.4367		97.4049		96.9636		102.054
	5.12e-05			99.7427		98.7473		99.4984		101.623
	1.024e-05			98.9554		102.096		99.9889		101.129
	2.048e-06			98.4926		98.1704		100.236		101.739
5-fluorouracil	100		10.6613	18.5846	9.68959	16.1846	33.0002	39.9162	16.3466	29.6748
	20		16.9707	26.3922	16.7438	23.5262	80.8055	88.9508	50.1036	81.9432
	4		46.4677	65.3511	46.9561	59.7887	98.4504	96.2721	91.4268	95.1619
	0.8		95.0623	89.4121	91.1712	87.1819	98.7718	96.7166	95.6089	96.3345
	0.16		94.4191	93.6544	94.0788	89.0218	97.645	96.9014	95.9985	98.2569
	0.032		99.7973	96.3435	97.432	89.8516	100.004	97.0173	98.8392	99.207
	0.0064		103.129	100.249	96.8638	95.2436	101.742	96.0794	94.0485	101.485
	0.00128		94.5467	97.956	97.3051	95.1418	98.7869	96.9256	95.5101	96.7912
6-thioguanine	500			0.556731		0.494239		0.482975		0.97674
	100		2.2063	1.86713	1.85674	1.74584	18.334	11.2356	9.98179	7.00028
	20		2.99157	2.2437	2.27722	2.00786	33.631	31.6053	20.0292	15.3668
	4		3.55718	2.71589	2.96817	2.47764	57.4312	57.3193	36.5771	25.4282
	0.8		5.11069	3.60333	4.51183	3.19098	67.8152	66.3239	49.0031	39.2245
	0.16		41.4443	11.1168	35.3194	6.98119	81.9497	83.8786	68.3507	57.2962
	0.032		80.1612	76.7482	86.7863	69.05	95.5357	93.3804	91.7225	94.3486
	0.0064		101.589	81.0068	99.8687	86.3605	100.095	100.479	99.0722	94.4912
	0.00128		103.47	101.403	99.1047	86.859	102.931	101.382	98.0661	99.9924
	0.000256			103.951		104.111		102.395		102.886
