# Supplementary material for: Uridine-sensitized screening identifies demethoxy-coenzyme Q and NUDT5 as regulators of nucleotide synthesis
Source: Nat Metab. 2025 Nov 13;7(11):2221–35. doi: 10.1038/s42255-025-01419-2 (PMC12638251; doi:10.1038/s42255-025-01419-2)
Supplement: Supplementary file 14 — Statistical source data. [file 42255_2025_1419_MOESM14_ESM.xlsx]

## Sheet: Information
Source data associated with Extended Data Figure 1
Sheet name	Figure panel	Description
Sheet 1	B	Cytidine and thymidine growth assays
Sheet 2	D	CRISPR screen replicates
Sheet 3	E	Z-score analysis of CRISPR screen data
Sheet 4	E	MaGeCK analysis of CRISPR screen data
Sheet 5	F	GSEA analysis using MaGeCK fold-change and GO processes gene set
Sheet 6	G	GSEA analysis using ∆Z scores and MitoPathways gene set
Sheet 7	H	Metabolomics on pyrimidine enzyme knockouts

## Sheet: Sheet 1
Fluorescent signal normalized to sgCtrl water condition
Water					Cytidine					Thymidine
sgCtrl	sgCAD	sgDHODH	sgUMPS		sgCtrl	sgCAD	sgDHODH	sgUMPS		sgCtrl	sgCAD	sgDHODH	sgUMPS
0.88545	0.111301	0.161428	0.135498		0.891946	0.105173	0.160497	0.122417		1.02009	0.131821	0.296274	0.211696
0.913085	0.130408	0.169902	0.189462		1.11868	0.144386	0.232981	0.178293		1.09805	0.144416	0.271217	0.18709
0.965077	0.103227	0.158096	0.150795		1.15956	0.153948	0.243178	0.171716		0.947605	0.0962146	0.233405	0.153557
1.03173	0.0985097	0.167504	0.122707		0.971809	0.0815738	0.148587	0.11736		0.916888	0.140085	0.27228	0.2088
1.1227	0.134592	0.187597	0.166651		0.854115	0.127115	0.265894	0.212118		1.06293	0.144336	0.24996	0.17609
1.08196	0.114019	0.171794	0.119829		1.00389	0.140352	0.228919	0.195758		0.954434	0.133761	0.225939	0.155018

## Sheet: Sheet 2
Media supplement		Uridine	Uridine	Water	Water	Uridine	Uridine	Water	Water
Replicate		1	2	1	2	1	2	1	2
Operation		Log2 TPM+1	Log2 TPM+1	Log2 TPM+1	Log2 TPM+1	FC with D7	FC with D7	FC with D7	FC with D7
Gene.Symbol	Construct.IDs
SLC25A24	BRDN0001297005	3.3217	4.0225	3.6286	3.80262	-0.929975	0.0444905	-0.623075	-0.17539
FASTKD3	BRDN0001288526	5.73615	5.41407	5.69175	5.37696	0.552243	0.2238	0.507837	0.186685
BCAS2	BRDN0001246783	3.82168	3.60738	4.15961	3.77961	0.349171	-0.0609787	0.687096	0.111246
CENPC	BRDN0001242390	2.27338	1.66162	2.39842	2.43727	-0.511493	-0.918726	-0.386459	-0.143067
CIAPIN1	BRDN0001264611	2.81415	3.22314	3.34996	3.4799	-0.421094	-0.130708	0.114717	0.126055
NDUFA12	BRDN0001248016	2.07759	3.11305	2.04043	2.24907	-0.403316	1.27203	-0.440484	0.408042
QTRT2	BRDN0001315923	3.05506	3.32542	3.61161	2.87378	-0.567397	0.0518592	-0.0108484	-0.399777
STAP1	BRDN0001265629	3.53398	2.95512	2.74856	3.0508	0.449643	1.64723	-0.33578	1.7429
NAV1	BRDN0001240838	4.56685	5.24369	4.6954	5.76258	-0.761736	-0.162797	-0.633184	0.356089
COL4A5	BRDN0001294732	3.14952	4.38512	2.89619	4.1523	0.307079	0.80302	0.0537452	0.5702
MFSD8	BRDN0001256066	4.79122	4.98945	5.12467	5.12643	0.347508	0.406467	0.680965	0.543452
LLPH	BRDN0001307034	2.99156	3.19015	3.4003	3.47035	-0.185203	-0.0834063	0.223537	0.196794
STRN	BRDN0001252571	4.58233	4.91317	4.40617	4.74206	0.0898543	0.0856322	-0.0863003	-0.0854762
TBC1D7	BRDN0001313328	3.1328	3.55652	2.74856	2.63826	-0.863881	-0.542901	-1.24812	-1.46116
ABT1	BRDN0001313601	3.01912	2.85345	3.36017	2.56837	-1.09129	-1.14968	-0.75024	-1.43475
H2BC7	BRDN0001285228	3.80595	3.17337	2.85347	2.68854	-0.0946309	-0.1674	-1.04711	-0.652232
SUCO	BRDN0001307610	4.51295	4.43173	4.7273	4.68128	0.442135	-0.0654693	0.65649	0.184081
MNS1	BRDN0001294580	4.34527	4.11328	4.56024	3.71639	-0.153189	0.826023	0.0617842	0.429129
METTL17	BRDN0001244351	0.546113	0.88313	0.659274	1.95253	-1.88563	-1.80438	-1.77247	-0.734983
RPS20	BRDN0001257476	1.4533	1.90466	0.957055	1.95253	-1.69331	-1.69949	-2.18955	-1.65163
PGK1	BRDN0001311060	4.93076	4.79199	4.59091	4.12822	-0.23447	-0.139505	-0.574325	-0.803275
MPZ	BRDN0001312810	4.21231	3.99411	4.48759	4.1523	0.715692	0.15797	0.990972	0.31616
ALDH6A1	BRDN0001273596	4.08771	4.05034	3.83301	3.70014	0.0330415	0.0472153	-0.221654	-0.302985
KIF3B	BRDN0001314045	3.74123	3.82714	4.3041	4.38355	-0.229868	-0.184257	0.333003	0.372154
CRELD1	BRDN0001241267	2.99156	3.99411	4.3251	4.25041	-0.75671	0.214985	0.576836	0.471282
RAB4A	BRDN0001246329	1.8713	3.69817	1.41438	2.84452	-1.07981	0.713069	-1.53673	-0.140583
RAD50	BRDN0001286927	1.01617	1.42693	1.24842	0.452084	-1.98635	-1.90065	-1.75411	-2.8755
CEP152	BRDN0001273150	4.88407	4.8353	4.82636	4.21082	-0.329237	-0.510309	-0.38694	-1.13479
CCDC167	BRDN0001288347	3.58405	3.626	3.23261	3.75622	0.265304	0.800693	-0.0861335	0.930913
BATF2	BRDN0001312376	3.85775	3.75566	4.29881	3.95418	-0.509574	-0.117274	-0.0685132	0.0812373
SLC25A13	BRDN0001286509	6.06069	5.87353	5.97691	5.89517	0.641033	0.547689	0.557248	0.569326
LRRIQ3	BRDN0001314429	4.88905	4.73022	5.03192	4.7341	0.630312	0.305522	0.773183	0.309405
FKBP5	BRDN0001295258	3.00999	3.19015	3.78835	3.10116	-0.348761	-0.21484	0.429595	-0.303832
SLC2A14	BRDN0001267974	4.02112	4.86434	4.59091	4.36306	-0.000696928	0.439645	0.569088	-0.0616408
ACTR10	BRDN0001298052	2.34772	2.44174	1.59813	2.67198	-0.637872	-1.22662	-1.38746	-0.996385
ETAA1	BRDN0001300599	3.57169	3.34803	3.19888	3.36092	-0.225922	0.159488	-0.598738	0.172382
EIF2B1	BRDN0001308343	4.80974	4.41041	4.19426	4.78891	0.147807	0.0297445	-0.467675	0.408247
FAM162A	BRDN0001250863	5.32965	5.32761	5.34886	5.34335	0.801656	0.602004	0.82086	0.617746
EEF1E1	BRDN0001241104	3.57788	4.0686	3.44894	4.22792	-0.659556	0.124775	-0.788499	0.28409
RBM28	BRDN0001244206	3.42145	3.68046	3.78835	3.78732	-1.14121	-0.614668	-0.77432	-0.507811
CEP44	BRDN0001242905	4.1472	4.05034	3.71864	4.22224	0.0289995	-0.18952	-0.399558	-0.0176175
TIGD2	BRDN0001294276	2.94443	4.14375	2.01481	4.27256	0.369942	1.20997	-0.559678	1.33878
PARPBP	BRDN0001293038	4.40219	5.13738	4.6669	5.07381	-0.160475	0.133604	0.104233	0.0700275
RPL22	BRDN0001249078	3.50179	2.18136	3.73442	3.0762	-0.885011	-2.17352	-0.652376	-1.27868
ACP6	BRDN0001249197	3.16605	3.64438	2.58409	3.97458	-0.111544	0.676191	-0.693511	1.00639
EDEM3	BRDN0001292846	3.7021	4.34448	3.67023	3.94731	-0.638835	-0.473659	-0.670706	-0.870826
EWSR1	BRDN0001266003	3.57788	3.27911	2.89619	3.53591	-1.31956	-1.02278	-2.00126	-0.765986
COG5	BRDN0001292887	1.39839	1.21371	2.0656	2.03257	-0.92969	-0.0941829	-0.262482	0.724675
ZNF292	BRDN0001298026	4.91618	4.89537	4.74299	5.02246	0.845365	0.788207	0.672179	0.915294
UBN2	BRDN0001269991	2.83497	1.36916	3.34996	1.83839	-0.326791	-1.61594	0.188195	-1.14671
PPP4R3B	BRDN0001303897	3.28433	2.23086	2.95126	2.15683	0.621979	-0.39331	0.2889	-0.467338
C2CD2	BRDN0001251246	4.59764	4.23148	4.59524	4.28894	0.304083	-0.16822	0.301678	-0.110754
MFN1	BRDN0001256601	4.77783	5.2517	4.80783	4.85277	-0.325947	0.387154	-0.295948	-0.0117772
NUDCD3	BRDN0001278170	3.96082	4.39601	3.69464	4.09131	0.263645	0.199043	-0.00253772	-0.105655
MAN2A1	BRDN0001275226	3.28433	3.65651	3.47736	4.11602	-0.00710852	0.0968037	0.185915	0.556313
NEMP1	BRDN0001263809	3.15781	4.16513	3.34996	3.25368	-0.600462	0.772749	-0.408315	-0.1387
PIK3CB	BRDN0001297719	5.99629	5.47867	5.80445	5.64866	0.92826	0.310435	0.736425	0.480422
ORC2	BRDN0001308510	4.23599	4.68061	4.671	4.91393	-0.714779	-0.516931	-0.279767	-0.283613
CEP162	BRDN0001249489	3.62647	2.26294	2.97802	3.11348	0.746888	-0.249062	0.0984352	0.601485
NCAPG	BRDN0001276384	1.89132	2.11261	0.100858	1.42914	-2.22688	-2.36083	-4.01734	-3.04429
CCNT1	BRDN0001256458	3.62647	5.04355	4.00553	5.19181	-0.460309	1.08253	-0.081249	1.23079
GTF2E2	BRDN0001272531	1.72279	2.1301	2.71713	2.03257	-1.68764	-0.598137	-0.69329	-0.695673
GAK	BRDN0001315155	4.60372	5.15886	4.59955	5.06749	-0.591282	0.468895	-0.595452	0.377528
ELP3	BRDN0001254857	4.32701	4.97257	4.51069	5.105	-0.476936	-0.217699	-0.293253	-0.0852765
DAAM1	BRDN0001244714	4.31223	4.33319	4.74299	4.62214	0.485797	-0.00862595	0.916559	0.280328
RHOA	BRDN0001292201	2.5119	2.81068	2.16212	2.20368	0.131059	-0.287512	-0.218723	-0.894508
GMPPA	BRDN0001274165	3.21454	3.74435	3.10486	3.60735	-0.695051	0.024581	-0.804721	-0.112418
RNF217	BRDN0001247402	5.09083	4.57277	4.74689	4.51011	1.2455	0.520696	0.901558	0.458029
MTA3	BRDN0001248000	3.0727	1.94477	2.45667	1.50593	0.88564	-1.50962	0.269607	-1.94846
ZNF891	BRDN0001281331	4.99462	4.53057	4.96326	4.81555	0.532435	0.13719	0.501072	0.422168
CTPS2	BRDN0001297648	4.30479	5.09346	4.40124	5.03223	-0.157403	0.706425	-0.0609506	0.645192
CHRNA5	BRDN0001278558	5.36588	4.60128	5.17759	5.09881	0.891498	0.227023	0.703209	0.724554
OFD1	BRDN0001310829	4.75889	3.4138	4.76237	4.30515	1.38705	0.239929	1.39053	1.13128
FBXO9	BRDN0001312564	2.11213	2.67421	2.58409	1.9797	-0.8904	-0.484842	-0.418441	-1.17935
HECTD4	BRDN0001258079	3.7847	3.88497	3.59441	3.58982	-0.0321931	0.206183	-0.222477	-0.0889732
STON1	BRDN0001310978	2.98225	3.30245	3.58574	3.11348	-0.478052	0.862195	0.125433	0.673227
SLC39A14	BRDN0001248851	3.97026	3.79459	3.18746	3.38145	-0.54599	-0.265485	-1.3288	-0.67863
NUP62CL	BRDN0001282391	4.49997	4.0686	4.53793	4.44334	0.944784	0.308993	0.982745	0.683733
TCEAL8	BRDN0001297137	3.66187	3.79459	2.54881	4.14632	0.999514	0.364687	-0.113541	0.716415
GABRG3	BRDN0001280475	4.12623	4.58234	4.30938	4.61349	0.377963	0.7094	0.561115	0.740554
GRHL1	BRDN0001288243	5.78111	5.59192	5.78374	5.87902	0.517772	0.15133	0.520404	0.438426
JUP	BRDN0001315600	5.91916	5.37974	6.21067	5.46854	0.521732	0.275828	0.81325	0.364623
OGFOD1	BRDN0001265518	4.63671	4.66569	4.90866	4.84909	0.256376	0.156757	0.528323	0.340159
CYC1	BRDN0001262091	2.62384	2.23086	2.82426	2.27123	-2.11085	-1.82922	-1.91042	-1.78884
RPL15	BRDN0001262112	0.140458	0.14476	0.195123	0.913213	-2.58446	-2.14034	-2.52979	-1.37188
SOCS2	BRDN0001303680	5.83638	5.11997	5.85225	5.05157	0.514521	-0.392341	0.530398	-0.460749
EFL1	BRDN0001297680	2.64757	3.02226	2.77932	2.85922	-1.65285	-0.278563	-1.5211	-0.441599
PNMA3	BRDN0001273681	4.97365	4.72447	4.41109	4.52402	-0.662225	-0.73741	-1.22478	-0.937864
ZBTB9	BRDN0001260878	4.04813	3.65046	3.67841	3.70828	0.147546	-0.62419	-0.222172	-0.566366
CWF19L1	BRDN0001304302	3.19855	2.86394	2.61852	3.06355	0.31897	0.351944	-0.261069	0.551554
IRAK2	BRDN0001273920	5.69261	5.67026	5.73946	5.7209	0.340707	0.187398	0.387558	0.238041
ITFG1	BRDN0001290081	4.23599	4.62616	3.5594	3.8983	0.613535	1.24651	-0.0630594	0.518652
RDH10	BRDN0001281313	4.88407	5.00376	4.33549	4.88547	-0.296129	0.0463385	-0.844704	-0.0719461
ARL13B	BRDN0001280497	3.59019	4.06406	4.57346	4.62645	-1.06641	0.256142	-0.083135	0.818531
CFAP210	BRDN0001250138	3.44196	3.42802	2.13859	3.91951	0.206719	0.168282	-1.09665	0.659774
MSANTD4	BRDN0001243464	5.74443	4.86434	5.64658	4.8674	1.28225	0.603509	1.1844	0.606565
GTF2IRD2	BRDN0001266616	4.33068	3.96027	4.11207	4.22224	-0.173735	-0.279585	-0.39234	-0.0176175
IFI16	BRDN0001296511	5.8325	6.00856	5.61069	6.01659	0.297772	0.290117	0.0759629	0.298149
WDR35	BRDN0001291406	5.15848	5.0619	5.64241	5.41976	0.0507794	0.424435	0.534708	0.782295
SLC22A23	BRDN0001248958	2.19501	3.05927	0.902214	1.86778	-0.58987	1.29451	-1.88266	0.103023
GINS3	BRDN0001261845	3.39365	3.93062	3.55051	4.1523	0.0218072	0.698946	0.178667	0.920626
MRPS9	BRDN0001291093	2.64757	3.78909	3.62013	3.48939	-0.82494	0.039342	0.147617	-0.260362
MSI2	BRDN0001278410	3.05506	3.82714	2.9647	3.4799	-1.72943	-0.540687	-1.81979	-0.887924
TBXAS1	BRDN0001276627	4.73416	4.52397	4.83737	4.50076	-0.28478	0.0807996	-0.181571	0.0575873
UROS	BRDN0001271829	3.63243	3.1564	3.57701	2.15683	0.92807	0.205308	0.872649	-0.794258
KIF22	BRDN0001262758	4.62779	3.94057	4.56024	4.26705	1.16748	0.653318	1.09993	0.979795
AMPD3	BRDN0001251725	4.62779	4.38512	4.13008	4.55145	-0.0447681	0.0698001	-0.542475	0.236126
PHF6	BRDN0001298648	2.90558	3.39944	2.95126	3.51748	0.120702	0.00706255	0.166379	0.125102
DDB2	BRDN0001277051	3.60238	3.58852	3.52351	3.81776	-0.0200744	-0.431107	-0.0989469	-0.201867
CDC42BPA	BRDN0001258047	5.01073	4.58868	4.81898	4.46754	0.730997	-0.027236	0.539248	-0.148373
NPM3	BRDN0001292475	4.13885	3.80552	3.8476	3.77185	-0.292405	-0.41305	-0.583655	-0.446719
RAD17	BRDN0001245989	3.72459	3.4138	3.44894	3.14983	-0.785754	-0.840077	-1.0614	-1.10405
DNAJC2	BRDN0001241854	0.821229	1.36916	1.45305	0.102461	-2.51097	-2.1212	-1.87915	-3.3879
PYGO2	BRDN0001278057	4.2399	2.98428	4.29881	3.74834	-0.252572	-1.37709	-0.193667	-0.613025
ADGRD1	BRDN0001253693	4.09204	3.68639	3.93898	3.47035	0.900434	0.824009	0.747374	0.607976
UBR7	BRDN0001288290	6.03167	5.44236	6.1965	5.60569	0.526347	0.373703	0.691175	0.537033
TMEM208	BRDN0001282548	4.24769	4.71	4.44985	3.77961	-0.309256	0.322965	-0.107096	-0.607428
EFHB	BRDN0001241781	5.00844	5.50908	4.92938	5.63163	-0.103169	0.456372	-0.18223	0.578915
KIAA0513	BRDN0001254207	4.49343	4.37047	4.6294	4.52402	-0.189667	-0.380061	-0.0536967	-0.226517
PPP2CA	BRDN0001279493	5.32045	4.65666	4.39628	4.90687	0.701795	1.19019	-0.222372	1.44039
SLC35E1	BRDN0001260621	3.28433	3.27911	3.19888	3.72444	-0.678138	0.345337	-0.763595	0.790665
TMEM14A	BRDN0001305729	3.24597	2.42766	2.53085	2.55036	0.210163	-0.557443	-0.504961	-0.434741
ZNF331	BRDN0001298229	5.28684	4.69538	4.98321	4.89977	0.662698	0.542615	0.359075	0.747007
CDK11B	BRDN0001316291	2.49891	1.61266	2.3169	1.83839	-0.961394	-1.05404	-1.14341	-0.828314
RBMX2	BRDN0001274572	5.46773	5.63852	5.40418	5.7897	0.200881	0.207147	0.137328	0.358333
MIGA1	BRDN0001297651	3.54034	3.89524	3.86921	4.23921	-0.217936	-0.0657778	0.110932	0.278188
ACER3	BRDN0001248992	4.96423	4.74165	4.74299	4.74602	0.520521	0.515946	0.299285	0.520321
ZNF627	BRDN0001287798	5.88462	5.77408	5.6549	5.51107	0.403253	0.478415	0.173538	0.215402
HERC2	BRDN0001281897	3.90775	4.32941	4.01848	4.55597	0.189918	1.20046	0.300654	1.42703
EEFSEC	BRDN0001312791	2.34772	1.50948	1.93509	1.38916	-1.23024	-1.90803	-1.64287	-2.02834
SMC6	BRDN0001294827	0.690219	2.19805	1.20376	1.02179	-1.04877	1.00187	-0.535224	-0.174387
GLO1	BRDN0001240875	3.62647	4.06406	3.52351	3.93348	0.307729	0.832382	0.204767	0.701799
UBN1	BRDN0001249645	3.75769	3.08641	3.97264	3.66708	0.168474	-0.602732	0.383428	-0.022061
IGF2BP2	BRDN0001269772	5.34607	5.80301	5.49268	5.73293	0.203572	0.28197	0.350188	0.211897
ALG11	BRDN0001309172	4.86394	4.91821	5.07285	4.85644	-0.395881	0.177601	-0.186974	0.11583
ATF7IP	BRDN0001290809	2.30358	2.30976	2.29578	1.68171	-1.597	-1.59017	-1.6048	-2.21822
SPDYC	BRDN0001243179	4.51617	4.88252	4.26117	4.49134	0.85055	0.547288	0.595541	0.156107
ZNF529	BRDN0001261505	5.09515	4.62924	4.81898	3.60735	0.774333	0.313917	0.49816	-0.707975
LMTK2	BRDN0001250625	5.53609	4.8353	5.08521	5.34073	0.979144	0.448266	0.528267	0.953698
MICALL2	BRDN0001283939	5.51204	5.56965	5.03192	5.77232	0.0276642	0.435111	-0.452456	0.637782
RBPMS	BRDN0001265594	3.48212	2.65015	2.89619	2.85922	0.548558	-0.816327	-0.0373725	-0.607254
TUSC3	BRDN0001263023	4.83839	4.34822	4.06915	4.33702	1.01195	0.218072	0.242718	0.206878
RALBP1	BRDN0001304665	5.01073	3.333	4.81898	3.66708	0.663154	-1.1642	0.471405	-0.830116
OPA1	BRDN0001240139	4.10066	4.09557	4.22252	4.21654	-1.17666	-1.08005	-1.05481	-0.95908
GPX8	BRDN0001310943	3.2994	3.13055	3.60304	3.27577	-0.355556	0.0637732	-0.0519163	0.208999
SEC22B	BRDN0001241363	1.34132	3.25539	2.45667	2.68854	-2.10668	-0.635599	-0.991327	-1.20245
CALML4	BRDN0001293807	2.4858	3.11305	4.40124	3.67542	-0.886037	-0.873374	1.0294	-0.311012
TOB1	BRDN0001297096	3.69642	4.29879	3.47736	4.40376	-0.813926	-0.0754722	-1.03299	0.0295003
PXYLP1	BRDN0001250955	4.48687	4.64454	4.35093	3.99471	-0.0700765	0.363031	-0.206013	-0.286803
SYNM	BRDN0001274801	4.1555	3.78358	4.25023	2.99861	0.770683	0.378581	0.865411	-0.406388
ZNF324	BRDN0001284674	4.65146	4.75299	3.95927	5.04836	-0.312339	-0.12067	-1.00453	0.174704
APBB3	BRDN0001313801	4.61881	5.32761	4.74689	5.2599	-0.819639	0.2669	-0.691561	0.199193
PDAP1	BRDN0001315205	6.19764	6.21738	6.11142	6.54832	0.749884	0.574158	0.663668	0.9051
ZNF326	BRDN0001275921	3.94654	4.63231	3.87634	4.36821	-0.0917984	0.0382683	-0.161998	-0.225835
CFAP210	BRDN0001250140	3.30687	2.53664	2.95126	2.8882	-0.887001	-1.60862	-1.24262	-1.25707
ANAPC5	BRDN0001242545	1.50619	1.90466	2.29578	2.73713	-3.18215	-2.09846	-2.39256	-1.26599
STRAP	BRDN0001291170	3.42145	3.3629	2.49424	2.63826	-1.77723	-1.43145	-2.70444	-2.15609
NCBP2	BRDN0001295057	3.719	3.60112	3.32932	3.75622	-0.311101	-0.280871	-0.700781	-0.12577
AIF1	BRDN0001311542	4.77783	4.75581	4.69136	4.43355	0.334127	0.407447	0.247657	0.085187
APIP	BRDN0001263079	5.67683	6.02619	5.53835	5.94255	0.32824	0.96548	0.189763	0.881845
NCAM2	BRDN0001296901	5.9905	6.37153	6.0544	5.9129	0.418425	0.909653	0.482329	0.451016
PDRG1	BRDN0001266792	1.65414	0.508111	2.13859	0.667959	-0.590996	-2.35427	-0.106545	-2.19442
HMGA1	BRDN0001257049	0	1.70896	0.195123	0.372297	-2.98559	-0.603182	-2.79047	-1.93985
SF3B1	BRDN0001280547	3.10735	3.07742	3.67841	2.97179	-1.71101	-1.70731	-1.13995	-1.81294
CFAP298	BRDN0001282933	4.56061	5.01793	4.74299	5.14756	-0.814229	-0.47679	-0.631849	-0.347159
CLEC16A	BRDN0001277997	5.7403	5.56161	5.82303	5.83133	0.205573	0.043478	0.2883	0.31319
POLR3E	BRDN0001310373	1.65414	1.11171	0.845205	1.46805	-2.83834	-3.949	-3.64727	-3.59266
STK17A	BRDN0001296951	3.62647	4.52397	4.13008	4.37846	0.0944302	0.319761	0.59804	0.174249
RPLP1	BRDN0001280712	0.140458	0.14476	0	0.287837	-1.42705	-1.87096	-1.56751	-1.72788
ZNF329	BRDN0001257916	4.23599	3.82714	3.75004	3.82527	1.1047	0.301692	0.618745	0.299821
TMEM38B	BRDN0001260404	5.54717	5.44061	5.46457	5.56365	0.631732	0.104853	0.549126	0.227895
CD163L1	BRDN0001275206	4.40219	4.21517	3.75004	4.29977	0.0283477	0.397788	-0.623806	0.482381
PPP3CB	BRDN0001292019	5.84153	5.80028	5.85947	5.78007	0.351135	0.484425	0.369073	0.464221
DCAF16	BRDN0001314656	4.82804	4.80021	4.51983	5.06114	-0.178363	-0.311424	-0.486574	-0.0504899
CCDC152	BRDN0001304639	4.17196	4.91569	4.54242	5.27643	-0.40773	0.316151	-0.0372746	0.67689
ALS2	BRDN0001247449	4.54805	5.12216	4.50149	5.0926	-0.0146102	0.313494	-0.0611701	0.283933
GNPDA2	BRDN0001310128	3.75769	3.92562	3.33968	4.20507	-0.535871	0.0346311	-0.953882	0.314081
LLPH	BRDN0001307031	3.14952	3.23127	3.24368	3.3401	-0.382519	-0.0559846	-0.288361	0.0528449
DMTN	BRDN0001301798	5.04017	5.92581	5.40418	5.89159	-0.075335	0.554257	0.288672	0.520036
GRINA	BRDN0001298322	3.15781	2.49673	1.90751	3.56311	0.941421	-0.945468	-0.308878	0.120915
TBCA	BRDN0001258583	4.47696	3.88497	3.99247	4.23921	0.759136	-0.375862	0.274636	-0.0216259
FAM227B	BRDN0001305709	5.12505	5.17159	5.35653	5.17133	0.31148	-0.134209	0.542955	-0.134468
CBX1	BRDN0001256791	5.91672	5.77408	5.67753	6.01659	0.291738	-0.039703	0.052552	0.202805
ADAM9	BRDN0001256666	4.52261	4.182	4.35093	4.73809	1.25899	0.739804	1.08732	1.29589
MRPS31	BRDN0001248569	4.34889	4.86173	4.21128	4.29437	-0.0698011	0.24581	-0.20741	-0.32155
PMM2	BRDN0001245115	4.97599	4.89537	4.65451	5.19471	0.834674	1.38153	0.513188	1.68086
CCDC112	BRDN0001246869	3.35091	4.04112	3.91147	3.98132	-0.00783748	1.19716	0.552724	1.13736
PEX2	BRDN0001305463	1.58206	1.39834	2.47558	2.13282	-1.69554	-2.00666	-0.802021	-1.27218
NANP	BRDN0001315975	1.65414	2.49673	1.79159	1.54284	-0.94282	0.355044	-0.805364	-0.598847
APIP	BRDN0001263077	1.7668	2.85345	1.45305	2.15683	-0.506515	0.295528	-0.820267	-0.401089
ZNF528	BRDN0001273981	3.42832	2.85345	3.08037	2.87378	0.376151	-0.290627	0.0282026	-0.270289
GRIK1	BRDN0001249280	2.67093	3.11305	3.42968	2.39752	-0.348339	0.214536	0.410415	-0.500998
NIBAN1	BRDN0001294752	2.86566	4.32941	4.08154	4.51476	-0.960777	0.30978	0.255112	0.495132
SHCBP1	BRDN0001312370	4.07025	3.30245	3.496	3.74042	1.79693	0.128583	1.22268	0.56655
EXOC1	BRDN0001259113	3.50828	2.51016	3.39037	2.70492	-0.383233	-0.991991	-0.501147	-0.797228
ALDH1A2	BRDN0001242755	4.89898	5.08227	4.77768	5.38968	0.0289492	0.550141	-0.0923438	0.857552
DDX19B	BRDN0001277276	2.99156	2.88471	3.48671	2.51364	0.111974	-0.762566	0.607122	-1.13364
UGGT2	BRDN0001275944	4.9713	4.318	4.56907	4.2835	1.07072	-0.0498282	0.668488	-0.0843254
FAM13B	BRDN0001280662	3.3217	1.24617	3.42968	3.3401	-0.0501414	-1.67009	0.0578378	0.423845
FKBP7	BRDN0001261026	3.05506	3.44908	1.96216	3.35055	0.928506	-0.0878753	-0.164398	-0.186409
SANBR	BRDN0001266764	4.16786	4.82728	4.16544	4.55597	0.081082	0.511955	0.0786609	0.240647
AGPAT5	BRDN0001300049	5.3186	5.10678	5.75308	5.03547	0.329094	-0.14765	0.76357	-0.21896
EIF3I	BRDN0001293263	5.94812	6.06878	6.27414	5.90406	-0.0206609	0.0217731	0.305362	-0.142945
CD59	BRDN0001309001	3.09013	4.1778	3.44894	4.21654	-0.607043	0.509441	-0.248233	0.548179
HSD17B6	BRDN0001252632	3.91754	3.46296	3.93898	3.73245	0.149333	-0.548439	0.170769	-0.278945
PPP2R2A	BRDN0001279819	1.34132	2.11261	1.11008	2.65522	-2.05636	-0.712703	-2.2876	-0.170092
PHLDB3	BRDN0001307004	4.48357	4.21517	4.82268	4.48187	0.224834	-0.190815	0.563935	0.075881
COMMD8	BRDN0001306884	3.67348	3.88497	3.59441	3.82527	-1.10119	-0.789438	-1.18025	-0.849141
UVRAG	BRDN0001296395	5.09083	5.40691	5.05725	5.26543	0.0594612	0.892144	0.0258776	0.750665
RPL39	BRDN0001313726	1.89132	1.27791	1.11008	0.667959	-0.381994	-1.08685	-1.16324	-1.6968
PHF7	BRDN0001290301	4.98767	4.12205	4.96994	4.01455	0.465529	-0.567909	0.447806	-0.675408
CT45A1	BRDN0001264289	4.43325	3.85372	3.79589	3.6837	1.97671	1.18701	1.33935	1.017
ABCA5	BRDN0001293762	2.47258	3.11305	2.91015	3.3401	-0.9251	-0.4911	-0.487522	-0.264054
MFSD14B	BRDN0001248560	5.2349	4.19037	4.83371	4.42863	0.660859	-0.289045	0.259669	-0.0507859
ZNF460	BRDN0001311300	4.59459	4.19453	4.76621	3.99471	1.10997	0.158589	1.28159	-0.0412363
AUH	BRDN0001300366	5.20121	5.58083	5.02873	5.33285	0.593579	0.540196	0.421097	0.292217
ZNF543	BRDN0001252047	3.61448	4.00838	3.16434	3.81776	0.546133	0.529909	0.0959914	0.339292
TIMM21	BRDN0001265331	4.79122	4.67168	4.75077	4.97935	-0.510257	-0.6772	-0.550699	-0.369529
PDP1	BRDN0001245802	2.62384	3.78909	3.32932	4.05344	0.167299	0.803995	0.872783	1.06834
ALG6	BRDN0001314063	5.87836	5.71153	5.5848	5.61005	1.35622	1.5738	1.06267	1.47232
BUB1B	BRDN0001273014	2.5119	2.85345	1.79159	2.68854	-0.694394	-0.944937	-1.4147	-1.10984
ZEB2	BRDN0001265412	3.46886	4.06406	3.25467	4.44334	-1.20898	-0.103593	-1.42317	0.275692
NAPA	BRDN0001287289	2.41841	3.49032	2.58409	2.33576	-1.95543	-1.0871	-1.78976	-2.24166
ATRAID	BRDN0001246630	3.87795	4.55345	4.15375	3.92651	0.288743	1.0513	0.56454	0.42436
UBR3	BRDN0001260538	4.46365	3.32542	4.3041	3.77185	0.608968	-0.849617	0.449418	-0.403182
CARD8	BRDN0001247901	5.69546	4.78923	6.14281	4.84541	1.30866	0.309822	1.75601	0.365993
AP1S1	BRDN0001247720	4.81237	5.04355	4.49688	5.27094	0.412731	0.675719	0.0972346	0.903116
TJP3	BRDN0001269994	3.53398	3.26334	3.99247	3.73245	-1.09015	-0.739781	-0.631673	-0.27067
SIDT2	BRDN0001290264	5.09731	4.19037	3.78835	4.45307	0.948363	-0.203013	-0.3606	0.0596912
RBM48	BRDN0001290042	3.89788	3.90544	3.88343	4.02111	-0.962884	-1.09419	-0.977336	-0.978519
BRCA2	BRDN0001312502	3.87293	4.13077	3.58574	4.04703	0.104719	0.548667	-0.182471	0.464932
ABCC1	BRDN0001263080	4.95949	5.08451	5.01909	5.05477	-0.140358	-0.0874212	-0.0807574	-0.117168
USP28	BRDN0001313586	4.32333	4.54695	4.21691	4.56048	0.043595	0.0263714	-0.062822	0.0398994
YWHAZ	BRDN0001291097	4.68339	5.15245	4.61668	5.23192	-0.186636	0.152821	-0.253342	0.232292
HMGB3	BRDN0001278852	2.76073	3.23936	1.63223	2.49492	-0.0627778	0.414047	-1.19128	-0.330385
EI24	BRDN0001274464	2.5997	3.44908	2.27435	2.47596	0.193183	0.231643	-0.132174	-0.741478
ARL6IP1	BRDN0001315799	2.72771	3.46985	2.685	3.82527	0.373002	0.0774694	0.330299	0.432892
CARF	BRDN0001281607	3.23818	3.333	3.25467	2.94446	-0.406024	-0.203963	-0.389534	-0.5925
ANKRD46	BRDN0001313741	3.85265	2.35511	3.18746	3.20844	-0.0205704	-1.19327	-0.685764	-0.339934
RAB11FIP2	BRDN0001303277	3.94175	4.59184	3.89752	3.93348	0.596208	0.755698	0.551984	0.0973326
PDRG1	BRDN0001266794	0	2.24699	0	1.61395	-3.53204	-0.970454	-3.53204	-1.60349
CDKAL1	BRDN0001259622	4.27842	3.80552	5.23973	3.98803	0.405202	-0.369514	1.36651	-0.187007
IFIT3	BRDN0001292599	5.03117	4.91064	4.9328	5.22909	0.266399	0.205297	0.168026	0.523746
COG2	BRDN0001305437	2.44575	3.84844	2.16212	3.46074	-0.775093	0.430936	-1.05872	0.0432394
FIP1L1	BRDN0001300686	3.68499	3.87981	3.67841	3.58982	1.35691	1.03585	1.35033	0.745853
DDX18	BRDN0001243158	3.98431	3.5238	3.59441	3.13782	-0.0207988	-0.687609	-0.410696	-1.07359
ARHGEF7	BRDN0001247227	3.19855	4.00364	3.55051	4.49606	-1.18178	-0.149129	-0.829826	0.343291
GET4	BRDN0001299580	4.06144	4.45621	4.16544	5.10808	-0.252611	-0.110014	-0.148609	0.54185
AVL9	BRDN0001254637	3.3217	2.51016	2.9647	3.25368	0.175093	0.36847	-0.181908	1.11199
U2AF1	BRDN0001309755	1.39839	1.1805	1.52741	1.38916	-2.22406	-2.13376	-2.09504	-1.9251
ESF1	BRDN0001300869	3.0727	4.35567	3.36017	3.06355	-1.32053	0.464685	-1.03307	-0.827437
IFT25	BRDN0001302579	3.86789	3.07742	4.26117	4.01455	0.312703	-0.559195	0.705983	0.377937
TES	BRDN0001315930	2.47258	3.95046	2.83894	3.94731	-1.05947	0.313842	-0.693104	0.310693
SYT10	BRDN0001268745	3.91265	2.53664	3.74225	2.73713	0.00306766	-0.709131	-0.167335	-0.508644
ZSCAN12	BRDN0001283598	3.32906	3.19847	3.61161	4.08507	-0.336566	-0.193905	-0.054016	0.692693
NEMF	BRDN0001309014	2.06001	3.39221	2.65214	2.73713	-1.59494	0.16053	-1.00281	-0.494547
LRFN1	BRDN0001276598	5.39597	5.71007	5.52707	5.72292	-0.150353	0.2036	-0.0192506	0.216442
ZNF124	BRDN0001315869	6.2176	6.40426	6.07934	6.01495	0.515437	0.619151	0.377175	0.229835
SUCLG1	BRDN0001245117	5.23686	3.97971	4.99636	3.70828	1.09554	-0.451174	0.855045	-0.722597
GULP1	BRDN0001277460	1.28189	3.30245	1.41438	3.86225	-1.61592	0.700032	-1.48342	1.25983
UBE3A	BRDN0001264636	5.7403	4.48029	5.84863	4.62645	1.03634	-0.250333	1.14468	-0.104177
FAM72A	BRDN0001274341	2.00595	1.56199	2.04043	1.50593	-1.18566	-3.17862	-1.15118	-3.23469
RB1	BRDN0001283892	4.29355	3.9206	4.22252	4.31051	0.525335	-0.12343	0.454306	0.266479
LZIC	BRDN0001295321	4.52901	3.66254	4.26117	3.74042	1.03239	0.0152608	0.764545	0.0931446
NHLRC2	BRDN0001308745	2.78234	3.0316	3.18746	3.42164	-2.01191	-1.72387	-1.60679	-1.33383
RWDD4	BRDN0001259092	4.31964	3.82177	3.89049	3.74834	0.392206	-0.2931	-0.0369365	-0.366523
SSR4	BRDN0001273967	5.82991	5.77964	5.67139	5.86451	0.438899	0.210157	0.280386	0.295032
CARD6	BRDN0001275214	4.51939	4.54369	4.49224	4.73809	1.08381	0.557259	1.05666	0.751659
DDX52	BRDN0001312412	4.32701	4.92575	4.03769	4.88906	-1.05756	-0.220112	-1.34687	-0.256799
TSFM	BRDN0001244636	2.30358	2.21455	2.27435	0.73329	-1.36205	-1.58384	-1.39128	-3.06509
SLC39A9	BRDN0001303876	4.10066	4.57277	4.98321	4.34749	-0.427333	0.457906	0.455218	0.232627
SLC9B1	BRDN0001287392	3.14119	3.01286	2.66867	3.42164	0.68465	0.548288	0.212129	0.957069
SCAPER	BRDN0001253661	2.5997	3.0501	3.10486	3.0508	-0.63554	-0.237153	-0.130376	-0.23646
PTCD3	BRDN0001292702	2.96346	4.44926	3.68654	4.65201	-2.13639	-0.410715	-1.41331	-0.207962
PSMD14	BRDN0001309653	1.98746	2.5497	1.66554	2.20368	-1.24778	-0.51707	-1.5697	-0.86309
CLTB	BRDN0001314635	4.03018	4.3065	3.92529	4.31051	-0.388512	-0.325604	-0.4934	-0.321595
TMEM167B	BRDN0001258129	5.85943	5.37424	5.44791	5.30088	0.807577	0.523462	0.396061	0.450101
SELENOT	BRDN0001258167	3.46886	3.71566	3.31889	3.48939	0.0584353	-0.538218	-0.0915325	-0.764486
RSBN1	BRDN0001296292	5.7068	5.55028	5.57607	5.96142	0.493495	0.24113	0.362768	0.652266
AGL	BRDN0001250368	3.69642	4.1778	3.30838	4.02763	-0.24864	0.14186	-0.636676	-0.00830967
PTPRA	BRDN0001275314	2.53754	2.66223	2.49424	2.00638	0.00908328	0.297467	-0.0342189	-0.358385
MOB1B	BRDN0001241820	4.01657	4.63538	3.98589	4.38355	0.319398	0.799236	0.288713	0.547409
GBGT1	BRDN0001241048	4.00743	4.88768	4.16544	5.13553	-0.76724	0.408266	-0.609225	0.656113
RPS13	BRDN0001254775	2.41841	1.42693	1.82146	0.599528	-0.326767	-2.06342	-0.923723	-2.89083
PTGES3L	BRDN0001286272	4.24769	4.40682	4.38132	4.59164	-0.132647	0.0454523	0.000989599	0.230271
C2CD2	BRDN0001251247	3.76313	3.5238	3.95927	3.26477	-0.976616	-1.47166	-0.780476	-1.73069
ZNF529	BRDN0001261506	5.96002	5.83803	5.78564	6.17341	0.79855	0.0266166	0.624172	0.361992
TEC	BRDN0001313023	2.58748	3.68639	2.35823	3.6587	-0.771268	0.635582	-1.00052	0.607893
ZNF586	BRDN0001241003	2.84527	3.58852	3.10486	4.10372	-0.0882893	0.110052	0.171303	0.625253
CEMIP2	BRDN0001286082	4.10924	3.333	4.44985	4.02111	0.497776	-0.366428	0.838388	0.321684
IFRD2	BRDN0001246881	5.08866	5.41407	5.15137	5.53874	-0.05383	0.634177	0.00887918	0.758849
RAD50	BRDN0001286926	1.15514	0.660387	1.7611	0.913213	-2.20361	-2.94377	-1.59765	-2.69094
TCEA3	BRDN0001255279	1.94977	3.43507	2.58409	2.82966	-0.351187	0.810905	0.283126	0.205488
CDC37L1	BRDN0001260300	4.85377	5.03196	4.28815	4.71806	0.486454	0.218548	-0.0791679	-0.0953541
SMC5	BRDN0001293493	3.86789	3.94552	3.15264	3.70014	-0.677549	-0.389712	-1.3928	-0.635099
FAM114A1	BRDN0001241651	6.03054	5.97506	6.0855	5.85537	0.698604	0.734643	0.753564	0.614953
MAST4	BRDN0001247034	3.35812	3.70402	3.70268	3.4799	-0.515096	0.201872	-0.170538	-0.022245
KIFAP3	BRDN0001302564	4.85377	4.11767	4.6751	4.55597	0.191838	-0.48735	0.0131627	-0.0490522
CBX3	BRDN0001285414	2.8555	0.337844	2.66867	1.64823	-0.244661	-2.90793	-0.431495	-1.59755
SACS	BRDN0001305823	4.38817	3.5238	4.39132	3.86953	0.844509	0.489142	0.847657	0.834873
NMRK1	BRDN0001299919	4.62181	4.27931	4.10602	4.1993	0.977607	0.753865	0.461815	0.673854
ZNF91	BRDN0001289711	3.42145	3.93561	3.50523	4.0725	-0.27572	0.0901772	-0.191948	0.227073
GOLT1B	BRDN0001311348	3.77395	4.41041	3.41995	3.79499	0.510338	0.440866	0.156336	-0.17455
CCDC174	BRDN0001313459	2.33316	3.56298	2.65214	3.89116	-0.147754	1.14745	0.171232	1.47563
CDC14B	BRDN0001270450	4.03469	4.87216	4.19996	4.78121	-0.352112	0.570271	-0.186842	0.479313
ZNF28	BRDN0001245351	3.5963	2.93535	3.93215	2.79947	0.018339	0.544984	0.354194	0.409099
UGGT2	BRDN0001275946	2.27338	2.76661	1.66554	2.99861	-0.231495	-0.201585	-0.839337	0.0304136
ZFAT	BRDN0001275576	5.96946	5.62006	6.07469	5.72893	-0.354593	-0.341976	-0.249363	-0.2331
PLEKHA3	BRDN0001285987	4.26697	3.3178	3.36017	3.1257	1.62609	-0.00977487	0.719284	-0.201878
EI24	BRDN0001274465	4.9428	4.85911	5.05096	5.24598	1.11637	1.31073	1.22452	1.6976
EIF4A1	BRDN0001286002	0	1.24617	0	0.372297	-1.85542	-1.06597	-1.85542	-1.93985
ARPC5	BRDN0001310142	4.938	4.94565	4.88764	5.00272	0.223726	0.413524	0.173366	0.470596
POLE2	BRDN0001303887	2.02419	2.34015	2.35823	3.19691	-2.99474	-1.87126	-2.6607	-1.0145
MOB1A	BRDN0001314963	4.95474	4.91317	5.23697	4.94873	0.0171207	0.0486192	0.299341	0.0841805
NMNAT3	BRDN0001302103	5.32045	5.75306	5.71381	5.65289	0.0747838	0.467592	0.468143	0.36742
KNTC1	BRDN0001281351	2.39055	1.36916	1.11008	0.372297	-1.53688	-2.1212	-2.81735	-3.11806
CWF19L1	BRDN0001304300	4.2708	4.14805	3.79589	3.44132	-0.308893	0.136652	-0.783806	-0.570075
MIA2	BRDN0001267150	2.39055	3.25539	2.77932	3.17356	-1.08196	0.609799	-0.693193	0.527971
AVEN	BRDN0001257551	4.6248	4.23956	4.69136	4.64778	0.238003	0.0353556	0.304565	0.443578
ZNF518A	BRDN0001309160	3.38661	3.90544	3.37031	4.06618	-0.558444	0.216297	-0.574752	0.377035
HSPA8	BRDN0001298058	4.53539	5.16735	5.37426	5.81066	0.312324	1.01459	1.1512	1.6579
PPIE	BRDN0001314568	2.11213	2.0588	3.22145	2.13282	-0.61279	-0.565367	0.496537	-0.491349
REXO5	BRDN0001260304	2.67093	3.66854	2.93768	4.05982	0.00857038	0.0534792	0.275329	0.444768
AATF	BRDN0001283285	2.09496	2.70955	1.5632	3.3916	-1.64323	-0.780802	-2.17499	-0.0987566
PATL2	BRDN0001311752	3.74123	3.46985	3.41016	4.13428	1.14427	0.484748	0.8132	1.14918
ZNF687	BRDN0001305605	4.25543	4.10445	4.3763	3.57207	0.275754	-0.121249	0.396625	-0.653634
ERCC6	BRDN0001286814	3.16605	2.6133	2.6014	2.22655	1.10266	0.772274	0.538007	0.385529
DBT	BRDN0001279117	4.67764	4.7187	4.53342	4.86376	0.350083	0.536316	0.205869	0.681371
HOXB4	BRDN0001253436	3.24597	3.333	3.83301	4.31051	0.114684	-0.465389	0.701721	0.512127
RAD51C	BRDN0001265269	0.205871	1.30897	0.591561	0.667959	-3.01497	-2.58202	-2.62928	-3.22303
CSPP1	BRDN0001265138	4.40567	4.47002	4.55136	4.21082	0.608059	0.355156	0.75374	0.0959512
ELK3	BRDN0001310042	5.81819	5.9811	5.80071	5.95459	0.382854	0.510187	0.365376	0.483677
EXOC6	BRDN0001277209	4.00283	3.19015	3.93898	3.78732	0.518217	-0.977497	0.454362	-0.380333
DENND4A	BRDN0001263754	5.29625	5.41407	5.11566	5.38714	0.138561	0.314035	-0.0420309	0.287105
MUC3A	BRDN0001261316	4.7452	5.13522	4.84466	5.43211	-0.152245	-0.19724	-0.0527902	0.0996472
ATRN	BRDN0001311020	4.60978	4.11767	4.14787	3.91247	1.57396	0.377846	1.11206	0.172648
FAM177A1	BRDN0001244788	4.286	5.03892	4.5558	4.64778	0.578465	0.863885	0.848266	0.472747
KIF1B	BRDN0001261659	5.03793	3.60112	4.59091	3.77961	1.54131	-0.0247543	1.09429	0.153731
SLC24A1	BRDN0001244081	2.8957	3.08641	2.65214	3.70014	-1.04057	-0.908389	-1.28413	-0.294662
GCN1	BRDN0001249300	1.94977	2.96491	2.35823	2.39752	-2.08033	-1.64011	-1.67187	-2.2075
ZNF823	BRDN0001266757	3.10735	3.69817	3.78076	3.56311	-0.127891	0.207811	0.545523	0.0727568
GABPB1	BRDN0001244681	5.28495	5.22955	5.85767	5.42224	-0.220378	0.0912303	0.352344	0.283912
SLTM	BRDN0001249474	4.14303	4.21107	4.48293	4.00797	-0.453491	-0.484037	-0.113593	-0.687139
CALCOCO2	BRDN0001258361	3.69072	3.5304	3.32932	3.6587	1.11623	0.723992	0.754836	0.852288
OPTN	BRDN0001272406	5.52171	5.12871	5.41646	5.00272	0.304776	0.0481991	0.199524	-0.0777845
DEPDC4	BRDN0001282764	5.70397	5.205	5.56287	5.7209	0.731548	0.0972186	0.590449	0.613127
CEP68	BRDN0001293375	5.53768	5.94324	5.70783	5.99511	0.306304	0.324185	0.476454	0.376051
ZNF57	BRDN0001304827	5.42716	5.78102	5.16308	5.29549	0.296173	0.530083	0.0320942	0.0445473
NIP7	BRDN0001292383	1.50619	2.19805	0.957055	2.20368	-2.66539	-2.65734	-3.21453	-2.6517
CCDC82	BRDN0001294003	2.57516	3.0034	2.56656	2.95819	-0.688459	0.357803	-0.697058	0.312596
IL6ST	BRDN0001303273	2.33316	4.08664	3.14084	3.67542	-1.10242	0.644442	-0.294739	0.233219
PHAF1	BRDN0001295311	1.70026	3.16491	2.89619	2.8882	-1.26819	-0.439245	-0.0722671	-0.715956
H2BC11	BRDN0001274294	3.57169	3.55004	3.98589	3.52672	-0.914773	-1.01619	-0.50058	-1.03951
IFT43	BRDN0001305439	4.41262	4.78923	4.38132	4.93838	0.341805	0.786111	0.310512	0.935256
CD3D	BRDN0001261101	3.23818	3.69817	3.21021	3.96781	-0.133663	-0.304956	-0.161633	-0.0353102
KIF2C	BRDN0001260678	4.21231	4.13077	4.18854	4.05982	0.0184415	0.186941	-0.00532731	0.115996
TMED3	BRDN0001278993	4.10066	4.43173	4.28815	4.20507	-0.0482821	1.15817	0.139207	0.931511
HDGFL3	BRDN0001283386	4.8965	4.71	5.40418	5.07696	0.283347	0.166416	0.791021	0.533374
NDUFA13	BRDN0001252554	3.96555	4.41755	4.25023	4.52863	-0.904478	-1.01382	-0.619798	-0.902743
SAFB	BRDN0001266541	2.8555	3.20674	3.0043	3.48939	-1.74102	-1.53387	-1.59222	-1.25122
TENT4B	BRDN0001274456	1.65414	2.77775	1.00989	2.39752	-2.90281	-1.29028	-3.54706	-1.67051
SSX2	BRDN0001289657	5.41338	4.64149	5.14548	4.87827	0.614277	-0.0433027	0.346377	0.193475
CXXC1	BRDN0001301165	5.43911	5.1737	5.69981	5.52728	-0.367984	-0.294211	-0.107286	0.059369
ZFP36L1	BRDN0001299499	5.12716	5.27352	5.06663	4.86376	0.29927	0.346398	0.238735	-0.0633667
RBM26	BRDN0001261065	3.26911	3.70402	3.11696	3.54503	-0.227508	0.0998658	-0.379663	-0.0591228
ZNF518A	BRDN0001309161	5.79047	5.41942	5.56287	5.23192	0.252837	-0.0394404	0.0252372	-0.226941
INTS3	BRDN0001259288	2.07759	1.48248	2.80944	2.24907	-1.7393	-2.11069	-1.00745	-1.3441
ZBTB40	BRDN0001245051	4.31223	3.32542	4.26117	3.43151	0.827613	-0.750524	0.776549	-0.644429
CHCHD6	BRDN0001242626	6.22846	6.17691	6.02422	6.11332	0.711303	0.679246	0.507067	0.615659
NCBP1	BRDN0001300353	2.04221	3.58852	2.77932	2.98526	-0.943378	0.314958	-0.206272	-0.288302
REV1	BRDN0001280728	4.34889	3.98453	3.5144	3.93348	0.199945	-0.296984	-0.634548	-0.348034
HINT3	BRDN0001310887	4.77245	5.26958	4.95655	5.18307	-0.455331	0.0939587	-0.27123	0.00744588
ESYT2	BRDN0001256622	5.00615	5.0619	5.0478	4.98271	0.286742	0.117384	0.328399	0.0381984
GCNA	BRDN0001307848	3.87795	4.91569	3.96597	4.93144	-0.380786	0.515996	-0.292771	0.531737
CCDC169	BRDN0001275209	2.96346	4.21927	2.97802	4.51476	-0.990327	0.392472	-0.975772	0.687963
EXOSC9	BRDN0001300214	0.328419	0.841248	0.659274	0.795791	-1.7669	-1.64723	-1.43605	-1.69269
UBE2S	BRDN0001301156	2.09496	2.52346	2.2305	3.1257	-1.18263	-1.00199	-1.0471	-0.399746
TMEM154	BRDN0001299995	4.74795	3.68639	4.55136	4.05982	0.413691	-0.661974	0.217097	-0.288537
CGGBP1	BRDN0001273017	5.14812	5.4105	5.1948	5.23192	0.219323	0.500976	0.266012	0.322398
FNBP1L	BRDN0001268174	4.32701	4.999	4.59955	4.7059	-0.0271797	0.907365	0.245365	0.614262
CYTH3	BRDN0001276570	2.71653	3.20674	3.24368	2.75297	0.188072	0.188416	0.715226	-0.265357
TAB3	BRDN0001285515	4.55435	4.76143	4.78528	4.63074	-0.320286	0.725491	-0.0893532	0.594798
MZT1	BRDN0001301942	4.96423	5.28137	4.88056	5.1889	-0.193465	0.0409569	-0.277129	-0.051516
PWWP2A	BRDN0001298774	4.92349	4.60128	5.31776	4.45307	0.782169	0.292659	1.17644	0.144449
TDP1	BRDN0001242072	4.16375	4.08215	3.27639	3.59861	0.366139	1.33397	-0.521221	0.850424
SCAND3	BRDN0001292912	5.16672	5.7615	5.58263	5.28735	-0.00227074	0.677071	0.413638	0.202917
TOR1AIP1	BRDN0001263218	4.89154	4.89281	4.82268	4.63502	0.550608	0.192578	0.481744	-0.065214
BABAM2	BRDN0001282273	2.8555	2.26294	2.88209	2.00638	-0.490037	-1.14206	-0.463449	-1.39862
PDLIM5	BRDN0001294679	5.33697	5.42829	5.49963	5.61222	-0.226571	0.0344049	-0.0639159	0.218338
RPS19BP1	BRDN0001263781	3.56548	3.95046	3.14084	3.88399	-1.341	-0.765052	-1.76563	-0.831522
GAB1	BRDN0001266800	4.35251	4.61688	4.58657	4.55597	0.305982	0.185999	0.540042	0.125088
CYB5R1	BRDN0001305494	4.69483	4.87216	4.90518	4.40376	0.0927409	0.0121875	0.30309	-0.456217
NKTR	BRDN0001267381	4.60675	4.68358	4.31464	4.50544	-0.167916	-0.225942	-0.460025	-0.404082
RPL29	BRDN0001258492	3.88296	3.39944	2.95126	3.48939	-1.07651	-1.59602	-2.00822	-1.50607
NPIPA1	BRDN0001261689	2.07759	2.18136	1.7611	1.77774	-0.745915	0.267899	-1.06241	-0.135717
UGP2	BRDN0001283422	3.54666	3.13922	3.84032	2.53212	0.325821	-1.01355	0.619482	-1.62065
ANAPC5	BRDN0001242544	0.0719376	0.611392	0.366973	1.38916	-2.59042	-2.17587	-2.29538	-1.3981
COPB2	BRDN0001261687	3.37244	3.76129	3.76548	3.35055	0.568117	0.663097	0.96116	0.252356
PANK3	BRDN0001284113	5.04241	3.32542	4.34066	4.54236	1.51037	-0.781745	0.808613	0.435197
EIF4E	BRDN0001277759	1.53192	1.82094	0.845205	2.08356	-3.24274	-2.67035	-3.92946	-2.40773
ING5	BRDN0001271520	4.51295	3.73865	4.03132	3.79499	0.482847	-0.256146	0.001217	-0.199811
FAM133B	BRDN0001245903	3.53398	3.93062	3.48671	3.73245	-0.81359	-0.273584	-0.860867	-0.471754
GOLM1	BRDN0001246892	3.83208	3.626	3.47736	3.42164	0.611238	0.338746	0.256516	0.134383
FANCM	BRDN0001282469	1.08733	2.6133	1.37464	1.42914	-0.875823	-0.0108696	-0.588507	-1.19502
ZSCAN26	BRDN0001278719	1.91107	1.7548	2.0656	1.54284	-0.30532	0.343228	-0.15079	0.131268
ZNF75A	BRDN0001272189	3.44196	3.49707	3.12895	3.81021	0.373615	0.72922	0.0606034	1.04235
FIS1	BRDN0001295618	4.31594	3.89524	4.0877	3.67542	0.310829	0.335535	0.0825921	0.11571
FAM76B	BRDN0001256685	3.97026	2.84287	4.36113	3.73245	0.823654	-0.45795	1.21453	0.43163
RBPJ	BRDN0001250166	0.821229	2.65015	0.845205	2.84452	-0.652239	1.23858	-0.628263	1.43294
TMEM216	BRDN0001272490	2.7388	2.94527	2.85347	3.97458	-0.246794	-0.712584	-0.132127	0.316727
RPS27L	BRDN0001303369	3.69072	4.10445	3.68654	4.17011	-0.00645623	0.240627	-0.0106287	0.306281
CWF19L2	BRDN0001304835	3.56548	3.3629	3.26557	3.89116	-0.529224	-0.386847	-0.829128	0.14141
STMN1	BRDN0001257972	2.93481	3.92562	3.22145	3.86225	-0.853069	-0.24203	-0.566427	-0.305404
DENR	BRDN0001293447	3.30687	2.48318	3.01726	3.20844	-0.471208	-0.883629	-0.760821	-0.158363
TRIP12	BRDN0001295695	3.65603	3.88497	3.69464	3.86225	-1.30777	-0.933162	-1.26917	-0.955887
TMC6	BRDN0001312599	4.3952	4.33319	4.1181	4.39873	-0.256042	-0.116084	-0.533138	-0.0505385
RHOC	BRDN0001263675	4.79653	4.41398	5.06663	4.96242	0.280282	-0.123885	0.550376	0.424553
LCOR	BRDN0001244231	4.47033	4.12205	4.17704	4.06618	-0.506388	-0.970206	-0.799674	-1.02608
PTBP3	BRDN0001288210	6.13499	5.74172	6.01618	5.96992	0.520993	-0.0931985	0.402175	0.134997
ZNF800	BRDN0001246130	5.51689	5.29695	5.30461	5.33021	0.553085	0.835546	0.340806	0.868809
LRRFIP1	BRDN0001265395	5.79844	6.05396	6.07159	5.7567	0.486745	0.641208	0.759892	0.343948
MARK4	BRDN0001260341	2.55019	2.56265	1.5632	2.18045	0.93786	1.48756	-0.0491228	1.10536
TGS1	BRDN0001251762	3.77934	3.61982	3.95254	4.22792	-0.479405	-1.03359	-0.306203	-0.425494
SURF6	BRDN0001266180	1.42611	2.5882	1.82146	3.17356	-2.36177	-0.948762	-1.96642	-0.363396
IGBP1	BRDN0001283204	0	0.660387	0	0	-2.95111	-2.37427	-2.95111	-3.03466
TTK	BRDN0001262231	3.30687	2.38456	2.93768	3.26477	0.206709	-0.617243	-0.162477	0.26296
SPAG16	BRDN0001243829	3.63837	3.80552	4.28815	4.42863	-0.188065	0.0958924	0.461719	0.718996
FUBP3	BRDN0001257292	4.45022	4.47345	3.42968	4.77346	0.479119	0.212619	-0.541421	0.512627
TMEM268	BRDN0001305870	4.37756	3.93561	4.13008	3.97458	0.722608	0.256818	0.475129	0.295794
GPD1L	BRDN0001275704	5.48924	6.03898	5.59132	5.51107	-0.315448	0.463909	-0.213366	-0.0640029
ZNF319	BRDN0001277495	4.68912	4.44577	4.5289	4.34227	0.466057	-0.164708	0.305842	-0.268211
MTPAP	BRDN0001286114	0	0	0	0	-4.33426	-3.85466	-4.33426	-3.85466
WDR73	BRDN0001252277	4.86141	5.23158	5.33857	5.12643	-0.340944	-0.271961	0.136215	-0.377109
TGOLN2	BRDN0001314739	5.32414	5.69104	5.36415	5.57037	0.458734	0.530225	0.49875	0.409556
PDLIM1	BRDN0001282150	4.03469	3.58852	4.0877	3.11348	-0.272566	0.385456	-0.219551	-0.0895779
NCS1	BRDN0001291164	4.10924	4.02718	4.40124	3.49881	0.750487	1.18321	1.04249	0.654851
ZNF609	BRDN0001249543	3.64428	2.65015	3.06797	2.53212	0.380664	0.885394	-0.195647	0.767358
RNF167	BRDN0001288584	4.03918	3.98453	3.5144	3.66708	-0.102139	-0.363836	-0.626923	-0.681279
PPIB	BRDN0001240549	4.286	2.66223	3.78835	2.33576	1.40642	0.15023	0.90876	-0.176241
PPIL1	BRDN0001295989	1.25123	2.30976	2.11467	2.31457	-3.27677	-2.08362	-2.41333	-2.07881
GPRC5D	BRDN0001290064	2.61182	1.92485	2.82426	2.9306	-0.637679	-0.563625	-0.425236	0.442118
BCOR	BRDN0001274738	1.98746	2.41343	2.04043	2.98526	-1.73037	0.101292	-1.6774	0.673116
WDR33	BRDN0001298298	3.62049	3.93561	4.06291	3.35055	-1.23563	-1.01752	-0.793204	-1.60258
DNAJC24	BRDN0001281084	1.58206	2.53664	1.45305	2.67198	-2.64821	-1.4993	-2.77722	-1.36397
SAT1	BRDN0001241407	1.55721	3.44908	1.82146	3.46074	-1.72039	0.960604	-1.45614	0.972263
PIK3CB	BRDN0001297721	5.7068	5.04585	5.70583	4.97598	0.683704	0.0629614	0.682734	-0.0069124
GAPVD1	BRDN0001316316	4.43325	3.60738	4.36621	3.6837	-0.459663	-1.55715	-0.526705	-1.48083
SLC30A9	BRDN0001246967	2.24254	2.89498	2.76402	2.1084	-0.888749	-0.783808	-0.367269	-1.57039
NPIPA1	BRDN0001292634	4.2438	4.59184	3.94577	4.23921	0.610429	0.987686	0.312403	0.635053
TOMM22	BRDN0001268498	1.39839	0.660387	1.96216	0.855697	-2.85328	-3.37556	-2.28952	-3.18025
NFKBIZ	BRDN0001262370	4.32333	5.59979	4.48759	5.44679	-0.322532	0.941102	-0.158267	0.788098
NPC1	BRDN0001263456	2.96346	2.66223	2.71713	2.55036	0.411811	-0.638594	0.165479	-0.750466
RBIS	BRDN0001298457	5.59831	4.72735	5.36162	4.90333	1.27749	-0.0330394	1.0408	0.142937
ALKBH8	BRDN0001265774	2.91539	3.45604	3.53257	4.09131	-0.842885	-0.999313	-0.225708	-0.364037
DNTTIP2	BRDN0001293326	4.80183	4.64758	4.76621	4.7261	0.0222439	-0.736775	-0.0133766	-0.658254
MRPL30	BRDN0001256125	1.65414	3.29471	1.59813	2.37723	-0.920345	-0.3419	-0.976354	-1.25939
C11orf98	BRDN0001307055	3.63837	3.7272	3.80339	3.64178	0.417526	-0.15479	0.582546	-0.240209
HMGXB4	BRDN0001266337	5.07341	4.15661	5.00615	3.77185	0.203383	-0.268085	0.136124	-0.652844
ZNF136	BRDN0001269332	3.85265	2.32503	4.35093	1.54284	0.30899	-1.24592	0.807272	-2.02811
PARP16	BRDN0001263514	4.72582	4.8353	5.2005	5.35118	-0.370092	-0.147591	0.104584	0.368284
SIPA1L1	BRDN0001274134	4.93559	5.27549	5.03192	4.61782	0.461212	0.590693	0.557546	-0.0669715
CLDN12	BRDN0001296306	5.57684	5.57445	5.34115	5.4781	-0.0316425	0.0738455	-0.267335	-0.0225109
GCFC2	BRDN0001276335	4.81237	4.36679	5.09441	4.61782	0.325904	-0.36884	0.607947	-0.117804
GPR89A	BRDN0001286534	1.05219	2.23086	1.49071	1.95253	-3.24823	-2.20002	-2.80971	-2.47836
TJP2	BRDN0001293440	4.1472	4.12205	4.68325	4.02111	-0.21357	-0.152599	0.322487	-0.253543
FILIP1L	BRDN0001268966	4.37401	4.09111	4.40124	4.78891	0.39433	-0.148744	0.421559	0.54905
EML4	BRDN0001303936	4.45022	4.16088	4.77387	4.81931	-0.211716	-0.154446	0.111932	0.503992
NDUFA5	BRDN0001291395	5.94093	6.16953	6.05597	6.0948	0.397501	0.932634	0.512543	0.857908
USP53	BRDN0001281523	4.78052	4.30265	4.90518	4.81177	1.08335	0.613506	1.208	1.12263
BBX	BRDN0001254612	2.97289	2.48318	3.662	2.56837	-1.15306	-1.09892	-0.463951	-1.01373
DHX33	BRDN0001268453	0.735224	3.0034	1.29173	3.47035	-2.88723	-1.62333	-2.33072	-1.15637
CSTF2T	BRDN0001312907	4.11776	4.01781	4.17125	3.99471	-0.867498	-0.592672	-0.814005	-0.615773
NBPF4	BRDN0001263898	3.37954	3.0501	3.65372	3.47035	0.263734	-1.21073	0.537909	-0.790479
CCDC169	BRDN0001275211	5.17491	5.61385	5.13065	5.7209	0.491808	0.581329	0.447549	0.688379
ARPP19	BRDN0001275851	4.42641	3.60738	4.40124	3.43151	0.882746	0.240576	0.857579	0.0647082
THG1L	BRDN0001260393	5.6725	5.38704	5.66934	5.62519	0.310723	0.522485	0.307567	0.760636
POPDC3	BRDN0001269911	3.50179	4.34072	3.6286	4.44822	-0.0761701	0.75862	0.050643	0.866114
ZNF518B	BRDN0001243565	4.73693	4.62924	4.59955	4.99275	-0.480007	-0.459112	-0.617384	-0.0955993
LNP1	BRDN0001309333	4.86394	4.66869	5.22305	4.5194	0.401754	0.201257	0.76086	0.0519642
ITPR3	BRDN0001304308	3.44196	3.77804	3.11696	3.42164	-0.135998	-0.0298801	-0.461001	-0.386278
RNASEH1	BRDN0001251396	4.35971	3.85897	3.83301	3.9054	0.233762	-0.547017	-0.292935	-0.500585
CSF3R	BRDN0001314872	4.71743	4.34072	4.05036	4.41873	0.273726	-0.439172	-0.393349	-0.361164
IMMP2L	BRDN0001277002	4.45022	4.83797	3.8476	4.58723	1.31893	1.30101	0.716308	1.05027
TMEM258	BRDN0001261304	2.27338	2.93535	2.71713	2.27123	-0.729144	-0.351903	-0.285395	-1.01602
C4orf33	BRDN0001263729	5.25435	5.04355	4.86988	4.77734	1.03129	1.03215	0.646822	0.76594
WDHD1	BRDN0001276109	4.16786	3.5105	4.1241	2.72112	-0.166395	-0.950905	-0.210155	-1.74029
CDC123	BRDN0001254161	2.43215	2.02178	2.89619	2.29306	-1.9417	-2.7238	-1.47765	-2.45252
RNF141	BRDN0001278175	5.82601	6.28436	6.0386	6.22116	-0.15777	0.44246	0.0548172	0.379264
HEXA	BRDN0001268694	4.67475	4.7187	4.77387	3.77961	0.747321	0.529005	0.846438	-0.410088
STX6	BRDN0001293203	4.21231	4.66269	4.22252	4.11602	0.24984	0.213417	0.260044	-0.333252
MTMR12	BRDN0001311219	5.21716	4.7754	4.93963	4.72208	0.528819	-0.156089	0.251284	-0.209406
ZNF14	BRDN0001286626	5.22112	3.69817	4.90866	4.08507	1.03464	-0.279842	0.722179	0.107062
NUBP2	BRDN0001268676	4.7832	4.8353	4.23367	5.00933	-0.731007	-0.365865	-1.28054	-0.191834
LRR1	BRDN0001259028	2.19501	2.44174	1.7611	2.55036	-1.18981	-0.543361	-1.62372	-0.434741
MRPL1	BRDN0001255589	2.87574	4.48029	4.10602	4.56048	-0.483009	0.843676	0.747268	0.923861
CLINT1	BRDN0001255206	3.54666	3.64438	3.27639	3.4799	0.446502	0.977682	0.176233	0.813202
TRMT1L	BRDN0001281062	3.48871	3.4138	4.1241	3.10116	-0.198028	0.0214215	0.43737	-0.291214
LTN1	BRDN0001267330	3.62049	3.61362	3.06797	3.8983	-0.350614	-0.231814	-0.903133	0.0528708
IK	BRDN0001247741	2.80362	2.82149	2.88209	2.58616	-1.3377	-0.596011	-1.25923	-0.831339
CTR9	BRDN0001286298	2.24254	2.97463	2.18528	2.31457	-2.79295	-1.56896	-2.85021	-2.22901
ATG3	BRDN0001265426	4.87152	5.69251	5.11867	5.17427	-0.159847	0.38672	0.0873029	-0.131524
LMAN1	BRDN0001302781	4.06144	5.01086	3.75778	4.90687	0.44998	1.0757	0.14632	0.971714
L2HGDH	BRDN0001262546	3.77934	4.60442	3.69464	5.33811	-0.259	0.740588	-0.3437	1.47428
PRMT1	BRDN0001291124	2.62384	2.77775	1.11008	2.60374	-2.3951	-2.42702	-3.90886	-2.60104
LBHD1	BRDN0001264174	4.54173	3.83249	4.56907	3.31898	0.325915	0.951933	0.353248	0.438414
FAM200C	BRDN0001275856	2.45922	3.12183	2.37847	4.00135	-1.56259	-0.647574	-1.64335	0.23195
DARS2	BRDN0001291262	1.4533	2.23086	1.49071	3.2867	-3.15986	-2.30127	-3.12244	-1.24543
ARHGAP33	BRDN0001292394	4.53539	4.51067	4.54242	4.23357	-0.0100474	0.0859706	-0.00301726	-0.191124
LCMT1	BRDN0001274725	1.851	1.21371	1.11008	1.26211	-1.52084	-2.22849	-2.26176	-2.18009
REXO1	BRDN0001301963	5.06021	5.06645	5.04147	4.99275	-0.171168	-0.279161	-0.189901	-0.352858
ZDHHC6	BRDN0001261408	4.25157	4.87735	5.05725	4.74602	-0.356065	0.316753	0.449615	0.185424
SLC26A1	BRDN0001240362	5.24466	4.95304	5.37678	5.21772	0.710826	0.125505	0.842949	0.390183
FURIN	BRDN0001245521	4.06144	4.07313	4.43544	4.25598	-0.584418	-0.255495	-0.210422	-0.0726509
KIZ	BRDN0001270087	2.84527	3.2474	2.3169	3.17356	-0.361025	1.7391	-0.889398	1.66526
PSMB6	BRDN0001288312	2.44575	2.52346	3.39037	1.83839	-2.22151	-1.0135	-1.27689	-1.69857
CDC42EP1	BRDN0001300253	5.88462	5.35577	5.28062	4.99608	0.480803	0.070303	-0.123193	-0.289384
SYNGR1	BRDN0001302980	5.73061	5.45109	5.96023	5.47093	-0.0956381	-0.239277	0.13398	-0.219437
PYM1	BRDN0001273245	4.3952	3.82714	4.51069	4.46754	-0.277361	-1.00974	-0.161867	-0.369337
DCTN4	BRDN0001315662	5.30561	5.08675	5.01587	4.64354	0.0528456	-0.0515694	-0.236893	-0.494782
RABGAP1L	BRDN0001303913	5.61496	5.84467	5.91938	5.38206	0.542919	0.812148	0.847337	0.349535
FAM136A	BRDN0001241175	5.08649	4.56636	5.79696	5.6634	-0.370503	-0.792282	0.33996	0.30476
PFKFB2	BRDN0001279970	5.01073	4.60754	4.54689	3.94731	0.494476	0.272305	0.0306414	-0.387928
NRM	BRDN0001306015	3.65017	4.50061	3.34996	3.91247	-0.338039	0.497491	-0.638248	-0.0906493
SNAPC3	BRDN0001274867	3.35812	4.27145	4.36113	3.81021	-0.242256	-0.219843	0.760755	-0.681085
ARMC1	BRDN0001283492	5.15227	5.77825	5.06663	6.05543	-0.251543	0.365501	-0.337184	0.642678
TDP2	BRDN0001307947	4.19631	5.22141	4.17125	4.39873	-0.0267553	0.926284	-0.05181	0.103604
MKRN2	BRDN0001301944	3.65017	4.19868	3.6286	3.69194	-0.277264	-0.26272	-0.29883	-0.769459
ACACB	BRDN0001247935	3.37954	2.29432	3.25467	2.72112	-0.198414	-0.965415	-0.323289	-0.538619
HEBP1	BRDN0001259325	5.06902	4.45968	5.495	5.20338	0.466935	-0.275949	0.892914	0.467754
GNPDA2	BRDN0001310130	4.83839	4.75016	5.08213	4.18186	0.197928	-0.0867194	0.441672	-0.655024
CHUK	BRDN0001309371	3.42832	3.626	3.31889	3.4117	0.376151	0.123853	0.266719	-0.0904535
CEBPZ	BRDN0001297796	0.0719376	2.19805	0.195123	1.89659	-2.98023	-0.930892	-2.85705	-1.23236
SCFD2	BRDN0001298136	5.02892	5.01322	5.1718	5.12643	0.629276	0.292654	0.772162	0.405869
CBX3	BRDN0001285415	0.735224	0.611392	0.72395	0.913213	-0.41258	-1.11366	-0.423854	-0.811844
HBG1	BRDN0001251089	3.46886	4.63231	3.54157	4.45791	-0.338428	0.487047	-0.26572	0.312647
IL18R1	BRDN0001307721	4.03469	5.05962	4.88056	4.5828	-0.643151	0.181427	0.202725	-0.295386
EIF4E	BRDN0001277756	2.86566	4.25559	3.48671	4.68953	-2.1281	-0.581286	-1.50704	-0.147347
TADA1	BRDN0001292324	4.19631	3.93561	3.19888	3.94041	-0.568468	-0.482882	-1.5659	-0.478081
KRBOX5	BRDN0001273670	3.55923	3.28694	3.32932	3.69194	-0.2672	-0.284013	-0.497113	0.120996
PNPLA8	BRDN0001251939	2.97289	3.3178	2.76402	2.60374	-0.724284	-0.546022	-0.933151	-1.26009
RTTN	BRDN0001275512	4.83581	4.02718	4.16544	4.33176	-0.370204	-1.24113	-1.04057	-0.936546
PSIP1	BRDN0001282201	5.42201	5.07325	5.84682	5.30088	0.853646	0.546886	1.27846	0.774519
L2HGDH	BRDN0001262547	3.7021	3.22314	3.74225	3.2867	0.649927	0.109492	0.690081	0.173047
ZNF277	BRDN0001270060	5.21319	5.03196	4.9666	4.77346	0.691054	0.534759	0.444469	0.276263
SCG3	BRDN0001294263	5.51366	5.35763	5.49036	5.37696	0.378826	0.497652	0.355526	0.516982
CCDC150	BRDN0001310095	2.77157	3.4421	1.85072	3.70014	0.109218	0.224655	-0.811639	0.482697
TIPARP	BRDN0001283593	4.32333	3.60112	3.81828	2.90247	0.205128	-0.0672391	-0.299922	-0.76589
COLEC11	BRDN0001305943	4.5322	4.47688	4.61668	4.75392	-0.309872	-0.283512	-0.22539	-0.00647158
ARRDC1	BRDN0001257015	4.00283	3.89524	3.67841	3.86953	-0.338098	-0.466126	-0.662523	-0.491838
CENPE	BRDN0001278951	3.21454	3.66854	3.18746	3.58982	-0.602356	0.340956	-0.629436	0.262237
MICA	BRDN0001267235	3.72459	4.15234	3.91147	3.82527	-0.67505	-0.425081	-0.488167	-0.75215
ERO1B	BRDN0001274109	5.74993	5.36319	5.58915	5.24598	0.638319	0.347018	0.477543	0.229808
LSM5	BRDN0001242448	0.595765	1.30897	0.72395	0.73329	-2.66785	-1.95076	-2.53967	-2.52644
RBM43	BRDN0001251928	3.96555	4.65061	4.27742	4.75392	-0.279027	0.341992	0.0328428	0.445294
RRAGC	BRDN0001257925	3.73571	4.22742	3.81085	3.49881	0.416963	0.690461	0.492108	-0.0381446
SNIP1	BRDN0001284880	5.41684	5.11559	4.80783	4.80039	0.181879	0.0749561	-0.427127	-0.240247
BPTF	BRDN0001302184	3.35091	3.58852	3.05546	3.84757	-1.46266	-1.39857	-1.75811	-1.13952
ZNF20	BRDN0001250361	3.73016	3.76129	4.10602	4.09131	-0.542609	-0.274652	-0.166751	0.0553715
ARHGAP42	BRDN0001311304	3.93211	3.78358	4.21128	4.01455	0.154034	-0.36919	0.433202	-0.138214
CEP290	BRDN0001242103	4.74795	5.05046	4.53342	4.99608	0.335581	0.19048	0.121054	0.136107
ZRANB3	BRDN0001287095	4.59154	4.71	4.61668	4.44334	-0.423236	-0.225845	-0.398086	-0.492501
RAB4A	BRDN0001295906	5.4843	5.79206	5.32299	5.29278	0.511879	0.59089	0.35057	0.0916135
RPS18	BRDN0001314643	0.546113	2.02178	0.72395	1.83839	-3.27078	-1.76701	-3.09294	-1.9504
PPP3R1	BRDN0001315331	4.41953	5.40332	4.08154	4.91393	-0.237069	0.613768	-0.575052	0.124381
ZNF564	BRDN0001258080	4.95236	5.08675	4.83004	5.31962	0.367041	0.087128	0.244717	0.31999
OTUD6B	BRDN0001313258	4.60978	5.16098	4.84102	5.42224	-0.421592	0.0151242	-0.190352	0.276375
MRPS10	BRDN0001240332	4.23599	4.2675	3.77314	4.49606	-0.563112	-0.672682	-1.02596	-0.444128
EIF2AK2	BRDN0001264391	5.61496	5.44761	5.61069	5.14155	0.655493	-0.227217	0.651218	-0.533269
EIF4E3	BRDN0001266398	5.59068	5.36134	5.86127	5.67384	0.35572	-0.219307	0.626307	0.0931953
SAXO2	BRDN0001313186	3.84753	4.52727	4.28279	3.96101	-0.506652	-0.120843	-0.0713911	-0.687105
CYLD	BRDN0001254590	4.02112	4.62616	4.05665	4.76177	-0.613918	0.158728	-0.57839	0.294335
HP1BP3	BRDN0001268494	2.83497	3.27125	3.74225	4.1877	-2.16722	-0.874016	-1.25994	0.0424303
TMEM91	BRDN0001241337	4.27461	4.16513	3.76548	3.47035	-0.0258064	0.710737	-0.534939	0.0159654
UIMC1	BRDN0001260806	4.50971	5.0366	4.51526	5.03223	0.323233	0.30598	0.328785	0.301603
PALS1	BRDN0001254886	4.68912	3.69229	5.03192	4.23921	0.911041	-0.497406	1.25385	0.0495127
LMNB1	BRDN0001289792	2.94443	4.35567	3.4003	4.37846	-1.65766	0.303599	-1.20179	0.326379
MAGED1	BRDN0001271313	4.35251	4.69244	4.2666	4.51476	0.24993	0.126211	0.164028	-0.0514704
MRPL39	BRDN0001314620	1.98746	1.86341	1.90751	1.83839	-1.89493	-2.15622	-1.97489	-2.18124
SEC11C	BRDN0001249529	4.21629	3.95537	4.15961	3.95418	0.0298064	-0.0560242	-0.0268709	-0.0572224
ZNF621	BRDN0001272896	6.26249	5.73745	5.77041	6.00341	0.350834	-0.327558	-0.141244	-0.0615973
ST3GAL3	BRDN0001263984	2.61182	2.75538	3.47736	3.01183	-1.27058	-0.490397	-0.40504	-0.233941
HMGN1	BRDN0001283901	0	0	0	0	-2.52846	-2.48848	-2.52846	-2.48848
SHB	BRDN0001261363	4.7286	4.90811	4.57346	5.04193	0.236132	0.177483	0.080989	0.311305
ZFAND2A	BRDN0001262064	4.95712	4.76143	4.88764	4.96242	-0.0153004	-0.178752	-0.0847833	0.0222343
CORO7	BRDN0001279376	4.23207	2.78881	3.97264	2.6211	0.424787	-1.12884	0.165354	-1.29655
LSM14B	BRDN0001289006	5.80242	5.99191	5.74531	5.70267	0.477191	0.470869	0.420087	0.181633
EOLA1	BRDN0001299755	4.079	4.44227	4.20563	4.11602	-0.114866	0.430876	0.011759	0.104622
SIAE	BRDN0001271347	5.06021	4.92073	5.06974	5.44679	0.773544	0.382864	0.783081	0.908923
KAT6B	BRDN0001260959	2.90558	2.34015	3.37031	3.02494	-0.530002	-1.02666	-0.0652743	-0.341869
PDCL3	BRDN0001284663	4.78588	5.01322	4.86631	4.56048	0.252045	0.823524	0.332475	0.370781
PRDM9	BRDN0001282498	4.38464	5.22549	4.09383	4.96242	0.0370672	1.11832	-0.253741	0.855254
CCDC25	BRDN0001304690	4.76433	4.45621	4.66278	4.81177	0.607796	0.453092	0.506249	0.80865
POM121C	BRDN0001273408	5.92159	5.66876	5.64658	5.74288	0.845542	0.206883	0.570533	0.281
TRAM1	BRDN0001262607	5.50556	5.15459	5.74726	5.24318	0.143788	-0.0210336	0.385482	0.0675566
ELOVL1	BRDN0001284106	3.89293	4.23956	4.17125	4.47233	-0.05213	0.366624	0.226195	0.599396
SLC25A17	BRDN0001294253	2.88576	3.55652	3.05546	4.19351	-0.18259	0.750111	-0.0128881	1.3871
SRGN	BRDN0001248811	3.1905	3.94552	3.67841	4.09131	-1.41713	-0.460465	-0.929223	-0.314676
PSMB3	BRDN0001289598	3.1905	2.30976	3.43934	2.47596	-1.61827	-2.21082	-1.36942	-2.04462
WDR41	BRDN0001306988	3.37244	3.29471	3.23261	1.46805	-0.0755573	0.360938	-0.215386	-1.46573
ATP6V0A1	BRDN0001294745	3.59019	3.51716	3.95927	3.58097	-1.28445	-1.57899	-0.915363	-1.51518
C19orf73	BRDN0001264133	4.68052	3.55004	4.46412	3.0762	0.393855	-0.276759	0.177457	-0.750596
FLOT1	BRDN0001266622	5.21716	5.05733	5.11867	5.22342	-0.0774527	-0.298063	-0.175943	-0.131978
LMAN2L	BRDN0001257228	4.68626	4.31034	4.6751	4.50076	0.372206	0.282538	0.361048	0.472948
FBXL13	BRDN0001307257	4.83063	3.82714	5.04464	3.77961	0.800531	0.000345345	1.01454	-0.047188
EML2	BRDN0001259368	2.93481	3.3178	2.65214	2.63826	-1.34492	-1.2428	-1.62759	-1.92234
AKAP7	BRDN0001257360	3.21454	3.76129	3.68654	3.47035	-0.329124	-0.0178374	0.142886	-0.308772
TBC1D19	BRDN0001299695	5.29437	5.52571	5.27523	4.90333	0.343603	0.433448	0.324463	-0.188932
MGAT1	BRDN0001293736	3.88296	4.34822	4.1241	4.34749	-1.30465	-1.15239	-1.06351	-1.15311
SNRPD3	BRDN0001293031	0	0.396861	1.15768	1.17073	-3.14661	-2.46552	-1.98893	-1.69165
SFXN3	BRDN0001283022	4.64263	4.10445	4.60385	4.13428	0.41236	-0.0256915	0.373584	0.00412947
CMTM4	BRDN0001307231	4.49015	5.02027	4.19996	4.33702	-0.155705	0.372159	-0.445902	-0.311092
HSF2	BRDN0001306354	4.06144	3.65651	3.82566	3.63325	0.151855	-0.207316	-0.0839231	-0.230575
GNL1	BRDN0001299909	5.86197	6.08232	6.00321	5.92168	0.0669696	0.605425	0.208208	0.444784
ARMCX5	BRDN0001241513	4.5854	4.7187	4.1181	4.77346	0.271352	0.306448	-0.195952	0.361208
VTI1B	BRDN0001287686	5.36766	5.43005	4.6751	5.28735	0.530302	0.61192	-0.162263	0.469217
DDX19A	BRDN0001301559	3.32906	2.82149	3.50523	1.74644	-0.74976	-0.738215	-0.573593	-1.81327
MTMR2	BRDN0001285083	3.77395	3.73865	3.90451	4.31585	-0.477722	0.411075	-0.347161	0.988273
ZNF280B	BRDN0001297314	3.60844	2.39907	2.27435	2.56837	1.33513	0.38335	0.00102826	0.55265
PGBD4	BRDN0001247964	5.08215	5.08227	4.88764	5.56365	-0.387086	-0.216784	-0.581593	0.264603
BMS1	BRDN0001254772	3.5963	1.70896	3.08037	2.99861	-0.0693279	-2.10843	-0.585252	-0.81878
EPB41L2	BRDN0001244097	2.95398	2.4695	2.66867	2.87378	-0.192631	-1.03265	-0.477941	-0.628365
LRRC8A	BRDN0001281545	4.30105	4.57916	4.65865	4.09131	-0.111321	-0.181232	0.24628	-0.669074
PIP4K2C	BRDN0001251811	3.01912	2.32503	2.97802	2.56837	-0.678057	-0.481378	-0.719154	-0.238039
INTS6	BRDN0001311804	5.05578	5.05733	5.1689	5.19471	-0.269448	-0.572515	-0.156322	-0.435136
PSMA7	BRDN0001283093	1.89132	1.70896	2.56656	1.57883	-2.07978	-2.18203	-1.40454	-2.31216
VPS26B	BRDN0001314860	3.34366	3.76129	3.2978	3.77961	-0.936067	0.917327	-0.981933	0.935644
ADK	BRDN0001313514	4.80183	5.22141	4.76237	4.98271	-0.286168	0.234321	-0.325633	-0.00438197
ZBTB18	BRDN0001247370	4.59764	4.36309	4.59524	4.80799	-0.0749158	-0.263636	-0.0773216	0.181258
ZNF280A	BRDN0001294533	4.1472	4.05034	3.99247	3.3916	0.311285	0.89129	0.156553	0.232551
UPF3B	BRDN0001289384	5.45433	5.35391	5.44552	5.30088	0.841178	1.17887	0.832362	1.12585
XAGE1A	BRDN0001251082	4.44684	3.53698	4.23921	4.11602	-0.312962	-0.79826	-0.520597	-0.219217
ZNF561	BRDN0001259919	2.37641	4.13511	2.25259	3.66708	-0.50317	1.34785	-0.626997	0.87982
GNPTAB	BRDN0001314648	4.37756	4.17359	4.24473	4.1642	0.42377	0.309762	0.290937	0.30037
RPL36AL	BRDN0001315278	1.25123	1.48248	1.33378	1.30571	-2.14645	-1.89717	-2.06389	-2.07394
ZNF138	BRDN0001258602	5.9612	5.99668	5.75502	5.87359	0.389126	0.873551	0.182941	0.750463
FOCAD	BRDN0001304288	6.14857	6.27062	6.1619	6.11486	0.41058	0.981741	0.423907	0.825982
FAM114A1	BRDN0001241649	5.45433	5.02027	5.8915	5.16542	0.481911	0.230725	0.919076	0.375871
IDI1	BRDN0001268877	1.55721	0.75365	1.45305	0.667959	-2.18098	-2.7485	-2.28514	-2.83419
ESPL1	BRDN0001296817	3.1824	2.07696	3.47736	1.64823	-1.21084	-2.71739	-0.915877	-3.14613
INTS15	BRDN0001282000	2.93481	3.74435	2.89619	2.95819	-2.28212	-1.40901	-2.32075	-2.19517
ARMT1	BRDN0001268086	3.00999	2.95512	1.98872	3.16175	-0.387687	0.352702	-1.40896	0.559324
ZW10	BRDN0001299170	3.53398	4.29103	3.50523	3.23124	-2.24144	-1.11859	-2.2702	-2.17838
HSPH1	BRDN0001315593	4.35611	4.37782	4.49688	4.56497	-0.481251	-0.286133	-0.340487	-0.0989802
OGFOD3	BRDN0001248132	4.47696	4.0225	4.51526	3.60735	1.14476	1.00417	1.18306	0.589022
SPECC1L	BRDN0001254809	4.2438	3.80007	4.36113	4.25598	0.164981	-0.418506	0.282314	0.0374051
TAS2R14	BRDN0001311507	5.46773	5.46667	5.57388	5.24318	0.294997	0.530826	0.401147	0.307332
MFHAS1	BRDN0001269189	6.15687	5.59665	5.86127	5.3667	0.504806	-0.0962933	0.209204	-0.326243
RPL30	BRDN0001257331	0	0	0	0	-2.72492	-3.00181	-2.72492	-3.00181
WDR44	BRDN0001283905	5.52652	6.00974	5.6298	5.39473	0.263179	0.603253	0.366464	-0.0117516
DNASE1L2	BRDN0001291274	4.14303	3.97487	3.77314	3.87678	-0.384967	-0.437379	-0.754852	-0.535476
ABRACL	BRDN0001304728	5.17491	5.5935	5.16016	5.6592	0.550768	0.710792	0.536026	0.776497
RP9	BRDN0001261772	4.93559	5.08675	4.59955	5.16838	0.12202	0.0583013	-0.21402	0.139924
SETDB2	BRDN0001240547	2.8957	3.27911	3.6454	3.59861	0.170784	0.150172	0.920479	0.469667
FAM98A	BRDN0001282526	4.82804	4.46658	4.39628	4.43845	0.909501	-0.143897	0.477749	-0.172025
COL15A1	BRDN0001247659	3.95607	2.76661	3.93898	3.23124	0.0828544	-0.870007	0.0657596	-0.405377
TERF2	BRDN0001274923	1.39839	1.61266	0.445785	1.80838	-2.90203	-3.43603	-3.85464	-3.24031
ZNF292	BRDN0001298025	5.79844	5.36134	5.93654	5.52266	0.426859	-0.0198297	0.564955	0.141498
AGO4	BRDN0001247292	4.56996	5.06645	4.63782	4.61349	-0.0919781	-0.105485	-0.0241172	-0.558441
SAE1	BRDN0001284590	4.02566	4.55345	4.42088	4.48187	-1.31297	-0.592413	-0.917744	-0.66399
ISCA1	BRDN0001249480	1.01617	0.396861	0.72395	0.667959	-2.93762	-2.83482	-3.22984	-2.56372
IQUB	BRDN0001243267	3.76855	4.21107	3.84032	4.21654	0.17934	0.979393	0.251112	0.984864
NPIPA1	BRDN0001307134	0.0719376	1.50948	0.445785	0.968524	-2.59042	-1.76409	-2.21657	-2.30504
ZNF394	BRDN0001283656	6.42325	6.26568	5.98188	6.44607	0.771186	0.747541	0.329813	0.927939
SIK2	BRDN0001264736	4.83322	5.17791	4.28815	5.14756	0.316969	0.545803	-0.2281	0.515452
PLCG2	BRDN0001252057	3.52119	3.19015	4.44985	3.73245	-0.891178	-0.837653	0.0374797	-0.295355
TAF1B	BRDN0001244154	1.34132	0.27631	1.20376	0.102461	-3.37296	-4.09152	-3.51051	-4.26537
IKBIP	BRDN0001283922	4.079	3.68046	3.71864	3.51748	0.978843	-0.00868173	0.618479	-0.171664
PHLPP2	BRDN0001290079	2.6593	3.34053	2.97802	3.4117	-1.03788	-0.0262755	-0.719154	0.0448888
PGGT1B	BRDN0001275043	4.90883	5.03196	4.67918	5.10191	0.548063	1.16813	0.318415	1.23808
C8orf76	BRDN0001282197	3.90775	3.32542	3.36017	3.84017	0.149474	-0.491967	-0.398106	0.0227874
TSGA10	BRDN0001290608	3.14119	2.18136	2.86785	2.67198	-0.30681	-0.869445	-0.580149	-0.378829
PFKFB2	BRDN0001279971	4.55435	4.93573	4.50149	4.65201	-0.159925	0.380784	-0.212778	0.0970635
NUP58	BRDN0001293764	1.83041	1.7548	2.39842	2.03257	-2.40703	-1.71168	-1.83902	-1.43391
SCPEP1	BRDN0001288382	5.2659	4.99423	4.83004	4.65623	0.0598912	-0.284392	-0.375971	-0.622396
FRS2	BRDN0001292413	3.08144	1.68548	2.09034	1.95253	1.0841	-0.0792754	0.0929961	0.187768
THADA	BRDN0001285896	3.99823	3.5238	4.09994	3.38145	-0.188255	0.169949	-0.0865417	0.0275971
KIN	BRDN0001248044	4.33434	4.14375	4.5558	3.96781	0.279672	-0.0459459	0.501138	-0.221883
C19orf44	BRDN0001311736	2.55019	1.00194	1.79159	1.71444	-0.068901	-1.19883	-0.827494	-0.486333
CCDC91	BRDN0001252083	2.7388	1.73206	3.16434	3.86953	-0.646018	-1.67293	-0.220481	0.464535
MED4	BRDN0001279221	2.88576	2.95512	2.09034	2.45675	-0.0827013	-0.487075	-0.878114	-0.98545
NCOR1	BRDN0001272443	2.31844	1.42693	2.25259	1.21714	0.287694	0.173816	0.221839	-0.0359778
ZBTB1	BRDN0001287678	3.1905	3.10423	2.685	3.1257	0.222041	-0.141545	-0.283454	-0.120072
TMEM50B	BRDN0001265935	5.37834	5.27941	5.12167	5.29549	0.978703	0.724463	0.722034	0.740535
ST6GALNAC1	BRDN0001281684	1.98746	1.24617	2.66867	2.08356	0.132043	-1.82061	0.813247	-0.983211
TFCP2	BRDN0001259738	5.17286	5.57924	4.94642	5.16542	-0.0367974	0.494804	-0.263243	0.080987
ZNF34	BRDN0001250767	4.60372	4.41755	4.19996	4.45791	-0.0898442	0.526558	-0.493608	0.566922
FBXO33	BRDN0001247752	3.73571	3.22314	3.91147	3.47035	0.589099	-0.255325	0.764866	-0.00811186
FCRLB	BRDN0001307374	4.32333	4.26354	4.47825	4.17011	0.174381	-0.400406	0.329303	-0.493842
SUPT5H	BRDN0001260439	3.60844	2.94527	3.58574	3.43151	-1.09551	-1.62656	-1.11822	-1.14032
PWWP3A	BRDN0001290449	3.87795	3.76689	4.21128	4.1523	-0.415603	-0.050493	-0.0822769	0.334916
H4C4	BRDN0001254470	3.98896	3.5038	3.89752	3.70014	-0.311457	-0.0100433	-0.4029	0.186292
PRIM2	BRDN0001252742	2.24254	2.84287	2.09034	2.18045	0.46369	0.075018	0.311492	-0.587408
TYW5	BRDN0001247993	5.86197	5.55515	5.95181	5.4123	0.919946	0.506454	1.00979	0.363599
DHX40	BRDN0001244547	0.862383	3.27125	2.39842	3.1257	-2.15688	0.464838	-0.620847	0.319291
CPT2	BRDN0001280738	3.09013	3.78909	2.76402	3.69194	-1.27719	-1.18958	-1.6033	-1.28673
MORF4L1	BRDN0001293518	2.69391	1.96441	3.33968	2.65522	-1.17931	-1.32285	-0.533543	-0.632039
CDC16	BRDN0001308450	1.58206	1.63735	3.01726	0.913213	-1.63878	-1.36446	-0.203584	-2.08859
CEP63	BRDN0001263257	3.21454	3.66854	3.21021	2.70492	-0.58308	0.0106793	-0.587406	-0.952936
QKI	BRDN0001310089	5.23294	5.50406	4.91906	5.6423	0.488152	0.516966	0.174269	0.655202
HYPK	BRDN0001299276	1.851	0.707772	1.15768	1.26211	-1.87705	-3.43749	-2.57037	-2.88316
DNM1L	BRDN0001277252	2.7388	2.65015	3.86204	3.18528	-2.85019	-2.72462	-1.72695	-2.18948
USP10	BRDN0001285326	1.851	1.24617	1.59813	1.92483	-2.21176	-2.42219	-2.46463	-1.74353
KIF20B	BRDN0001311523	3.66769	4.63538	3.11696	4.22792	-0.950972	-0.0338107	-1.5017	-0.441271
BBS4	BRDN0001262707	2.41841	3.55652	3.27639	3.02494	-0.886744	0.339081	-0.0287634	-0.192503
SPICE1	BRDN0001281702	2.70526	3.55652	3.17594	2.63826	-0.849921	-0.479421	-0.379241	-1.39768
CHML	BRDN0001268486	4.80711	5.3961	5.56508	4.82682	-0.346796	0.721694	0.411172	0.152407
KMT5B	BRDN0001244131	1.37014	1.50948	2.11467	1.50593	-1.61546	-0.719955	-0.870924	-0.723503
WDSUB1	BRDN0001240506	4.11776	3.10423	3.86921	4.09131	0.882518	-0.777764	0.633965	0.209321
MAN2A1	BRDN0001275227	5.1059	5.64309	4.93963	5.54785	-0.129059	0.35082	-0.295334	0.255577
MIA3	BRDN0001285590	2.62384	3.46296	2.37847	2.85922	-0.77384	1.12427	-1.01921	0.520532
ACBD6	BRDN0001286092	4.60675	4.92825	4.25023	4.27804	1.14644	1.11086	0.789922	0.460652
SLC44A5	BRDN0001251351	3.98896	3.39944	3.30838	3.57207	0.388585	-0.193731	-0.291997	-0.0211017
USP42	BRDN0001300288	4.72303	4.65666	4.57346	4.49606	0.388772	0.201314	0.239204	0.0407064
HFM1	BRDN0001265898	2.39055	1.58755	2.61852	1.83839	-0.041194	-0.460709	0.186771	-0.209871
OCIAD1	BRDN0001267693	4.55435	4.34072	4.4306	4.1642	0.867613	0.581112	0.743867	0.404587
BRMS1L	BRDN0001308495	4.51939	5.10457	4.87701	4.17011	-0.0318063	1.39494	0.325812	0.460477
EDEM3	BRDN0001292844	4.24769	5.55191	4.81156	5.52266	-0.820341	1.0725	-0.256471	1.04325
RBMX	BRDN0001313433	0.494691	2.27871	1.20376	2.13282	-3.89854	-2.13354	-3.18947	-2.27943
TOPBP1	BRDN0001265561	1.83041	0.337844	0.659274	0	-2.01492	-2.77581	-3.18606	-3.11365
ZC3H12C	BRDN0001260703	2.78234	2.92537	3.14084	2.78413	0.230683	0.753834	0.589188	0.612602
SMS	BRDN0001314897	4.31594	3.78909	4.22252	4.20507	-0.2581	-0.848368	-0.351522	-0.432391
OSTF1	BRDN0001283415	4.35611	5.2537	4.51069	4.32117	0.277292	1.0495	0.43187	0.116968
ERRFI1	BRDN0001280560	3.0372	3.83783	3.31889	4.27256	-1.12688	-0.299896	-0.845187	0.13483
KIAA0586	BRDN0001243076	4.18012	4.92575	4.06291	4.52402	0.757067	1.07109	0.639858	0.669361
HYKK	BRDN0001282747	5.34969	5.65372	5.30988	5.29278	-0.0699716	0.617135	-0.109776	0.256194
NBPF4	BRDN0001297611	2.61182	1.50948	2.91015	2.6211	-0.321742	-2.15889	-0.0234077	-1.04726
SLF2	BRDN0001258315	1.78832	2.79979	1.52741	2.55036	-0.874039	0.17562	-1.13494	-0.0738104
TMBIM4	BRDN0001257625	3.1905	3.61982	3.50523	4.00135	-0.306123	0.227445	0.00860568	0.608974
PLTP	BRDN0001313907	4.87404	4.70125	5.52026	5.43702	-0.106953	-0.140283	0.539267	0.595488
ZNF248	BRDN0001258115	5.61195	5.75729	5.94843	5.75276	0.639529	0.865588	0.97601	0.861062
GZF1	BRDN0001269687	4.15963	4.318	4.25023	4.70183	0.241097	-0.407604	0.331692	-0.0237777
UEVLD	BRDN0001296033	4.88407	5.00376	4.5289	4.97935	0.434172	1.04274	0.0790114	1.01833
KDELR2	BRDN0001310972	3.79536	3.39221	4.01202	4.14031	0.194983	-0.610916	0.411643	0.137186
MPHOSPH6	BRDN0001245060	2.78234	3.2474	2.13859	2.84452	-0.522822	-0.88275	-1.16657	-1.28563
RPS3	BRDN0001286228	3.1905	3.02226	2.70116	3.35055	-0.420963	0.159882	-0.910303	0.488171
CTDP1	BRDN0001248306	4.06585	3.82177	4.14197	3.58097	0.533809	-0.0781657	0.609923	-0.318962
DNAJB9	BRDN0001259200	3.97964	3.57581	3.84032	2.67198	1.19477	1.01789	1.05545	0.114058
CEP41	BRDN0001290718	1.60649	1.94477	1.00989	2.05829	-1.30931	-1.63733	-1.90591	-1.52381
SNRPA1	BRDN0001261018	1.25123	1.70896	0.283605	2.24907	-1.41113	-1.35781	-2.37875	-0.817709
CRTC1	BRDN0001308668	3.97026	3.46985	3.52351	3.53591	0.369883	-0.465309	-0.0768689	-0.399249
TWNK	BRDN0001269441	0.328419	0.337844	0.100858	0	-5.02678	-5.28931	-5.25434	-5.62716
GTPBP3	BRDN0001271401	5.09731	5.68661	5.46457	5.82759	-0.331777	0.0976523	0.0354826	0.23863
ZNF493	BRDN0001266484	3.97026	3.06837	4.14197	3.75622	0.73502	-0.599989	0.906724	0.0878617
VAC14	BRDN0001293116	2.8555	3.333	3.48671	3.3401	-0.449658	-0.18085	0.181549	-0.173744
PRPF19	BRDN0001277020	3.08144	2.68609	2.18528	2.65522	-0.845989	-1.00306	-1.74216	-1.03393
TCEAL9	BRDN0001302096	3.80595	2.57548	3.47736	2.43727	1.27749	-1.01769	0.948902	-1.1559
QNG1	BRDN0001242218	4.51939	4.09111	4.45938	3.93348	0.325524	0.164684	0.265506	0.00704539
SEC61A2	BRDN0001288495	5.13348	5.61074	5.18047	5.66549	0.236034	1.05579	0.283025	1.11054
SCML2	BRDN0001275082	5.19317	6.05396	5.23419	6.21259	-0.347368	0.170892	-0.306343	0.329531
HSPA8	BRDN0001298056	5.94453	5.65976	6.82043	6.06656	1.11189	0.745816	1.9878	1.15262
AJUBA	BRDN0001310497	4.3987	4.99662	4.45938	4.33176	0.018362	0.821585	0.0790422	0.156723
DCAF4	BRDN0001311148	3.89788	4.13944	3.71864	3.89116	-0.90122	-0.432399	-1.08046	-0.680673
EXOC6	BRDN0001277211	3.4755	3.81096	2.93768	3.26477	-0.146954	0.666884	-0.684772	0.120695
PYROXD1	BRDN0001292930	3.44196	3.5304	3.59441	3.08874	-0.865292	-1.23489	-0.712838	-1.67655
ZMYND11	BRDN0001315992	4.64558	4.0686	4.71939	3.64178	0.0943787	-0.212906	0.168192	-0.639725
YAE1	BRDN0001247179	3.74123	4.06406	3.90451	3.67542	-0.739202	-0.615553	-0.575921	-1.00419
MEMO1	BRDN0001266743	3.21454	4.10002	3.28714	3.26477	-0.131002	0.940973	-0.0584011	0.10572
IMPACT	BRDN0001316252	5.13348	5.27745	4.57346	5.02246	0.659102	0.473539	0.0990838	0.218546
GOSR2	BRDN0001285737	4.01201	4.32181	4.04404	3.3083	-0.246734	0.054053	-0.214701	-0.959463
ZFAND1	BRDN0001242952	4.20833	3.5238	4.49688	3.70828	-0.0783333	-0.811438	0.210214	-0.626952
RPF1	BRDN0001311693	3.60844	3.0034	3.18746	2.67198	-1.23363	-1.87026	-1.65462	-2.20168
CCDC90B	BRDN0001264342	5.3907	5.65069	5.49731	5.89873	0.170146	0.16189	0.276757	0.409927
FTO	BRDN0001257404	2.76073	0.923831	2.99122	2.31457	-0.00443424	-0.436833	0.226053	0.953905
DOCK7	BRDN0001285715	5.60591	5.32191	5.3868	5.44922	0.998274	0.854477	0.779172	0.98179
PTDSS1	BRDN0001247650	3.66187	3.4138	3.47736	2.65522	0.455572	1.10166	0.27106	0.343074
GMNN	BRDN0001314604	2.06001	1.88418	2.25259	2.67198	-1.87626	-2.04225	-1.68368	-1.25445
FANCI	BRDN0001278887	3.30687	3.68046	2.53085	2.76864	-1.21527	-0.418962	-1.99129	-1.33079
EXTL3	BRDN0001313873	4.51295	3.26334	4.56907	3.53591	-0.329127	-1.47727	-0.273007	-1.20471
KPNA2	BRDN0001286145	5.00385	4.71581	4.65035	4.52863	0.610614	0.570541	0.257119	0.383361
SOX5	BRDN0001314888	2.69391	3.85372	3.0043	3.32958	-0.917553	0.694667	-0.607164	0.170529
C5orf34	BRDN0001241278	2.91539	4.10002	3.81828	4.75392	-0.812658	0.00838225	0.090229	0.662278
ZWILCH	BRDN0001286706	1.8713	2.51016	1.72994	2.82966	-1.43386	-0.735616	-1.57521	-0.416118
TXNL1	BRDN0001283997	2.90558	3.69229	2.73293	4.1642	-0.329663	0.548216	-0.502309	1.02012
F2R	BRDN0001256239	3.09013	2.79979	3.44894	3.91951	-0.543241	-0.702361	-0.18443	0.417359
CSTA	BRDN0001242651	4.46365	3.72144	4.5289	4.01455	1.10491	-0.0576857	1.17016	0.235425
ZNF614	BRDN0001276170	2.8246	3.35549	2.47558	3.31898	-1.09394	0.181616	-1.44296	0.145106
PEX13	BRDN0001276223	3.51475	3.46985	3.75778	3.27577	-0.846016	-1.03323	-0.602988	-1.2273
FAM241B	BRDN0001271738	5.31676	5.5454	5.5248	5.80308	-0.448782	0.32984	-0.240734	0.587515
AASDH	BRDN0001270177	4.88656	4.85648	4.90518	5.12643	-0.411486	-0.362659	-0.392871	-0.092705
CSTPP1	BRDN0001304630	4.27461	4.2675	5.20333	4.12822	-0.4802	-0.569378	0.44852	-0.708665
RBM12	BRDN0001243582	3.10735	3.30245	1.90751	3.59861	-0.872328	-0.344822	-2.07217	-0.0486664
MAGI3	BRDN0001279641	5.68546	5.63085	5.7158	5.66549	0.281644	0.124381	0.311987	0.159021
TMEM144	BRDN0001284802	3.24597	3.89012	4.01202	4.34749	-0.608712	0.063321	0.157336	0.520698
PECAM1	BRDN0001315487	4.19228	3.70985	3.89752	3.74042	0.129516	-0.751552	-0.165241	-0.720984
MIER1	BRDN0001308832	3.54666	3.61982	4.21691	3.31898	-0.594656	-0.487343	0.0755898	-0.788189
FEZ1	BRDN0001275256	4.56373	4.8111	4.43544	5.09881	-0.360621	-0.269411	-0.488919	0.0183055
VANGL1	BRDN0001296977	6.29291	5.82332	5.73946	6.0713	0.737952	0.296497	0.1845	0.544484
PYGL	BRDN0001256837	4.68339	4.24359	4.35093	4.26153	0.49691	0.983853	0.164451	1.00179
UBE2G2	BRDN0001315887	5.00844	4.22335	4.46884	4.0788	-0.379351	-1.00647	-0.918946	-1.15102
ZNF558	BRDN0001280035	6.48054	6.15143	6.35677	6.25631	0.397891	0.0824573	0.274118	0.187339
IL13RA1	BRDN0001287369	5.34062	5.72166	5.40171	5.4123	0.236834	0.290293	0.297926	-0.0190739
DBF4B	BRDN0001302010	4.47696	3.89524	4.6294	3.83274	0.305382	-0.698802	0.45782	-0.761303
TMEM241	BRDN0001312088	4.84353	5.18001	4.86631	5.12034	0.748834	1.33458	0.771607	1.27491
LACTB	BRDN0001250267	3.35812	3.79459	3.36017	3.96101	-0.0898728	-0.105341	-0.0878285	0.0610782
DYNC1H1	BRDN0001310339	1.94977	1.1805	0.100858	1.02179	-1.11857	-1.15819	-2.96749	-1.3169
SGCG	BRDN0001275304	4.60675	5.02496	4.51526	4.82307	-0.2447	0.289331	-0.336187	0.087443
CUEDC2	BRDN0001289653	2.96346	2.1301	3.82566	2.75297	0.0476711	-1.2874	0.90987	-0.664534
DNAJC7	BRDN0001296441	3.83725	2.79979	3.77314	3.81021	0.602008	-0.445985	0.537902	0.564435
IQCH	BRDN0001305425	3.0727	3.25539	2.77932	3.29754	-0.375295	-0.198998	-0.668676	-0.156853
TTK	BRDN0001262229	1.60649	2.4695	1.98872	2.55036	-2.33857	-1.70554	-1.95634	-1.62468
TFB1M	BRDN0001259698	4.66024	4.33696	4.46412	4.14632	0.4228	0.788583	0.226678	0.597941
TMEM14A	BRDN0001305727	4.63671	4.83797	4.25571	5.15354	0.413649	0.584089	0.0326447	0.899661
SKIL	BRDN0001283980	2.92513	3.1564	3.31889	2.82966	0.0826886	-0.44776	0.476445	-0.7745
RWDD3	BRDN0001240461	3.73571	3.02226	3.70268	3.19691	1.381	0.00393451	1.34798	0.178584
SH3TC1	BRDN0001255170	4.04813	4.25559	3.70268	4.48661	0.827284	0.673492	0.48184	0.904513
OSBPL2	BRDN0001289570	4.37045	3.55004	4.67918	4.21654	0.563162	-0.70384	0.871898	-0.0373356
ARFIP1	BRDN0001254455	4.19228	4.14375	3.74225	3.46074	0.238487	0.0599366	-0.21154	-0.62307
SSB	BRDN0001270111	4.30851	4.49049	4.27202	4.66044	-0.739264	-0.753443	-0.775756	-0.583496
FBXO32	BRDN0001295808	4.2242	5.15459	3.74225	4.34227	0.891999	1.11864	0.410049	0.306326
MAGI3	BRDN0001279640	5.57838	5.68365	5.83771	5.64866	0.270084	0.511721	0.529415	0.476726
MCPH1	BRDN0001240539	4.35251	4.40682	3.77314	4.52402	-0.00826255	0.246593	-0.587624	0.363791
TM2D1	BRDN0001298871	2.28856	3.37763	2.58409	3.86953	-1.08328	-0.0645685	-0.787756	0.427332
ATP11C	BRDN0001277357	3.45547	4.11328	3.62013	2.87378	0.234629	0.683376	0.399288	-0.556119
HNRNPH1	BRDN0001284755	2.87574	3.25539	2.91015	3.2867	-2.34482	-2.4116	-2.3104	-2.38029
EVL	BRDN0001244949	3.67925	4.22742	3.78835	4.25598	0.00302931	0.634249	0.112127	0.662807
RAD1	BRDN0001276822	1.28189	1.1805	0.845205	1.17073	-1.96761	-1.39984	-2.40429	-1.40962
SLC37A3	BRDN0001294221	5.3907	5.58718	5.41646	5.33811	-0.266715	0.0402939	-0.24096	-0.208775
TYW3	BRDN0001288918	3.57788	1.1805	3.26557	1.77774	0.558619	-1.58735	0.246307	-0.990111
PLBD1	BRDN0001279454	4.80447	5.23158	4.82268	4.96242	0.318007	0.291397	0.336209	0.0222343
DMD	BRDN0001308296	5.1626	4.94318	5.00615	4.43845	1.60742	0.851539	1.45097	0.346815
NKRF	BRDN0001244812	3.23034	2.6133	3.99901	3.27577	-0.347617	-0.33779	0.421056	0.324686
PTCH1	BRDN0001258110	3.76855	3.16491	4.18854	3.3401	-0.454511	-0.770246	-0.0345189	-0.595054
CDC40	BRDN0001281395	3.0727	3.27911	3.0043	2.33576	0.268379	-0.460712	0.199975	-1.40407
ARHGAP35	BRDN0001274275	4.33068	4.15234	4.35093	4.04703	0.430097	-0.108496	0.450351	-0.2138
CD163L1	BRDN0001275204	3.93694	3.67451	4.3458	3.56311	-0.293332	-0.328612	0.115533	-0.44001
GCNT2	BRDN0001259424	4.96423	4.29879	4.27742	4.36306	0.539242	0.549034	-0.147568	0.613306
RSL1D1	BRDN0001295000	4.47033	2.62569	4.16544	3.45107	-0.768213	-2.24797	-1.0731	-1.42259
BCAT2	BRDN0001279098	3.35091	2.89498	3.09267	1.83839	-0.121601	-0.641977	-0.379842	-1.69857
ZNF195	BRDN0001249461	6.0717	5.55191	6.09928	5.5815	0.58431	0.236057	0.611892	0.265652
FAM76B	BRDN0001256684	3.23818	2.49673	3.662	2.22655	0.492998	-0.437046	0.916815	-0.707223
ADSL	BRDN0001291912	0.821229	0	0.366973	1.07316	-2.41401	-2.33869	-2.86827	-1.26553
ZNF639	BRDN0001254983	5.3551	5.35577	5.71182	5.53417	0.0604907	0.385558	0.417205	0.563956
PTPN11	BRDN0001294368	2.00595	2.04041	0.366973	1.21714	0.266958	-1.27385	-1.37201	-2.09712
KLHL23	BRDN0001301451	5.52972	5.22549	5.65283	5.00933	0.119543	0.102359	0.242654	-0.1138
AP2M1	BRDN0001299092	3.34366	3.97487	3.05546	4.02763	-1.47947	-0.399385	-1.76768	-0.346626
SOCS2	BRDN0001303681	3.60238	3.95046	4.44985	3.53591	0.191961	1.93474	1.03943	1.52018
RPS6KL1	BRDN0001275801	5.06462	4.15661	5.15724	3.84757	0.584185	-0.0110378	0.676804	-0.320082
NOC3L	BRDN0001311477	0.643765	2.77775	1.00989	1.83839	-1.97532	-0.481981	-1.6092	-1.42135
HAUS6	BRDN0001308187	2.11213	2.84287	1.49071	2.73713	-1.09417	-0.0376888	-1.71559	-0.143432
ABCA8	BRDN0001276795	2.12909	3.26334	1.87939	2.73713	-0.616093	0.555324	-0.865787	0.0291116
TBCA	BRDN0001258581	1.31191	2.26294	1.85072	2.63826	0.104461	1.00982	0.643271	1.38514
ABCA5	BRDN0001293763	3.87293	3.83249	3.50523	3.77961	1.03048	-0.00364785	0.662782	-0.0565354
RGPD1	BRDN0001291895	2.39055	2.38456	3.87634	2.79947	-0.161102	-0.774484	1.32468	-0.35958
GET1	BRDN0001302310	4.99924	4.69244	4.97659	4.51476	0.274727	-0.203736	0.252078	-0.381418
SLC13A3	BRDN0001305558	3.45547	3.49032	3.32932	3.81776	-0.693474	-0.279086	-0.819625	0.0483567
HNRNPC	BRDN0001287242	0	1.11171	0	1.07316	-2.27332	-1.65615	-2.27332	-1.69469
GLS	BRDN0001271136	3.89293	3.51716	3.88343	3.52672	-0.201772	-0.888826	-0.211267	-0.879267
ATP7A	BRDN0001293183	2.92513	3.77804	3.22145	3.32958	-0.686328	-0.199972	-0.390007	-0.648432
TFRC	BRDN0001302256	2.56273	2.63797	3.41995	2.20368	-1.7377	-2.14192	-0.880469	-2.57621
UNC119B	BRDN0001263441	4.2242	4.54042	4.7273	4.13428	-0.00606814	-0.185184	0.497033	-0.591329
ATP5F1A	BRDN0001244284	0.690219	2.19805	1.87939	2.1084	-3.78416	-2.3569	-2.59498	-2.44655
SHFL	BRDN0001285937	3.86282	3.56298	3.52351	3.08874	1.07795	0.464785	0.738633	-0.00945776
PHOSPHO2	BRDN0001246472	5.32965	4.63231	5.11867	4.90333	0.942853	-0.123158	0.731872	0.147855
HDHD2	BRDN0001315960	3.90282	4.10887	3.93898	3.29754	0.639209	1.1751	0.675363	0.36376
NADK	BRDN0001313215	3.05506	4.16513	3.24368	4.10372	0.139267	1.19693	0.327888	1.13553
OBI1	BRDN0001309079	3.41455	3.84314	3.34996	3.69194	-0.292986	0.542321	-0.35758	0.391121
RPS7	BRDN0001253223	4.83581	5.0619	5.0029	4.63929	0.67173	1.00182	0.838819	0.579211
ZNF268	BRDN0001282267	4.98999	4.54042	4.5061	5.04515	0.333391	-0.13399	-0.150498	0.370739
ENTPD1	BRDN0001262936	3.50179	4.318	3.37031	4.5828	-0.684692	0.257923	-0.816174	0.522728
FAM91A1	BRDN0001288364	3.55296	4.65364	3.85484	4.25041	-1.02108	-0.0311523	-0.719201	-0.434386
FBXO9	BRDN0001312566	2.95398	3.28694	2.74856	4.5378	-0.481604	-0.586003	-0.687019	0.66486
AAMDC	BRDN0001257868	3.91265	3.80552	3.41016	3.44132	0.464657	0.588082	-0.0378376	0.223883
U2SURP	BRDN0001301005	2.36214	2.74406	3.19888	2.95819	-2.461	-1.81089	-1.62426	-1.59676
DDRGK1	BRDN0001249634	3.74674	3.89012	3.15264	3.95418	0.262121	-0.247609	-0.33198	-0.18355
DCUN1D4	BRDN0001274608	3.68499	3.82177	3.60304	2.73713	0.478696	0.494187	0.396739	-0.59045
YES1	BRDN0001311461	3.73016	3.78909	3.53257	3.63325	-0.380249	-0.690318	-0.577842	-0.84616
ZNF780A	BRDN0001255405	4.64263	4.87994	4.47825	4.70996	0.376858	0.944786	0.212477	0.774808
TRMT5	BRDN0001295860	3.53398	3.71566	3.56823	3.69194	-1.81792	-1.13512	-1.78367	-1.15884
AP1AR	BRDN0001274734	4.66024	5.35763	5.45507	5.32227	-0.512493	0.558487	0.282341	0.523132
RBM39	BRDN0001285887	4.8461	4.52397	5.08213	4.53322	-0.185267	-0.831427	0.0507624	-0.822175
MATR3	BRDN0001304211	4.67764	3.54352	4.28815	3.52672	0.536317	-0.977056	0.146832	-0.993855
SGTB	BRDN0001257412	4.01201	4.32561	4.21691	4.04703	0.28396	0.297807	0.488863	0.0192267
MRPL42	BRDN0001314112	3.37244	4.32941	2.89619	3.6587	-0.282514	0.550278	-0.758764	-0.120429
RERG	BRDN0001254379	4.67475	4.94565	4.69943	5.05157	0.0288933	0.136981	0.0535696	0.242898
EEF1G	BRDN0001261205	2.88576	2.41343	2.82426	3.37122	-0.562241	-0.940415	-0.623734	0.0173714
SCIN	BRDN0001258859	5.23098	4.84593	5.36415	4.9104	0.501365	-0.141164	0.634545	-0.0766891
FAM241A	BRDN0001305576	2.49891	2.95512	3.15264	3.01183	-1.22913	-0.0299751	-0.57541	0.0267338
DNAJC4	BRDN0001271630	3.34366	2.99387	3.32932	2.85922	0.324399	-0.50828	0.310055	-0.642925
RPL35A	BRDN0001313004	0.643765	1.82094	0.195123	1.02179	-3.79994	-2.3092	-4.24858	-3.10835
GET4	BRDN0001299581	3.87293	3.69817	3.8476	3.91247	-0.815413	-0.868061	-0.840743	-0.653755
HID1	BRDN0001278356	3.24597	2.1301	2.6014	2.67198	0.649016	-1.58966	0.00444485	-1.04779
CUL9	BRDN0001305101	3.30687	3.78909	3.16434	3.3916	-0.747796	-0.363672	-0.890329	-0.761166
RNF7	BRDN0001241869	3.02819	3.13055	1.37464	3.21989	-0.515472	-0.143013	-2.16901	-0.053675
NCAM2	BRDN0001296899	3.7847	4.16088	3.52351	4.0406	-0.409173	-0.232505	-0.670361	-0.352785
VAMP7	BRDN0001289546	3.51475	3.94057	3.15264	4.02763	-0.263326	-0.544791	-0.625442	-0.457732
RPL34	BRDN0001245375	3.52119	1.14652	4.26117	1.34804	-1.08644	-3.33885	-0.346465	-3.13732
POLR2J	BRDN0001260372	2.25804	3.44908	2.9647	3.37122	-2.52645	-0.405575	-1.81979	-0.483437
CSF1	BRDN0001268895	4.14303	2.97463	3.48671	3.42164	0.922187	-0.25705	0.265865	0.189962
ERLIN2	BRDN0001262581	3.21454	2.4695	2.76402	1.80838	0.941218	-0.392882	0.490706	-1.05399
CREB3	BRDN0001301782	5.57064	5.42297	5.53835	5.30894	0.691419	0.834449	0.65913	0.720418
CCDC148	BRDN0001302139	4.77514	5.37974	5.248	5.18307	-0.113222	0.0210988	0.359639	-0.175575
MCM10	BRDN0001287810	4.52901	4.8219	5.07285	5.15055	-0.0896456	0.222361	0.454192	0.551007
SELENOF	BRDN0001268188	2.31844	3.19847	1.85072	3.16175	-0.0880755	-0.57093	-0.555802	-0.607657
TBX1	BRDN0001270710	2.53754	3.98933	2.76402	3.93348	-0.885517	1.14536	-0.659033	1.08951
GOLGA7	BRDN0001278340	3.88296	2.39907	3.75778	3.44132	1.1786	-0.534705	1.05342	0.507546
GTF3C4	BRDN0001244489	3.65603	4.54042	3.69464	4.20507	-1.02181	-0.408408	-0.983202	-0.743757
DNAJC13	BRDN0001277975	3.14952	2.78881	2.70116	3.48939	0.0029154	-1.34133	-0.445451	-0.640756
HMMR	BRDN0001247410	2.91539	3.06837	3.15264	4.0788	-0.0181732	0.050046	0.219075	1.06047
KIF14	BRDN0001255481	4.18012	4.49049	4.31464	4.41376	-0.513443	0.0412167	-0.378923	-0.0355148
SERBP1	BRDN0001308230	1.42611	1.86341	2.47558	1.17073	-2.39078	-2.15622	-1.34132	-2.8489
NKX3-2	BRDN0001316211	2.39055	3.76689	2.89619	3.20844	-0.228538	0.593024	0.277101	0.0345742
CCDC91	BRDN0001252082	4.94998	4.55345	4.4306	4.78121	0.445568	0.172787	-0.0738113	0.400544
STARD8	BRDN0001278679	4.17196	3.82714	4.14787	3.75622	-0.326493	-0.687627	-0.350584	-0.758545
ZC3H14	BRDN0001307640	4.65146	4.19868	4.85552	4.14031	0.37173	-0.327679	0.575791	-0.386054
GTPBP1	BRDN0001312562	4.03918	3.26334	4.15375	3.81776	0.203268	-0.103464	0.317839	0.450952
SNRNP48	BRDN0001312726	3.33638	4.91317	3.71068	4.97935	-0.421893	1.7393	-0.0475909	1.80548
SLC39A13	BRDN0001313787	4.52901	4.2516	4.25571	4.49134	-0.662303	-0.967536	-0.935607	-0.727795
VEZF1	BRDN0001296150	2.14585	3.05927	1.82146	3.0508	0.328209	1.86309	0.00381522	1.85462
POLA2	BRDN0001255104	2.79302	3.27125	2.4181	2.05829	-0.861936	0.0254759	-1.23686	-1.18748
CASC3	BRDN0001246148	5.11657	5.2676	4.59091	4.85277	0.214605	0.272143	-0.31106	-0.142687
HDHD2	BRDN0001315959	3.50179	4.59814	4.2666	4.85644	-0.486418	0.716149	0.278398	0.974451
HFM1	BRDN0001265899	5.45433	5.1863	5.12167	5.57037	0.300425	0.0479739	-0.0322326	0.43205
GXYLT1	BRDN0001294887	5.25242	5.41942	5.25075	5.49468	0.350453	0.70391	0.348783	0.779167
CHMP2B	BRDN0001282368	2.53754	3.25539	2.82426	2.98526	-0.227627	1.30703	0.0590971	1.0369
DOCK4	BRDN0001315377	3.34366	4.14375	3.662	4.30515	-0.797655	0.572801	-0.479324	0.734202
RAD52	BRDN0001315582	3.97496	4.22742	4.42088	4.20507	-0.499419	-0.0472305	-0.0534996	-0.0695788
ANKRD10	BRDN0001258950	3.56548	3.08641	2.99122	3.14983	-0.28921	-0.367978	-0.863468	-0.304559
GLRX2	BRDN0001275426	3.79536	3.85897	3.79589	3.94041	0.618601	1.2348	0.619125	1.31624
SOCS5	BRDN0001277163	3.97026	4.50061	4.1181	4.80039	-0.163392	0.489216	-0.0155537	0.788988
KEL	BRDN0001248292	3.62049	3.99888	4.40124	4.09131	-0.107559	-0.146382	0.67319	-0.0539512
SUOX	BRDN0001270360	2.81415	2.41343	1.72994	2.60374	-0.0282969	-0.314807	-1.1125	-0.124501
PPP1R14B	BRDN0001303636	5.44928	4.96284	5.37174	5.04515	-0.170223	-0.531875	-0.247756	-0.449567
TAS2R20	BRDN0001265804	5.41684	4.68654	5.44552	4.92795	0.167619	-0.463076	0.196296	-0.221662
CCRL2	BRDN0001293185	5.50556	6.0551	5.16308	5.52497	-0.610537	-0.215203	-0.953019	-0.745332
CCDC126	BRDN0001312148	4.45359	3.89524	4.36621	4.28894	0.42349	0.358284	0.336107	0.751986
ZNF268	BRDN0001282266	4.34527	3.73294	4.47355	4.44334	0.122203	-0.381926	0.250491	0.328477
NOL11	BRDN0001252529	5.11444	5.55515	4.76237	5.2005	0.0145913	0.695175	-0.337485	0.340522
CLN8	BRDN0001300770	4.15135	4.25559	4.85913	4.04703	0.315442	0.707217	1.02321	0.498656
FUS	BRDN0001295404	2.07759	1.86341	2.51266	2.1084	-2.24322	-2.47183	-1.80816	-2.22684
LRRC56	BRDN0001292873	4.2708	4.36309	3.93898	3.80262	-0.427971	0.393554	-0.759791	-0.166921
ZNF512B	BRDN0001273033	1.58206	1.1805	1.59813	0.667959	-1.10145	-1.75327	-1.08538	-2.26582
SEC23B	BRDN0001268329	3.16605	3.60738	2.65214	4.00135	-1.75385	-1.07741	-2.26776	-0.683444
TMEM186	BRDN0001256653	4.49997	3.90035	4.71144	4.47233	0.599387	0.180584	0.810861	0.752569
ZNF398	BRDN0001290223	3.45547	4.17359	3.6454	4.0725	0.191855	0.375205	0.381779	0.274119
EIF2AK1	BRDN0001245627	2.67093	2.09489	3.31889	1.92483	0.00857038	-0.653291	0.656534	-0.823358
BEST1	BRDN0001256707	4.89154	4.73595	4.14787	4.49606	0.530772	0.844956	-0.212897	0.605067
PIBF1	BRDN0001308154	4.19631	4.22335	4.23921	4.80419	-0.164461	0.26233	-0.121561	0.843172
CENPM	BRDN0001268900	3.55923	3.26334	3.48671	3.73245	-1.2734	-2.01871	-1.34593	-1.5496
ATP6V0E1	BRDN0001265961	4.20833	4.59184	4.2281	3.51748	-0.399303	0.484676	-0.379529	-0.589686
PLAC1	BRDN0001269724	6.50267	6.77828	6.44454	6.5243	0.487261	0.70931	0.429133	0.455322
MAMDC4	BRDN0001246314	3.29189	3.72144	4.04404	3.95418	-0.0929314	0.447881	0.659222	0.680615
BCL2A1	BRDN0001288991	3.20657	4.68061	3.05546	4.76957	-1.12099	0.255915	-1.2721	0.344875
GTF2I	BRDN0001242202	3.60238	3.5304	2.93768	4.05344	-0.809986	-0.659293	-1.47468	-0.136252
C8orf88	BRDN0001279530	4.50647	4.27931	3.65372	4.01455	0.768279	0.0896184	-0.0844737	-0.175143
DRAM2	BRDN0001305919	4.42297	2.77775	4.42575	2.43727	1.61865	-0.576096	1.62143	-0.916574
CDK6	BRDN0001307128	0.385999	1.03947	0.283605	0.599528	-0.41984	-1.04061	-0.522234	-1.48055
MOCS2	BRDN0001240403	5.13768	5.45109	5.40664	5.72693	0.486439	1.44797	0.755403	1.72381
SPINK1	BRDN0001245526	6.23729	6.01681	6.10536	6.07288	0.878795	0.321298	0.746874	0.37737
POPDC3	BRDN0001269910	4.30479	4.26354	4.46412	4.54691	-0.145108	0.0738489	0.0142247	0.357217
MPRIP	BRDN0001252781	3.0372	1.56199	2.66867	1.26211	0.532322	-1.33653	0.163787	-1.63641
CCDC50	BRDN0001310620	4.78052	4.16513	4.79284	4.89621	0.439588	-0.163503	0.451905	0.567582
TMEM109	BRDN0001297509	4.46699	3.80007	4.43544	4.56945	0.11942	-0.453809	0.0878625	0.315573
HOOK3	BRDN0001298014	5.0756	4.14375	5.10962	4.87103	1.24917	-0.124009	1.28319	0.603273
CENPE	BRDN0001278948	4.51617	5.08675	4.9898	4.8601	0.0662811	0.778132	0.539911	0.551482
RHOBTB1	BRDN0001290379	4.38464	4.44577	4.27742	4.05982	0.422169	0.27812	0.314946	-0.107827
PHACTR2	BRDN0001302145	4.41953	4.29491	4.34066	3.74042	0.74331	0.41292	0.664438	-0.141573
PDIA6	BRDN0001251459	4.869	4.01781	4.31988	3.36092	2.36412	0.651	1.815	-0.00588467
SATB2	BRDN0001300541	4.31964	4.82728	4.36113	4.85644	-0.190707	-0.0644229	-0.14921	-0.0352566
EIF2B3	BRDN0001274345	2.30358	2.4695	2.74856	2.84452	-3.03837	-2.62666	-2.59339	-2.25164
DEPDC1	BRDN0001278650	6.23631	5.48549	6.02903	5.87359	0.958985	-0.282635	0.751708	0.105473
CIAPIN1	BRDN0001264608	1.93055	2.38456	2.63543	2.47596	-1.68091	-1.79047	-0.976034	-1.69907
ZNF721	BRDN0001283542	5.22704	4.85648	5.31251	4.79657	0.728587	0.450491	0.81406	0.390581
FBXL12	BRDN0001258850	3.70775	4.2516	3.8476	3.47035	-0.346912	0.501851	-0.207067	-0.279397
GTF2H2	BRDN0001262472	3.2994	1.24617	1.29173	1.21714	-0.344805	-0.895519	-2.35247	-0.924548
LRG1	BRDN0001309824	2.21103	3.32542	2.66867	3.89116	-1.48615	-0.819845	-1.02851	-0.254103
NFKBID	BRDN0001309853	3.60844	3.27911	3.01726	3.81776	0.111823	-0.163085	-0.479362	0.37556
TAOK3	BRDN0001279651	4.18824	3.5304	3.38037	3.87678	0.429964	-0.723473	-0.377901	-0.377099
ATP5ME	BRDN0001288406	2.02419	1.33938	1.66554	1.34804	-0.303889	-0.385677	-0.66254	-0.377016
TIGD6	BRDN0001282851	2.44575	2.68609	2.47558	2.13282	-0.279167	0.295717	-0.249341	-0.25755
DRG1	BRDN0001289505	2.80362	3.0034	2.56656	2.95819	-0.164835	-0.860432	-0.401898	-0.90564
RUNDC1	BRDN0001315980	4.76704	4.62307	4.90169	5.31695	-0.639958	-0.282013	-0.50531	0.411869
CEBPD	BRDN0001263070	5.17082	5.03428	5.22305	5.29819	0.376567	0.124762	0.428798	0.388666
SLC17A7	BRDN0001252534	3.68499	3.76129	4.05665	3.59861	-0.0430534	-0.0274978	0.328603	-0.190179
PCGF3	BRDN0001312733	4.71181	5.39972	4.19426	5.44679	0.517944	1.07109	0.000390638	1.11816
LZTFL1	BRDN0001275909	3.2994	3.5238	3.9184	4.06618	-0.232645	-0.274585	0.386357	0.267794
DIMT1	BRDN0001307111	0.595765	1.88418	1.00989	1.42914	-3.79103	-2.06827	-3.37691	-2.52331
EPS15	BRDN0001289951	3.46218	4.0131	3.5594	4.38355	-0.127032	-0.0707137	-0.0298143	0.299739
IK	BRDN0001247738	3.14119	1.94477	2.91015	2.58616	-0.855496	-1.50962	-1.08653	-0.868225
GOT2	BRDN0001312465	2.78234	2.73265	2.49424	2.53212	-0.829125	-1.05614	-1.11722	-1.25667
SH3YL1	BRDN0001273688	3.64428	3.73865	3.67023	3.20844	0.112237	0.178948	0.138183	-0.351263
CHD6	BRDN0001242532	4.79122	5.00613	4.96994	4.60915	-0.163913	-0.147229	0.014814	-0.54421
GAS8	BRDN0001298725	4.94998	5.03892	4.98321	4.49606	0.235708	0.690561	0.268942	0.147696
MED4	BRDN0001279223	3.32906	1.63735	3.70268	1.61395	-0.315143	-2.0518	0.0584792	-2.0752
NFU1	BRDN0001299572	4.73138	4.12642	4.80783	4.53322	0.493944	-0.0705523	0.570393	0.33625
SDCBP	BRDN0001243345	4.04366	4.59184	2.93768	4.65623	0.443281	1.19946	-0.662694	1.26385
SF3B6	BRDN0001257555	5.35691	4.8219	5.22025	4.54691	0.118368	-0.693325	-0.01829	-0.968316
DNAJC11	BRDN0001245032	2.14585	3.04088	2.56656	2.60374	-3.06381	-2.28496	-2.6431	-2.7221
HMGB3	BRDN0001278855	6.42754	6.39162	6.54306	6.39399	0.476098	0.497329	0.591614	0.4997
MKLN1	BRDN0001303316	4.75889	5.27155	4.78906	4.65201	0.213454	0.94956	0.243628	0.330023
IP6K1	BRDN0001286150	2.57516	3.56941	2.86785	3.84017	-0.757045	0.127207	-0.464355	0.397976
FOXK1	BRDN0001280618	4.3987	3.5304	3.91147	4.10372	0.610817	-0.513629	0.123593	0.0596877
CHAMP1	BRDN0001270781	4.97365	4.92073	4.59955	5.15949	-0.65133	-0.437911	-1.02543	-0.19915
GAGE1	BRDN0001277881	3.65017	3.06837	4.30938	3.37122	-0.20452	-1.03105	0.454697	-0.728203
EGLN3	BRDN0001308451	5.20121	5.38704	5.12766	5.39977	0.928441	0.765703	0.854895	0.778441
TOPORS	BRDN0001270764	5.11018	5.31619	5.26168	5.17721	0.268104	0.44253	0.419609	0.303551
TMEM243	BRDN0001251227	3.75222	2.04041	4.3041	2.08356	1.13313	-0.298282	1.68502	-0.255129
WDR83	BRDN0001279458	1.7668	1.70896	0.72395	2.65522	-2.65818	-2.65241	-3.70104	-1.70615
ZNF641	BRDN0001283759	1.72279	3.87981	2.54881	4.1877	-1.59596	-0.123314	-0.769929	0.184573
USP33	BRDN0001266940	4.03469	4.19453	3.94577	3.93348	1.21118	0.893709	1.12227	0.632652
SEC24B	BRDN0001264831	4.88157	4.60128	4.94642	4.91393	0.594904	0.397075	0.659757	0.709725
TTF1	BRDN0001281613	3.00999	3.32542	2.01481	3.69194	-0.105821	-0.652589	-1.10101	-0.286064
PKNOX1	BRDN0001257252	4.79122	5.0619	4.81527	4.80419	-0.465082	-0.521524	-0.441024	-0.77923
CCDC150	BRDN0001310096	4.90637	4.42466	5.07285	4.05982	0.765053	0.17078	0.931529	-0.194051
CHFR	BRDN0001307961	5.13138	5.83003	5.43589	5.67799	0.366602	1.10946	0.671119	0.957428
CLCN3	BRDN0001304674	3.51475	3.91051	3.99247	4.08507	-0.715517	0.263237	-0.237804	0.437796
LSG1	BRDN0001244406	0.385999	0	0.902214	1.21714	-3.87274	-4.00312	-3.35653	-2.78598
NCOR1	BRDN0001272442	4.48027	3.38494	4.05665	3.63325	0.79354	-0.0325663	0.369916	0.215749
TMEM128	BRDN0001268880	3.73016	3.94552	3.17594	3.8983	0.0967886	-0.0154956	-0.457429	-0.0627192
EMC3	BRDN0001271367	3.7021	3.70402	4.17125	3.19691	-0.491774	-0.867814	-0.0226184	-1.37492
TNRC6C	BRDN0001313016	4.50647	5.38339	4.98321	5.38206	-0.321421	0.934121	0.155321	0.932787
PON2	BRDN0001269561	2.21103	1.58755	2.27435	2.43727	-0.57385	-0.90093	-0.510532	-0.051205
NCAPD3	BRDN0001300157	4.1555	4.69538	4.07536	4.46754	-0.994613	-0.688975	-1.07475	-0.916813
RIOK2	BRDN0001243555	4.84096	4.66869	4.80035	4.32117	0.575191	0.17149	0.534583	-0.176024
BRF2	BRDN0001282720	2.78234	0.14476	1.33378	1.21714	1.04335	-1.62	-0.405203	-0.547618
ZDHHC6	BRDN0001261410	3.00999	3.87463	2.71713	3.21989	0.076427	0.43243	-0.21643	-0.222313
ZNF775	BRDN0001287100	3.50828	3.66854	4.38633	2.99861	0.684776	1.18006	1.56282	0.510127
RPF1	BRDN0001311691	1.28189	1.36916	1.29173	2.70492	-2.75645	-2.37067	-2.7466	-1.0349
MAP3K12	BRDN0001309493	4.56685	4.23553	4.94642	4.57837	0.301078	-0.0931031	0.680646	0.249737
WDR70	BRDN0001272982	1.31191	2.04041	0.957055	2.08356	-0.580325	-0.42416	-0.935177	-0.381007
INPP1	BRDN0001258917	3.44873	3.23127	2.39842	2.39752	1.14777	0.297495	0.0974582	-0.536256
BLVRB	BRDN0001259120	1.50619	3.29471	1.06085	2.72112	-1.27869	0.181066	-1.72402	-0.392534
ZBTB18	BRDN0001247372	3.71339	3.87981	4.20563	3.32958	0.478146	0.620075	0.970389	0.0698432
ADPRM	BRDN0001253483	4.47033	3.87981	4.02491	4.27804	0.306249	-0.345894	-0.139162	0.0523362
SRP54	BRDN0001302115	0.862383	0.14476	0	0.73329	-1.56936	-2.41316	-2.43174	-1.82463
AP3S2	BRDN0001282581	2.76073	3.13922	2.35823	3.56311	-0.241796	-0.68758	-0.644293	-0.263682
TTLL7	BRDN0001246846	4.67186	4.35195	4.45938	4.1877	0.609099	0.0233224	0.396616	-0.140934
EYA3	BRDN0001276754	4.67764	5.01322	4.64619	5.39221	-1.03228	-0.635317	-1.06373	-0.256327
WDR13	BRDN0001283012	3.87293	3.20674	3.45848	3.80262	-0.0981722	-0.601174	-0.512626	-0.00529779
RIOK3	BRDN0001313966	3.3217	3.58852	2.91015	3.0762	-0.780875	-0.753295	-1.19242	-1.26561
AHCY	BRDN0001286004	0.595765	1.33938	1.20376	0.527689	-3.37534	-2.72865	-2.76734	-3.54034
PAPOLG	BRDN0001289227	5.88711	6.51746	6.38704	6.3452	0.558525	0.925737	1.05845	0.753474
NDUFA4	BRDN0001240530	4.20033	3.35549	4.5061	3.31898	0.264054	-0.29179	0.569828	-0.328299
STAT3	BRDN0001276318	3.16605	2.62569	3.45848	2.67198	0.00428954	-1.04267	0.296712	-0.996385
TIMM23B	BRDN0001263067	3.91265	4.81381	4.71542	5.1325	-0.700501	0.340371	0.102268	0.659067
RLF	BRDN0001260154	5.67683	5.6123	5.71779	5.33811	0.66206	0.654878	0.703015	0.38069
GTF2H5	BRDN0001301601	3.98431	3.72144	3.73442	3.67542	0.129625	-0.231008	-0.120263	-0.277033
ANAPC4	BRDN0001269583	4.73693	5.2676	5.26168	4.98271	-0.536913	0.0236719	-0.0121569	-0.26122
FOXA1	BRDN0001251285	4.92834	3.69229	4.31988	4.43355	0.833641	0.36471	0.225183	1.10597
MICOS10	BRDN0001271189	3.26911	3.43507	3.81828	3.63325	-1.49069	-1.56455	-0.941528	-1.36637
ZNF107	BRDN0001250066	5.54401	5.59822	5.46693	5.5064	0.529244	0.347284	0.452161	0.255466
TMF1	BRDN0001257811	5.2349	5.34644	5.45269	5.0926	0.475094	0.528309	0.692886	0.274467
FXR1	BRDN0001255487	4.1555	3.45604	4.49688	3.45107	0.158817	-0.513502	0.500193	-0.518474
COPB1	BRDN0001254238	2.6593	3.14783	1.66554	3.1257	-0.918661	-0.734161	-1.91242	-0.75629
LAPTM4A	BRDN0001301314	3.90775	5.0366	3.38037	4.99608	-0.0633539	1.02521	-0.590729	0.984685
ATP6V0A1	BRDN0001294746	5.03117	5.36688	4.96326	5.48996	-0.410383	-0.366642	-0.478298	-0.243566
TRIM22	BRDN0001310383	3.0008	3.06837	1.96216	3.06355	0.813741	0.00159718	-0.224906	-0.00322105
TULP4	BRDN0001256745	4.1135	3.65046	4.23367	3.1257	0.0669804	0.0683581	0.187141	-0.4564
ENY2	BRDN0001252069	3.50828	3.18179	3.2978	3.96101	0.331523	0.179981	0.121037	0.959202
INTS8	BRDN0001260015	1.74496	0.453558	1.7611	1.30571	-0.829521	-1.05474	-0.813385	-0.202586
PLK1	BRDN0001257618	0.690219	3.13922	0.283605	1.50593	-1.37318	0.85412	-1.77979	-0.779168
JPT1	BRDN0001311096	3.73016	4.08215	3.5144	4.22792	0.00211229	0.393009	-0.21365	0.538776
THAP5	BRDN0001316490	5.77304	5.29113	5.49963	5.24037	0.434418	0.417471	0.161002	0.366713
SELENOP	BRDN0001280158	2.5119	3.46296	2.74856	3.84757	-0.192459	0.189398	0.0441982	0.574009
NET1	BRDN0001296407	3.96082	3.70985	3.93898	3.91951	-0.15738	-0.259688	-0.179219	-0.0500312
EXTL3	BRDN0001313874	4.1135	4.12642	4.73909	3.99471	0.240285	0.290274	0.865866	0.158563
G2E3	BRDN0001263385	3.65017	2.85345	4.29881	4.18186	0.400668	0.00948368	1.04931	1.33789
VDAC3	BRDN0001256316	4.52261	4.32181	4.51069	4.70183	0.328736	0.386656	0.316818	0.766671
ABCF2	BRDN0001260435	3.83725	3.63828	3.12895	3.81776	-0.371291	-1.07723	-1.07959	-0.897751
AIMP1	BRDN0001291403	3.43516	2.91531	3.39037	2.90247	0.883504	0.603166	0.838717	0.590328
NACA	BRDN0001258677	1.55721	3.73865	2.56656	4.01455	-2.48931	-0.376212	-1.47997	-0.100314
SLC37A3	BRDN0001294222	2.47258	3.30245	2.01481	3.27577	-0.963004	-0.39697	-1.42077	-0.423649
CHMP1B	BRDN0001263775	3.49526	3.23127	3.80339	2.22655	0.26002	-0.186231	0.568147	-1.19095
TLCD4	BRDN0001291903	4.77245	5.0366	4.97327	5.55916	-0.0459145	0.190441	0.154911	0.712994
VSIG10	BRDN0001302864	3.86282	4.32561	3.87634	3.81776	-0.437597	-0.37973	-0.424084	-0.887585
PCMT1	BRDN0001264785	5.23098	4.62924	4.72335	4.65201	1.0669	-0.315274	0.559277	-0.292499
PPP1R37	BRDN0001316234	4.49015	5.1737	4.89468	5.01591	-0.308951	0.300039	0.0955748	0.142253
ZNF37A	BRDN0001260054	5.51366	5.24168	5.58698	5.66549	0.74393	0.404798	0.817248	0.828614
TMEM50A	BRDN0001245085	4.37401	4.32561	4.3041	4.66044	0.279308	0.732443	0.209404	1.06727
FBXO11	BRDN0001288829	3.46218	3.89012	3.27639	3.13782	-1.31249	-0.918553	-1.49827	-1.67085
ISL2	BRDN0001263051	4.49997	4.13077	4.31988	4.42863	0.00151184	-0.490564	-0.178572	-0.192707
TMEM120A	BRDN0001309901	4.20433	4.65364	3.62013	3.79499	0.303752	1.29979	-0.28045	0.44114
LRRC23	BRDN0001276651	3.89293	4.05034	3.9184	4.12213	0.134654	0.381977	0.160125	0.45377
TSTD2	BRDN0001303826	5.21716	4.91821	4.98321	5.36412	-0.111425	-0.585329	-0.345372	-0.139419
DEGS1	BRDN0001278916	3.35812	2.89498	3.27639	3.06355	-0.663695	-0.534923	-0.745424	-0.36635
NFRKB	BRDN0001258320	6.59407	5.85786	6.53294	6.7901	0.671259	0.0299517	0.610122	0.96219
TRIM73	BRDN0001282799	2.78234	3.81637	2.88209	3.88399	-1.23948	-0.430512	-1.13973	-0.362897
LZIC	BRDN0001295319	6.17331	6.29603	6.11142	6.0948	0.20885	0.28985	0.146957	0.0886192
RNF213	BRDN0001313312	3.45547	4.16936	3.71864	4.39369	-0.507001	0.208344	-0.243832	0.432671
ZNF429	BRDN0001310874	4.58847	4.82459	4.31464	3.75622	1.56921	1.22044	1.29538	0.152067
PJVK	BRDN0001270310	4.64263	3.99411	4.48293	4.78891	1.27079	0.0502843	1.11109	0.84508
NECAP1	BRDN0001281316	4.45022	4.50061	3.99247	4.19351	0.577001	0.731212	0.119246	0.424109
POMT1	BRDN0001301269	4.46699	3.56941	4.65035	3.06355	-0.0551421	-0.945362	0.128218	-1.45121
BZW2	BRDN0001288557	3.22246	3.49032	3.30838	3.69194	-0.659938	0.316446	-0.574015	0.518075
CHCHD7	BRDN0001267770	3.34366	3.68046	2.99122	3.23124	0.259324	0.746684	-0.0931227	0.297461
RAD21L1	BRDN0001298304	3.87293	4.23553	3.53257	4.81555	-0.507406	-0.449269	-0.847769	0.130754
NUP37	BRDN0001288582	3.68499	3.57581	4.02491	3.43151	0.261938	0.446864	0.601859	0.302573
FCHO2	BRDN0001303672	1.851	3.0034	1.33378	3.40168	-1.26481	-0.675394	-1.78203	-0.277107
IDH3A	BRDN0001308638	2.57516	3.45604	2.9647	3.73245	-2.23361	-1.00537	-1.84406	-0.728951
MRAP2	BRDN0001303076	3.3217	4.23956	2.65214	4.21082	0.442116	0.668614	-0.227443	0.639869
C1D	BRDN0001278274	3.87795	4.18619	3.60304	3.93348	-0.301096	0.0111543	-0.576014	-0.241561
RPS6KL1	BRDN0001275802	5.73338	6.10352	5.73554	5.87902	-0.237548	0.128731	-0.235391	-0.0957689
CUL1	BRDN0001313126	5.49742	5.64157	5.79131	5.34857	0.708044	0.727629	1.00193	0.434631
APOL6	BRDN0001298782	2.78234	2.5497	2.61852	2.51364	-1.23115	-1.52624	-1.39497	-1.5623
BCL7B	BRDN0001274281	5.65796	5.41942	5.46929	5.56365	0.755997	0.470591	0.567325	0.614825
PPFIA1	BRDN0001265352	3.97026	3.96027	3.93898	3.81776	-0.302507	0.250643	-0.33379	0.108128
GTF2IRD2	BRDN0001307894	3.80067	3.87463	3.97264	3.92651	-0.262097	0.30368	-0.0901224	0.355561
GPALPP1	BRDN0001241910	4.71181	4.07765	4.74689	5.07065	-0.176549	-0.901028	-0.141476	0.0919737
TMEM242	BRDN0001269046	5.04688	5.84732	5.36669	5.84247	-0.85578	0.159531	-0.53597	0.154683
COQ7	BRDN0001297773	5.24854	5.3427	4.86631	4.75785	-0.268613	-0.260023	-0.65085	-0.844872
MEGF8	BRDN0001292054	5.06241	4.63844	5.05096	4.67298	-0.218384	-0.612499	-0.229841	-0.577959
ELF3	BRDN0001295454	4.03018	4.31418	3.8476	4.51476	0.213288	0.0395271	0.0307076	0.240108
TM4SF19	BRDN0001286649	6.01352	5.83803	6.23584	5.61872	0.502265	0.268555	0.72459	0.0492397
SLC1A5	BRDN0001305422	5.08649	4.52727	5.19195	4.8674	-0.166268	-0.737576	-0.0608142	-0.39745
RNF32	BRDN0001310959	2.02419	3.61982	2.91015	3.97458	-2.64306	-0.487343	-1.7571	-0.132582
MOSMO	BRDN0001246788	3.43516	3.46985	3.61161	3.32958	1.02864	1.10508	1.20509	0.964815
MPZL3	BRDN0001278831	3.86282	3.39944	3.50523	3.87678	0.599209	0.332665	0.24161	0.810002
TMOD4	BRDN0001290559	4.08771	4.22335	4.20563	3.84757	-0.0148684	0.554989	0.103055	0.179209
NTMT1	BRDN0001260951	4.2438	3.26334	4.57784	3.77185	-0.218388	-0.904309	0.115655	-0.395797
GOLGB1	BRDN0001308961	2.77157	4.18619	2.89619	3.13782	-0.0708703	0.997651	0.0537452	-0.0507231
LGALS1	BRDN0001313413	4.87655	5.23765	5.248	5.53874	-0.407712	-0.0815403	-0.0362611	0.219555
ANXA4	BRDN0001290390	5.18913	5.29501	5.35907	5.25156	-0.125963	0.0232575	0.0439803	-0.0201912
KIF20B	BRDN0001311524	4.68912	5.38704	4.36113	4.88906	-0.860086	0.0812417	-1.18807	-0.416733
DOLPP1	BRDN0001249008	3.46886	3.80552	3.89752	2.85922	-0.248972	0.1061	0.179692	-0.840199
ASPH	BRDN0001241812	4.58233	5.09791	4.1241	5.37696	-0.40293	0.102452	-0.861154	0.381497
RABL2A	BRDN0001309529	3.62049	3.56941	2.82426	3.87678	-1.26788	-1.50321	-2.0641	-1.19584
ZMAT5	BRDN0001310577	4.28978	4.64149	3.97928	4.05344	-0.408991	0.144294	-0.719492	-0.443755
UBOX5	BRDN0001296736	5.64623	5.81793	5.79131	6.01495	-0.456192	-0.165296	-0.311112	0.0317226
DNAJC25	BRDN0001298830	3.85265	3.08641	3.89049	2.6211	0.752488	0.224033	0.790333	-0.241275
HK1	BRDN0001288654	4.43666	4.32941	5.07904	4.1642	-0.181997	-0.070293	0.460387	-0.235502
PRNP	BRDN0001251578	4.91128	4.28713	4.82636	3.98132	0.785337	-0.295848	0.700416	-0.60166
FIG4	BRDN0001276560	4.76974	4.37047	4.91906	4.51011	-0.253349	-0.414257	-0.104038	-0.274625
HOXC8	BRDN0001298474	5.03343	4.55669	5.27793	4.90333	0.360871	-0.228044	0.605373	0.118595
FTO	BRDN0001257403	4.10496	4.00364	3.69464	4.47233	-0.578143	-0.457766	-0.988464	0.0109311
EFNA1	BRDN0001242459	5.50231	5.0085	4.85913	4.83428	1.29377	0.365698	0.650586	0.191482
HJV	BRDN0001245342	4.8461	4.69538	5.26712	4.47711	0.58033	0.221947	1.00135	0.00367636
DNAJB2	BRDN0001305010	4.95474	4.37047	4.72335	3.92651	0.798214	0.384045	0.566823	-0.0599202
KIF16B	BRDN0001303749	5.41684	4.97257	5.28866	5.00933	0.662023	0.222039	0.533844	0.258796
SREK1	BRDN0001270747	5.01985	4.9407	5.00615	5.28463	-0.69521	-0.805275	-0.708911	-0.461347
LARP1	BRDN0001243885	3.71339	4.07313	3.12895	3.4117	-1.2972	-1.04617	-1.88164	-1.70761
HYLS1	BRDN0001300573	3.63243	3.69229	3.55051	3.57207	-0.268147	0.225811	-0.350071	0.105591
TUBB2A	BRDN0001283214	3.92727	5.07325	4.24473	4.83055	-0.14354	1.29412	0.173915	1.05143
TUBB2B	BRDN0001302409	5.20121	4.54695	4.83371	4.1877	0.387639	-0.266461	0.0201372	-0.625714
NLN	BRDN0001244184	5.77439	5.73173	5.74531	6.05702	0.339055	0.425932	0.309977	0.751227
VPS26A	BRDN0001248887	4.23207	4.63844	4.77387	4.99941	-0.701142	-0.179695	-0.159346	0.181272
MRPS22	BRDN0001240760	2.5119	2.30976	1.98872	2.39752	-1.30499	-2.15165	-1.82817	-2.06388
HMGB1	BRDN0001277088	0.0719376	1.1805	0.845205	0.913213	-3.07467	-1.91769	-2.3014	-2.18498
ZNF17	BRDN0001302311	5.04241	4.88252	4.86988	4.76177	0.0486576	-0.594375	-0.123867	-0.715133
SHMT2	BRDN0001309289	1.8713	1.79923	0.785851	1.30571	-2.69136	-2.78375	-3.77681	-3.27727
MYL6B	BRDN0001249908	5.82211	5.52901	5.31514	5.70674	0.307897	0.157451	-0.199067	0.335186
MYO9B	BRDN0001284769	4.49997	4.318	3.9184	4.11602	-0.39748	-0.793631	-0.979048	-0.995611
PIK3CA	BRDN0001271057	3.9936	4.67168	4.19996	4.66463	-0.480776	0.424795	-0.274421	0.417745
PARL	BRDN0001312875	4.27842	4.85385	4.73517	6.0329	-0.78558	-0.190821	-0.328833	0.988227
KLC3	BRDN0001316306	3.29189	3.80552	3.10486	3.5541	-0.118536	0.375619	-0.305557	0.124198
GLB1L2	BRDN0001299255	4.16375	4.62924	4.53793	4.87466	-0.932158	-0.5899	-0.557985	-0.344483
ABL2	BRDN0001285240	4.89402	4.0595	5.48803	3.98803	1.09641	-0.262491	1.69042	-0.333962
CBX6	BRDN0001243813	5.14186	5.5224	5.70982	5.46132	-0.0966765	0.573568	0.471286	0.512495
TWF1	BRDN0001241010	2.70526	2.72115	2.65214	1.89659	-0.155873	0.382455	-0.208992	-0.442107
ZNF215	BRDN0001301340	5.15227	5.29307	5.53159	5.34073	0.392466	0.419414	0.771791	0.467075
TPD52L2	BRDN0001305657	4.22814	4.23956	3.45848	3.66708	1.17597	0.952306	0.406305	0.379826
ABCC1	BRDN0001263081	4.49997	4.81921	5.06663	4.55145	-0.650146	-0.571504	-0.0834848	-0.839266
L3MBTL2	BRDN0001285271	5.27355	4.89025	4.97991	5.15354	0.677029	0.100697	0.383387	0.363987
VSIR	BRDN0001299006	3.74674	3.28694	3.37031	3.59861	-0.490702	-0.980823	-0.867134	-0.66915
UBAP1	BRDN0001308349	2.34772	2.24699	2.09034	2.79947	-1.84615	-1.5704	-2.10353	-1.01792
YAF2	BRDN0001245970	5.12294	5.73029	5.30196	5.47571	0.504278	1.08749	0.683304	0.832913
TMEM134	BRDN0001269699	6.28252	5.80437	6.28624	5.79162	0.370871	-0.168299	0.374586	-0.181048
PCED1B	BRDN0001271446	6.08914	6.12222	5.85406	5.99677	0.560248	0.654311	0.325167	0.528863
KLF3	BRDN0001285120	5.74168	5.39067	5.66317	5.13854	0.665628	-0.0712116	0.58712	-0.323339
MCAM	BRDN0001288198	5.58454	5.80573	5.34629	5.43947	-0.217724	-0.0795863	-0.455978	-0.445851
ZNF408	BRDN0001297043	3.24597	3.95537	3.71864	3.65027	-0.947896	0.0202183	-0.475231	-0.284889
DHFR	BRDN0001252595	1.34132	2.76661	1.49071	1.74644	-2.10668	-1.09722	-1.95729	-2.11739
CRABP2	BRDN0001240609	3.35091	4.43173	3.63702	4.29977	-0.921856	1.01423	-0.635746	0.882265
ERCC6L	BRDN0001241148	4.52901	4.23956	4.5558	4.53322	0.181437	0.140139	0.20823	0.433797
TMED2	BRDN0001277053	3.80067	2.83222	3.75778	2.24907	-1.30312	-2.19215	-1.346	-2.7753
RNF111	BRDN0001256573	3.79004	4.56636	4.25023	4.9104	-0.524012	0.59682	-0.0638232	0.940865
INTS6L	BRDN0001303483	4.8461	4.76424	4.9156	4.55597	-0.0558652	-0.312331	0.0136315	-0.520599
COX8A	BRDN0001268388	3.92727	4.59184	3.36017	4.45307	-0.14354	0.547809	-0.710645	0.40904
RPP38	BRDN0001293264	4.98534	3.72144	5.18909	4.0725	-0.428003	-1.29883	-0.224254	-0.947773
TRIM45	BRDN0001306453	4.75343	3.66854	4.36621	3.13782	0.34106	-1.09675	-0.0461611	-1.62747
TCEA3	BRDN0001255281	2.17881	3.67451	2.685	3.61603	-1.16673	-0.0351194	-0.660534	-0.0935962
ELOVL6	BRDN0001270674	4.13465	3.77804	4.19426	4.41376	-0.252144	-0.297907	-0.192537	0.337813
TRIO	BRDN0001279841	3.1824	3.42093	3.46795	3.76406	-0.163142	-0.424505	0.12241	-0.0813703
CLK4	BRDN0001311702	5.4843	5.53723	5.11867	5.43702	0.461208	1.14385	0.0955778	1.04364
ITGAV	BRDN0001316128	6.30695	5.94941	6.08704	5.83877	1.08639	0.900718	0.866483	0.79007
RNF25	BRDN0001280530	6.33828	6.3305	6.32975	5.99677	0.838913	0.493248	0.830377	0.159522
NEURL4	BRDN0001267335	4.75616	4.92575	4.28815	5.12339	-0.287531	-0.332161	-0.75554	-0.134519
PPP2CA	BRDN0001279492	1.89132	2.92537	2.74856	2.00638	-1.27044	-0.109291	-0.413202	-1.02828
PRRG1	BRDN0001257817	4.87404	4.8353	4.65451	4.46754	0.694988	0.660264	0.475457	0.292506
IL18BP	BRDN0001313951	4.3952	4.80838	5.06038	4.48187	-0.156005	0.128769	0.509179	-0.197742
MRPL34	BRDN0001267944	3.75769	4.32561	3.90451	3.43151	-0.977	-0.21797	-0.830172	-1.11207
CCAR2	BRDN0001309362	3.98896	3.43507	3.77314	3.53591	0.143634	-0.853263	-0.0721866	-0.752429
PARP14	BRDN0001295277	3.81646	3.70985	4.0877	3.54503	0.393403	-0.190081	0.664647	-0.3549
PREX1	BRDN0001303634	4.18012	4.37047	3.89752	4.44334	-0.225896	0.0221124	-0.508498	0.0949818
PCGF2	BRDN0001288613	3.57169	3.30245	3.32932	3.01183	0.148638	-0.91612	-0.0937356	-1.20674
SHKBP1	BRDN0001292595	3.86789	3.76129	3.662	4.19351	-0.841238	-0.944054	-1.04713	-0.511833
MRPL46	BRDN0001263926	1.94977	0.0741948	2.11467	0	-1.69443	-3.30545	-1.52953	-3.37965
XYLB	BRDN0001266590	5.8645	5.95556	5.22863	5.44191	0.338532	0.127653	-0.297338	-0.385997
PHACTR2	BRDN0001302144	3.82168	4.44926	3.26557	4.22224	-0.22484	0.405229	-0.780951	0.178209
SAMM50	BRDN0001248563	1.67739	0.75365	1.6981	0.102461	-1.68136	-2.87223	-1.66065	-3.52342
SSX2	BRDN0001259469	4.69483	4.80566	4.97327	4.9104	-0.0398591	0.870506	0.238585	0.975249
SSX3	BRDN0001278745	3.48212	2.72115	2.47558	2.78413	-0.506086	-0.552414	-1.51263	-0.489427
SPCS2	BRDN0001250765	2.47258	0.660387	2.29578	1.50593	-1.17163	-2.69346	-1.34842	-1.84792
PRKAB1	BRDN0001287206	3.41455	4.29879	3.38037	4.3527	-0.978682	-0.107203	-1.01286	-0.0532892
UNC119	BRDN0001278324	4.49343	4.23553	4.3041	4.27804	0.0559385	-0.449269	-0.133389	-0.406756
SMIM15	BRDN0001273565	5.57219	5.43358	5.59996	5.55238	0.257102	0.0912481	0.284867	0.210051
C9orf85	BRDN0001275002	6.02035	6.39796	6.05754	6.24376	0.259784	0.63228	0.296975	0.478079
RAB29	BRDN0001298573	2.25804	1.42693	2.66867	2.20368	0.885179	-0.0338134	1.2958	0.742938
MCRIP1	BRDN0001276705	4.50322	4.46313	4.39628	4.91745	0.059516	0.0260974	-0.0474219	0.480412
RNASEK	BRDN0001289202	0.979236	0.75365	0.520513	1.92483	-2.77904	-2.88297	-3.23776	-1.71179
TSPAN14	BRDN0001311277	2.14585	2.95512	2.01481	1.9797	-0.696592	0.148712	-0.827639	-0.826708
WWP2	BRDN0001314131	3.11588	3.42802	3.95254	3.80262	-0.889226	-0.946242	-0.0525724	-0.57164
GTF2H2	BRDN0001313649	4.52261	3.94057	4.19996	4.41873	0.476084	0.303959	0.153433	0.782115
GTF2H2C	BRDN0001262473	5.09515	3.90035	4.80035	4.38863	0.850577	-0.524348	0.555779	-0.0360683
SLC10A3	BRDN0001251254	3.34366	3.21497	3.46795	3.99471	-0.678154	0.44711	-0.553871	1.22685
NPIPA1	BRDN0001254817	0.0719376	1.03947	0.520513	0.73329	-4.42054	-3.16474	-3.97196	-3.47092
D2HGDH	BRDN0001299887	4.99462	4.71581	5.01909	5.32227	-0.386707	-0.671732	-0.362235	-0.0652657
TOMM6	BRDN0001306944	5.4323	5.10678	5.40664	5.26819	0.405058	0.707079	0.379404	0.868492
EIF3K	BRDN0001260138	4.5854	5.33328	4.27742	4.93838	-0.199089	0.124903	-0.507074	-0.270003
PIGZ	BRDN0001247848	4.84353	5.11778	5.23141	5.02898	0.00145994	0.407348	0.38934	0.318543
WIPI1	BRDN0001308185	3.41455	3.42802	2.93768	3.63325	0.00413072	0.345447	-0.472737	0.550682
KIF16B	BRDN0001303748	5.7878	5.45457	5.47869	5.10808	0.549265	0.58091	0.240155	0.234421
ZNF721	BRDN0001283544	6.22748	5.94571	6.34525	6.18367	0.64974	0.539227	0.767514	0.777184
CT45A10	BRDN0001261810	5.11657	4.73595	4.66278	5.09571	0.503417	0.524538	0.0496251	0.884303
WHAMM	BRDN0001251978	4.64558	5.21733	4.97991	5.34857	-0.0110177	0.563914	0.32331	0.695159
CCDC88A	BRDN0001248192	2.84527	3.92562	3.25467	4.10988	-1.19306	0.33245	-0.783667	0.516712
NUP42	BRDN0001241352	2.49891	3.73865	3.18746	4.47711	-0.66285	0.296456	0.025692	1.03491
ASNS	BRDN0001299950	4.73138	5.63085	4.37126	5.48523	0.0747872	0.725769	-0.285333	0.580139
NBPF20	BRDN0001248584	0.546113	0	0	0	-2.05085	-3.03466	-2.59696	-3.03466
DDX47	BRDN0001293651	1.12163	1.33938	1.59813	2.1084	-2.19711	-1.4088	-1.72061	-0.639783
KANSL1L	BRDN0001288547	6.53723	6.87356	6.18362	6.65016	0.75199	0.875687	0.398379	0.65228
ZMYM6	BRDN0001263873	3.10735	3.30245	3.46795	3.74042	0.806391	0.574212	1.16699	1.01218
NAA16	BRDN0001268891	4.28222	4.36309	4.3251	4.24482	-0.167677	0.359971	-0.124789	0.241697
FKBP15	BRDN0001308614	2.57516	3.69229	3.18746	4.34227	-0.358405	1.0467	0.253893	1.69668
COG8	BRDN0001246154	1.72279	2.27871	2.0656	1.86778	-2.60477	-1.25824	-2.26195	-1.66918
DFFA	BRDN0001262517	1.50619	1.1805	2.29578	4.01455	-1.78525	-1.71802	-0.995664	1.11603
C15orf61	BRDN0001273537	4.60675	4.51401	4.63362	4.97598	-0.441025	0.0708373	-0.41416	0.532812
STX16	BRDN0001305459	4.286	4.95304	4.84466	4.67298	0.0629403	0.651151	0.621594	0.371086
CLSPN	BRDN0001247767	3.3653	3.42802	2.9647	3.82527	-0.893442	-1.27733	-1.29404	-0.880075
TANK	BRDN0001313795	5.05356	5.36873	5.13065	4.87827	-0.0144715	1.08039	0.0626196	0.589935
ERBB2	BRDN0001293368	5.85688	5.51742	5.95855	5.5064	0.897414	0.791815	0.999076	0.780801
KTN1	BRDN0001302674	5.20921	5.08899	5.1948	4.65201	0.704796	-0.0226375	0.690392	-0.459617
PICALM	BRDN0001308232	4.85632	4.72735	4.94303	4.82307	0.199726	0.106016	0.286428	0.201738
SCMH1	BRDN0001249955	4.63077	4.20282	4.16544	4.25041	-0.129035	-0.796802	-0.594361	-0.749217
ATRAID	BRDN0001246631	2.06001	2.41343	2.11467	3.3083	-0.891102	0.271747	-0.836447	1.16661
ARL2	BRDN0001255653	2.47258	2.09489	1.90751	2.41753	-0.674032	-0.592615	-1.2391	-0.269973
SHCBP1	BRDN0001312369	5.02892	4.01781	4.73909	4.2835	1.24104	0.370532	0.951206	0.636227
SPTLC2	BRDN0001252484	2.58748	2.66223	2.63543	2.84452	-1.74007	-1.69914	-1.69213	-1.51685
PTGR3	BRDN0001271436	5.40121	3.9206	5.13363	4.09131	1.61333	-0.12343	1.34575	0.047282
SLC37A2	BRDN0001246439	3.35091	3.61982	3.67841	4.32648	0.250751	0.97423	0.578247	1.68089
PRORP	BRDN0001255664	1.01617	2.0588	0.445785	1.68171	-2.05217	-1.08527	-2.62256	-1.46236
SMIM19	BRDN0001289242	3.29189	3.58218	3.57701	3.26477	-0.786934	-0.54035	-0.501807	-0.857758
SLTM	BRDN0001249475	2.61182	3.37763	3.18746	3.6837	1.52623	0.218582	2.10186	0.524656
PSME3IP1	BRDN0001245365	2.11213	2.53664	2.6014	2.49492	-1.00368	-0.804132	-0.514407	-0.84585
ARID3A	BRDN0001286131	4.63967	4.10445	4.86272	3.19691	0.766454	-0.149422	0.989502	-1.05697
UBE2S	BRDN0001301155	0.441369	1.03947	1.49071	0.372297	-2.5779	-2.37804	-1.52855	-3.04521
OGA	BRDN0001259746	3.0727	3.77804	2.47558	3.92651	-1.09888	-0.433371	-1.69601	-0.284899
ASTN2	BRDN0001313887	2.61182	4.00838	2.76402	3.82527	-0.651796	1.59285	-0.499593	1.40974
NOP53	BRDN0001279391	3.2994	3.63216	3.17594	3.14983	-0.267218	-0.435876	-0.390673	-0.918201
BNIP2	BRDN0001284270	3.3143	2.97463	2.33771	3.10116	0.278493	-0.379223	-0.698096	-0.252686
SRSF6	BRDN0001277334	3.3217	1.77719	2.37847	2.55036	-0.446509	-1.64032	-1.38974	-0.867146
STON1	BRDN0001246252	3.87795	3.48353	3.33968	3.37122	0.586512	-0.142351	0.048233	-0.254656
CATSPER2	BRDN0001294766	4.43666	5.11559	3.93898	4.50076	-0.176495	0.374975	-0.674176	-0.239859
BCR	BRDN0001291769	1.37014	1.39834	0.591561	0.599528	-0.593016	-1.50018	-1.37159	-2.29899
RIC8A	BRDN0001258020	5.32045	5.14386	4.91213	4.99608	0.0224044	-0.237307	-0.385915	-0.385084
BTBD2	BRDN0001288163	4.95949	4.70125	5.41646	4.56048	-0.447502	-0.52502	0.00946235	-0.66579
PNMA6A	BRDN0001291503	4.50322	4.77262	4.08154	3.86225	0.50654	1.49906	0.0848622	0.588686
ORC1	BRDN0001243226	0.494691	0.396861	0	0.102461	-0.653113	-2.18348	-1.1478	-2.47788
REST	BRDN0001250920	4.21231	4.68358	4.05665	3.98803	-0.433546	0.856783	-0.589209	0.161234
ALOX5	BRDN0001271665	4.38464	3.97002	4.25023	4.25041	-0.137495	-0.0164057	-0.271908	0.263981
GATAD2B	BRDN0001289682	2.92513	3.70985	2.74856	2.9166	-1.36842	-0.069276	-1.545	-0.862524
NCBP3	BRDN0001282131	3.69072	4.45968	2.54881	3.49881	-0.297489	0.498659	-1.43939	-0.462206
NISCH	BRDN0001267074	5.00615	5.16098	5.02873	5.37696	-0.0457052	0.0609471	-0.0231227	0.27692
PFDN2	BRDN0001285453	1.08733	0.27631	1.00989	0.913213	-3.10654	-4.3558	-3.18398	-3.71889
PRR12	BRDN0001271051	5.72085	5.37424	5.495	4.75392	-0.100631	-0.472286	-0.326482	-1.09261
CSTF3	BRDN0001308082	1.78832	1.73206	1.87939	2.85922	-2.07567	-1.96736	-1.98459	-0.840199
CASP2	BRDN0001278017	2.41841	2.38456	2.33771	2.05829	0.231352	-0.173354	0.150653	-0.499627
POGLUT1	BRDN0001257387	3.39365	4.63231	2.82426	4.22792	-0.138393	0.768485	-0.70778	0.364092
TRMT10C	BRDN0001286919	3.58405	3.77804	3.2978	3.87678	-1.42654	-1.14471	-1.71279	-1.04597
DHDH	BRDN0001269755	3.7021	4.73595	4.41599	4.5828	-0.114794	0.62108	0.599103	0.467938
SUN1	BRDN0001291228	3.54666	2.91531	3.99901	4.0725	-0.594656	-0.563158	-0.142306	0.594036
MRPL28	BRDN0001312309	2.11213	2.00291	1.6981	0.855697	-1.8153	-1.85175	-2.22933	-2.99896
HSD17B4	BRDN0001252962	4.30105	4.32561	4.21691	4.0788	0.246383	0.566003	0.162244	0.31919
LYZ	BRDN0001284843	4.66896	3.60738	3.89049	3.76406	1.63315	0.361609	0.854683	0.518286
PDHX	BRDN0001314904	4.25157	4.13077	4.54689	4.56048	0.387583	0.13597	0.682911	0.565677
LEKR1	BRDN0001316224	3.40065	4.27931	4.46884	3.26477	-1.31875	0.653438	-0.250559	-0.361108
TTLL4	BRDN0001271913	6.18147	6.26765	6.02743	6.39399	0.176523	0.670423	0.0224858	0.796763
RLIG1	BRDN0001294127	4.16786	2.72115	4.3763	3.80262	0.671243	-0.733242	0.879683	0.348229
SMC4	BRDN0001282773	1.15514	1.68548	1.5632	1.02179	-1.91321	-1.50306	-1.50514	-2.16675
CKLF	BRDN0001284073	3.57169	3.01286	2.85347	3.98803	1.16517	0.206448	0.446946	1.18162
ATP6V0E1	BRDN0001265963	5.7513	5.25769	5.53385	5.27094	0.530738	-0.0106181	0.313294	0.00263808
TMEM100	BRDN0001268594	5.51043	5.81523	5.60641	6.19821	0.308077	0.440461	0.404057	0.823439
CCDC15	BRDN0001283380	5.7554	5.60136	5.94674	5.85903	0.256027	0.194875	0.447368	0.452546
BACH1	BRDN0001315956	4.74245	4.0595	4.67918	4.1877	1.26994	-0.389772	1.20667	-0.261577
IPO9	BRDN0001282672	2.8555	2.45568	2.09034	3.36092	-0.810125	-1.21268	-1.57528	-0.307439
CCDC121	BRDN0001284592	5.62397	5.56805	5.48803	5.46854	0.0661421	0.0354657	-0.0697902	-0.0640463
ZNF528	BRDN0001273982	6.04626	5.80437	6.09776	5.61656	0.607806	0.145261	0.659309	-0.0425531
IRF9	BRDN0001258934	3.66769	4.56314	3.44894	4.34749	0.0234828	0.188884	-0.195262	-0.0267649
OGA	BRDN0001259747	2.04221	2.82149	1.6981	3.0762	-0.873579	0.219071	-1.21769	0.473778
BRD7	BRDN0001269977	2.37641	1.82094	0.785851	1.83839	-1.76491	-1.72744	-3.35547	-1.70999
STOML1	BRDN0001265162	4.08336	5.11339	4.03769	5.17427	-0.691305	0.541557	-0.736975	0.602436
SPIDR	BRDN0001305744	5.11231	4.67764	5.10052	4.10988	0.764739	0.157064	0.752943	-0.410694
EML3	BRDN0001304833	4.55748	4.29103	4.40617	4.25598	0.341663	0.153304	0.190353	0.118253
HIBADH	BRDN0001280363	5.05799	5.35577	5.27793	4.78506	0.620499	0.981511	0.840436	0.410803
SIAH1	BRDN0001280719	4.34889	3.82177	4.68732	4.02763	0.11145	-0.663599	0.449875	-0.457732
MEGF9	BRDN0001296133	4.20033	4.00364	3.54157	4.42863	-0.0584154	-0.751833	-0.717175	-0.326844
ARHGEF39	BRDN0001240175	4.24769	3.66854	4.671	3.78732	-0.183565	-0.550037	0.239751	-0.431254
BTF3	BRDN0001307171	3.2994	2.51016	2.33771	2.76864	-0.0854196	-0.88222	-1.0471	-0.623742
PPP2R5E	BRDN0001242582	4.13885	3.60112	3.94577	3.77961	1.37368	0.247273	1.18061	0.425758
TMEM258	BRDN0001261306	4.61881	4.15234	4.59524	3.98803	-0.391781	-0.558097	-0.415356	-0.722406
CS	BRDN0001311267	5.23881	4.97742	5.3893	4.77734	0.592951	0.103758	0.743439	-0.0963191
TCP1	BRDN0001308787	0.595765	1.63735	1.24842	0.73329	-3.06986	-1.31374	-2.41721	-2.2178
CCDC90B	BRDN0001264340	4.03469	4.58551	4.36113	4.52402	0.771071	0.927656	1.09752	0.866162
VPS41	BRDN0001242890	4.44346	4.46658	4.17704	4.65201	-0.234382	0.0543299	-0.500798	0.239761
SDC3	BRDN0001287969	5.18913	5.13955	5.20899	4.92446	-0.641865	-0.50101	-0.622	-0.716096
HIF1AN	BRDN0001241145	3.82168	4.03184	4.02491	3.95418	-0.123374	0.717575	0.0798565	0.639912
PSMB7	BRDN0001242670	0.140458	1.66162	0	1.12277	-2.77534	-1.52692	-2.91579	-2.06577
GHITM	BRDN0001289265	4.53539	4.15661	4.84829	3.94731	-0.147712	-0.131722	0.165188	-0.341027
CPT2	BRDN0001280737	5.17695	5.3066	5.20333	4.98271	0.407217	-0.0258592	0.433605	-0.349748
FXR2	BRDN0001296793	4.76433	4.04574	4.84466	4.63929	0.463905	0.44158	0.544235	1.03513
MTF2	BRDN0001304047	4.95712	4.318	4.63362	4.9104	0.129228	-0.56019	-0.194276	0.0322151
GOT1	BRDN0001290597	5.39772	5.16947	5.65283	5.39473	0.313691	0.286765	0.568798	0.512028
KDF1	BRDN0001287546	2.98225	2.79979	2.74856	2.97179	0.197378	-0.0987312	-0.0363157	0.0732675
ECPAS	BRDN0001241399	5.82211	5.53723	5.53835	5.7209	0.457052	0.480513	0.173301	0.664189
PLA2G2C	BRDN0001286290	4.5512	4.29103	4.41109	4.42369	0.677985	0.153304	0.537872	0.285962
HADH	BRDN0001246429	4.81499	4.78648	5.3282	5.06749	0.218474	0.438117	0.731682	0.719127
GALK1	BRDN0001301169	4.2438	4.45968	4.46884	4.32117	0.925056	0.614249	1.1501	0.475745
RPS19	BRDN0001307846	1.851	2.36991	1.90751	2.05829	-0.677457	-0.165231	-0.620943	-0.476851
MLLT11	BRDN0001249754	4.02112	3.84844	4.39132	3.80262	-0.2793	0.300062	0.0908941	0.254241
FIRRM	BRDN0001286330	4.22025	4.63231	3.662	4.66044	0.257777	0.33042	-0.300476	0.358544
FAM118B	BRDN0001256397	4.02112	4.98465	4.00553	4.89977	-0.057698	0.802263	-0.0732868	0.717388
TOR1AIP1	BRDN0001263216	2.97289	2.82149	3.44894	3.0508	0.0393279	-0.424282	0.515379	-0.194978
CETN2	BRDN0001292375	3.89788	3.93062	3.54157	4.25041	0.539135	-0.113409	0.182816	0.206378
PIGV	BRDN0001240728	3.50828	3.99888	3.93215	3.84757	-0.721985	-0.131263	-0.298118	-0.282576
CITED1	BRDN0001265514	4.40567	4.42466	3.67841	4.47711	0.89715	0.626272	0.169884	0.678727
BRD10	BRDN0001289639	2.62384	4.0225	2.91015	3.2425	0.118957	1.60697	0.405275	0.826972
NT5DC1	BRDN0001273220	4.5449	5.7474	4.62518	5.79162	-0.707864	0.482553	-0.627587	0.526772
INTS12	BRDN0001256406	0.494691	0.508111	0.785851	1.30571	-1.66243	-1.77699	-1.37127	-0.979383
SGK1	BRDN0001313640	4.56061	5.41407	4.76237	5.23192	0.18677	0.526862	0.388525	0.344708
NEIL3	BRDN0001301125	5.51366	5.19879	5.59348	4.87103	0.794257	0.643839	0.874081	0.316081
WDR7	BRDN0001281964	4.23207	2.77775	4.22252	2.65522	-0.995704	-2.76057	-1.00526	-2.8831
RPRD1A	BRDN0001264118	1.63051	1.50948	1.49071	2.18045	-0.496044	-1.15723	-0.635843	-0.486255
INTS13	BRDN0001273870	2.16242	2.21455	1.33378	2.00638	-2.53635	-2.82609	-3.36499	-3.03426
AKAP7	BRDN0001257359	5.52652	3.94552	5.71977	4.65201	1.08903	-0.460465	1.28228	0.246024
SLC37A4	BRDN0001298745	4.46031	5.57445	4.27202	5.45891	-0.949865	-0.022779	-1.13815	-0.138321
CSNK1G1	BRDN0001253540	5.97417	6.00144	5.53385	6.19676	0.419209	0.385098	-0.0211056	0.580412
PPP2CB	BRDN0001276993	5.56754	4.74165	5.31251	4.59604	0.532048	-0.0858891	0.277027	-0.231502
GLI4	BRDN0001304514	5.50231	5.00613	5.27253	5.6592	0.214591	-0.279337	-0.0151881	0.373738
LRRC37A	BRDN0001273968	1.74496	2.51016	1.15768	1.54284	-1.4168	-1.55787	-2.00408	-2.52519
CSNK1G3	BRDN0001302261	4.5854	3.91557	4.08154	4.39873	0.0809917	0.060908	-0.422867	0.544076
GTF2A2	BRDN0001245370	0	0.27631	0	0.198124	-3.37184	-2.25883	-3.37184	-2.33702
HAUS6	BRDN0001308189	3.85265	2.81068	4.01202	3.4799	0.165915	-1.03475	0.325289	-0.365526
E2F5	BRDN0001240150	4.95474	4.68358	4.85552	4.08507	0.517251	0.111744	0.418029	-0.486764
CHP1	BRDN0001264789	6.0158	6.18844	6.73475	7.27386	1.08701	1.39889	1.80595	2.48431
DPEP2	BRDN0001286840	5.18305	5.49227	5.13957	5.0387	-0.614373	0.196601	-0.657858	-0.256964
EIF3C	BRDN0001293870	4.10066	3.75002	3.86204	3.79499	-0.708101	-1.18583	-0.946725	-1.14086
PPM1G	BRDN0001277701	3.75222	4.39962	2.88209	4.27256	-0.434257	0.224587	-1.30439	0.0975188
RAI1	BRDN0001313934	3.98431	3.40664	3.78076	4.09131	-0.0038946	-0.0355612	-0.207442	0.649115
APOBEC3C	BRDN0001279776	3.85265	4.0595	3.5144	4.05982	0.0167364	0.329669	-0.321516	0.329994
ZMYM2	BRDN0001265377	5.30561	5.36688	5.23973	5.29549	0.00413567	0.239938	-0.06174	0.168541
ASH2L	BRDN0001284018	5.05578	5.24971	5.06663	5.82385	-0.179183	0.0851731	-0.168332	0.659315
ZSCAN31	BRDN0001266710	4.50647	3.94552	4.40617	3.76406	0.997947	0.742462	0.897648	0.560997
PANX2	BRDN0001276844	3.37244	4.38512	2.56656	4.29437	-0.50078	1.0843	-1.30666	0.993543
NOL8	BRDN0001250672	3.7021	2.83222	3.38037	1.83839	-0.303013	-1.10293	-0.624738	-2.09677
TSSK6	BRDN0001272668	3.01912	2.49673	1.63223	1.64823	-0.403939	-0.749043	-1.79083	-1.59755
UFM1	BRDN0001261535	3.94654	4.91569	3.85484	4.76567	-0.148163	1.0337	-0.239863	0.883683
TBC1D12	BRDN0001279415	5.98934	5.63239	5.62134	5.82009	0.715499	0.28025	0.3475	0.467952
GBP2	BRDN0001289172	3.43516	3.68046	3.75004	3.4799	0.4667	0.477399	0.78158	0.276841
CENPE	BRDN0001278950	4.51617	3.96027	4.82268	3.81021	-0.0914563	-0.488999	0.215044	-0.639063
KRR1	BRDN0001269011	3.98896	3.89524	4.09994	3.77961	0.953153	0.106454	1.06413	-0.00918054
TVP23B	BRDN0001243094	2.99156	3.55004	2.99122	3.91951	-0.286038	0.346974	-0.286378	0.716446
ZNF714	BRDN0001252336	3.80067	3.64438	2.74856	3.26477	-0.370918	-0.574189	-1.42302	-0.953805
ARID4A	BRDN0001305664	3.91265	3.78358	3.53257	3.23124	0.334696	-0.211224	-0.0453917	-0.763562
SLC35A3	BRDN0001297946	4.81761	4.19037	4.88056	3.92651	1.06934	-0.183891	1.13229	-0.44775
LRPAP1	BRDN0001294177	3.74123	4.57916	3.53257	4.27804	-0.272255	0.297648	-0.480922	-0.00346979
SH3BGRL	BRDN0001275651	5.4777	5.4212	5.51112	5.27094	0.864541	0.871919	0.89797	0.721666
LPIN1	BRDN0001284737	2.76073	1.84233	3.0301	2.00638	-0.241796	-2.03061	0.0275767	-1.86656
COMMD3	BRDN0001282638	2.00595	0.88313	2.20806	1.64823	-0.798377	-2.11868	-0.596258	-1.35358
EMC3	BRDN0001261462	3.57169	3.81096	3.81828	3.87678	0.519524	0.510134	0.766106	0.575954
HMG20B	BRDN0001302486	4.84353	5.71877	5.07285	5.47332	-0.534555	0.938879	-0.30524	0.693429
TBC1D3	BRDN0001283458	1.47999	2.5882	1.45305	1.89659	-0.900859	-0.255767	-0.927794	-0.947378
SUCLG2	BRDN0001268340	4.32333	4.46658	4.41109	4.78121	0.236545	0.24088	0.32431	0.555502
RWDD2B	BRDN0001278661	3.80595	3.16491	3.89752	2.72112	0.20557	-0.149354	0.297142	-0.593148
STT3B	BRDN0001249739	3.93211	4.49387	4.19996	4.51011	-0.130649	0.158635	0.137195	0.174869
ZCCHC9	BRDN0001256617	2.47258	3.78909	2.63543	3.10116	-2.18402	-0.777135	-2.02117	-1.46507
EVI5	BRDN0001246747	3.82689	4.93324	3.5144	4.84541	-0.45284	0.45981	-0.765335	0.371971
TUBGCP5	BRDN0001253509	4.39169	4.45621	4.57346	5.0387	-0.436207	-0.333335	-0.254431	0.249153
NPIPA1	BRDN0001256496	1.74496	2.67421	2.01481	2.67198	-1.57378	-0.679642	-1.30394	-0.681873
TSPAN4	BRDN0001278969	5.74168	5.85128	6.04177	6.08075	-0.0654174	0.158339	0.234677	0.387806
BNIPL	BRDN0001293543	3.55296	3.60738	2.37847	3.2425	0.00930296	-0.301437	-1.16519	-0.666317
EMC3	BRDN0001271365	1.53192	1.70896	2.25259	2.56837	-2.06845	-2.52384	-1.34779	-1.66443
OPTN	BRDN0001272405	6.00665	6.48042	6.29158	6.60614	0.0552094	0.445545	0.340141	0.571266
C1GALT1C1L	BRDN0001256953	4.68912	4.40682	4.41599	4.33702	-0.30886	-0.397092	-0.581986	-0.466889
BPGM	BRDN0001305027	4.11776	4.09557	4.3251	3.92651	-0.416073	-0.151309	-0.208728	-0.320375
GRB2	BRDN0001310775	1.70026	0.611392	1.41438	1.02179	-2.06795	-2.3568	-2.35383	-1.9464
APTX	BRDN0001273779	4.00283	3.80007	3.63702	3.08874	0.224755	0.0306653	-0.141056	-0.680667
RNF168	BRDN0001252332	2.93481	2.83222	3.10486	2.63826	-1.39945	-1.87312	-1.22939	-2.06708
SSB	BRDN0001270109	2.79302	1.63735	2.79446	1.83839	-1.91094	-2.98938	-1.9095	-2.78834
LINS1	BRDN0001305157	3.54034	3.5304	4.13008	4.02763	-0.514328	-0.296392	0.0754164	0.200837
GAL3ST1	BRDN0001299912	3.66187	3.73294	3.96597	3.86225	-0.300603	-0.704098	0.00349769	-0.57479
UTP15	BRDN0001241550	1.4533	0.508111	0.72395	0.452084	-2.37314	-3.16025	-3.10248	-3.21628
PLD6	BRDN0001247637	4.88656	4.55669	4.2666	4.76177	-0.197467	-0.251982	-0.817425	-0.0469028
ZNF430	BRDN0001287229	3.59019	3.333	3.0301	3.18528	-0.551135	-0.226712	-1.11122	-0.374423
ARHGAP11B	BRDN0001248174	1.83041	2.81068	1.7611	2.37723	-0.601339	0.252762	-0.670646	-0.180693
EIF1AD	BRDN0001253579	1.47999	1.45498	0.100858	0.73329	-2.16422	-1.59583	-3.54334	-2.31751
PCLAF	BRDN0001288317	4.10066	3.70402	3.38037	3.47035	-0.129606	-0.364011	-0.849897	-0.597677
XAGE1A	BRDN0001251085	3.67348	4.75016	3.9184	4.26153	-0.599291	0.306993	-0.354369	-0.181643
KLF10	BRDN0001272821	4.66315	4.59814	4.86988	5.05157	-0.593143	-0.786214	-0.386412	-0.332789
NCK2	BRDN0001243219	3.16605	2.98428	2.18528	3.3083	-0.0255523	0.403939	-1.00633	0.727955
CLDN12	BRDN0001296303	4.60372	4.318	4.6294	4.68953	-0.185658	-0.319463	-0.159977	0.0520711
FGFR3	BRDN0001291874	5.27164	5.4105	4.86631	5.49938	-0.166808	-0.20585	-0.572142	-0.116967
STK39	BRDN0001254525	2.97289	3.46296	3.81828	3.45107	-0.203871	-0.141196	0.641515	-0.15309
CNPY2	BRDN0001269668	3.76313	4.74733	4.29881	4.69774	-0.711249	0.7609	-0.175572	0.711311
HERC2	BRDN0001281894	2.61182	2.66223	2.4181	3.31898	-1.467	-0.356097	-1.66072	0.30065
RAB3IP	BRDN0001285443	2.28856	2.85345	2.18528	2.29306	0.815092	0.595915	0.711807	0.0355312
SHISA4	BRDN0001313097	3.93694	3.86943	4.17125	4.12213	-0.22714	-0.62777	0.0071761	-0.375068
USP30	BRDN0001248856	4.82023	5.16311	4.78906	4.838	-0.436072	0.321582	-0.467234	-0.00353037
RUFY1	BRDN0001274613	4.21629	4.37782	4.23921	3.54503	0.177951	0.152114	0.200872	-0.680671
NCKAP1	BRDN0001248127	2.53754	3.71566	3.52351	3.60735	-1.39873	0.85328	-0.412761	0.744969
FYB1	BRDN0001275487	2.57516	2.72115	1.5632	3.17356	-0.702439	0.436051	-1.71439	0.888467
CARF	BRDN0001281606	3.74123	4.23956	3.78835	4.49606	-0.0756578	0.450774	-0.0285459	0.707269
RRP8	BRDN0001259259	4.46365	3.82177	4.89116	3.77185	1.10491	-0.173034	1.53241	-0.222946
DERL3	BRDN0001270158	5.31305	5.07551	5.71381	5.10191	0.056752	0.0884152	0.457514	0.114814
SLC39A11	BRDN0001277441	5.3623	5.13738	5.44071	5.28463	0.0303557	-0.000939338	0.108774	0.146306
MLLT1	BRDN0001269239	1.70026	2.53664	2.27435	2.9306	-1.14218	1.39974	-0.568099	1.7937
FRA10AC1	BRDN0001285707	4.67186	5.58718	5.0478	5.08949	-0.136904	0.783265	0.239038	0.285573
RRM2B	BRDN0001249321	4.05258	3.89012	3.34996	3.60735	0.397624	0.376271	-0.304995	0.093502
SYPL1	BRDN0001296970	5.49906	6.01564	5.50654	5.56141	0.214791	0.650522	0.222272	0.196294
SLC16A5	BRDN0001295063	4.33068	4.35939	4.40617	4.21082	-0.741369	-0.0837788	-0.665873	-0.23235
PHAX	BRDN0001308026	2.30358	2.1301	2.16212	1.34804	-1.57882	-1.61965	-1.72028	-2.40171
CWF19L2	BRDN0001304836	3.88296	3.32542	3.94577	3.3083	0.814618	-0.52001	0.877429	-0.537134
TRPM4	BRDN0001277762	3.49526	3.63828	2.93768	3.14983	-0.212277	-0.216375	-0.769854	-0.704827
FBXL17	BRDN0001310482	4.99924	5.07551	5.20333	4.77346	0.348005	0.179333	0.552097	-0.122715
GLYR1	BRDN0001281146	4.32333	4.23148	4.04404	3.84017	0.506436	0.765	0.227148	0.373696
DEUP1	BRDN0001313153	3.94654	4.90557	4.1241	4.54236	-0.918868	0.524909	-0.741302	0.161702
FAM9B	BRDN0001314537	3.33638	3.11305	3.52351	3.3916	0.00417776	-0.856484	0.191308	-0.57794
TARBP1	BRDN0001284900	4.95949	5.43534	4.78149	5.51107	-0.310854	-0.128521	-0.488862	-0.052794
FUCA1	BRDN0001255965	4.97834	4.86695	5.18909	5.37696	-0.0571522	-0.103258	0.1536	0.406746
C1orf174	BRDN0001255129	5.1626	4.96772	5.69175	4.3527	0.658192	0.293306	1.18734	-0.32171
ACRBP	BRDN0001296556	5.34969	5.19672	5.79319	5.47093	-0.291602	-0.0887517	0.151905	0.185465
FANCE	BRDN0001294882	1.01617	1.00194	0.195123	0.372297	-3.06265	-2.59123	-3.8837	-3.22087
ITM2B	BRDN0001294163	3.83208	3.85372	3.33968	4.14632	-0.24674	0.411517	-0.739143	0.70412
SPIN1	BRDN0001258746	4.97834	4.86173	4.91906	4.5194	0.604494	0.506847	0.545213	0.164516
CLDN7	BRDN0001314531	4.50322	4.43525	4.34066	4.75785	-0.770617	-0.48749	-0.933184	-0.164896
PTPN12	BRDN0001263611	5.10161	5.1417	5.27793	5.02898	0.0994149	0.0416665	0.275733	-0.0710592
CYB5R4	BRDN0001283391	4.47033	4.23553	4.1181	4.14632	0.197557	-0.243886	-0.154668	-0.333094
TBC1D32	BRDN0001311025	4.52581	3.94057	4.71144	4.48661	0.331942	-0.733836	0.517569	-0.187795
MRPS2	BRDN0001314330	2.61182	3.02226	2.77932	3.64178	-1.76202	-0.832397	-1.59452	-0.212874
TRIM5	BRDN0001306368	4.02566	4.34448	4.5061	4.43845	-0.907557	0.133068	-0.427115	0.227047
MARCKS	BRDN0001267186	4.36688	3.77248	4.36621	3.3401	0.0802153	0.1466	0.0795467	-0.285775
TRIM69	BRDN0001267156	3.0727	3.32542	3.46795	3.51748	-0.176797	0.701252	0.218449	0.893312
C1orf174	BRDN0001255127	4.48687	4.2516	3.71068	4.09131	0.864411	0.93734	0.0882257	0.777051
PIGF	BRDN0001246760	4.66606	4.70125	4.73124	4.8601	1.13402	0.902862	1.1992	1.06172
LEPROT	BRDN0001262550	1.25123	2.38456	2.0656	3.23124	-1.51394	0.273353	-0.699565	1.12003
RIMKLB	BRDN0001290573	3.25373	3.75002	3.04284	3.96101	0.0474311	-0.00959368	-0.163462	0.2014
SF3B3	BRDN0001311646	0.328419	1.1805	0.283605	1.74644	-3.44966	-2.52913	-3.49447	-1.96319
UGP2	BRDN0001283423	2.07759	1.63735	1.98872	1.57883	-0.27711	-1.42943	-0.365984	-1.48794
MTHFD1L	BRDN0001303596	1.31191	1.30897	1.59813	0.452084	-2.75085	-2.07067	-2.46463	-2.92756
ZCCHC3	BRDN0001243939	3.25373	4.25559	3.70268	3.40168	-0.433005	0.438208	0.0159479	-0.415704
C6orf47	BRDN0001283501	3.0727	2.41343	2.80944	2.79947	-0.399811	-0.887389	-0.663076	-0.501355
ZNF280D	BRDN0001281318	3.37244	4.2516	3.2978	4.49606	-0.649379	0.821699	-0.72402	1.06615
PDE4DIP	BRDN0001274006	2.88576	2.66223	2.76402	2.72112	-0.335087	-0.305964	-0.45682	-0.247078
TMEM161B	BRDN0001271878	4.88157	4.23956	4.25023	4.34227	0.359429	-0.376354	-0.271908	-0.273648
NUP155	BRDN0001299732	0.385999	0.337844	0	2.13282	-2.35918	-2.68048	-2.74518	-0.885507
ZNF493	BRDN0001266487	4.27842	3.87981	4.35604	3.60735	1.02892	0.79724	1.10654	0.524778
TFAM	BRDN0001284535	1.94977	0.337844	2.56656	0.968524	-1.19684	-3.37179	-0.580049	-2.74111
SEC63	BRDN0001285282	4.66896	4.98465	4.70344	5.00933	0.375407	0.171239	0.409886	0.195922
RPS27L	BRDN0001303370	4.80447	5.08002	4.27202	5.2599	1.1073	0.71219	0.574847	0.892073
ARHGAP18	BRDN0001315074	5.00615	5.07325	4.59955	4.26705	0.271459	0.98161	-0.135136	0.175412
GTF2F2	BRDN0001266627	3.93211	4.12205	3.60304	3.86953	0.183845	-0.638337	-0.145231	-0.890858
CTPS2	BRDN0001297647	3.95607	3.86943	4.19426	4.23921	-0.185246	0.34398	0.0529419	0.71376
MRPL40	BRDN0001309640	2.19501	2.68609	2.29578	3.56311	-1.4492	-1.15006	-1.34842	-0.27303
AMY2B	BRDN0001255131	3.67925	4.24359	4.22252	4.29437	-0.572428	-0.0102891	-0.029159	0.0404906
ANP32B	BRDN0001256416	2.96346	3.39944	3.4003	3.9054	-0.999008	-0.369962	-0.562174	0.136003
RNF19A	BRDN0001256800	1.8713	1.92485	1.06085	2.05829	-0.633577	-0.82333	-1.44403	-0.689893
EIF1B	BRDN0001312778	6.17331	5.78379	5.73554	5.90051	0.351832	0.428393	-0.0859413	0.545114
RBM17	BRDN0001266179	2.24254	1.98379	1.59813	1.54284	-0.163977	-0.380973	-0.808389	-0.821921
BRD1	BRDN0001247536	5.75813	5.64614	5.54732	5.77232	0.174752	0.448595	-0.036057	0.574779
USP21	BRDN0001306904	4.56061	4.55669	4.04404	4.74206	0.0621571	-0.374803	-0.454416	-0.189429
SPCS3	BRDN0001298672	4.34527	3.5304	3.93898	3.84017	-1.29602	-1.60792	-1.70231	-1.29815
UBR1	BRDN0001294821	6.14649	5.88774	6.09928	6.13766	0.568757	0.19223	0.521547	0.442146
ARHGEF12	BRDN0001245041	4.16786	4.44227	4.46884	4.09131	0.707557	0.722508	1.00854	0.371548
PFDN4	BRDN0001315883	4.04366	3.97971	4.51069	4.08507	0.633238	0.0445519	1.10027	0.149915
ZNF823	BRDN0001266759	3.64428	3.90544	3.84032	3.17356	0.497672	0.206017	0.693716	-0.525861
HDHD5	BRDN0001306995	4.42297	4.41041	4.87701	4.55597	-0.562287	-0.315199	-0.108245	-0.169634
TNFRSF1A	BRDN0001291597	3.37244	3.60738	3.05546	3.56311	1.07148	0.306559	0.754498	0.26229
CDC73	BRDN0001291814	4.38817	4.49725	4.54242	3.5541	-1.5698	-1.53153	-1.41555	-2.47467
LINS1	BRDN0001305156	5.09083	4.44227	5.01587	4.24482	0.86056	0.126951	0.7856	-0.0705027
TDRD3	BRDN0001295152	4.709	4.84857	4.31464	4.44334	0.309357	0.60169	-0.0849981	0.196459
ZNF57	BRDN0001304829	4.43666	4.78372	4.89468	4.68128	-0.0255282	0.60868	0.432491	0.506243
TMEM223	BRDN0001287172	4.63967	5.13955	4.9156	4.65623	-0.0797293	0.203702	0.196195	-0.279613
YIF1B	BRDN0001301739	2.8246	4.14805	2.83894	3.96781	-1.2055	-0.257939	-1.19116	-0.438177
SLC25A35	BRDN0001244394	5.73754	5.67325	5.31776	6.03614	0.2145	0.193364	-0.205275	0.556254
DCTN4	BRDN0001315661	2.79302	1.48248	2.79446	0.968524	-1.08938	-1.77725	-1.08794	-2.29121
ARHGAP11A	BRDN0001287107	3.82168	2.67421	3.33968	3.49881	1.57655	-0.0936487	1.09454	0.730959
MBD3	BRDN0001246013	2.02419	3.44908	3.31889	3.27577	-2.26936	-0.320319	-0.974669	-0.493628
SLC9B1	BRDN0001287393	4.22025	4.4837	4.38132	4.29977	-0.430989	0.10944	-0.269913	-0.0744904
ZNF599	BRDN0001274012	5.54875	5.08227	5.6298	5.35118	0.0764754	0.0619911	0.157529	0.3309
HAX1	BRDN0001252044	5.50069	5.76571	5.74531	6.16751	0.771076	0.808289	1.0157	1.21009
RCC2	BRDN0001282090	4.33434	4.31418	4.51983	4.57391	-0.81197	-0.808954	-0.626482	-0.549217
BAK1	BRDN0001259942	4.2973	4.41755	4.23367	4.47233	-0.337738	-0.573735	-0.401374	-0.518949
NME1-NME2	BRDN0001271633	4.39169	4.87994	3.79589	5.15949	-0.00795433	0.342075	-0.603754	0.621625
YJU2	BRDN0001293678	3.34366	2.88471	3.39037	3.56311	-2.06015	-2.69315	-2.01344	-2.01475
UBE3D	BRDN0001269368	3.3143	2.62569	3.78835	2.65522	-0.780396	-1.40212	-0.306355	-1.37259
PNISR	BRDN0001279966	1.18789	2.26294	2.11467	2.08356	-1.97388	-0.465304	-1.0471	-0.644677
TMX1	BRDN0001266724	4.82023	4.17359	4.61242	4.40376	0.0406372	-0.686387	-0.167168	-0.456217
ZNF595	BRDN0001255631	3.88296	4.2675	3.5144	4.02111	-0.0266226	0.349852	-0.395189	0.103456
ST6GALNAC1	BRDN0001281682	3.4755	4.22335	2.85347	3.72444	0.254661	0.597473	-0.367377	0.0985653
CTSD	BRDN0001294328	4.33799	3.95537	4.28815	4.12213	-0.0227782	-0.703317	-0.072616	-0.536561
INHBC	BRDN0001302033	4.3633	4.91821	4.6751	5.04193	-0.0299372	0.114302	0.281865	0.238017
LATS2	BRDN0001257913	3.97496	3.63828	3.26557	3.44132	0.257131	-0.243709	-0.452257	-0.440669
ZNF550	BRDN0001276976	6.45049	6.04591	6.44334	6.14967	0.761348	0.129416	0.7542	0.233178
STX18	BRDN0001289646	5.04017	4.87735	5.16016	4.68953	-0.677458	-0.893207	-0.557464	-1.08103
NEURL4	BRDN0001267334	3.41455	4.55345	3.12895	4.12822	-0.879005	0.0680829	-1.16461	-0.357149
NME1	BRDN0001274187	4.37756	5.01558	4.3251	5.04836	-1.05465	-0.640897	-1.10711	-0.608111
PAOX	BRDN0001262991	4.16375	4.43525	4.14787	4.51011	-0.177177	-0.264982	-0.193061	-0.190129
PDCD2L	BRDN0001299280	4.76433	5.12871	4.73909	5.21486	-0.182076	-0.599808	-0.207317	-0.513649
SHC4	BRDN0001243289	2.47258	3.72144	3.14084	3.10116	-0.513016	1.64136	0.155249	1.02108
GATA2	BRDN0001266400	3.53398	4.28713	3.81085	4.37334	-1.42549	-0.526275	-1.14862	-0.440068
KLHL20	BRDN0001243570	3.38661	3.34803	3.68654	3.21989	-0.651722	-0.0316211	-0.351791	-0.159763
MILR1	BRDN0001301916	5.42201	5.44586	5.43348	5.6571	0.529097	0.177555	0.540567	0.388796
FYTTD1	BRDN0001277132	5.74718	5.22549	5.68161	5.69859	0.209548	0.234207	0.143973	0.707303
EPB41L2	BRDN0001244096	5.18305	4.23956	4.98321	4.52402	1.43478	0.101837	1.23495	0.386293
CD44	BRDN0001246293	4.13465	4.0595	3.21021	3.67542	1.09884	0.534051	0.174398	0.149969
PHKG2	BRDN0001265725	5.09946	3.9206	5.25623	4.77734	0.79904	-0.297971	0.955805	0.558765
HEATR5A	BRDN0001271300	3.86789	3.56298	4.16544	3.70828	-0.432536	-0.389472	-0.134979	-0.244165
SRBD1	BRDN0001256760	3.94175	4.10445	4.38633	3.96781	-0.30283	-0.0705826	0.141754	-0.207224
CLHC1	BRDN0001295909	4.97834	4.91821	4.20563	5.04836	-0.0447576	0.157827	-0.817463	0.287974
RPS12	BRDN0001312855	0	0.508111	0.100858	0	-2.59696	-1.83058	-2.4961	-2.33869
UPF3A	BRDN0001263493	3.3217	3.1564	3.11696	2.6211	-0.0238364	-0.490879	-0.22858	-1.02617
ZNF45	BRDN0001276073	5.0756	5.3961	5.28598	5.68007	-0.0515344	0.35952	0.158852	0.643481
SKP2	BRDN0001251180	3.72459	2.81068	3.55051	3.35055	-0.297228	-1.38629	-0.471309	-0.84642
NFX1	BRDN0001281858	4.35251	3.99888	3.79589	4.5194	1.00697	0.072453	0.450349	0.592966
ZNF124	BRDN0001315870	5.79579	5.20293	5.23419	5.11729	0.958429	0.262744	0.39683	0.1771
ACBD3	BRDN0001250651	4.30479	4.58551	4.51069	4.48187	-0.569847	-0.265269	-0.363943	-0.368911
AGO1	BRDN0001252866	3.22246	2.91531	3.52351	2.98526	-0.740013	-0.539081	-0.438962	-0.46913
INO80E	BRDN0001254441	5.46105	5.13955	5.42378	5.22342	-0.064922	-0.0831611	-0.102191	0.000709678
COG6	BRDN0001277459	4.56685	3.73294	3.82566	4.00797	-1.0499	-1.50042	-1.79109	-1.22539
EED	BRDN0001306480	0.821229	0	0.283605	0	-2.62677	-3.90882	-3.16439	-3.90882
DNAJC13	BRDN0001277974	3.81121	4.50061	3.5144	3.73245	-0.523045	0.711826	-0.819861	-0.0563351
EIF2S2	BRDN0001243324	0.941327	2.41343	1.5632	1.17073	-0.876316	0.128339	-0.254438	-1.11437
PDE5A	BRDN0001262642	4.56373	4.49725	3.86204	4.70996	0.533634	0.670452	-0.168061	0.883168
GMEB1	BRDN0001308500	3.91754	3.78909	2.88209	3.3083	-0.238988	-0.378557	-1.27444	-0.859355
KIF14	BRDN0001255479	3.04616	3.5105	2.3169	3.89116	-1.06425	-0.209267	-1.79351	0.171396
ZNF616	BRDN0001256389	4.37756	4.41755	4.38132	4.46274	0.0299875	-0.303017	0.0337508	-0.25783
CCT6B	BRDN0001279880	6.06069	5.99907	5.65283	5.99511	1.4041	0.380009	0.996229	0.376051
ERMARD	BRDN0001292005	5.29061	4.37047	4.97327	4.85277	0.234698	-0.0848767	-0.0826406	0.397423
BICRAL	BRDN0001304676	3.83725	3.91557	4.1181	3.86953	-0.159433	0.0245757	0.121417	-0.0214599
NSDHL	BRDN0001310152	6.34737	6.21123	6.47892	6.13615	1.13044	0.862348	1.26198	0.787271
LPL	BRDN0001255988	2.98225	3.16491	3.67023	3.77961	-0.440801	-0.895166	0.24717	-0.280469
HBS1L	BRDN0001283125	3.51475	2.24699	3.32932	1.71444	-0.161465	-2.05491	-0.346898	-2.58745
ACVR1B	BRDN0001253737	3.91265	2.66223	3.4003	2.41753	0.194824	-0.897478	-0.317531	-1.14217
NCL	BRDN0001251664	2.92513	2.99387	3.06797	3.19691	-0.833141	-0.653406	-0.690305	-0.450365
SPG11	BRDN0001309781	4.53539	4.32941	4.02491	4.43845	0.378856	0.0207829	-0.131616	0.129831
ZNF671	BRDN0001276302	3.58405	4.43525	3.45848	4.49606	-0.29835	0.944896	-0.423922	1.0057
HBZ	BRDN0001245508	4.9452	4.56957	4.44985	4.79274	-0.0737387	-0.0354521	-0.569089	0.187723
MFSD8	BRDN0001256068	4.41608	4.59814	4.60814	3.98803	-0.07039	0.401173	0.121676	-0.20894
ZNF688	BRDN0001259294	5.59221	5.66876	5.20899	5.78586	0.419477	0.994355	0.0362624	1.11145
FAM111A	BRDN0001244750	1.47999	1.36916	2.35823	2.03257	-1.1391	-1.11932	-0.260854	-0.455912
ANKRD27	BRDN0001251836	5.86197	6.22249	5.90027	6.16159	-0.0451965	0.149553	-0.00689313	0.0886568
SEC24C	BRDN0001271299	4.49015	4.54369	4.72335	4.86376	-0.182403	0.0762564	0.0507965	0.396325
PSIP1	BRDN0001282198	3.11588	2.32503	3.23261	3.23124	-0.473328	-1.11717	-0.356602	-0.21096
ZNF30	BRDN0001308930	4.57616	4.84857	4.70745	4.84541	0.303388	0.195161	0.434679	0.191992
ZFP82	BRDN0001276430	4.03918	4.84593	3.496	5.16246	-0.669943	0.135494	-1.21313	0.452024
TGM2	BRDN0001270906	5.30374	5.63239	5.0383	5.00272	0.392778	0.475298	0.127333	-0.15437
FBXW7	BRDN0001270533	6.90473	5.65523	6.89781	5.87359	2.80215	0.965272	2.79523	1.18363
ZNF614	BRDN0001276171	3.75222	3.5105	3.65372	3.65027	0.140762	1.17181	0.0422592	1.31157
ACTB	BRDN0001284256	3.3217	3.80007	3.71068	4.04703	-1.09699	-0.905277	-0.708008	-0.65831
ZNF485	BRDN0001310116	5.14395	5.08451	4.7966	5.14155	-0.16435	-0.374347	-0.511698	-0.317306
POLR1E	BRDN0001305139	0.821229	0.75365	1.15768	0	-3.01468	-2.71283	-2.67823	-3.46648
UBE3B	BRDN0001277607	3.27674	3.84314	2.70116	3.60735	-1.0971	0.0933922	-1.67269	-0.142404
CEP78	BRDN0001266294	2.5119	3.75566	2.58409	3.77185	-0.972713	1.02742	-0.900531	1.04361
TNNT1	BRDN0001281868	3.27674	4.23148	3.41016	4.67298	-1.29729	-0.362565	-1.16388	0.0789345
ACOT9	BRDN0001273570	6.38757	5.80981	6.52615	5.80498	0.751699	-0.13072	0.89028	-0.135551
KRAS	BRDN0001301479	4.04366	4.38147	4.34066	4.34227	-0.612937	-0.431935	-0.315942	-0.471141
EIF3B	BRDN0001281659	0.862383	0.337844	0.591561	0.795791	-2.54804	-3.1876	-2.81886	-2.72966
TMEM9B	BRDN0001280884	5.4047	5.74882	5.64867	5.6842	-0.236588	0.14884	0.00737804	0.0842241
HYAL3	BRDN0001293745	4.23599	4.07765	4.60385	4.10988	0.362773	0.672655	0.730634	0.704888
HMCES	BRDN0001274432	3.79004	3.19847	3.33968	3.13782	-0.181061	-0.255917	-0.631425	-0.316573
CFLAR	BRDN0001248879	3.68499	3.0034	3.01726	3.1257	-0.00174011	-0.685748	-0.669476	-0.563441
TMEM217	BRDN0001308217	3.7847	3.73865	3.93215	3.72444	0.0566509	-0.494144	0.204105	-0.508357
EIF1AX	BRDN0001313655	3.63243	3.63216	3.25467	3.35055	-1.07152	-0.337384	-1.44929	-0.61899
PPP2R5D	BRDN0001310589	4.51617	4.49725	3.89752	4.37846	0.511065	0.168618	-0.107589	0.0498264
ATG5	BRDN0001240448	3.33638	2.86394	3.65372	2.87378	-0.230235	-0.9722	0.0871043	-0.962359
OTULIN	BRDN0001286819	3.98896	3.96516	3.89752	4.22792	0.48044	-0.246251	0.388997	0.0165111
ALG8	BRDN0001279362	3.68499	4.07765	3.68654	4.42369	-0.982263	-0.532829	-0.980712	-0.186792
GTF2F2	BRDN0001266626	2.49891	2.68609	3.15264	3.48939	-1.93234	-0.961189	-1.27862	-0.157885
ZNF841	BRDN0001246507	3.1328	3.42093	3.10486	3.79499	-0.375723	-0.21569	-0.40366	0.158374
APOL3	BRDN0001277491	5.0756	4.52397	5.30196	4.99608	0.300931	-0.216647	0.527294	0.255469
NEMP2	BRDN0001305405	5.65211	5.27745	5.30988	4.79657	1.17167	0.273672	0.829448	-0.20721
AK1	BRDN0001262687	5.32045	5.8631	5.5848	5.655	-0.368694	0.651126	-0.104342	0.44302
DIAPH3	BRDN0001276690	5.63885	5.86572	5.62769	6.13313	0.148451	0.34758	0.137297	0.614991
NRGN	BRDN0001251369	5.11018	5.49902	5.47635	5.31429	-0.149644	0.294239	0.216526	0.10951
EEF1E1	BRDN0001241106	3.63837	4.10445	3.55051	4.0406	0.253551	0.887014	0.165692	0.823155
XK	BRDN0001302333	4.13465	5.05733	4.2281	5.2005	-0.693238	0.789573	-0.599791	0.932739
KIF18B	BRDN0001276747	3.40065	3.84844	3.95254	3.23124	-0.0959696	0.574878	0.455917	-0.0423229
USP19	BRDN0001295330	5.03117	4.16088	4.64201	4.70996	0.612483	-0.67134	0.223318	-0.122253
RPL29	BRDN0001258494	1.47999	1.36916	0.785851	1.21714	-1.20353	-1.27643	-1.89766	-1.42845
ARB2A	BRDN0001296680	3.81121	4.32561	4.07536	4.56945	0.199753	-0.13579	0.463901	0.108045
PCGF5	BRDN0001299904	4.40567	5.16523	4.59524	4.79274	-0.713717	0.449725	-0.524156	0.0772348
SENP1	BRDN0001290408	4.47033	4.02718	4.22252	4.56048	-0.489146	-0.713438	-0.736954	-0.180138
FECH	BRDN0001259624	3.74674	4.19868	4.0877	4.62645	-0.652902	0.045918	-0.311939	0.473682
PSMB2	BRDN0001306253	1.55721	2.68609	1.11008	2.00638	-1.92741	-0.157877	-2.37454	-0.837586
ZNF555	BRDN0001303573	2.99156	3.31015	3.17594	3.20844	-1.00512	-0.478639	-0.820741	-0.580344
BCAM	BRDN0001252163	3.28433	3.89012	3.76548	3.40168	-0.598063	0.319168	-0.116915	-0.169266
ZNF669	BRDN0001304744	4.01657	2.62569	3.24368	2.37723	0.531954	-0.753961	-0.240936	-1.00242
CAP1	BRDN0001302825	4.57306	4.53386	4.29349	4.46754	-0.328906	0.172493	-0.608477	0.106175
KMT2A	BRDN0001261781	3.92727	3.76129	3.8476	3.53591	0.179004	0.43371	0.0993303	0.208327
TUT1	BRDN0001308252	1.12163	0.923831	0.957055	0.527689	-2.15596	-2.23522	-2.32054	-2.63136
TLCD2	BRDN0001301761	3.99823	4.63231	3.99247	5.13553	-0.302196	-0.350579	-0.307956	0.152633
IFI35	BRDN0001266016	4.44684	4.86695	4.55136	4.39873	-0.209755	0.312004	-0.105242	-0.156217
MAPRE1	BRDN0001244027	3.55923	3.91557	4.19996	4.03413	-1.67931	-1.07572	-1.03858	-0.957155
INTS11	BRDN0001252256	1.28189	1.79923	2.09034	1.61395	-2.40485	-1.20258	-1.59639	-1.38786
CASKIN1	BRDN0001305149	5.65211	5.5935	5.37426	5.54103	0.287055	0.440141	0.00921118	0.387668
NXPH4	BRDN0001304028	4.75616	3.68639	4.87345	3.86953	0.312454	-0.83419	0.429746	-0.651047
AFG2B	BRDN0001243657	1.2199	2.76661	1.20376	1.77774	-2.36931	-1.13332	-2.38545	-2.12219
USP18	BRDN0001246989	4.28978	4.29879	4.23367	4.34749	0.156125	0.372356	0.100011	0.421064
RGS20	BRDN0001301259	3.54034	4.34448	3.99901	4.52863	-0.746324	-0.37609	-0.287647	-0.191939
TMOD1	BRDN0001285398	4.52581	4.37047	4.16544	4.71806	-0.362551	-0.578354	-0.722922	-0.230773
EFCAB14	BRDN0001264005	5.63143	5.47867	5.67753	5.58372	0.385758	0.189798	0.431863	0.294845
UBE2S	BRDN0001301158	0.821229	0.75365	1.33378	0.198124	-2.02121	-2.24816	-1.50866	-2.80368
FAM107B	BRDN0001254702	5.60742	4.54369	5.64031	4.87103	1.27316	0.10665	1.30606	0.433994
CNOT9	BRDN0001276090	2.40455	2.98428	2.80944	2.27123	-1.16207	-0.993729	-0.757178	-1.70678
APOBEC3F	BRDN0001271002	5.3533	5.77686	5.29133	5.9391	0.230034	0.174142	0.168063	0.336376
CD19	BRDN0001282085	3.17425	4.20282	3.34996	4.42863	0.138436	0.534463	0.314147	0.760265
STXBP4	BRDN0001290504	4.1135	3.3178	4.19996	3.79499	0.125298	-0.742271	0.211751	-0.265087
ADPGK	BRDN0001296903	5.05799	5.29889	5.36669	5.43211	0.268613	0.380537	0.57731	0.513758
AAMP	BRDN0001298870	3.69072	2.97463	3.71068	2.6211	-1.54424	-2.08209	-1.52428	-2.43561
ZNF14	BRDN0001286624	3.40065	3.75566	3.83301	3.65027	-0.940281	0.140608	-0.50792	0.0352095
MARS1	BRDN0001281509	0	0	0.902214	0	-2.32808	-2.14169	-1.42587	-2.14169
TBCD	BRDN0001272184	4.21231	4.29491	3.2978	4.26153	-1.23235	-1.36945	-2.14686	-1.40284
HMBS	BRDN0001246678	2.31844	2.57548	1.7611	1.92483	-1.10461	0.52722	-1.66196	-0.123433
ZNF251	BRDN0001244067	3.7021	3.28694	3.96597	3.18528	0.330255	0.26861	0.594128	0.166958
FBXO17	BRDN0001277675	5.73754	5.76851	5.95518	6.00341	0.0668142	0.201832	0.28446	0.436734
NRF1	BRDN0001264217	2.8957	2.26294	2.85347	2.84452	-1.27588	-1.9979	-1.31812	-1.41632
LMO7	BRDN0001305681	5.88836	5.20912	5.91938	5.59475	0.869418	0.671251	0.900445	1.05688
NDEL1	BRDN0001257182	3.91754	3.09535	3.73442	4.00135	0.801733	-0.107715	0.618613	0.798289
LRRC45	BRDN0001302459	3.98896	4.182	2.77932	4.33176	-0.596359	0.0671365	-1.806	0.216894
EHBP1L1	BRDN0001298021	4.96186	4.84328	4.91213	5.04836	0.232253	0.501465	0.182523	0.706548
GANAB	BRDN0001302844	4.64852	4.80021	4.5061	4.57837	0.074485	0.146793	-0.067939	-0.0750473
BFAR	BRDN0001258578	4.45695	3.14783	4.30938	3.74042	0.75978	-0.795998	0.61221	-0.203409
NUDT2	BRDN0001290571	4.8461	4.71291	4.40124	5.08949	-0.441621	-0.541522	-0.886485	-0.164942
KMT2B	BRDN0001290136	4.19631	3.44908	5.02552	3.86953	-1.15559	-2.14264	-0.326375	-1.72219
INTS9	BRDN0001308415	4.44346	4.16936	4.61242	3.6837	-0.018732	-0.267674	0.150232	-0.753333
RASSF5	BRDN0001311370	5.10161	4.57916	4.95655	5.02246	0.307361	-0.520881	0.162296	-0.0775786
PDCD5	BRDN0001296069	5.43059	5.25968	5.61283	5.27917	-0.289603	-0.440963	-0.107364	-0.421469
PLAGL1	BRDN0001290368	2.57516	2.87436	2.37847	3.20844	-0.757045	-0.580026	-0.953737	-0.245946
TMEM126B	BRDN0001259796	2.78234	4.03649	3.17594	3.91247	-1.3742	0.219099	-0.980589	0.0950868
NAPB	BRDN0001314216	4.25157	4.0686	3.41995	4.66881	-0.222813	-0.744806	-1.05443	-0.1446
ARVCF	BRDN0001241449	4.48027	2.56265	4.02491	2.15683	-0.389753	-2.02033	-0.845112	-2.42615
ZNF559	BRDN0001258524	6.17331	6.13527	6.31932	6.14067	0.62123	0.585547	0.767236	0.590944
GMFG	BRDN0001278741	2.00595	2.04041	1.63223	0.73329	-1.57201	-1.20536	-1.94573	-2.51248
ZNF121	BRDN0001275769	4.00743	4.46313	4.02491	4.25041	-0.208393	0.763712	-0.190906	0.550987
ACADM	BRDN0001273640	3.73571	4.54042	3.89752	4.01455	-0.14669	0.771018	0.0151241	0.24515
CYB5R4	BRDN0001283390	4.73138	4.85385	4.29881	4.33702	0.458616	0.270868	0.0260382	-0.245958
ERMP1	BRDN0001312624	4.45359	3.65046	5.24249	4.0788	0.390829	-0.582338	1.17973	-0.153997
EXOG	BRDN0001298385	4.65439	4.04112	4.23367	3.52672	1.15777	-0.260774	0.737045	-0.77517
DNAJC27	BRDN0001263794	3.19855	3.72144	2.51266	3.4799	-0.286062	1.49201	-0.971957	1.25047
RBBP5	BRDN0001245867	2.49891	3.96516	3.26557	3.51748	-1.65762	-0.195071	-0.890958	-0.642748
ZNF564	BRDN0001258082	3.75222	3.91557	3.45848	3.52672	-0.294301	-0.0539736	-0.588048	-0.442817
DDX50	BRDN0001297336	3.43516	3.44908	3.73442	2.43727	-0.000422962	0.782381	0.298844	-0.229428
SRSF5	BRDN0001245495	4.46365	4.18619	3.95927	4.61782	-0.104708	-0.322744	-0.609093	0.108889
MAGEC2	BRDN0001306196	4.65732	5.02262	4.53793	5.01591	0.195131	-0.0420705	0.0757392	-0.0487793
GIT2	BRDN0001277771	5.32414	5.01322	4.9898	4.74602	-0.0244526	0.413676	-0.358787	0.146481
SLC33A1	BRDN0001302489	6.78676	6.22758	6.90915	6.78433	1.04372	0.442462	1.16611	0.999218
HNMT	BRDN0001293615	6.76251	6.79484	6.5102	6.73833	0.572474	0.847822	0.320162	0.791314
IPO9	BRDN0001282670	2.17881	1.86341	1.6981	1.46805	-1.90797	-2.00042	-2.38868	-2.39578
POLR3A	BRDN0001279218	1.28189	0.841248	2.18528	0.667959	-1.12463	-1.41628	-0.221243	-1.58957
PPP1CC	BRDN0001289478	4.7286	3.3629	4.9225	3.65027	0.92132	-0.681127	1.11522	-0.393766
SARNP	BRDN0001264581	6.13079	5.73887	6.33493	5.86451	0.667662	0.0903367	0.871806	0.215974
SPTY2D1	BRDN0001251673	4.63671	3.89012	4.98321	4.41376	0.709281	-0.595249	1.05578	-0.0716079
PRPF31	BRDN0001299030	3.60844	3.01286	4.31464	2.24907	-0.671289	-1.10201	0.0349111	-1.8658
DNAJB14	BRDN0001292436	4.66315	4.81381	4.61242	4.96922	0.269919	0.30487	0.219186	0.46028
RARA	BRDN0001309470	4.40219	4.60128	4.25571	4.99941	0.291782	0.975406	0.145299	1.37353
PPM1J	BRDN0001270447	5.03568	5.37424	5.43831	5.20338	-0.0798255	0.11286	0.322802	-0.0580012
GFPT1	BRDN0001268942	0	0	0	0	-3.11581	-3.60416	-3.11581	-3.60416
CD58	BRDN0001254041	4.2708	3.46296	3.89752	4.44822	0.750468	-0.266872	0.37719	0.718385
CENPQ	BRDN0001263850	1.67739	3.08641	1.72994	2.53212	-1.35843	-0.254363	-1.30587	-0.808659
PRDM15	BRDN0001271151	2.34772	3.45604	2.85347	3.56311	-0.984482	1.06567	-0.478738	1.17274
NSD1	BRDN0001247797	1.58206	3.22314	2.6014	1.21714	-2.363	-0.466002	-1.34365	-2.472
MFN1	BRDN0001256600	5.10376	5.04355	5.06974	4.71402	-0.28725	-0.0369603	-0.321266	-0.366492
EIF4A1	BRDN0001286003	0	0.14476	0.283605	1.74644	-3.08434	-2.71762	-2.80074	-1.11594
GNG12	BRDN0001262278	4.21629	4.99184	4.46412	4.88188	-0.667515	0.453978	-0.419683	0.344011
MAP2K2	BRDN0001282862	3.57788	3.82714	3.86204	3.46074	-0.258029	0.595464	0.0261268	0.229066
RFC3	BRDN0001304506	1.63051	1.36916	2.89619	1.95253	-1.92467	-2.17922	-0.658993	-1.59585
ARHGAP21	BRDN0001261501	4.33434	4.14805	3.79589	4.45791	0.170261	0.588343	-0.36819	0.898205
POLA1	BRDN0001250948	2.45922	2.68609	2.88209	1.89659	-0.181659	0.0193836	0.241204	-0.770117
POTEE	BRDN0001295725	0.441369	0.841248	2.54881	1.57883	-2.86379	-2.33262	-0.756343	-1.59504
ABCC4	BRDN0001271217	4.65732	4.98945	5.27793	5.12339	-0.170574	0.0107718	0.450037	0.144713
TRMU	BRDN0001246686	3.04616	3.51716	2.56656	4.29437	0.427069	1.23207	-0.0525304	2.00927
RAP1GAP	BRDN0001249304	4.45022	3.89012	4.14787	2.9306	0.479119	0.190693	0.176769	-0.768825
HOMER1	BRDN0001246302	5.66234	5.9931	5.28866	6.03776	0.471025	0.657342	0.0973448	0.701997
KALRN	BRDN0001283187	4.02112	2.69787	3.17594	3.38145	-0.000696928	-0.368907	-0.845876	0.314672
CDK2	BRDN0001268947	1.78832	2.83222	2.73293	3.08874	-2.40555	-1.21985	-1.46094	-0.963341
SAFB2	BRDN0001316312	2.7388	2.78881	2.29578	2.29306	-1.32396	-1.31061	-1.76698	-1.80636
FBH1	BRDN0001304523	5.33148	6.12985	6.23584	6.101	-0.143825	0.797389	0.760532	0.768541
GABPA	BRDN0001264530	4.72303	4.52065	3.99901	3.61603	0.248651	-0.148535	-0.475365	-1.05316
ARF5	BRDN0001240275	4.59764	4.05034	4.61668	3.58097	0.829431	0.392482	0.848474	-0.0768864
BTN3A3	BRDN0001296013	2.58748	3.05927	2.53085	3.87678	-1.36631	-1.1377	-1.42294	-0.320192
CENPX	BRDN0001277168	6.13289	5.97385	5.88797	6.31351	-0.0272672	-0.130371	-0.272187	0.209287
GOLGA8A	BRDN0001256048	4.54173	4.54695	3.99247	4.82682	0.462915	0.258613	-0.0863542	0.538482
DDX20	BRDN0001304907	0.328419	0.560675	0	0.855697	-4.09027	-4.10327	-4.41869	-3.80825
PM20D2	BRDN0001306312	5.71945	5.98471	5.6445	5.83133	0.615671	0.632569	0.540716	0.479185
CHD1	BRDN0001293978	3.55923	3.5304	3.5144	2.95819	-1.44296	-1.55795	-1.4878	-2.13016
ACD	BRDN0001277420	4.33068	4.32941	4.07536	4.66044	-0.439053	-0.674374	-0.694369	-0.343344
TEDC2	BRDN0001246605	2.57516	1.84233	2.51266	2.15683	-2.47669	-2.95681	-2.53919	-2.64231
ZNF275	BRDN0001268027	3.25373	3.72144	3.9184	3.71639	-0.34665	0.207596	0.31802	0.20254
ARHGEF40	BRDN0001309607	4.20033	4.28713	4.6669	4.0788	-0.350876	-0.502416	0.115697	-0.71075
PARVB	BRDN0001248356	5.04688	4.87735	5.02552	5.12947	0.0446828	0.890924	0.0233277	1.14304
RBM26	BRDN0001261067	4.37401	5.37608	4.671	4.76957	0.217478	0.670734	0.514474	0.0642294
ERCC6L2	BRDN0001266064	2.58748	2.34015	1.87939	2.9306	-1.36631	-0.877293	-2.0744	-0.286842
DHRS4	BRDN0001263776	4.17196	3.0501	4.1828	4.0406	0.605346	-0.618257	0.616188	0.372235
PRKACB	BRDN0001268246	3.77934	3.77804	4.31988	4.08507	-0.407144	0.16298	0.133403	0.470014
ZNF395	BRDN0001293558	2.5997	4.25559	3.2978	4.13428	-0.719042	0.187563	-0.0209454	0.0662433
ZBTB33	BRDN0001263562	5.33332	4.90048	5.12467	4.36821	0.348058	-0.148217	0.139415	-0.680488
SESN3	BRDN0001267511	4.70617	4.22335	4.55136	3.98803	0.805595	-0.297228	0.650776	-0.532548
DOCK9	BRDN0001259759	4.76704	4.85911	4.4306	4.66463	-0.0937308	0.309828	-0.430169	0.115351
RARG	BRDN0001261998	4.01201	4.07313	3.89049	3.3083	0.666469	-0.41816	0.544957	-1.183
DYNC1I2	BRDN0001302520	4.09636	3.83249	3.59441	3.54503	-1.04995	-1.02289	-1.55189	-1.31035
NOD1	BRDN0001303022	3.60238	4.66269	4.46412	4.81555	-1.02722	0.487652	-0.165481	0.640512
KYNU	BRDN0001245630	0.778868	2.73265	1.11008	3.54503	-1.34769	0.244168	-1.01647	1.05655
EIF4G3	BRDN0001243171	3.35812	3.01286	3.45848	3.63325	-0.219834	-0.569244	-0.119483	0.0511493
CLIP1	BRDN0001269088	5.45096	6.15571	5.39923	5.76648	-0.266663	0.286237	-0.318394	-0.10299
TDP1	BRDN0001242074	4.52261	5.02027	4.51069	4.93838	-0.0850237	0.614285	-0.0969415	0.53239
CENPC	BRDN0001242391	1.01617	1.21371	0.902214	0.198124	-1.74899	-2.11387	-1.86295	-3.12946
PLXNB1	BRDN0001311052	3.98896	3.42802	3.96597	3.81776	0.48044	-0.38937	0.457445	0.000371724
PLTP	BRDN0001313908	4.28222	4.41398	4.67918	4.63074	-0.545676	-0.750551	-0.14871	-0.533792
HYPK	BRDN0001299275	1.28189	1.7548	1.72994	1.80838	-2.22664	-1.97503	-1.77858	-1.92145
ACOX3	BRDN0001285289	4.10924	3.94057	4.54242	4.23921	0.71156	-0.00325436	1.14474	0.295379
EXOC6B	BRDN0001288342	3.97964	4.21107	4.10602	4.28894	0.81788	0.302251	0.944254	0.380126
METAP1D	BRDN0001288306	5.76085	5.39067	5.97192	5.45407	0.75445	-0.00321177	0.965524	0.060192
TMEM25	BRDN0001289873	2.06001	3.61362	2.74856	3.58982	-0.420898	-0.330213	0.267651	-0.354012
NCAPH2	BRDN0001246045	3.11588	2.65015	3.21021	2.20368	-1.09994	-1.19528	-1.00561	-1.64175
TYW3	BRDN0001288916	2.88576	2.85345	3.09267	2.9306	0.504911	0.463078	0.711826	0.540229
POLI	BRDN0001261085	5.3	5.10678	5.14548	5.3744	0.535227	0.74541	0.380706	1.01303
MCM7	BRDN0001273816	0.268446	0.14476	0.520513	0.452084	-3.06376	-3.40362	-2.81169	-3.09629
ACSL4	BRDN0001296418	3.49526	3.4767	3.56823	3.25368	-0.484417	-1.20291	-0.411447	-1.42593
PFAS	BRDN0001272060	0.735224	0.707772	0.100858	0.599528	-2.80843	-2.69722	-3.4428	-2.80547
H3C10	BRDN0001300626	5.02666	4.318	4.65865	4.25598	0.348818	-0.827861	-0.0191883	-0.889882
ZBTB38	BRDN0001258965	3.48871	4.10887	2.9647	3.80262	-0.144665	0.0892476	-0.668671	-0.217007
MEX3D	BRDN0001256104	5.18711	5.19672	5.15137	4.94529	-0.0152441	0.373872	-0.0509779	0.122445
ANKRD12	BRDN0001243535	3.97496	4.76424	4.3458	4.35789	-0.587705	0.137508	-0.216862	-0.268841
UBE2I	BRDN0001308005	1.01617	1.07604	1.24842	0.452084	-3.14036	-2.72235	-2.90811	-3.3463
FEZ2	BRDN0001275776	3.54034	3.42093	3.93215	4.0406	-0.668203	-0.0334644	-0.276389	0.586206
SCAMP1	BRDN0001280092	3.69072	3.93561	3.60304	3.77961	0.101505	0.137223	0.0138251	-0.0187767
CCDC34	BRDN0001275421	2.45922	2.21455	2.79446	3.13782	-1.11873	-1.86927	-0.783501	-0.945996
PTCD2	BRDN0001281694	5.5519	5.72022	5.85947	5.61222	-0.186097	0.29503	0.121474	0.187031
NME1-NME2	BRDN0001271634	5.22704	4.21517	5.25349	4.37846	0.653003	-0.490169	0.679452	-0.326888
RASGEF1A	BRDN0001300309	2.71653	2.91531	2.65214	3.77961	-0.693894	-1.18411	-0.75828	-0.319816
CPEB2	BRDN0001254397	5.34969	5.54703	5.56287	5.38714	0.0619657	0.15315	0.275149	-0.00673919
KATNA1	BRDN0001244176	4.43666	3.02226	4.3763	3.3916	0.500388	-0.570911	0.440032	-0.201571
ING2	BRDN0001251311	5.79977	5.59979	5.56949	5.48996	1.15931	0.642373	0.929027	0.532539
RGPD1	BRDN0001312304	3.81646	4.2516	4.1181	4.23357	-0.892665	-0.768673	-0.591023	-0.786701
DHRS4L2	BRDN0001268232	5.45601	4.8111	5.24249	4.93838	0.815555	0.222572	0.602036	0.349856
TMBIM1	BRDN0001280448	3.14952	3.74435	3.01726	4.64354	-0.960885	0.289957	-1.09315	1.18915
RNF157	BRDN0001278306	3.40762	3.70985	2.77932	3.89116	-0.474779	0.0947948	-1.10308	0.276105
FN1	BRDN0001254481	5.23686	5.09569	5.41156	5.07065	0.308063	0.634285	0.482766	0.609248
STX6	BRDN0001293201	6.02602	5.91197	5.94165	5.8754	0.517732	0.499223	0.433358	0.462656
APOL1	BRDN0001309606	3.86789	4.60442	3.75778	4.21082	-0.318594	0.350539	-0.4287	-0.0430586
YWHAE	BRDN0001248976	3.25373	3.84314	3.54157	4.25041	-0.976541	-0.324507	-0.688704	0.0827585
IL10RA	BRDN0001303509	5.27736	5.23563	5.52707	5.3744	0.393557	0.071097	0.643269	0.209868
MASTL	BRDN0001260508	0	0	0	0	-3.26362	-3.61506	-3.26362	-3.61506
ANP32A	BRDN0001289236	3.54034	2.91531	3.18746	2.9166	0.736015	0.499779	0.383133	0.501074
EXOSC2	BRDN0001260102	2.22687	2.30976	2.99122	2.81464	-1.59956	-1.72618	-0.835215	-1.2213
KCNK9	BRDN0001287987	5.6696	5.87483	5.62558	5.88622	0.0890457	0.0329301	0.0450197	0.0443198
HUWE1	BRDN0001301130	3.10735	3.4138	3.32932	2.63826	-1.36703	-0.685624	-1.14506	-1.46116
H3-3B	BRDN0001289824	3.95607	3.90035	3.28714	3.60735	0.148788	0.398201	-0.520149	0.105199
MICU2	BRDN0001297867	5.38542	5.65523	5.62346	6.03128	0.317391	0.280465	0.555431	0.656509
SORBS3	BRDN0001281706	5.27926	5.27549	5.56287	5.31962	-0.351177	-0.112051	-0.0675649	-0.0679222
MISP3	BRDN0001246515	3.93211	3.96516	3.55051	3.6587	-0.340656	-0.57271	-0.722259	-0.879168
CRY2	BRDN0001275154	4.40567	3.93062	4.86988	3.81021	0.425995	-0.222143	0.890206	-0.342557
ZNF468	BRDN0001251760	4.45695	4.50733	4.19996	4.15826	0.780735	1.23376	0.523739	0.884701
SRRT	BRDN0001248420	1.28189	2.16448	1.11008	2.45675	-1.89487	-0.415865	-2.06668	-0.123593
GOPC	BRDN0001255934	3.46886	4.55992	3.50523	3.65027	0.449592	0.437392	0.485961	-0.47226
FARSA	BRDN0001314081	1.47999	0	1.93509	0	-1.87876	-4.08381	-1.42366	-4.08381
CREB3L1	BRDN0001265338	3.87795	4.47002	3.68654	4.25041	0.0326247	-0.0212717	-0.158785	-0.240884
RIMBP3	BRDN0001273489	4.26697	4.61066	4.34066	4.8601	-1.00687	-0.901655	-0.933184	-0.652212
BNIP3	BRDN0001257472	3.1328	2.74406	2.92399	2.47596	0.00151057	-0.529504	-0.207306	-0.797599
TMEM135	BRDN0001264569	5.08215	4.94565	5.42378	4.59604	0.34746	0.170608	0.689091	-0.179007
RAD50	BRDN0001286925	2.19501	2.5882	2.09034	2.47596	-1.47062	-1.03768	-1.57528	-1.14991
TAPBP	BRDN0001243121	4.65146	4.97742	4.71144	4.8674	-0.0781483	-0.255943	-0.0181694	-0.36596
VDAC1	BRDN0001253996	2.06001	2.85345	2.3169	3.38145	-1.67818	-0.564056	-1.42129	-0.0360569
RNASEK	BRDN0001289201	4.72582	5.72455	5.34886	5.30894	-0.725021	0.0497223	-0.101985	-0.365882
TRAPPC14	BRDN0001293073	4.52581	4.46313	4.40124	4.54691	0.082106	-0.0861432	-0.0424694	-0.00236557
LPGAT1	BRDN0001309523	4.81761	3.82177	4.5558	3.58982	0.707204	0.575993	0.445396	0.344043
VWA8	BRDN0001252379	5.53926	5.12435	5.88797	5.24598	0.516171	0.662943	0.86488	0.784574
BRF1	BRDN0001279527	4.88656	4.93075	4.44026	4.76177	-0.674125	-0.807768	-1.12043	-0.976752
FDPS	BRDN0001301713	4.16375	4.45621	4.33549	4.33176	-0.0520659	-0.00518903	0.11967	-0.129644
RAB43	BRDN0001282742	6.15893	6.01681	6.18936	5.80498	1.16942	0.604064	1.19985	0.39223
OTUD7B	BRDN0001244982	3.04616	2.87436	3.10486	2.81464	-0.364264	-1.22506	-0.305557	-1.28478
SLC36A4	BRDN0001263532	5.2466	5.59508	5.31776	5.7108	0.563503	0.309608	0.634663	0.425335
KNTC1	BRDN0001281350	2.43215	0.660387	1.90751	1.95253	-1.25459	-2.91056	-1.77922	-1.61842
RABEPK	BRDN0001244136	3.69642	4.21107	4.83004	4.28894	-1.22349	-0.759143	-0.0898658	-0.681267
SSRP1	BRDN0001307886	2.61182	2.0588	1.82146	2.76864	-0.0505362	-1.20093	-0.840897	-0.491098
PURB	BRDN0001249546	4.45695	2.95512	4.31988	3.17356	1.26535	0.148712	1.12828	0.367151
FAM124B	BRDN0001312487	3.87795	5.02496	3.87634	5.00933	0.0047354	0.551525	0.00311766	0.535897
G3BP2	BRDN0001273941	2.09496	2.6133	2.04043	2.35664	-0.802839	-0.437507	-0.857376	-0.694164
PGAP4	BRDN0001281438	4.94759	5.36134	5.46693	5.19471	-0.322757	0.374243	0.196583	0.207617
TMED7	BRDN0001255655	3.83725	3.69229	4.03769	3.11348	0.0203586	-0.198701	0.220801	-0.777505
RILPL2	BRDN0001292341	2.41841	3.97002	2.61852	2.98526	-1.69978	-0.365213	-1.49968	-1.34998
TRIM7	BRDN0001288728	4.80183	4.58234	4.39132	4.92446	0.487781	-0.117896	0.077264	0.224226
C6orf62	BRDN0001298512	3.26911	3.39221	3.17594	2.95819	-0.538173	0.0254001	-0.631343	-0.408619
SPAG4	BRDN0001259508	3.3217	3.73865	3.47736	3.21989	-0.385838	0.260188	-0.230181	-0.258581
POMGNT2	BRDN0001266259	3.2994	2.93535	3.16434	2.56837	0.199236	0.332932	0.0641751	-0.0340491
LIX1L	BRDN0001307970	4.25543	4.71291	4.69943	5.07381	0.0251637	0.06479	0.469159	0.425692
MVD	BRDN0001285784	2.57516	0.27631	1.82146	0	-1.27953	-3.02451	-2.03323	-3.30082
AMER1	BRDN0001261296	3.80067	4.16513	3.48671	4.21654	0.189205	0.435296	-0.124753	0.48671
BCL7B	BRDN0001274280	3.25373	3.4138	3.27639	3.20844	-0.637788	-0.365328	-0.615123	-0.570684
ZNF780B	BRDN0001308012	5.00844	5.29307	5.42864	5.10808	0.634596	0.252438	1.05479	0.0674451
VTI1B	BRDN0001287685	4.66024	4.75299	4.39132	4.86376	0.346188	-0.116124	0.077264	-0.00535513
UTP15	BRDN0001241551	0.441369	2.38456	0.520513	0.968524	-2.28355	-1.03294	-2.2044	-2.44898
SCAPER	BRDN0001253660	3.81646	3.45604	3.69464	4.00797	-0.270324	-0.865953	-0.392146	-0.314024
TPM3	BRDN0001267465	5.33148	5.17159	5.39923	5.55238	0.0893775	-0.343643	0.157126	0.0371553
RECQL4	BRDN0001307364	4.73416	4.12205	4.51069	4.19351	-0.361754	-0.84391	-0.585223	-0.77245
IKZF4	BRDN0001263659	3.59019	4.36679	3.45848	4.37846	-0.55876	0.290845	-0.69047	0.302511
EIF3M	BRDN0001265795	4.44684	3.4767	4.51069	3.17356	0.760108	-0.27305	0.823956	-0.576189
TIAL1	BRDN0001298664	5.30747	5.21733	5.61922	4.56945	1.79895	1.1977	2.11069	0.549823
SEC23IP	BRDN0001283594	2.47258	2.67421	2.86785	3.2867	-0.937846	-1.04556	-0.542574	-0.43307
LRP11	BRDN0001298121	5.33697	4.8219	5.35653	5.37184	0.430498	-0.559263	0.450053	-0.00932862
MAP2K3	BRDN0001310330	1.74496	0.611392	0.902214	1.77774	-1.61379	-3.36662	-2.45654	-2.20026
WASL	BRDN0001315700	2.5997	3.68046	3.0301	2.9306	-1.31883	0.0331865	-0.888432	-0.716677
LCOR	BRDN0001273360	5.98702	6.35023	5.9297	6.20829	0.493622	0.601776	0.436309	0.45984
MND1	BRDN0001254980	2.34772	1.42693	1.06085	2.20368	-1.91805	-2.11003	-3.20492	-1.33327
HIBADH	BRDN0001280362	3.80595	3.14783	3.81085	3.3401	0.321332	0.146023	0.326234	0.338293
CCT8	BRDN0001251071	3.38661	3.86421	2.685	3.38145	-1.8047	-1.11024	-2.50631	-1.593
NAGK	BRDN0001278734	3.62049	3.3629	3.86921	3.37122	-0.0344658	0.131228	0.214253	0.139544
PBK	BRDN0001243852	4.26697	4.14805	4.07536	3.50818	0.141026	0.040885	-0.0505855	-0.598988
URB2	BRDN0001262721	2.21103	3.56941	1.15768	2.87378	-0.429858	1.48933	-1.4832	0.793705
AMD1	BRDN0001259157	2.30358	2.23086	2.66867	3.10116	-1.24008	-0.957682	-0.874993	-0.0873769
DEPDC1	BRDN0001278649	5.43571	5.92581	5.82118	5.92693	0.107122	0.373247	0.492594	0.374363
ASB13	BRDN0001249847	4.03018	4.2476	4.19426	4.33702	0.930018	0.478199	1.0941	0.567622
ZC3H11A	BRDN0001257749	3.52119	3.4767	3.71068	3.20844	-0.247019	-0.159913	-0.0575273	-0.428172
SF3A3	BRDN0001290208	1.50619	1.33938	0.845205	1.64823	-1.17732	-1.80469	-1.83831	-1.49585
ARPP19	BRDN0001275848	5.12082	5.76851	5.85406	5.92693	-0.180655	0.078137	0.552588	0.236561
SETDB1	BRDN0001261110	0.690219	0.0741948	0.591561	0.452084	-3.11707	-4.06353	-3.21572	-3.68564
USP16	BRDN0001310207	3.39365	2.90518	3.89752	3.31898	-0.716759	-1.53799	-0.212887	-1.12419
RBM3	BRDN0001285159	3.39365	4.03649	3.17594	3.70014	-0.577452	-0.039458	-0.795159	-0.375806
SP140L	BRDN0001287485	4.37756	3.71566	3.94577	4.1993	0.486044	-0.619578	0.054257	-0.135934
CFL2	BRDN0001313625	4.64852	4.7388	4.51526	4.62214	-0.0293142	0.200934	-0.162573	0.084276
AKAP8L	BRDN0001274704	2.39055	1.53597	2.37847	1.21714	-0.595041	-1.81788	-0.607126	-2.13671
SCYL2	BRDN0001282664	6.3116	6.5307	6.51134	6.23955	0.566044	0.707481	0.765784	0.416331
MIOS	BRDN0001292932	3.1824	3.96516	3.6286	4.34749	-1.22362	-0.172569	-0.777418	0.209768
SCO1	BRDN0001299545	1.78832	1.98379	1.33378	1.64823	-2.2335	-2.41591	-2.68803	-2.75147
PSMB8	BRDN0001307920	5.20121	4.59184	4.84102	4.63929	0.20323	-0.0509577	-0.156964	-0.00351151
TBC1D3	BRDN0001314847	3.94654	3.99411	3.73442	3.50818	-0.53993	0.0245734	-0.752043	-0.461363
MRPS6	BRDN0001248287	2.40455	2.36991	3.32932	3.23124	-1.57513	-1.7139	-0.650359	-0.852575
LIN9	BRDN0001287145	5.54401	4.999	5.14843	4.87827	0.420748	-0.401194	0.0251631	-0.521927
TNRC6C	BRDN0001313017	5.03343	5.01086	5.02231	4.78891	0.398389	0.188016	0.387273	-0.0339355
MICAL1	BRDN0001248815	4.27842	3.66254	4.14197	3.23124	0.273311	-0.768345	0.136855	-1.19964
NEMP2	BRDN0001305406	4.60675	5.13522	4.64619	5.25156	-0.0551851	0.266108	-0.0157491	0.382452
DARS2	BRDN0001291260	1.01617	2.41343	0.902214	1.74644	-2.23332	-1.54759	-2.34728	-2.21458
ZNF514	BRDN0001307238	6.02489	6.03434	5.86306	6.20109	0.299592	0.811635	0.137764	0.978388
OLA1	BRDN0001271908	4.42641	3.61982	4.08154	3.59861	-0.50681	-0.996094	-0.85167	-1.01731
THAP3	BRDN0001285293	5.17286	5.09791	4.89819	5.40229	-0.639044	-0.044184	-0.913721	0.26019
TMEM120B	BRDN0001284957	5.18102	4.50397	5.52253	4.57837	0.590087	0.412335	0.9316	0.486727
LITAF	BRDN0001296064	5.75403	5.8813	6.21631	5.75276	0.519072	0.334415	0.981345	0.205878
RNF114	BRDN0001266903	5.20321	5.78655	5.25623	5.35377	-0.366022	0.0580347	-0.313009	-0.374739
GOLGA8A	BRDN0001256046	3.92727	4.28323	3.84032	3.95418	-0.119251	0.280106	-0.2062	-0.0489473
CDPF1	BRDN0001287769	4.42641	4.93822	3.92529	4.5828	-0.0234886	1.13984	-0.524602	0.78442
ZFPM1	BRDN0001280130	1.4533	2.07696	1.90751	3.19691	-2.5178	-2.07581	-2.06359	-0.955856
RFT1	BRDN0001242097	0.205871	0.660387	0.659274	0.198124	-4.33377	-3.87748	-3.88037	-4.33974
CLYBL	BRDN0001245551	3.89788	3.84314	4.07536	3.99471	0.0619721	0.58341	0.239449	0.734972
RAB27B	BRDN0001281872	5.92159	5.89799	5.74336	5.89517	0.782924	0.572154	0.604694	0.569326
PIM1	BRDN0001242386	4.42297	4.09111	4.75077	4.04703	-0.922306	-0.822827	-0.594503	-0.866907
IPPK	BRDN0001307771	1.28189	2.29432	2.685	1.74644	-3.03893	-2.23781	-1.63582	-2.78569
PSMC2	BRDN0001267193	2.5997	2.95512	3.22145	3.51748	-1.43863	-0.871672	-0.816882	-0.309316
CANT1	BRDN0001246025	3.51475	4.182	3.70268	4.2835	-0.394833	0.17888	-0.206904	0.280379
SELENBP1	BRDN0001299386	3.52119	4.41398	3.85484	5.13854	-0.67268	0.531989	-0.339034	1.25655
RAPGEFL1	BRDN0001298603	3.56548	3.26334	3.14084	3.5541	0.315978	-0.446288	-0.108657	-0.155529
NHEJ1	BRDN0001282810	3.97964	4.04574	4.28279	3.96101	-1.9117	-1.70272	-1.60854	-1.78744
SLC25A42	BRDN0001286381	5.95408	5.8631	6.01294	6.0948	0.823091	0.44412	0.881956	0.675818
TRAK2	BRDN0001297678	4.34527	4.27539	4.41599	4.25041	0.0380133	-0.296447	0.108741	-0.321425
HDAC7	BRDN0001248340	3.57169	3.39944	3.39037	2.98526	-0.665746	-0.699983	-0.84707	-1.11416
TMEM97	BRDN0001290658	2.4858	3.75566	3.32932	4.1877	-1.25239	-0.205356	-0.408873	0.226675
KYAT3	BRDN0001268683	3.26144	4.0131	3.65372	4.34227	-0.350019	0.149272	0.0422592	0.478441
PFKM	BRDN0001304816	3.05506	3.38494	3.71864	3.6587	-0.567397	-0.0815417	0.0961828	0.19222
RP9	BRDN0001261775	4.41262	4.42111	4.08154	4.41873	0.125956	-0.133844	-0.205116	-0.13622
NMT2	BRDN0001263648	1.8713	3.3178	2.92399	3.46074	-0.725657	0.143935	0.327027	0.286873
INPP5K	BRDN0001296865	5.36945	6.25873	5.25349	5.72492	-0.126936	0.697686	-0.242895	0.163878
PTGES3	BRDN0001283908	5.84795	5.89672	5.65283	5.86269	0.351562	0.456125	0.156441	0.422095
TNFRSF21	BRDN0001252738	3.22246	3.91051	2.2305	3.82527	-0.474714	-0.15752	-1.46668	-0.242763
C1QTNF3	BRDN0001299176	4.45359	4.51401	4.35604	4.87466	-0.492812	-0.00076281	-0.590361	0.359888
CNTROB	BRDN0001300374	3.79536	4.23956	4.29349	3.85493	0.108629	-0.0487734	0.606755	-0.433409
ARMC7	BRDN0001276975	3.38661	3.56941	2.54881	3.01183	-1.35817	-1.43852	-2.19597	-1.99609
TMEM219	BRDN0001294893	4.52261	2.75538	4.04404	2.90247	1.28737	-0.90248	0.808798	-0.755386
BRCA1	BRDN0001241509	1.39839	2.74406	1.66554	3.4117	-2.65627	-1.64932	-2.38912	-0.981685
TMUB1	BRDN0001249535	2.97289	2.96491	2.4181	2.60374	-0.345854	-0.308653	-0.900646	-0.669821
TRNAU1AP	BRDN0001299041	3.33638	2.81068	3.9184	2.37723	-1.57458	-2.06751	-0.992565	-2.50096
SPEN	BRDN0001269651	5.50719	5.4212	5.49036	5.67384	-0.32854	-0.274316	-0.345367	-0.021674
TNFRSF14	BRDN0001275493	4.81499	5.30275	4.87701	5.4781	-0.540205	-0.286214	-0.478186	-0.110865
LMOD1	BRDN0001245429	4.49015	5.28333	4.61668	5.11729	-0.308951	0.171699	-0.18242	0.00565485
DNAJC17	BRDN0001269744	2.78234	1.70896	3.41995	1.30571	-1.8796	-2.75847	-1.24198	-3.16172
UBE2I	BRDN0001308006	1.01617	0.560675	0.283605	1.26211	-2.39425	-2.5061	-3.12682	-1.80467
SNCG	BRDN0001248367	3.96082	2.82149	4.36113	3.0762	0.338361	-0.337557	0.738676	-0.0828491
CD59	BRDN0001309000	5.3605	5.68365	5.43348	5.79736	0.199034	0.618965	0.272013	0.732671
CAMSAP1	BRDN0001256071	3.39365	3.53698	3.42968	4.14632	0.293488	0.454408	0.329519	1.06375
TADA2A	BRDN0001288334	3.77934	3.28694	3.75004	3.74042	-1.01491	-1.62701	-1.04421	-1.17352
ST3GAL3	BRDN0001263986	3.97496	3.39221	5.0029	3.25368	0.890619	-0.156171	1.91855	-0.2947
ZNF136	BRDN0001269334	4.85632	4.94318	4.36621	4.70183	0.834505	0.661669	0.34439	0.420317
TTC17	BRDN0001307505	3.67925	2.91531	4.21128	3.96781	-0.423328	-0.502195	0.108705	0.55031
PFDN5	BRDN0001272232	2.78234	1.39834	2.01481	1.50593	-2.71405	-4.09047	-3.48158	-3.98287
DCLRE1B	BRDN0001296582	2.02419	2.73265	3.11696	2.03257	-1.70385	-0.827059	-0.61109	-1.52714
ZC3H8	BRDN0001303921	3.83725	4.34072	3.27639	4.49134	-1.20644	-0.786222	-1.7673	-0.635601
ATXN7L1	BRDN0001301229	3.5963	3.95046	3.41995	4.27804	-0.816072	-1.0155	-0.992417	-0.687921
ADD3	BRDN0001279868	3.98431	3.26334	4.13604	2.55036	-0.0291772	-0.191047	0.122548	-0.904032
PPT1	BRDN0001254894	5.11444	4.67466	5.18335	5.2599	0.66455	0.243782	0.733456	0.82902
NUCKS1	BRDN0001262941	5.63885	5.43005	5.14843	5.66759	0.432836	0.148003	-0.0575801	0.385534
DIPK1B	BRDN0001298675	4.62779	4.67466	4.68325	4.95217	-0.464173	-0.405844	-0.408707	-0.128341
GDAP2	BRDN0001262769	4.00743	4.10445	4.06915	4.41873	0.374057	0.614098	0.43578	0.928374
RPL36AL	BRDN0001315277	5.04241	4.43173	4.88764	4.71402	0.25303	-0.333561	0.0982592	-0.0512746
GSTA4	BRDN0001286441	4.18419	4.13077	4.73124	4.67713	0.137662	0.515713	0.684717	1.06208
ZNF680	BRDN0001261415	1.70026	2.45568	2.18528	1.9797	-0.363131	0.813464	0.121879	0.337483
DNAJC24	BRDN0001281087	5.13558	4.57597	4.65035	4.37334	-0.179512	-0.873786	-0.664739	-1.07641
IL16	BRDN0001251239	3.92242	3.66254	4.29349	4.00135	-0.0657899	0.348272	0.305283	0.687088
HMGN4	BRDN0001258391	3.96082	3.37029	4.19996	2.9306	1.19565	-0.233869	1.43479	-0.673557
DEDD2	BRDN0001240342	5.81164	5.80437	5.94165	5.63804	0.479698	0.512095	0.60971	0.345763
ZNF570	BRDN0001300589	4.99462	5.25968	4.70344	5.0387	0.27522	0.671153	-0.0159596	0.450179
ITSN1	BRDN0001265154	3.88795	4.01781	4.23367	4.28894	-1.00496	-1.13181	-0.659247	-0.86067
DUSP10	BRDN0001288108	4.24769	3.73865	4.27202	3.99471	0.592735	0.564785	0.617068	0.820837
COX6B1	BRDN0001309203	1.70026	2.57548	2.43751	2.18045	-1.67158	-1.12394	-0.93433	-1.51898
ZNF124	BRDN0001315872	5.70962	5.21733	5.50654	5.04193	0.974933	0.298978	0.77185	0.123581
DEAF1	BRDN0001311894	4.02112	4.48029	3.99901	4.19351	-0.017214	0.396479	-0.0393218	0.109698
XPC	BRDN0001310600	4.97599	4.72447	4.92594	4.52863	-0.207917	-0.149186	-0.257966	-0.345031
WIPF1	BRDN0001260733	5.27546	3.98933	5.16016	3.94731	1.18867	-0.410372	1.07338	-0.45239
ZNF784	BRDN0001310662	5.26206	5.71298	5.27523	5.56814	0.396657	0.427513	0.409829	0.28267
SEC61A1	BRDN0001299122	2.41841	2.66223	2.58409	2.41753	-3.02314	-2.60953	-2.85747	-2.85422
WDCP	BRDN0001301090	3.60844	3.89012	3.87634	4.01455	-0.56314	0.0354584	-0.295246	0.159894
IQCG	BRDN0001301633	3.94175	3.76129	4.1241	3.50818	-0.324027	0.0516597	-0.141668	-0.201453
CHD2	BRDN0001248927	2.09496	3.69817	2.77932	2.51364	-1.75972	-0.271372	-1.07537	-1.4559
HSD17B8	BRDN0001293919	2.91539	3.89012	2.89619	3.71639	-0.739565	-0.217049	-0.758764	-0.39078
ANXA1	BRDN0001271842	4.54805	4.20695	5.20899	3.91247	0.665657	0.0616875	1.3266	-0.232792
DHX35	BRDN0001289370	0.902395	2.42766	0.957055	1.9797	-4.35743	-2.79505	-4.30277	-3.243
ZNF501	BRDN0001311977	5.32782	4.95304	5.41401	4.91745	0.439452	0.20746	0.525646	0.171866
ZGRF1	BRDN0001300439	4.47033	4.7187	4.55136	4.51011	0.0706844	0.233335	0.151715	0.0247403
SRP54	BRDN0001302116	1.8713	3.25539	1.87939	1.07316	-2.48288	-1.19996	-2.47479	-3.38219
XPO5	BRDN0001275735	3.93211	4.10002	3.86921	4.05982	-1.57024	-0.980485	-1.63314	-1.02068
DNAAF10	BRDN0001276035	3.56548	3.34053	2.43751	3.84017	-1.10178	-1.2862	-2.22974	-0.786555
ENSA	BRDN0001274327	3.17425	2.6133	3.74225	3.18528	-0.236175	-0.515643	0.33183	0.0563419
TCF7	BRDN0001309506	4.8461	4.75581	5.12766	5.01591	0.216502	0.433817	0.498064	0.693919
EIF3A	BRDN0001276860	1.12163	1.79923	1.7611	0.913213	-2.18353	-1.67924	-1.54406	-2.56525
PDHB	BRDN0001287398	7.00862	6.83073	6.71897	6.95836	1.07694	0.801952	0.787283	0.929585
CKLF	BRDN0001284072	4.93559	2.82149	4.88411	3.86225	0.126826	-0.857298	0.0753405	0.183458
CYC1	BRDN0001262090	3.97026	3.58218	4.10602	4.02763	-0.454724	-0.43745	-0.318968	0.00800675
ZNHIT6	BRDN0001306190	3.50828	4.00838	3.92529	3.56311	-0.364935	0.603381	0.0520723	0.158118
STAMBP	BRDN0001284539	4.65146	4.44227	4.80035	4.47711	0.68036	-0.162748	0.829253	-0.127911
ZNF543	BRDN0001252048	3.37954	4.0686	3.65372	3.70014	0.295203	1.83917	0.569379	1.47071
FASTKD5	BRDN0001286044	4.91618	4.72159	4.84829	4.63929	-0.8419	-0.945398	-0.90979	-1.0277
ANKRD26	BRDN0001284449	5.71384	5.64614	5.54284	6.00506	0.310029	0.402207	0.13903	0.76113
KCNK5	BRDN0001299828	5.17082	4.63844	4.56024	4.48661	-0.184381	-0.555474	-0.79496	-0.707298
MED23	BRDN0001241680	2.16242	1.82094	1.6981	2.68854	-2.52592	-3.10618	-2.99024	-2.23858
ERAP1	BRDN0001295110	5.63885	5.85655	4.92594	5.94944	-0.194516	0.373684	-0.907418	0.466579
SPATS2L	BRDN0001270331	5.47438	6.17375	5.31776	5.8572	0.489123	0.871324	0.332505	0.554775
PASK	BRDN0001241991	4.76704	5.1758	4.99636	5.08324	-0.192433	0.70237	0.0368941	0.609801
MAGEA4	BRDN0001272991	5.86323	5.98711	5.8809	5.91818	0.179328	0.558829	0.196994	0.489893
SEC31A	BRDN0001275264	4.45022	3.19015	4.31464	2.94446	-0.190239	-1.55046	-0.325816	-1.79616
TCF7	BRDN0001309504	2.88576	3.92562	3.18746	4.1523	-1.02383	-0.134455	-0.722131	0.0922265
MAGEB2	BRDN0001253851	5.29249	4.318	4.68325	4.96582	0.668355	-0.017237	0.0591163	0.630585
RPS2	BRDN0001245599	2.06001	2.18136	1.72994	2.67198	-0.83779	-0.586495	-1.16786	-0.0958795
CC2D2A	BRDN0001287412	5.37479	5.44935	5.42134	5.8517	-0.0760485	0.208934	-0.0294993	0.61128
HBA1	BRDN0001293972	4.11776	3.95046	3.98589	4.05344	-0.0907816	0.261314	-0.222654	0.3643
GGPS1	BRDN0001285762	1.53192	2.09489	1.45305	1.38916	-2.46476	-1.46481	-2.54363	-2.17055
ROM1	BRDN0001292989	5.88212	6.16847	5.79884	5.78778	0.446782	0.541312	0.3635	0.160625
TIMM17B	BRDN0001250903	4.15963	3.70402	3.95254	4.02763	1.41445	0.805502	1.20736	1.12911
APLP2	BRDN0001285063	4.85632	4.64149	4.66278	4.94184	0.604648	-0.0841112	0.411104	0.216234
FIS1	BRDN0001295615	4.23207	4.50061	4.17125	4.44334	-0.284179	0.274911	-0.344999	0.21764
EGR1	BRDN0001313596	5.11231	4.97983	5.27793	4.68128	0.418747	0.156987	0.584364	-0.141564
RTKN	BRDN0001261668	4.86141	5.39972	5.21744	5.58593	-0.337274	0.0217459	0.0187616	0.207962
MSH6	BRDN0001264633	3.26911	3.89012	3.09267	3.57207	1.74786	-0.193697	1.57142	-0.511744
CCNI2	BRDN0001267051	5.19317	4.74165	5.49036	5.04515	0.0893865	0.0516887	0.386579	0.355189
NEU1	BRDN0001293925	2.53754	3.333	3.15264	2.67198	-1.28889	-1.13444	-0.673797	-1.79546
EIF3B	BRDN0001281661	2.25804	1.48248	1.85072	1.83839	-1.56839	-2.67028	-1.97572	-2.31438
MFAP1	BRDN0001257615	2.95398	2.85345	4.08154	3.65027	-1.05951	-0.392327	0.0680565	0.404492
CLDN9	BRDN0001245022	2.97289	3.14783	2.63543	3.67542	0.0393279	-0.139425	-0.298135	0.388161
MNS1	BRDN0001294579	3.55296	4.56636	4.40124	5.04836	-1.10364	-0.0817562	-0.25536	0.400246
SPTBN4	BRDN0001252225	3.22246	1.70896	2.16212	1.21714	1.12714	-1.18956	0.0668009	-1.68138
ZNF433	BRDN0001241326	3.73571	4.36679	3.87634	4.3527	0.180524	0.322756	0.321154	0.308668
GUF1	BRDN0001282253	5.46939	5.56483	5.59132	5.96992	0.27808	-0.0542222	0.400004	0.35086
NDUFB5	BRDN0001273718	4.49997	4.92324	5.42378	5.27643	-0.00444497	0.148199	0.919366	0.501391
PIP5K1A	BRDN0001249242	1.91107	2.62569	2.93768	2.56837	-1.59745	-0.620086	-0.57084	-0.677402
UBE2L3	BRDN0001279328	0	0	0.100858	0	-2.24513	-2.86238	-2.14428	-2.86238
GRPEL2	BRDN0001275836	3.39365	3.83783	3.08037	3.37122	-0.313889	0.921573	-0.627166	0.454965
CISH	BRDN0001277047	3.92727	3.49707	3.33968	3.50818	0.677774	0.368133	0.0901777	0.379235
DOK1	BRDN0001285306	3.65017	3.78909	4.03769	3.36092	-0.213816	0.000306133	0.17371	-0.427866
TMCO6	BRDN0001269242	3.44873	2.96491	3.31889	3.13782	-0.759809	-0.852479	-0.889652	-0.67957
VOPP1	BRDN0001252145	3.9936	3.37763	3.79589	3.96101	-0.265139	-1.07772	-0.462854	-0.49434
TEDC2	BRDN0001246604	2.39055	2.41343	2.11467	2.82966	-1.96364	-1.90856	-2.23952	-1.49234
CDK20	BRDN0001263190	3.76855	4.09111	3.23261	3.85493	-0.0290636	-0.176644	-0.565005	-0.412832
RNASEH2A	BRDN0001299056	1.12163	2.1301	1.6981	1.38916	-2.8058	-1.66828	-2.22933	-2.40922
LYSMD2	BRDN0001284003	2.77157	2.85345	3.01726	2.6211	-0.519869	-0.80441	-0.274185	-1.03675
VCX	BRDN0001240562	4.3987	3.87981	4.09994	4.24482	0.640424	-0.131589	0.341665	0.233422
ZSCAN22	BRDN0001272842	3.92727	3.39944	3.69464	3.77961	-0.310167	-0.55301	-0.542804	-0.172843
ZNF140	BRDN0001276543	5.68546	4.7388	5.61283	4.65623	1.05586	0.423477	0.983226	0.340909
SNX2	BRDN0001242343	4.06144	3.44908	3.67841	3.3916	0.206754	-0.459736	-0.176278	-0.517219
LRRCC1	BRDN0001300670	3.83725	4.0686	4.4306	4.50076	-0.470003	-0.579512	0.123348	-0.147361
FAM32A	BRDN0001310418	4.80183	4.05034	3.95927	4.49606	0.668178	-0.714951	-0.174384	-0.269233
CHD2	BRDN0001248926	2.43215	3.04088	3.01726	3.10116	-1.59795	-1.08164	-1.01284	-1.02136
HMGN4	BRDN0001258390	3.71339	3.78909	3.31889	3.83274	-0.266291	0.35919	-0.66079	0.402837
MME	BRDN0001299110	5.30561	4.94812	4.67918	4.52863	0.458837	0.212491	-0.167588	-0.207002
ZNF514	BRDN0001307236	5.85688	4.89793	5.43589	5.18599	0.846293	-0.0765223	0.425304	0.211535
IL4R	BRDN0001245354	2.90558	3.25539	2.65214	3.43151	-0.517477	-0.326711	-0.770913	-0.150588
ZNF699	BRDN0001278476	5.95883	5.75588	5.75695	5.78586	0.474451	0.381113	0.272569	0.411091
ZNF354B	BRDN0001314811	5.01073	5.16735	4.9498	5.2599	0.636886	0.492944	0.57596	0.585491
ZNF184	BRDN0001247452	5.81688	5.66427	5.84318	5.92693	0.63297	0.163661	0.659273	0.426322
ZNF600	BRDN0001279358	5.10804	4.7187	4.53793	4.70183	1.18061	0.543664	0.610496	0.526789
ZNF354A	BRDN0001259458	4.23599	4.42111	4.01848	3.95418	1.00075	0.253455	0.783241	-0.213476
TMCC1	BRDN0001262630	3.59019	3.77248	4.19426	3.89116	-0.0431855	0.157419	0.560891	0.276105
ESYT2	BRDN0001256623	3.81121	3.57581	4.07536	3.96101	0.124479	0.330032	0.388628	0.715237
LCMT2	BRDN0001301989	3.77395	4.36309	4.60385	5.11422	-0.580232	0.232948	0.249667	0.984077
[truncated: 42,296 more rows]

## Sheet: Sheet 3
Gene name	∆Z	Gene rank
DHODH	-5.8514	1
CAD	-5.42386	2
UMPS	-4.92147	3
NUDT5	-3.30019	4
COQ2	-2.66034	5
COQ3	-2.22507	6
SPICE1	-2.04692	7
TYMS	-1.93012	8
C19orf53	-1.83738	9
PDSS2	-1.81167	10
COQ5	-1.76682	11
COQ6	-1.73775	12
VCX3B	-1.70691	13
PPP1CB	-1.57706	14
IPO5	-1.4462	15
EDEM1	-1.43502	16
ALG13	-1.40003	17
H2BC15	-1.39232	18
NELFB	-1.37052	19
YEATS4	-1.36531	20
COA6	-1.35312	21
SH3BP1	-1.33995	22
SLC31A1	-1.33224	23
LMBR1L	-1.32801	24
SUCLA2	-1.31907	25
MOB4	-1.30819	26
NAA30	-1.30682	27
XPO5	-1.298	28
DPF1	-1.27955	29
PDSS1	-1.27615	30
ATP6V1E1	-1.27309	31
ATR	-1.25107	32
PPP1R18	-1.24679	33
ADIPOR2	-1.23879	34
ALG3	-1.22661	35
CEP97	-1.21826	36
STN1	-1.2176	37
CYCS	-1.20523	38
UQCR10	-1.20385	39
NSL1	-1.19394	40
ANXA5	-1.18577	41
DIMT1	-1.18461	42
COX5B	-1.18246	43
ATAD3B	-1.17333	44
MYL12A	-1.16982	45
FUT11	-1.16775	46
MECR	-1.166	47
OAS3	-1.15917	48
TSSK6	-1.1511	49
PDCD6	-1.14952	50
GPATCH1	-1.14477	51
CDC45	-1.14422	52
IRAG2	-1.13846	53
GPS2	-1.13656	54
PHAX	-1.1352	55
IDH2	-1.12906	56
GRWD1	-1.12809	57
CDK2AP1	-1.12042	58
LIPT1	-1.10934	59
SP4	-1.10761	60
ZNF598	-1.10724	61
NBPF14	-1.09688	62
PLK1	-1.08354	63
RRAGB	-1.07399	64
RSL24D1	-1.07359	65
S100A9	-1.06805	66
STEEP1	-1.06673	67
NUP160	-1.06398	68
TAF9	-1.06032	69
CDK5RAP1	-1.05957	70
FAM210A	-1.0559	71
ICE2	-1.05588	72
WDR12	-1.05359	73
GMPS	-1.05066	74
PTPN11	-1.03827	75
ATP8B3	-1.03803	76
PRR4	-1.03776	77
CDC23	-1.03634	78
FAM120AOS	-1.03288	79
SCO1	-1.03147	80
ZMYM3	-1.02919	81
XPO7	-1.02722	82
GNL2	-1.02475	83
NOTCH4	-1.0236	84
UBE2D2	-1.02196	85
VPS33A	-1.01974	86
IARS2	-1.01832	87
TRAPPC5	-1.01683	88
MPC1	-1.01676	89
LIPT2	-1.01612	90
ELAC2	-1.01599	91
PSENEN	-1.01561	92
NUTM2B	-1.01526	93
FANCC	-1.01512	94
DOLPP1	-1.0131	95
PAK4	-1.01289	96
ETV1	-1.00877	97
ATP5PB	-1.00553	98
SLC2A11	-1.00516	99
UHRF2	-1.00324	100
ZFP91	-0.99979	101
COX4I1	-0.999202	102
B4GALNT1	-0.997156	103
CHD1	-0.994241	104
SPDYE2	-0.989075	105
HASPIN	-0.989	106
LAMTOR5	-0.987746	107
TTI1	-0.986638	108
EID2	-0.986142	109
CLPTM1L	-0.985949	110
RCSD1	-0.985745	111
MTERF1	-0.985284	112
HIP1R	-0.980406	113
COPS4	-0.978859	114
SUCLG1	-0.978195	115
SPACA9	-0.977807	116
GPATCH8	-0.976163	117
MAGOHB	-0.975277	118
POLG2	-0.97371	119
ZNF264	-0.973337	120
CREB3L1	-0.963188	121
POLR3E	-0.962095	122
PSMD13	-0.961536	123
DHRS7B	-0.961136	124
FAM228B	-0.960881	125
C19orf12	-0.960803	126
MAPK1IP1L	-0.959884	127
CT45A2	-0.959602	128
MTHFD2	-0.958159	129
ZNF581	-0.957357	130
OTUD4	-0.957298	131
NFE2L2	-0.955617	132
SRM	-0.955391	133
PET117	-0.955218	134
GPR75	-0.952566	135
SLC40A1	-0.952563	136
RANBP1	-0.949119	137
GTDC1	-0.94891	138
DRAM1	-0.94708	139
STRAP	-0.944511	140
STYX	-0.944121	141
CWC25	-0.943196	142
RPL37A	-0.942763	143
UBAP2	-0.941852	144
NFKB2	-0.939485	145
TUBA1A	-0.938878	146
ARHGEF6	-0.937169	147
NPFF	-0.934985	148
ARID4A	-0.934701	149
SHMT2	-0.934245	150
STIP1	-0.931753	151
EXD2	-0.931445	152
M6PR	-0.928192	153
GPAM	-0.927107	154
OTUB1	-0.925073	155
GINS1	-0.923481	156
WSB2	-0.923103	157
H1-2	-0.922554	158
RANGAP1	-0.921672	159
XPNPEP1	-0.920586	160
PRRC1	-0.918447	161
VWA7	-0.917892	162
FAM83A	-0.917292	163
COX10	-0.916403	164
ZNF236	-0.915438	165
MORN1	-0.914213	166
MED21	-0.912568	167
CFB	-0.909119	168
ANXA7	-0.908513	169
USB1	-0.906592	170
GINS4	-0.905944	171
AMBRA1	-0.904021	172
CEBPG	-0.903298	173
GOLGA6L4	-0.903203	174
SRP19	-0.902819	175
HEATR3	-0.902743	176
NFATC2	-0.901269	177
AARS2	-0.900395	178
SNX29	-0.899572	179
KIFC1	-0.898053	180
RRP1	-0.893806	181
MAD2L1BP	-0.893471	182
RBM25	-0.893135	183
MCL1	-0.892363	184
ITGB3BP	-0.891488	185
RPL24	-0.891084	186
ATP8B2	-0.891009	187
KLHL15	-0.889804	188
CALM3	-0.88794	189
HNRNPH1	-0.887446	190
TPBG	-0.886802	191
ERBB3	-0.885242	192
FANCF	-0.885025	193
HNRNPU	-0.884418	194
NSD1	-0.884251	195
FAM217B	-0.880825	196
EMID1	-0.880667	197
ARPC5L	-0.879639	198
CCNB1	-0.878159	199
LIN52	-0.8779	200
BRI3BP	-0.876324	201
CD37	-0.87541	202
EME2	-0.875296	203
EPG5	-0.874962	204
TXNRD2	-0.873381	205
COX8A	-0.872312	206
RDM1	-0.872031	207
MCMBP	-0.871877	208
FMNL1	-0.871685	209
CHAF1B	-0.869658	210
GIPC1	-0.86712	211
COPZ1	-0.863075	212
COA5	-0.862987	213
NCAPG2	-0.862646	214
AGAP9	-0.861849	215
FAM216A	-0.861807	216
PSMB4	-0.861742	217
ATF4	-0.860991	218
CD46	-0.859688	219
MYCL	-0.859661	220
CAMKK2	-0.859257	221
SUPT16H	-0.857808	222
BSCL2	-0.857721	223
RPS6KB1	-0.857574	224
CMTR2	-0.855155	225
RPL23A	-0.853863	226
CA12	-0.853463	227
ZPR1	-0.853387	228
ELOF1	-0.849845	229
CAPN3	-0.849802	230
INTS13	-0.849614	231
TCP11L1	-0.849062	232
CRCP	-0.847453	233
BAP1	-0.84471	234
ZNF511	-0.843152	235
SS18L2	-0.843122	236
IFNGR2	-0.839846	237
RPL19	-0.838481	238
TBL1XR1	-0.838414	239
BLVRB	-0.838175	240
PCM1	-0.836872	241
H2BC13	-0.836718	242
VMP1	-0.83563	243
RHPN2	-0.833579	244
ALMS1	-0.833506	245
G6PD	-0.831685	246
SELENOW	-0.831379	247
CSAD	-0.83119	248
PRSS53	-0.830424	249
RBBP8	-0.830113	250
FANCI	-0.829056	251
SRP54	-0.827535	252
C1orf174	-0.826325	253
PUM3	-0.826075	254
CSNK2B	-0.823782	255
ERICH2	-0.823685	256
GOLGA1	-0.823626	257
DDX17	-0.822517	258
MKS1	-0.822501	259
DUS3L	-0.822336	260
EBNA1BP2	-0.822145	261
MYL9	-0.822142	262
NUP54	-0.821479	263
VGLL4	-0.820913	264
ICMT	-0.820669	265
FAM178B	-0.820635	266
WASHC2A	-0.819115	267
API5	-0.816294	268
RALGAPB	-0.813154	269
SPTBN4	-0.811777	270
SEC13	-0.811656	271
SCAMP1	-0.810862	272
SPATS2	-0.809873	273
SNX18	-0.809183	274
BCORL1	-0.808668	275
UQCRQ	-0.807642	276
SH2D3C	-0.805653	277
UBE2J1	-0.805446	278
ELOA	-0.803461	279
SLC38A6	-0.80082	280
ZNF79	-0.800316	281
EI24	-0.799758	282
ZNF280B	-0.798724	283
DCAF4	-0.798327	284
COX17	-0.798043	285
RRAS	-0.797434	286
GCC2	-0.79654	287
ZNF23	-0.794018	288
TNXB	-0.792206	289
DLX1	-0.79194	290
PDLIM7	-0.791436	291
CUTA	-0.790724	292
SBF1	-0.789902	293
UTP4	-0.789489	294
ZNF785	-0.78935	295
BLM	-0.789201	296
RPF2	-0.788911	297
TARS2	-0.788906	298
CREB3L2	-0.788832	299
ANTXR1	-0.787976	300
CCDC116	-0.787785	301
CEP290	-0.787691	302
IGHMBP2	-0.787462	303
ENTPD4	-0.785873	304
PFKFB2	-0.783447	305
PRXL2C	-0.783325	306
HINT1	-0.783311	307
UBTF	-0.782268	308
ANXA2R	-0.781882	309
ATP6V1D	-0.78143	310
QRSL1	-0.78139	311
NUFIP1	-0.781249	312
TDP1	-0.781155	313
TIGD6	-0.780868	314
C2CD5	-0.77958	315
AHCTF1	-0.778959	316
NOP2	-0.778822	317
GOSR2	-0.778801	318
TUBGCP3	-0.778084	319
USP31	-0.778033	320
PAX9	-0.777327	321
RAB8B	-0.776474	322
LSM4	-0.776386	323
TMLHE	-0.776369	324
PSMB8	-0.776328	325
COPA	-0.77616	326
PSMB1	-0.775501	327
IFIT3	-0.775446	328
WDFY1	-0.774719	329
TBCB	-0.77385	330
KHDRBS1	-0.773605	331
POP7	-0.773225	332
GOLGA2	-0.772977	333
NBEAL2	-0.772833	334
CHMP1A	-0.772251	335
IPO11	-0.771683	336
DENND5A	-0.771569	337
DUT	-0.770599	338
R3HCC1	-0.770336	339
LCP2	-0.769828	340
SPOUT1	-0.769711	341
REXO2	-0.769296	342
SIRT4	-0.768	343
EHD4	-0.767315	344
ABL1	-0.7659	345
POP4	-0.765304	346
CSRNP2	-0.765225	347
RETSAT	-0.764404	348
CTPS1	-0.764124	349
THOP1	-0.763931	350
GCHFR	-0.763736	351
AGAP6	-0.763573	352
MED13L	-0.763516	353
ACADVL	-0.763392	354
KCTD10	-0.762579	355
GPCPD1	-0.76147	356
INTS10	-0.759856	357
CHD6	-0.759567	358
TBCC	-0.759489	359
PSAT1	-0.759265	360
TRIR	-0.756699	361
HMGB3	-0.75621	362
PEPD	-0.755452	363
RPS16	-0.754564	364
FIRRM	-0.753854	365
PPP1R7	-0.753658	366
DNHD1	-0.753378	367
BBS2	-0.752419	368
G3BP1	-0.75175	369
ZNF485	-0.750424	370
NDUFA12	-0.750127	371
ARFGAP1	-0.750091	372
TMEM263	-0.749917	373
SLC6A6	-0.749755	374
MLXIP	-0.749457	375
MRPL37	-0.748871	376
ATP6V0B	-0.747778	377
RPAIN	-0.747576	378
PEX26	-0.747101	379
VSIG10L	-0.746928	380
PFKFB4	-0.746803	381
ZNF169	-0.746517	382
SLC7A6	-0.746089	383
GRB10	-0.745873	384
CLK2	-0.745654	385
SLF2	-0.745247	386
TMA16	-0.744755	387
ENOPH1	-0.744113	388
SYS1	-0.742687	389
MAP7D3	-0.742627	390
HNRNPL	-0.742234	391
FBL	-0.741802	392
RRP12	-0.741056	393
NEK2	-0.740502	394
SDHC	-0.740471	395
GPN2	-0.740312	396
NUP37	-0.739598	397
TLCD1	-0.738085	398
DLST	-0.737474	399
LETM1	-0.736612	400
NUDCD3	-0.736098	401
UBE3B	-0.735605	402
B3GAT3	-0.735207	403
ZSCAN18	-0.734063	404
COMMD7	-0.733056	405
SLC39A3	-0.732945	406
DFFB	-0.731917	407
KMT5C	-0.731801	408
JADE1	-0.731504	409
AP3B1	-0.731072	410
UQCRC2	-0.730603	411
PMEL	-0.729926	412
CYTH2	-0.72952	413
MYEF2	-0.729286	414
KLHL28	-0.729047	415
NUP93	-0.72878	416
ZNF319	-0.728658	417
B4GALT3	-0.728496	418
POLQ	-0.728257	419
B4GALT4	-0.728257	420
HUS1	-0.727593	421
ZNF385C	-0.727062	422
SMC3	-0.726117	423
GBP2	-0.725907	424
TMEM41A	-0.725525	425
STAC3	-0.725488	426
SP140	-0.724985	427
ASCC2	-0.724702	428
CCDC136	-0.724412	429
ATL3	-0.724133	430
MRPS18B	-0.724107	431
VASP	-0.723948	432
ERH	-0.723771	433
SHF	-0.723652	434
MARCHF1	-0.723605	435
ROBO2	-0.723603	436
FAM3A	-0.722914	437
NKAP	-0.722653	438
MTF1	-0.722324	439
CTNS	-0.722237	440
IL21R	-0.721922	441
WRNIP1	-0.72141	442
YEATS2	-0.720095	443
ARID2	-0.71953	444
VPS51	-0.718118	445
RABAC1	-0.717853	446
COX7C	-0.717389	447
COX18	-0.716706	448
BRF2	-0.716257	449
FAM98B	-0.716119	450
HMGCS1	-0.715594	451
RRP15	-0.715295	452
TTC38	-0.714058	453
B4GALT2	-0.713454	454
TRMT1	-0.712096	455
TSFM	-0.711889	456
RIC1	-0.71053	457
DAD1	-0.710414	458
SRSF10	-0.710061	459
ZNF768	-0.709302	460
ARMT1	-0.708649	461
SLIRP	-0.70856	462
STK19	-0.708179	463
SENP6	-0.708177	464
RGS2	-0.705103	465
CCNJ	-0.704974	466
MZT1	-0.704062	467
RIOK2	-0.703966	468
ZNF618	-0.703803	469
RUVBL2	-0.703408	470
NRBP1	-0.70294	471
ZNF74	-0.701921	472
FBXW9	-0.700155	473
SEC61G	-0.699948	474
ORC6	-0.699881	475
PPARGC1B	-0.699326	476
PRR12	-0.699228	477
ACOX1	-0.698929	478
DOCK2	-0.69794	479
MPHOSPH10	-0.697839	480
N4BP2	-0.697665	481
STAU1	-0.696332	482
CFLAR	-0.696229	483
PPP2R5C	-0.696109	484
MON2	-0.696029	485
USP9X	-0.695876	486
NELFE	-0.695786	487
ZNF227	-0.695748	488
PUM2	-0.695699	489
UQCC6	-0.695623	490
ZNF792	-0.695334	491
TONSL	-0.695189	492
BRPF1	-0.695163	493
DOLK	-0.695058	494
ALDOA	-0.694918	495
RHEBL1	-0.694769	496
PDLIM4	-0.694312	497
DNAJB2	-0.694089	498
INCENP	-0.693837	499
ZNF714	-0.692057	500
SUOX	-0.691934	501
NCKAP1L	-0.691897	502
LRRC37A	-0.691258	503
LHPP	-0.690856	504
NAA16	-0.690686	505
UNKL	-0.690214	506
SEL1L3	-0.689445	507
ACSM2B	-0.689292	508
DHFR	-0.689248	509
PROSER1	-0.688423	510
RHBDD3	-0.688003	511
IGF2R	-0.687937	512
PPT2	-0.687153	513
LEAP2	-0.686866	514
COX20	-0.686542	515
CCDC137	-0.686026	516
NAA38	-0.685926	517
CAPN12	-0.685332	518
HMGXB3	-0.684831	519
ETV2	-0.684621	520
INPP1	-0.683896	521
ZNF124	-0.68342	522
SUMF2	-0.683348	523
PFDN6	-0.683193	524
GNB1L	-0.682943	525
BRMS1	-0.682596	526
MED8	-0.681609	527
TELO2	-0.679708	528
USP30	-0.679484	529
PRKRA	-0.679416	530
PUS3	-0.679212	531
TNPO3	-0.678428	532
ZBTB33	-0.678201	533
KCNQ4	-0.678158	534
ZNF620	-0.677561	535
SPMIP3	-0.676851	536
PSME1	-0.676692	537
USP20	-0.676464	538
C8orf82	-0.67642	539
DAGLB	-0.67637	540
DYNC1H1	-0.673801	541
RAB3GAP2	-0.673517	542
BRD7	-0.673472	543
MRPL42	-0.673417	544
NOP56	-0.672992	545
NCAPG	-0.672966	546
H2BC26	-0.672841	547
SACM1L	-0.67223	548
CAMSAP3	-0.671685	549
JADE2	-0.671384	550
KLHL36	-0.670709	551
GPR180	-0.670457	552
TMEM208	-0.670226	553
WDR44	-0.669208	554
RACGAP1	-0.669142	555
NCAM2	-0.669073	556
ZNF799	-0.66896	557
PAQR8	-0.668709	558
OTUD1	-0.668457	559
PLEKHA1	-0.667867	560
DNAJB1	-0.667109	561
KLRG1	-0.665444	562
IFITM1	-0.66258	563
ALG9	-0.661982	564
EEF1A1	-0.661717	565
ILF2	-0.661256	566
ETHE1	-0.660985	567
LENG1	-0.660923	568
CMAS	-0.660378	569
AGTRAP	-0.660351	570
SIGLEC10	-0.660203	571
ABHD18	-0.660077	572
RPL26L1	-0.659942	573
USE1	-0.659525	574
TMEM50B	-0.658748	575
RPS24	-0.658735	576
AGAP5	-0.658689	577
RALGPS1	-0.658506	578
ZNF69	-0.657656	579
TMEM120A	-0.657641	580
MCRIP2	-0.657431	581
GET1-SH3BGR	-0.656729	582
TBCD	-0.656639	583
UTP15	-0.656455	584
UCK1	-0.655179	585
POLR1C	-0.654149	586
POGZ	-0.653794	587
FLNB	-0.65337	588
RBM14	-0.653097	589
TUBB4B	-0.652398	590
NETO2	-0.651938	591
HELB	-0.651385	592
BRIP1	-0.650861	593
POMT2	-0.65037	594
NBPF11	-0.649916	595
WTAP	-0.649013	596
SDHB	-0.648594	597
ADD2	-0.64785	598
TIGD2	-0.647725	599
FCSK	-0.647644	600
TNFRSF10B	-0.64688	601
RPL18	-0.646715	602
GIT2	-0.646456	603
GBF1	-0.646186	604
OLA1	-0.646171	605
SIX5	-0.646103	606
NAMPT	-0.645514	607
CCDC71L	-0.645297	608
ANKMY2	-0.645195	609
SWT1	-0.644769	610
ZFAND2B	-0.644478	611
FAAP100	-0.643745	612
NPIPB3	-0.643416	613
CAPRIN1	-0.643368	614
TNS2	-0.64333	615
ZNF609	-0.643273	616
ANAPC1	-0.643228	617
PRMT1	-0.643219	618
CNOT9	-0.64287	619
SPRING1	-0.64266	620
PFN4	-0.640924	621
FMR1	-0.639926	622
VKORC1	-0.639714	623
HIKESHI	-0.639417	624
BAZ2A	-0.63937	625
SUGP1	-0.638276	626
TENT4A	-0.637722	627
RPAP3	-0.637601	628
LYRM2	-0.637568	629
USF2	-0.636599	630
MIS12	-0.636031	631
AAR2	-0.635974	632
MRE11	-0.63576	633
ADAMTS13	-0.635398	634
OS9	-0.633728	635
TIA1	-0.633252	636
RPL21	-0.633223	637
TMEM267	-0.633099	638
MPHOSPH6	-0.633017	639
AKR1C2	-0.632796	640
OSBPL3	-0.632567	641
MAPRE3	-0.632382	642
RTF1	-0.630561	643
EDEM2	-0.630156	644
GNPTAB	-0.62971	645
FBXW11	-0.62954	646
CT55	-0.629258	647
ZNF107	-0.628973	648
HMGCR	-0.627478	649
RNF208	-0.627251	650
MAP1S	-0.627191	651
NUP205	-0.626542	652
MED28	-0.625635	653
HEY1	-0.6256	654
MRPL51	-0.625388	655
PRR7	-0.625376	656
DLX4	-0.624415	657
DNAJB11	-0.624167	658
TMBIM4	-0.624165	659
MVB12A	-0.623631	660
MAPK9	-0.623104	661
PSMC3IP	-0.622891	662
ZYG11B	-0.622822	663
PARS2	-0.622067	664
BBLN	-0.62065	665
COG2	-0.620598	666
INTS7	-0.620033	667
UBE2G2	-0.61982	668
IL6	-0.619123	669
SEPTIN6	-0.618451	670
CCT7	-0.617871	671
UBB	-0.617632	672
ERICH1	-0.617606	673
ZBTB6	-0.617531	674
PBRM1	-0.616964	675
MFSD4A	-0.616738	676
CNOT3	-0.616666	677
KAZALD1	-0.615746	678
DIS3L2	-0.614959	679
LIAS	-0.614263	680
SPDL1	-0.614116	681
DALRD3	-0.614019	682
HOMER1	-0.613904	683
FAM78A	-0.613778	684
ARRDC1	-0.6132	685
ADISSP	-0.612765	686
RPIA	-0.612744	687
CRIPT	-0.612447	688
RPL36	-0.611649	689
MTMR14	-0.611397	690
ABCA3	-0.611313	691
MFF	-0.610912	692
TPRKB	-0.61084	693
UHMK1	-0.610164	694
CDC42EP1	-0.609835	695
ARMC9	-0.609784	696
CRAT	-0.609523	697
DIABLO	-0.608202	698
ARHGEF25	-0.607783	699
H2AZ1	-0.607312	700
PET100	-0.606864	701
NPIPA2	-0.606546	702
LCAT	-0.606453	703
SMARCD2	-0.606163	704
RRAGC	-0.606116	705
SLC16A5	-0.605778	706
REEP5	-0.605402	707
DNAI4	-0.605151	708
OSCAR	-0.604921	709
CRYM	-0.604474	710
ATP6V1B2	-0.604091	711
JMJD6	-0.603567	712
KDM3A	-0.603441	713
MBOAT1	-0.602188	714
SET	-0.601823	715
GTF3C4	-0.60179	716
ZFAND3	-0.601693	717
SNRPD1	-0.601327	718
SPATA2	-0.601314	719
ALDH1L2	-0.600787	720
PARG	-0.600764	721
FAU	-0.600489	722
TNFRSF1A	-0.599713	723
IFI27L2	-0.599484	724
SLF1	-0.599135	725
SAT1	-0.598157	726
YES1	-0.597186	727
MTA3	-0.596865	728
CFL1	-0.596413	729
ZNF512	-0.596204	730
ALG10	-0.595823	731
SKP1	-0.595707	732
LYZ	-0.595657	733
SF3A3	-0.595616	734
PTDSS1	-0.595454	735
GATA2	-0.595255	736
YIF1B	-0.594661	737
CHAMP1	-0.594398	738
ZNF644	-0.594294	739
LSM1	-0.593316	740
HSF4	-0.5933	741
DDX6	-0.593245	742
MROH6	-0.593141	743
PRKAA1	-0.593049	744
FUNDC2	-0.592807	745
PIP5KL1	-0.592757	746
EIF4ENIF1	-0.592447	747
LMBRD2	-0.592153	748
DCP2	-0.591916	749
PFKFB3	-0.591563	750
PDIA6	-0.591446	751
P2RX4	-0.591443	752
FAIM	-0.591363	753
GMIP	-0.590782	754
IFT70B	-0.590072	755
HNRNPAB	-0.589842	756
AMPD3	-0.589551	757
OST4	-0.589459	758
TMEM14B	-0.589427	759
BLZF1	-0.589112	760
DLAT	-0.589059	761
ZC3H4	-0.588832	762
TIGD1	-0.588774	763
SPIN2B	-0.587682	764
SLC38A5	-0.587449	765
PIK3CG	-0.585992	766
HOXC6	-0.585982	767
JAGN1	-0.585798	768
NAIF1	-0.585506	769
DNAJC3	-0.585257	770
SLC22A23	-0.583959	771
AUNIP	-0.583768	772
FKBP4	-0.583511	773
SNAPIN	-0.583068	774
ANKS6	-0.582613	775
WDR48	-0.582497	776
HMGA1	-0.582311	777
CUL4A	-0.581903	778
TLE4	-0.581557	779
ARL3	-0.580779	780
DIRAS1	-0.580141	781
UXS1	-0.579709	782
TNNI3	-0.579572	783
RBM48	-0.579502	784
MAPK1	-0.579376	785
POLH	-0.579324	786
LSM5	-0.579122	787
SIPA1L3	-0.578572	788
DSTYK	-0.578515	789
SNX8	-0.578153	790
CHPT1	-0.577959	791
CIP2A	-0.577495	792
PDHB	-0.57707	793
KCNIP2	-0.576343	794
WDR41	-0.576269	795
NMI	-0.576149	796
PFDN5	-0.576025	797
TSEN54	-0.575746	798
ARMC10	-0.575455	799
RBM3	-0.575309	800
SCAF8	-0.575206	801
GYG1	-0.575109	802
PALMD	-0.575102	803
KPNA2	-0.574246	804
GOLT1B	-0.573969	805
ADAM8	-0.573767	806
RO60	-0.573666	807
ACAD10	-0.573219	808
PPP1R12C	-0.573068	809
KREMEN1	-0.573012	810
ZUP1	-0.572683	811
GRPEL2	-0.5722	812
SPPL2B	-0.572027	813
COA1	-0.571956	814
ANKLE2	-0.571905	815
CCAR1	-0.571716	816
ZNF821	-0.571529	817
P2RX6	-0.570729	818
ZFX	-0.570356	819
SHKBP1	-0.570282	820
MED31	-0.570168	821
KNTC1	-0.569859	822
ZNF335	-0.569818	823
AJUBA	-0.569669	824
CELF1	-0.569487	825
TESK2	-0.568928	826
CNOT2	-0.568734	827
SLC16A1	-0.568366	828
SOX5	-0.568258	829
CPSF2	-0.568202	830
IL17RC	-0.568044	831
CHPF	-0.568	832
ZKSCAN8	-0.567493	833
ELAPOR2	-0.567326	834
PAM	-0.567066	835
THOC2	-0.566842	836
TP53RK	-0.566766	837
UBE2J2	-0.566417	838
TLCD3A	-0.566156	839
BORCS5	-0.565376	840
LDAH	-0.565314	841
TDP2	-0.565197	842
STRBP	-0.565093	843
TARS1	-0.565063	844
RFPL4A	-0.564462	845
H6PD	-0.564308	846
COX15	-0.564296	847
PTGS1	-0.564204	848
TMPPE	-0.564163	849
UBA5	-0.563978	850
MTHFD1	-0.563931	851
DARS1	-0.563751	852
THOC7	-0.56362	853
SYBU	-0.563224	854
CERS5	-0.563131	855
SRGAP2B	-0.563073	856
ZNF234	-0.563031	857
ZNF350	-0.562479	858
AKNA	-0.561772	859
TAF10	-0.561763	860
LIN28A	-0.561377	861
IMMP1L	-0.561332	862
AURKB	-0.561293	863
C22orf39	-0.561011	864
IFT81	-0.560952	865
UPRT	-0.560714	866
ATP6V0A2	-0.560673	867
THUMPD1	-0.560341	868
ZNF529	-0.560288	869
CCDC112	-0.55995	870
RBM6	-0.559789	871
ARSG	-0.559692	872
ITPR3	-0.55962	873
RPL7	-0.559568	874
MEMO1	-0.559562	875
TMBIM6	-0.559511	876
DEPP1	-0.558829	877
PBK	-0.55856	878
AFF4	-0.558246	879
MYOM2	-0.557702	880
CDKL1	-0.557624	881
DENR	-0.557161	882
PFDN1	-0.557145	883
EFL1	-0.556661	884
AQR	-0.556414	885
SS18	-0.556405	886
AIRIM	-0.555733	887
ALKBH1	-0.555167	888
P2RX7	-0.555135	889
CDPF1	-0.554377	890
ARL2	-0.554299	891
DDX23	-0.554141	892
EME1	-0.554119	893
C2orf49	-0.55406	894
LYPLAL1	-0.553772	895
GLCCI1	-0.553381	896
ALG1	-0.553029	897
PLEKHM3	-0.5529	898
RASSF3	-0.552885	899
LARGE2	-0.551971	900
SLC7A5	-0.551707	901
CPSF4	-0.551258	902
KANSL3	-0.55095	903
SRSF9	-0.550912	904
ZCCHC8	-0.550418	905
BMT2	-0.550326	906
PCED1B	-0.550023	907
CENPW	-0.549499	908
LRRC42	-0.549279	909
POLD1	-0.549184	910
ZC3H15	-0.549056	911
KHK	-0.548703	912
RAB3IP	-0.54809	913
TRA2A	-0.547995	914
UBE2L3	-0.547286	915
CEP152	-0.547094	916
HEMGN	-0.546945	917
FN3KRP	-0.546057	918
BCAS3	-0.546014	919
CHD8	-0.545507	920
CARD18	-0.544427	921
ANKRD50	-0.544405	922
TET3	-0.5441	923
TRAK1	-0.544053	924
STRN4	-0.543244	925
DNMT3A	-0.543098	926
ZBTB5	-0.542889	927
CLDN23	-0.542597	928
ABHD16A	-0.542482	929
BATF3	-0.542345	930
ATRIP	-0.542332	931
SLC6A9	-0.541482	932
MVD	-0.541464	933
GDF11	-0.540995	934
MRPS21	-0.540722	935
OR51B4	-0.540674	936
PCYT1A	-0.540569	937
EDF1	-0.540524	938
TARBP1	-0.539792	939
DHRS7	-0.539656	940
ATL2	-0.539639	941
PIF1	-0.539514	942
RPS2	-0.539407	943
HEATR5B	-0.538965	944
MAD2L1	-0.53859	945
FRAT1	-0.538448	946
IL17RB	-0.538346	947
BBS5	-0.537938	948
BORCS8	-0.537788	949
GMEB1	-0.537536	950
CDC42SE2	-0.537243	951
BAX	-0.537043	952
TMTC4	-0.536737	953
CTNNBL1	-0.536531	954
ARHGAP11B	-0.536391	955
POC1B	-0.535834	956
FOXP4	-0.535796	957
CCT3	-0.535533	958
TEX9	-0.535081	959
LIN37	-0.53501	960
ZNF436	-0.534691	961
DPM1	-0.534502	962
ZNF836	-0.534327	963
ZNF669	-0.534247	964
TRIM27	-0.534179	965
RFPL4B	-0.534141	966
ATOSA	-0.534086	967
LEO1	-0.533707	968
PMF1	-0.533462	969
THNSL1	-0.533411	970
HBB	-0.532928	971
GRIK1	-0.532684	972
POLR2B	-0.532192	973
PEX13	-0.532133	974
YKT6	-0.53158	975
ATXN7L3B	-0.531395	976
H2AC6	-0.53112	977
ADGRD1	-0.531082	978
GAD1	-0.530627	979
TIMM10	-0.530353	980
GPR135	-0.530149	981
UBA3	-0.52998	982
SMARCC2	-0.529928	983
PPM1F	-0.529786	984
PRPF39	-0.529445	985
PSMA3	-0.529441	986
FNBP4	-0.529112	987
EMP3	-0.528866	988
ALKBH7	-0.528648	989
TMX2	-0.528455	990
CWF19L1	-0.528033	991
PTBP3	-0.528002	992
MED4	-0.527391	993
ZBED4	-0.527325	994
TXNRD3	-0.526841	995
SAMHD1	-0.52637	996
NAPB	-0.526085	997
TCF4	-0.52559	998
ZNF839	-0.524963	999
HSPD1	-0.524756	1000
FANCE	-0.52474	1001
ANKRD39	-0.524577	1002
HINT2	-0.524525	1003
PWP1	-0.524442	1004
FOXM1	-0.524317	1005
YRDC	-0.524152	1006
ERAP2	-0.523701	1007
BCAM	-0.523568	1008
RRP36	-0.523052	1009
ARAF	-0.522961	1010
XAB2	-0.522633	1011
PIBF1	-0.522334	1012
ACTN4	-0.521704	1013
NR2C1	-0.521621	1014
CD33	-0.521279	1015
TOPBP1	-0.521164	1016
KLHL18	-0.520683	1017
TMEM86B	-0.520585	1018
TAF7	-0.520186	1019
SLC66A3	-0.519536	1020
ZNF608	-0.519523	1021
KAT7	-0.51929	1022
TIPIN	-0.519223	1023
SLC12A7	-0.51898	1024
ZSCAN20	-0.518622	1025
OTUD5	-0.518259	1026
JAKMIP3	-0.518075	1027
PELI1	-0.518054	1028
RNASET2	-0.517713	1029
NUF2	-0.517612	1030
ATP6V0E1	-0.517348	1031
TOMM5	-0.517247	1032
PIGL	-0.517125	1033
WDR55	-0.517025	1034
PDP2	-0.516691	1035
KRIT1	-0.516567	1036
SLC27A4	-0.516477	1037
UQCRB	-0.516266	1038
METTL2B	-0.515728	1039
PRKAR2A	-0.515368	1040
ZNF816	-0.515296	1041
THEM4	-0.515101	1042
MED16	-0.514912	1043
RALB	-0.51461	1044
MAPK14	-0.514209	1045
LEPR	-0.513468	1046
SPTB	-0.513208	1047
SAMM50	-0.512722	1048
HECTD1	-0.512721	1049
ODR4	-0.512636	1050
BLOC1S3	-0.51232	1051
ZNF316	-0.512057	1052
RDH11	-0.512031	1053
IL27RA	-0.511999	1054
ZNF736	-0.511981	1055
TIMELESS	-0.51187	1056
HMGB1	-0.511718	1057
PPP4R3A	-0.511662	1058
KTN1	-0.511128	1059
ZC3H18	-0.5107	1060
SLC27A6	-0.510311	1061
USP44	-0.510301	1062
CTSF	-0.510254	1063
LOC728392	-0.510129	1064
CNP	-0.510124	1065
KIF2C	-0.51004	1066
MOGS	-0.509543	1067
RFC4	-0.509365	1068
LVRN	-0.508673	1069
DNAJC2	-0.508616	1070
YTHDC2	-0.508398	1071
CIAO2B	-0.507902	1072
GART	-0.507508	1073
NPTXR	-0.507505	1074
HECTD2	-0.507191	1075
NUBP2	-0.507145	1076
UQCC3	-0.507066	1077
MPP1	-0.506861	1078
PPP2R3B	-0.506852	1079
KANSL2	-0.50646	1080
HNRNPD	-0.506371	1081
HCCS	-0.50622	1082
ZNG1A	-0.505895	1083
RAD1	-0.505598	1084
TFB1M	-0.505542	1085
PLEKHB2	-0.505205	1086
UBC	-0.504731	1087
SMC5	-0.504545	1088
MUC1	-0.504502	1089
NRM	-0.504379	1090
ADAMTS6	-0.504272	1091
NLE1	-0.504243	1092
KIF16B	-0.503985	1093
PLAG1	-0.503811	1094
KCNJ11	-0.503537	1095
ARL1	-0.503343	1096
ORAI3	-0.503257	1097
MFSD14B	-0.502998	1098
TGIF2	-0.502412	1099
RWDD4	-0.502144	1100
GSR	-0.501599	1101
CYB5R4	-0.501564	1102
TMEM222	-0.50125	1103
NOL11	-0.500767	1104
LYL1	-0.500759	1105
POU6F1	-0.500754	1106
DENND6A	-0.500553	1107
ZSWIM6	-0.500405	1108
NAA15	-0.500268	1109
DTYMK	-0.499722	1110
PPA2	-0.499702	1111
CREB5	-0.499626	1112
AUH	-0.499273	1113
ROR2	-0.498858	1114
UFSP2	-0.498727	1115
EID2B	-0.498691	1116
CHRD	-0.498646	1117
COA7	-0.498405	1118
LHFPL5	-0.49821	1119
ZFYVE9	-0.497758	1120
CRLF3	-0.497497	1121
SMARCAL1	-0.497359	1122
ECD	-0.497281	1123
ERO1A	-0.497158	1124
UQCRC1	-0.497135	1125
SP2	-0.497	1126
SLC9A8	-0.496951	1127
DOHH	-0.496286	1128
CCNQ	-0.496015	1129
TUSC3	-0.495973	1130
DCPS	-0.495913	1131
CS	-0.495222	1132
GABPA	-0.494871	1133
RPAP2	-0.494683	1134
SLC9A2	-0.494089	1135
IPO9	-0.493954	1136
WDR5B	-0.493763	1137
TMEM87A	-0.493611	1138
ZSCAN30	-0.492807	1139
APIP	-0.492643	1140
PTDSS2	-0.4926	1141
PLEKHG4	-0.492143	1142
RRM1	-0.491967	1143
TENM1	-0.491849	1144
FGFR3	-0.491234	1145
SEMA4B	-0.491174	1146
H1-3	-0.491126	1147
ZNRF1	-0.490998	1148
CASP7	-0.490401	1149
MCM2	-0.489768	1150
PDS5A	-0.489756	1151
SEPTIN7	-0.489696	1152
HMBOX1	-0.489571	1153
ARRDC2	-0.489194	1154
LDHB	-0.488998	1155
DDX41	-0.488983	1156
ODC1	-0.488799	1157
REEP3	-0.488655	1158
RPUSD2	-0.487871	1159
MNT	-0.487185	1160
HSD17B1	-0.487036	1161
CFAP263	-0.48703	1162
SHLD2	-0.486856	1163
RNF5	-0.486356	1164
TSSC4	-0.486271	1165
PCYOX1	-0.486081	1166
PGK1	-0.48598	1167
ZHX1	-0.485902	1168
SCN9A	-0.485524	1169
SNX25	-0.484801	1170
GNAS	-0.484782	1171
SMAP1	-0.484114	1172
RIMKLB	-0.484051	1173
CLEC2B	-0.484024	1174
RPP14	-0.483845	1175
AGBL2	-0.483578	1176
SRSF1	-0.483492	1177
RECQL5	-0.483491	1178
COX6C	-0.483375	1179
CCDC14	-0.483227	1180
COX7A2	-0.482934	1181
MAGT1	-0.48251	1182
ZNF138	-0.482419	1183
GLA	-0.48215	1184
ATP5MK	-0.482014	1185
IDE	-0.481968	1186
GAK	-0.481778	1187
PCYT2	-0.481729	1188
IQCE	-0.481457	1189
TFPT	-0.481332	1190
RPAP1	-0.481298	1191
PSMB7	-0.481262	1192
ZNF813	-0.481028	1193
UVRAG	-0.480664	1194
SLC35A1	-0.480487	1195
TMSB15A	-0.479933	1196
RAE1	-0.479883	1197
TDRD7	-0.479763	1198
C12orf56	-0.478815	1199
CRLS1	-0.478716	1200
FUBP3	-0.47866	1201
NAA10	-0.478643	1202
CHST11	-0.478414	1203
CCP110	-0.478328	1204
BCAS2	-0.478174	1205
MPHOSPH9	-0.478097	1206
MELTF	-0.478046	1207
C3orf33	-0.47786	1208
BMAL1	-0.477693	1209
CHUK	-0.477668	1210
TENT2	-0.477651	1211
SLC39A13	-0.477612	1212
FKBP10	-0.4776	1213
PUS7L	-0.477599	1214
POLR3B	-0.477584	1215
SLC4A7	-0.477555	1216
SPINT2	-0.477519	1217
IKBIP	-0.477456	1218
CLINT1	-0.477307	1219
COX11	-0.477291	1220
KIAA0513	-0.477289	1221
PRH1	-0.477195	1222
RPS6KA5	-0.476913	1223
PRDM4	-0.47634	1224
MTERF2	-0.476198	1225
BICRA	-0.476142	1226
SPINDOC	-0.475749	1227
ANKRD17	-0.475078	1228
GTF2IRD2B	-0.474762	1229
SLC37A3	-0.474724	1230
RPUSD1	-0.474547	1231
HBS1L	-0.474419	1232
RIF1	-0.474355	1233
PLEKHF1	-0.474216	1234
DNAJC17	-0.474101	1235
ARMC6	-0.474098	1236
MAGED1	-0.473925	1237
NDOR1	-0.47356	1238
CNOT6	-0.473524	1239
FOCAD	-0.473285	1240
YTHDF2	-0.473116	1241
GLTP	-0.472963	1242
C5orf22	-0.472889	1243
ETS1	-0.472306	1244
NPAS1	-0.472075	1245
SELENON	-0.471486	1246
MS4A3	-0.470742	1247
DIAPH3	-0.47068	1248
BZW1	-0.470564	1249
HSDL2	-0.469971	1250
MICALL2	-0.469969	1251
ZNF572	-0.469777	1252
MTHFR	-0.469739	1253
ENTPD1	-0.469668	1254
BRMS1L	-0.469621	1255
RAB5IF	-0.469512	1256
SECISBP2L	-0.469402	1257
SKA3	-0.46932	1258
TEP1	-0.469319	1259
SYPL1	-0.469057	1260
UFL1	-0.469026	1261
PNMA6A	-0.468856	1262
ASB8	-0.468855	1263
EXO1	-0.46867	1264
SLC35A4	-0.468551	1265
UGT8	-0.468454	1266
ADGRB3	-0.467921	1267
PRDM9	-0.46768	1268
MED24	-0.466994	1269
CUL9	-0.466897	1270
TAPBPL	-0.466674	1271
CGGBP1	-0.46655	1272
CERS1	-0.466423	1273
RASGRP1	-0.465928	1274
COQ10A	-0.465673	1275
TARBP2	-0.465568	1276
SHPRH	-0.465456	1277
PSMG3	-0.46544	1278
RNF168	-0.465381	1279
COQ7	-0.465266	1280
OXR1	-0.465015	1281
ATP5PD	-0.464852	1282
PARK7	-0.464839	1283
RPL3	-0.464807	1284
ERLIN2	-0.464461	1285
MED27	-0.464231	1286
VSTM4	-0.464216	1287
HSF1	-0.464213	1288
IP6K1	-0.464092	1289
RPA2	-0.464054	1290
ASF1B	-0.463979	1291
COQ10B	-0.463466	1292
CCDC86	-0.463362	1293
MRPS28	-0.463247	1294
WWOX	-0.462805	1295
RIPOR1	-0.462491	1296
SRCAP	-0.462283	1297
CD69	-0.462251	1298
SPDYC	-0.461848	1299
EVA1B	-0.461592	1300
BYSL	-0.461467	1301
TPK1	-0.461292	1302
PDIA3	-0.461198	1303
CAB39	-0.461056	1304
ID2	-0.461034	1305
CFAP119	-0.460835	1306
RNPC3	-0.460766	1307
RILPL2	-0.460416	1308
EIF3L	-0.4603	1309
GPBP1L1	-0.460276	1310
CNEP1R1	-0.460044	1311
RPGR	-0.459626	1312
C1QL4	-0.45929	1313
MORF4L2	-0.45927	1314
AMHR2	-0.458756	1315
ISOC1	-0.458752	1316
FOS	-0.458361	1317
KRT18	-0.458358	1318
BCL7A	-0.45813	1319
ORC5	-0.458082	1320
CHCHD4	-0.457574	1321
C19orf81	-0.457491	1322
RIPK2	-0.457465	1323
PIGF	-0.457441	1324
SMIM10	-0.457098	1325
STAT2	-0.45677	1326
PEX5	-0.456768	1327
MIF4GD	-0.45641	1328
PTBP1	-0.456404	1329
RWDD2A	-0.456229	1330
EGFL8	-0.456149	1331
EIF2AK1	-0.456085	1332
TMEM91	-0.456051	1333
EIF2AK4	-0.456015	1334
IGBP1	-0.455993	1335
IL23R	-0.455361	1336
RBM8A	-0.45532	1337
FAM8A1	-0.455184	1338
HNRNPR	-0.454753	1339
PSMB2	-0.454632	1340
ASIC1	-0.454601	1341
ADPRM	-0.454499	1342
NDRG2	-0.454351	1343
MGA	-0.454259	1344
ZNF846	-0.454098	1345
DDX42	-0.454046	1346
WDR25	-0.45397	1347
TNFAIP8L1	-0.453852	1348
MPHOSPH8	-0.453835	1349
RAB8A	-0.453661	1350
MIGA2	-0.453586	1351
RARG	-0.453524	1352
TNFAIP8	-0.453476	1353
ING4	-0.453476	1354
HNRNPLL	-0.453343	1355
LZTS3	-0.453306	1356
CAMTA2	-0.452866	1357
EZR	-0.452746	1358
TULP4	-0.45267	1359
TCTN2	-0.452636	1360
PTGDS	-0.452617	1361
BRIX1	-0.452565	1362
OGFOD3	-0.452249	1363
TJP1	-0.452207	1364
HOXB6	-0.45167	1365
PCYOX1L	-0.451336	1366
ROPN1L	-0.450997	1367
POMGNT2	-0.45075	1368
CCDC57	-0.449866	1369
ZNF638	-0.449482	1370
BCS1L	-0.449395	1371
VPS29	-0.4493	1372
GPATCH4	-0.449237	1373
GINS2	-0.449185	1374
FIS1	-0.449031	1375
TMOD1	-0.448976	1376
IL10RB	-0.448953	1377
MKRN3	-0.448221	1378
PTPN18	-0.448146	1379
PSMG4	-0.447926	1380
RNASEH2B	-0.447824	1381
PRRC2C	-0.447725	1382
RBX1	-0.447619	1383
CASP10	-0.447585	1384
FGF2	-0.447542	1385
CHMP3	-0.447379	1386
CAST	-0.447298	1387
UCHL1	-0.44708	1388
SUSD3	-0.447063	1389
PXYLP1	-0.446874	1390
UBE2H	-0.446757	1391
CDC123	-0.446246	1392
KLHL7	-0.445858	1393
RPS3	-0.445183	1394
TPST2	-0.444858	1395
SYK	-0.444552	1396
VPS37D	-0.444306	1397
UBE3C	-0.444299	1398
PPP6R2	-0.444256	1399
TFIP11	-0.444126	1400
TENT4B	-0.444065	1401
LZIC	-0.443666	1402
NBPF9	-0.443524	1403
ZDHHC3	-0.443141	1404
HELQ	-0.44278	1405
GIPC3	-0.442503	1406
PDXDC1	-0.441869	1407
PABPC3	-0.441832	1408
PSMD9	-0.441245	1409
SARNP	-0.441208	1410
SLC38A7	-0.441007	1411
DNMBP	-0.44097	1412
SUSD1	-0.440959	1413
MEIS3	-0.440702	1414
EXOC7	-0.440372	1415
ALDH6A1	-0.440274	1416
CDC42SE1	-0.440197	1417
ADGRE1	-0.439932	1418
TTYH3	-0.439776	1419
TRPM4	-0.439338	1420
ZNF419	-0.438852	1421
PRORP	-0.438475	1422
TNPO1	-0.438352	1423
TOMM6	-0.438235	1424
ZNF391	-0.438225	1425
LIMD1	-0.438153	1426
ELK1	-0.438027	1427
DLGAP5	-0.437912	1428
CSNK1D	-0.437826	1429
ZNF140	-0.437566	1430
PSMD10	-0.43753	1431
GNA12	-0.437213	1432
GLI1	-0.43703	1433
ENTPD5	-0.436716	1434
FAAH2	-0.436353	1435
DRG1	-0.436201	1436
VAMP7	-0.435837	1437
DSCC1	-0.435652	1438
SEC61A2	-0.435158	1439
C1orf216	-0.435124	1440
RNF13	-0.434997	1441
KCTD15	-0.434959	1442
IL18R1	-0.434921	1443
ATG10	-0.434891	1444
MOSPD3	-0.434864	1445
DYNC1LI1	-0.434316	1446
ZNF318	-0.434215	1447
RAD21L1	-0.434189	1448
GAS8	-0.434139	1449
ISYNA1	-0.433556	1450
SHC2	-0.433522	1451
PRXL2B	-0.433504	1452
ATP2B4	-0.433348	1453
FADS2	-0.433226	1454
EAF2	-0.433144	1455
RNASEH1	-0.433007	1456
FUT10	-0.432789	1457
PSEN1	-0.432704	1458
TPX2	-0.432542	1459
MED18	-0.432538	1460
FBXO31	-0.432418	1461
STT3B	-0.432064	1462
UBOX5	-0.431933	1463
WDR76	-0.431747	1464
ITGB7	-0.431478	1465
PRR16	-0.431328	1466
ISY1	-0.431313	1467
FARS2	-0.431307	1468
CEP95	-0.431184	1469
TTC13	-0.430653	1470
ZNF132	-0.430647	1471
IMPACT	-0.430511	1472
LRP5L	-0.430446	1473
FASTKD3	-0.430439	1474
NCAPD3	-0.430307	1475
CASS4	-0.43022	1476
LIMA1	-0.430016	1477
TICAM1	-0.42989	1478
SMARCAD1	-0.429564	1479
NRTN	-0.429439	1480
ATP1B2	-0.429294	1481
PDCD10	-0.429193	1482
VPS28	-0.428888	1483
LRRC56	-0.428734	1484
HVCN1	-0.428662	1485
YWHAH	-0.428643	1486
ALG12	-0.428432	1487
SEC11C	-0.428026	1488
SEC24A	-0.427904	1489
GYS1	-0.427878	1490
NPEPPS	-0.427719	1491
WWC2	-0.427706	1492
MTNAP1	-0.427588	1493
LARP1	-0.427511	1494
OGA	-0.427482	1495
EAF1	-0.427365	1496
PNRC1	-0.42638	1497
RPL4	-0.426277	1498
SMIM15	-0.426142	1499
ELP6	-0.425933	1500
XRN2	-0.425923	1501
RUNX2	-0.425506	1502
UROD	-0.425486	1503
VAMP3	-0.425181	1504
CCDC125	-0.425084	1505
SNAPC3	-0.424869	1506
SH2B3	-0.424656	1507
DUSP12	-0.424515	1508
GRAP2	-0.424381	1509
CELSR3	-0.424238	1510
MANBAL	-0.424159	1511
EIF3K	-0.423802	1512
LGALS3BP	-0.423461	1513
DIPK1A	-0.423367	1514
PDCL3	-0.423275	1515
CCNO	-0.423167	1516
BRF1	-0.423142	1517
CDC6	-0.423019	1518
USP18	-0.422964	1519
ESRRA	-0.422803	1520
PALM3	-0.422796	1521
PSMD12	-0.422019	1522
MDN1	-0.421771	1523
ZNF480	-0.4216	1524
MYH10	-0.421555	1525
EBP	-0.421278	1526
COX6B1	-0.421028	1527
KLHDC7B	-0.420707	1528
PHC2	-0.42065	1529
SLC30A10	-0.420639	1530
ZMIZ1	-0.420422	1531
IFI35	-0.420203	1532
HSPA1L	-0.419835	1533
DUSP22	-0.419367	1534
PIP4K2A	-0.419353	1535
STEAP1B	-0.41861	1536
CMTM4	-0.418455	1537
NUCB1	-0.418308	1538
DYRK2	-0.417762	1539
TNFSF13B	-0.417401	1540
EIF3A	-0.41718	1541
MAN1A2	-0.417003	1542
CDC73	-0.416901	1543
SUPT4H1	-0.416856	1544
SASS6	-0.416854	1545
CKAP2	-0.416756	1546
SASH1	-0.416751	1547
RP9	-0.416619	1548
PTER	-0.416247	1549
ADAM19	-0.416138	1550
CXorf38	-0.415837	1551
ARL14EP	-0.415642	1552
SNRPF	-0.415629	1553
SMC4	-0.415527	1554
POGLUT1	-0.415468	1555
LITAF	-0.415151	1556
PHTF1	-0.414864	1557
IRAK1BP1	-0.414767	1558
RELB	-0.414737	1559
H2AC7	-0.414683	1560
TPTE	-0.413851	1561
ST13	-0.413632	1562
HJURP	-0.413535	1563
NADSYN1	-0.413257	1564
MYRF	-0.41243	1565
CENPF	-0.411899	1566
CTSK	-0.411887	1567
ZNF451	-0.411857	1568
AARSD1	-0.41168	1569
ZBTB47	-0.411328	1570
AFDN	-0.41127	1571
RHOF	-0.411198	1572
ANAPC2	-0.411182	1573
TMEM218	-0.411116	1574
ARPC1B	-0.410937	1575
VTI1A	-0.410847	1576
PRKDC	-0.410798	1577
ARF5	-0.410613	1578
DCTN6	-0.410451	1579
ACBD3	-0.410067	1580
GNB2	-0.409814	1581
GAB3	-0.409785	1582
PRX	-0.409718	1583
NT5DC1	-0.409219	1584
RNPEP	-0.409058	1585
TPST1	-0.408937	1586
MVP	-0.408866	1587
HEXB	-0.408054	1588
RUFY2	-0.407966	1589
OGT	-0.407588	1590
PLD6	-0.407511	1591
TRIM59	-0.407487	1592
DYNC1I2	-0.407334	1593
MAN1B1	-0.406879	1594
ULBP1	-0.406872	1595
DYNLT2	-0.406779	1596
INSIG2	-0.406597	1597
MTCL2	-0.40657	1598
MRPL39	-0.406366	1599
ASH1L	-0.406306	1600
COCH	-0.406102	1601
TSC22D3	-0.405928	1602
SERPINB9	-0.405874	1603
H2BC7	-0.405772	1604
SDF4	-0.405682	1605
TANK	-0.405633	1606
GET1	-0.405624	1607
C1GALT1C1	-0.405538	1608
FAT1	-0.405511	1609
ACSF2	-0.405213	1610
GAS2L3	-0.405206	1611
REL	-0.404895	1612
MCEE	-0.404771	1613
MICAL1	-0.40471	1614
RRBP1	-0.404687	1615
SEMA4D	-0.404621	1616
SEC23A	-0.404604	1617
ACO1	-0.404411	1618
WASHC1	-0.404248	1619
LRP10	-0.404129	1620
AHNAK	-0.404077	1621
OSR2	-0.403793	1622
RAB29	-0.403491	1623
H3-3B	-0.403479	1624
FBXO25	-0.403022	1625
TRMT13	-0.402574	1626
RAC1	-0.402504	1627
CALCOCO1	-0.401965	1628
NEK4	-0.401933	1629
MELK	-0.401072	1630
LOC102724159	-0.400929	1631
GRTP1	-0.400821	1632
CYB561D1	-0.400718	1633
ERLIN1	-0.400717	1634
ZFAND1	-0.400548	1635
TTLL11	-0.400521	1636
ADAT1	-0.400397	1637
HAMP	-0.400311	1638
YARS1	-0.400075	1639
NUP62	-0.399979	1640
SCYL1	-0.399921	1641
NANP	-0.399844	1642
TRIM6	-0.399678	1643
TCEAL4	-0.399469	1644
PGD	-0.39944	1645
RTEL1	-0.399143	1646
PPP2R2D	-0.399116	1647
BCKDHB	-0.398974	1648
DEPDC1B	-0.398285	1649
B3GALNT2	-0.397686	1650
EXOSC2	-0.396416	1651
SLC7A8	-0.396256	1652
SLC16A9	-0.39623	1653
RPL17	-0.396219	1654
ERBIN	-0.396054	1655
TBX18	-0.395681	1656
CEP85	-0.395681	1657
VBP1	-0.395476	1658
SNRPC	-0.395423	1659
COIL	-0.394965	1660
DEF6	-0.394923	1661
POLR3K	-0.394659	1662
KLHL24	-0.394646	1663
MIEN1	-0.394621	1664
AFG2B	-0.394532	1665
TMEM67	-0.394515	1666
ITGB5	-0.394396	1667
CFDP1	-0.394151	1668
RAB43	-0.394125	1669
MOCS2	-0.393623	1670
HESX1	-0.393534	1671
ENPP3	-0.393464	1672
BOLA2	-0.39344	1673
NKTR	-0.393083	1674
KIF2A	-0.393078	1675
CXCL2	-0.393052	1676
ACSM3	-0.392878	1677
XPOT	-0.39287	1678
PSMC1	-0.392863	1679
APBA2	-0.392788	1680
REPS1	-0.392457	1681
TGM2	-0.392381	1682
CFAP95	-0.39236	1683
GYPB	-0.392325	1684
MED1	-0.3923	1685
EXOSC3	-0.391936	1686
SPNS1	-0.391276	1687
CCNG1	-0.391257	1688
IQCF6	-0.390976	1689
AP2S1	-0.390933	1690
DHX35	-0.390666	1691
MAGEA3	-0.390544	1692
DHRS3	-0.390316	1693
OVCA2	-0.390217	1694
C9orf85	-0.390167	1695
MICU1	-0.389894	1696
LYPLA2	-0.389647	1697
TGS1	-0.389558	1698
H1-6	-0.389549	1699
TAF1B	-0.389496	1700
CLNS1A	-0.389333	1701
CTNNB1	-0.389326	1702
VAPB	-0.3892	1703
ZAP70	-0.38868	1704
IL4R	-0.388599	1705
ZNF230	-0.388585	1706
COL18A1	-0.388448	1707
PPP1R11	-0.388047	1708
UBE2I	-0.387857	1709
ZEB2	-0.387768	1710
OR2B6	-0.387573	1711
PSMD2	-0.387462	1712
VDR	-0.387297	1713
AP3B2	-0.387155	1714
KRTCAP2	-0.387123	1715
ZNF202	-0.387079	1716
MSR1	-0.387072	1717
TRIP6	-0.386537	1718
ARHGAP12	-0.386417	1719
FZD2	-0.386314	1720
MRTFA	-0.386149	1721
YWHAZ	-0.386114	1722
ANK1	-0.385943	1723
MTM1	-0.385933	1724
REV1	-0.385852	1725
CASD1	-0.385681	1726
C12orf57	-0.385494	1727
CTCFL	-0.385476	1728
ARL11	-0.385154	1729
SPTLC2	-0.385027	1730
STX7	-0.38496	1731
DNAJA3	-0.384929	1732
SNW1	-0.384866	1733
PFKM	-0.38476	1734
SEMA4C	-0.384662	1735
CLIC2	-0.38465	1736
SPANXB1	-0.384562	1737
TMEM214	-0.38449	1738
CYBB	-0.384427	1739
TFPI	-0.384323	1740
VARS2	-0.384307	1741
ARVCF	-0.384216	1742
SVBP	-0.383935	1743
PTPMT1	-0.383731	1744
ANKRD36	-0.383616	1745
NAE1	-0.383463	1746
APPBP2	-0.383388	1747
NCSTN	-0.383313	1748
BDH2	-0.38322	1749
SP100	-0.383162	1750
C1QTNF12	-0.382935	1751
HELZ2	-0.382853	1752
GAS6	-0.382706	1753
RTN4	-0.382658	1754
RINL	-0.382223	1755
PRR5	-0.381844	1756
RBM38	-0.381826	1757
CD99L2	-0.381768	1758
SFT2D1	-0.381658	1759
CKAP5	-0.381496	1760
PPP1R16B	-0.381467	1761
NUDT12	-0.38141	1762
CYB5A	-0.381326	1763
FAXDC2	-0.381312	1764
NCBP3	-0.38095	1765
RNF185	-0.380864	1766
PSMD4	-0.380776	1767
MCCC2	-0.380746	1768
EIF3I	-0.380673	1769
KIF20A	-0.380644	1770
MYBBP1A	-0.380554	1771
COX7B	-0.380418	1772
MCM7	-0.380243	1773
PROS1	-0.380019	1774
MIF	-0.380017	1775
PSTPIP2	-0.379956	1776
TUT1	-0.37995	1777
ZDHHC5	-0.379737	1778
TESC	-0.379709	1779
C20orf96	-0.379639	1780
ALDH5A1	-0.379409	1781
ANKRD13A	-0.379369	1782
SSU72	-0.37933	1783
RNF34	-0.379328	1784
TRPC4AP	-0.379136	1785
P2RY1	-0.378956	1786
HADH	-0.378873	1787
UNC5B	-0.37875	1788
OARD1	-0.378715	1789
TBC1D13	-0.378587	1790
KIAA1586	-0.378011	1791
FASTKD5	-0.378004	1792
STARD4	-0.377932	1793
PHETA1	-0.377811	1794
TEX10	-0.377511	1795
VAMP1	-0.377388	1796
RALA	-0.377361	1797
GFER	-0.376981	1798
TNFSF12	-0.376902	1799
ZNF420	-0.37686	1800
POLG	-0.376787	1801
CT45A10	-0.376681	1802
TUFM	-0.376486	1803
OSBP	-0.376297	1804
COQ8B	-0.37616	1805
CARD11	-0.376137	1806
MARCHF8	-0.37607	1807
RFT1	-0.376044	1808
PBLD	-0.376044	1809
CBX4	-0.375973	1810
SPG11	-0.37588	1811
FZR1	-0.375863	1812
MAGEA4	-0.375861	1813
ECH1	-0.375826	1814
CTSS	-0.375599	1815
CZIB	-0.375547	1816
PIGN	-0.37553	1817
GPR68	-0.375442	1818
FDX1	-0.375011	1819
RING1	-0.374962	1820
NOLC1	-0.37465	1821
PPP1R1C	-0.374542	1822
DHX34	-0.374535	1823
RPS19BP1	-0.374354	1824
STAM2	-0.374336	1825
TNRC18	-0.37415	1826
TACC1	-0.374141	1827
TMEM181	-0.374141	1828
DGKA	-0.374066	1829
TTC19	-0.373792	1830
SIRT2	-0.373789	1831
WDR36	-0.373651	1832
SEMA3F	-0.373515	1833
SUDS3	-0.373459	1834
SGSM2	-0.373411	1835
SLC25A35	-0.373255	1836
TAB1	-0.373225	1837
FLT3LG	-0.373157	1838
CCNT2	-0.373119	1839
HILPDA	-0.373073	1840
RPL7L1	-0.373001	1841
MARK4	-0.372841	1842
LRATD1	-0.37278	1843
ICAM3	-0.372654	1844
RGS14	-0.372643	1845
STAR	-0.372535	1846
SPINK4	-0.372505	1847
SCG2	-0.372373	1848
OTULIN	-0.372117	1849
THAP4	-0.371966	1850
VSIR	-0.371895	1851
JARID2	-0.371468	1852
PARD6G	-0.371379	1853
ZDHHC11	-0.371332	1854
DNAJC10	-0.371075	1855
GRB2	-0.371057	1856
PTPRB	-0.370784	1857
RPRD1B	-0.370724	1858
SPRYD7	-0.370678	1859
CCRL2	-0.370592	1860
METTL23	-0.370375	1861
SRD5A1	-0.370038	1862
NME3	-0.369954	1863
IVD	-0.369547	1864
LIMD2	-0.369488	1865
SIDT2	-0.368784	1866
AGO4	-0.368475	1867
MAP1B	-0.368469	1868
RUNDC1	-0.368113	1869
RMDN3	-0.368068	1870
INTS15	-0.36806	1871
WASHC2C	-0.367813	1872
CTSD	-0.367406	1873
ZNF160	-0.366707	1874
BEND3	-0.366618	1875
NPC1	-0.366495	1876
MFSD13A	-0.366402	1877
PPM1M	-0.366185	1878
AGAP1	-0.36615	1879
SFXN5	-0.365799	1880
SIGMAR1	-0.365705	1881
ZNF593	-0.365484	1882
UBE2Z	-0.365283	1883
RNF145	-0.365279	1884
ING1	-0.365258	1885
DHX38	-0.365151	1886
RPA1	-0.364982	1887
CDCA7	-0.364912	1888
ZNF93	-0.364803	1889
HSP90AA1	-0.364757	1890
APOM	-0.364676	1891
YIPF5	-0.364557	1892
CYB561	-0.364485	1893
GCAT	-0.364459	1894
BAG2	-0.364217	1895
POLM	-0.364159	1896
ADAL	-0.364078	1897
MAN1A1	-0.36388	1898
UCN	-0.363869	1899
NFATC2IP	-0.363631	1900
RNF19A	-0.363277	1901
PCBP4	-0.363202	1902
AMIGO3	-0.363021	1903
MRAP2	-0.362835	1904
KDM1B	-0.362611	1905
IZUMO1	-0.362608	1906
RESF1	-0.36237	1907
MARCHF2	-0.362111	1908
GLE1	-0.362108	1909
RTCB	-0.362034	1910
JPT1	-0.361914	1911
PKN2	-0.361699	1912
H2AC8	-0.361697	1913
RAB5B	-0.361679	1914
POLR1H	-0.361603	1915
PSMA5	-0.361394	1916
DTNBP1	-0.361284	1917
PPM1N	-0.36116	1918
SZRD1	-0.361068	1919
POMT1	-0.360915	1920
CYP20A1	-0.360885	1921
STOML1	-0.360878	1922
DDIAS	-0.360698	1923
AAGAB	-0.360391	1924
IPO13	-0.360268	1925
HMBS	-0.360183	1926
RPL26	-0.36011	1927
TTC21A	-0.359973	1928
SF3B2	-0.359747	1929
ZNF208	-0.359424	1930
BCR	-0.359362	1931
TEX261	-0.359226	1932
BRSK1	-0.358929	1933
RPL37	-0.358822	1934
PPIL6	-0.358329	1935
DNAJC9	-0.358177	1936
IMP3	-0.358145	1937
INO80D	-0.358011	1938
NRF1	-0.357873	1939
PLEKHH3	-0.357816	1940
GID8	-0.357329	1941
BCAT2	-0.357326	1942
CKLF-CMTM1	-0.357225	1943
MSANTD3	-0.357161	1944
TNRC6C	-0.357099	1945
RPL10	-0.356828	1946
DDX47	-0.356754	1947
CASP3	-0.356393	1948
LIMK2	-0.355935	1949
GNL1	-0.355839	1950
CBFA2T3	-0.355772	1951
ATOSB	-0.355599	1952
TUBB2B	-0.355538	1953
STK16	-0.35534	1954
HBG1	-0.355229	1955
CCT5	-0.354957	1956
CAVIN2	-0.354713	1957
CFAP53	-0.354696	1958
PNMA3	-0.354612	1959
KIAA1328	-0.354551	1960
LEMD2	-0.354301	1961
RAD54L	-0.354056	1962
MAZ	-0.353846	1963
ATAD1	-0.353809	1964
DYNLRB1	-0.353765	1965
CCDC28A	-0.353658	1966
DCTN4	-0.353464	1967
PLOD1	-0.353144	1968
CWC27	-0.353069	1969
PMPCB	-0.352924	1970
ZNF90	-0.352884	1971
PTGFRN	-0.352815	1972
UQCC2	-0.352699	1973
PPP1R26	-0.352682	1974
ZNF627	-0.35268	1975
MARK2	-0.352459	1976
FXN	-0.352365	1977
GRHPR	-0.352226	1978
PBDC1	-0.351642	1979
MAPKAPK3	-0.351449	1980
MAPK15	-0.351437	1981
CTF1	-0.351144	1982
C6orf120	-0.351062	1983
EPHB6	-0.350851	1984
MAN2B1	-0.350754	1985
TRAF6	-0.350666	1986
PAPLN	-0.350443	1987
CGRRF1	-0.350191	1988
JMJD7	-0.349911	1989
TRIM23	-0.349685	1990
IMMT	-0.34966	1991
WWP1	-0.349489	1992
HSPB1	-0.349324	1993
PLEKHO1	-0.349283	1994
NAPA	-0.349271	1995
PDCD5	-0.349224	1996
CCDC124	-0.349175	1997
PHACTR2	-0.34913	1998
SLC9A3	-0.349077	1999
[truncated: 9,021 more rows]

## Sheet: Sheet 4
id	num	neg|score	neg|p-value	neg|fdr	neg|rank	neg|goodsgrna	neg|lfc	pos|score	pos|p-value	pos|fdr	pos|rank	pos|goodsgrna	pos|lfc	Rank by Log2 FC
CAD	4	5.1401e-12	4.4923e-07	0.001238	3	4	-3.9096	1	1	1	11018	0	-3.9096	1
DHODH	4	2.5878e-13	4.4923e-07	0.001238	2	4	-3.2628	1	1	1	11019	0	-3.2628	2
UMPS	4	1.7341e-13	4.4923e-07	0.001238	1	4	-2.1153	1	1	1	11020	0	-2.1153	3
EEF1A1	3	0.00019854	0.00061769	0.453795	17	3	-2.1061	0.9998	0.9998	1	11011	0	-2.1061	4
COX17	4	9.8963e-05	0.00039577	0.441832	9	3	-2.0152	0.43818	0.49505	1	5229	1	-2.0152	5
COQ2	4	4.3155e-07	3.1446e-06	0.006931	5	4	-1.5991	0.99914	0.99915	1	10999	0	-1.5991	6
C19orf53	4	0.0016142	0.0059096	0.96018	63	3	-1.5334	0.98199	0.98201	1	10771	0	-1.5334	7
POLG2	4	0.0069825	0.020966	0.96018	222	3	-1.532	0.98312	0.98306	1	10786	0	-1.532	8
RPL18	3	0.017319	0.042226	0.96018	509	2	-1.4894	0.71702	0.71764	1	7729	0	-1.4894	9
PTPN11	4	0.0037065	0.012966	0.96018	134	3	-1.4571	0.8541	0.85426	1	9270	0	-1.4571	10
NUDT5	4	9.067e-11	4.4923e-07	0.001238	4	4	-1.4049	0.99999	0.99999	1	11017	0	-1.4049	11
PET117	4	0.0021533	0.007835	0.96018	82	2	-1.333	0.93367	0.93364	1	10187	0	-1.333	12
RPIA	4	0.0048478	0.015786	0.96018	166	3	-1.2827	0.79542	0.79547	1	8620	0	-1.2827	13
RPS24	3	0.0090083	0.024143	0.96018	285	3	-1.2196	0.99099	0.99095	1	10887	0	-1.2196	14
COA6	4	0.00066356	0.0025575	0.722645	39	3	-1.1944	0.98761	0.98747	1	10840	0	-1.1944	17
ANAPC2	4	0.0070091	0.021029	0.96018	225	2	-1.1828	0.72852	0.72897	1	7868	0	-1.1828	15
RPL36	4	0.0062975	0.019295	0.96018	201	3	-1.1684	0.92012	0.91993	1	10016	0	-1.1684	16
H2BC15	3	0.011617	0.030811	0.96018	340	2	-1.1219	0.90465	0.90454	1	9835	0	-1.1219	18
RPL19	4	0.0027065	0.0097262	0.96018	99	3	-1.1111	0.034107	0.083488	0.976872	935	1	-1.1111	19
CIAO2B	4	0.007089	0.021226	0.96018	228	2	-1.1111	0.94097	0.9409	1	10279	0	-1.1111	20
XRN2	4	0.009088	0.026175	0.96018	287	3	-1.108	0.051374	0.12003	0.993885	1318	1	-1.108	21
PLK1	4	0.0068418	0.02062	0.96018	217	3	-1.0894	0.88377	0.88359	1	9598	0	-1.0894	22
POLR1C	4	0.0052237	0.016687	0.96018	174	3	-1.0849	0.9923	0.99221	1	10905	0	-1.0849	23
PSMB4	4	0.024919	0.062704	0.96018	710	3	-1.062	0.63243	0.63713	1	6833	1	-1.062	24
CLTC	4	0.0083678	0.024441	0.96018	271	2	-1.0446	0.90652	0.90636	1	9865	0	-1.0446	25
PSMA6	4	0.012999	0.035361	0.96018	381	3	-1.0439	0.9961	0.99611	1	10961	0	-1.0439	26
TOPBP1	4	0.0068156	0.020563	0.96018	215	2	-1.0424	0.51726	0.54757	1	5804	1	-1.0424	27
SDHB	4	0.0089018	0.025734	0.96018	283	3	-1.0348	0.85	0.85007	1	9227	0	-1.0348	28
ALG13	4	0.0010202	0.0038072	0.93037	44	4	-1.0251	0.99881	0.99883	1	10993	0	-1.0251	29
FBL	4	0.015452	0.041029	0.96018	446	2	-0.97919	0.9717	0.97166	1	10664	0	-0.97919	30
MAPK1	4	0.0037912	0.013183	0.96018	138	3	-0.97874	0.069353	0.14654	1	1580	1	-0.97874	31
SPICE1	4	4.4503e-05	0.00018014	0.248144	8	2	-0.97274	0.90695	0.9068	1	9870	0	-0.97274	32
NUP93	4	0.003297	0.011751	0.96018	120	3	-0.97134	0.87107	0.87103	1	9455	0	-0.97134	33
SUPT4H1	4	0.035413	0.086005	0.961135	977	3	-0.95048	0.0106	0.030488	0.813974	413	1	-0.95048	34
STN1	4	0.0069835	0.020969	0.96018	223	3	-0.94897	0.75296	0.75322	1	8121	0	-0.94897	35
PDSS2	4	0.00018756	0.00076683	0.499325	15	4	-0.93588	0.99981	0.99981	1	11013	0	-0.93588	36
BCS1L	4	0.0095917	0.027406	0.96018	299	2	-0.93308	0.69469	0.69476	1	7458	1	-0.93308	37
RPL26	4	0.01493	0.039829	0.96018	434	3	-0.92628	0.15441	0.25304	1	2640	1	-0.92628	38
COX4I1	4	0.00043507	0.0017093	0.607633	31	4	-0.92019	0.99956	0.99957	1	11004	0	-0.92019	39
HNRNPU	4	0.00093045	0.0035044	0.93037	41	4	-0.91946	0.99907	0.99907	1	10998	0	-0.91946	40
VARS2	3	0.054833	0.10061	0.964137	1362	2	-0.91339	0.79241	0.79246	1	8588	0	-0.91339	41
PPP1CB	4	4.2861e-05	0.00017385	0.248144	7	4	-0.9003	0.99996	0.99996	1	11016	0	-0.9003	42
HMGCS1	4	0.0059906	0.018512	0.96018	194	3	-0.89938	0.17842	0.28253	1	2959	1	-0.89938	43
NUP160	4	0.0033017	0.011772	0.96018	121	3	-0.88244	0.81572	0.81584	1	8831	0	-0.88244	44
REXO2	4	0.00011807	0.00048112	0.441832	12	2	-0.88017	0.28785	0.40898	1	4273	1	-0.88017	45
GPN2	4	0.0073675	0.021905	0.96018	238	2	-0.87413	0.7252	0.72558	1	7831	0	-0.87413	46
UROD	4	0.0046523	0.015282	0.96018	159	2	-0.87143	0.27861	0.40422	1	4224	1	-0.87143	47
CYCS	4	0.0013272	0.0049788	0.96018	52	3	-0.86826	0.97256	0.97253	1	10669	0	-0.86826	48
CDC45	4	0.02128	0.054537	0.96018	612	3	-0.86209	0.96957	0.96959	1	10636	0	-0.86209	49
DOLK	4	0.02787	0.06943	0.96018	778	3	-0.86166	0.87055	0.87052	1	9449	0	-0.86166	50
XPO5	4	0.0057571	0.017962	0.96018	186	2	-0.8531	0.95986	0.95988	1	10518	0	-0.8531	51
FAAP100	4	0.040914	0.09777	0.964137	1107	2	-0.83702	0.89717	0.89696	1	9749	0	-0.83702	52
TEDC1	4	0.0096534	0.027554	0.96018	303	3	-0.83469	0.66326	0.66459	1	7131	1	-0.83469	53
MECR	4	0.017431	0.045688	0.96018	512	3	-0.82766	0.98521	0.98514	1	10806	0	-0.82766	54
LIPT2	4	0.003153	0.011245	0.96018	117	4	-0.8265	0.99685	0.99686	1	10971	0	-0.8265	55
GFER	4	0.021003	0.053906	0.96018	605	3	-0.8261	0.59357	0.6047	1	6453	1	-0.8261	56
MRPL37	4	0.025041	0.062971	0.96018	712	2	-0.82015	0.93802	0.93795	1	10245	0	-0.82015	57
IARS2	4	0.024977	0.062826	0.96018	711	3	-0.81432	0.9159	0.91578	1	9971	0	-0.81432	58
NUTM2B	3	0.019428	0.04551	0.96018	564	2	-0.80954	0.85359	0.85358	1	9261	0	-0.80954	59
PSMB7	4	0.028753	0.071461	0.96018	802	3	-0.8052	0.80596	0.80606	1	8730	0	-0.8052	60
TBCC	4	0.025919	0.064952	0.96018	732	3	-0.80483	0.99652	0.99652	1	10968	0	-0.80483	61
SYS1	4	0.0083293	0.024343	0.96018	266	2	-0.79486	0.75809	0.75826	1	8185	0	-0.79486	62
EXOSC2	4	0.018036	0.0471	0.96018	522	3	-0.78785	0.26195	0.38544	1	4016	1	-0.78785	63
PSMD13	4	0.035228	0.085573	0.961135	969	3	-0.78522	0.62835	0.63365	1	6789	1	-0.78522	64
MAD2L2	3	0.0086357	0.023195	0.96018	277	2	-0.78509	0.15205	0.24311	1	2599	1	-0.78509	65
SRSF3	4	0.030655	0.075597	0.96018	846	2	-0.78485	0.64221	0.64566	1	6934	1	-0.78485	66
ATP6V1E1	4	0.0018565	0.0067748	0.96018	73	4	-0.77992	0.99814	0.99819	1	10986	0	-0.77992	67
PHAX	4	0.0056486	0.017697	0.96018	184	3	-0.76237	0.94779	0.94777	1	10374	0	-0.76237	68
COQ6	4	1.9987e-06	6.7384e-06	0.012376	6	3	-0.76189	0.92183	0.92167	1	10038	0	-0.76189	69
LEO1	4	0.025084	0.063068	0.96018	714	3	-0.76145	0.8847	0.88448	1	9604	0	-0.76145	70
ABL1	4	0.0095209	0.027241	0.96018	296	3	-0.75957	0.92649	0.92632	1	10087	0	-0.75957	71
SRP54	4	0.047257	0.11117	0.968709	1249	2	-0.75792	0.57505	0.59031	1	6299	1	-0.75792	72
AARS2	4	0.015191	0.040437	0.96018	440	3	-0.74748	0.91774	0.91763	1	9993	0	-0.74748	73
ERH	4	0.023482	0.059504	0.96018	669	3	-0.73982	0.90681	0.90665	1	9869	0	-0.73982	74
TBCB	4	0.0042672	0.014324	0.96018	149	2	-0.73796	0.48247	0.52368	1	5540	1	-0.73796	75
DUT	4	0.010117	0.028629	0.96018	312	3	-0.73375	0.99547	0.99546	1	10956	0	-0.73375	76
RPL17	7	0.034586	0.10061	0.964137	952	4	-0.73338	0.45632	0.60717	1	5364	2	-0.73338	77
GMPS	4	0.0058218	0.018112	0.96018	187	3	-0.73136	0.10195	0.18779	1	1971	1	-0.73136	78
STRAP	4	0.019804	0.051147	0.96018	578	3	-0.72597	0.68303	0.68326	1	7332	1	-0.72597	79
UTP4	4	0.0035195	0.012517	0.96018	127	3	-0.72248	0.64779	0.65061	1	6991	1	-0.72248	80
GART	4	0.097065	0.17606	0.984712	1966	2	-0.72138	0.24742	0.36772	1	3845	1	-0.72138	100
BLM	4	0.012727	0.034743	0.96018	375	3	-0.72065	0.99353	0.99347	1	10921	0	-0.72065	81
VCX3B	1	0.017718	0.017707	0.96018	516	1	-0.7204	0.98228	0.98247	1	10775	0	-0.7204	82
SHMT2	4	0.01479	0.039512	0.96018	429	3	-0.71947	0.97155	0.97149	1	10660	0	-0.71947	83
POLR3H	4	0.026224	0.06564	0.96018	738	3	-0.7178	0.0085314	0.025662	0.76847	368	1	-0.7178	84
DIMT1	4	0.011323	0.031506	0.96018	338	2	-0.71613	0.97583	0.97584	1	10706	0	-0.71613	85
COQ5	4	0.00050617	0.0019923	0.627298	35	4	-0.7143	0.99949	0.99951	1	11002	0	-0.7143	86
EDEM1	4	0.0011718	0.0043535	0.96018	49	3	-0.71287	0.99086	0.99076	1	10882	0	-0.71287	87
CCT5	4	0.063683	0.13252	0.973917	1495	2	-0.70802	0.65823	0.65993	1	7083	1	-0.70802	88
UTP15	4	0.1079	0.19009	0.987146	2117	2	-0.70481	0.99092	0.99082	1	10885	0	-0.70481	89
SUPT16H	4	0.038512	0.092518	0.963788	1053	2	-0.70311	0.86557	0.86561	1	9401	0	-0.70311	90
H2BC13	4	0.0096613	0.02757	0.96018	304	3	-0.70162	0.99497	0.99496	1	10947	0	-0.70162	91
NAMPT	4	0.019492	0.050434	0.96018	568	3	-0.70158	0.65964	0.66127	1	7094	1	-0.70158	92
NHLRC2	4	0.059353	0.12678	0.971466	1430	2	-0.70062	0.48743	0.52692	1	5574	1	-0.70062	93
RANGAP1	4	0.034178	0.083349	0.961135	942	3	-0.6941	0.98986	0.98973	1	10865	0	-0.6941	94
SCO1	4	0.019347	0.05007	0.96018	562	3	-0.69252	0.45221	0.50383	1	5332	1	-0.69252	95
BAP1	4	0.014186	0.038129	0.96018	412	3	-0.69199	0.86008	0.86019	1	9334	0	-0.69199	96
RPL21	4	0.0068553	0.02066	0.96018	219	3	-0.68954	0.28792	0.40903	1	4274	1	-0.68954	97
POLR3A	4	0.024714	0.062228	0.96018	705	3	-0.68597	0.43287	0.49179	1	5195	1	-0.68597	98
RRP12	4	0.027685	0.068998	0.96018	774	3	-0.68544	0.95626	0.95626	1	10477	0	-0.68544	99
VPS25	4	0.038953	0.093487	0.964137	1061	3	-0.68506	0.65681	0.65872	1	7069	1	-0.68506	101
RPL24	3	0.087873	0.14992	0.9832	1829	2	-0.68441	0.95835	0.95856	1	10504	0	-0.68441	102
NOP2	4	0.016556	0.04362	0.96018	485	3	-0.68428	0.92165	0.92147	1	10035	0	-0.68428	103
TYMS	4	0.00014062	0.00056648	0.453795	13	3	-0.68421	0.88483	0.88459	1	9607	0	-0.68421	104
TXN	4	0.042119	0.10048	0.964137	1140	3	-0.68322	0.70951	0.70968	1	7639	0	-0.68322	105
SS18L2	3	0.0027198	0.0074981	0.96018	100	2	-0.68161	0.84304	0.84301	1	9149	0	-0.68161	106
WDR77	4	0.03157	0.077623	0.96018	882	2	-0.67314	0.14912	0.24657	1	2555	1	-0.67314	107
KRT18	4	0.051445	0.11655	0.971466	1309	2	-0.66908	0.95771	0.95771	1	10496	0	-0.66908	108
DAD1	4	0.021608	0.055311	0.96018	620	3	-0.66824	0.98159	0.98161	1	10764	0	-0.66824	109
MTHFD1	4	0.0082838	0.024226	0.96018	264	3	-0.658	0.53871	0.56283	1	5984	1	-0.658	110
STEEP1	4	0.0015618	0.0057542	0.96018	60	3	-0.6524	0.83389	0.83385	1	9033	0	-0.6524	111
RAE1	3	0.0095572	0.025528	0.96018	298	3	-0.65135	0.99044	0.9904	1	10873	0	-0.65135	112
RPL37A	4	0.016516	0.043547	0.96018	482	3	-0.64856	0.98304	0.98298	1	10783	0	-0.64856	113
DYNC1H1	4	0.027289	0.068071	0.96018	768	2	-0.64592	0.54797	0.5696	1	6060	1	-0.64592	114
RBM25	4	0.037516	0.09048	0.963788	1029	3	-0.64527	0.99633	0.99635	1	10963	0	-0.64527	115
RALGAPB	4	0.0065329	0.019868	0.96018	208	3	-0.64268	0.79307	0.79313	1	8597	0	-0.64268	116
GPATCH1	4	0.0017593	0.0064361	0.96018	66	3	-0.64187	0.90759	0.9074	1	9880	0	-0.64187	117
YEATS4	4	0.00023036	0.00091598	0.499325	19	3	-0.63845	0.98915	0.98901	1	10857	0	-0.63845	118
ORC6	4	0.028251	0.070303	0.96018	790	3	-0.63694	0.14896	0.24638	1	2553	1	-0.63694	119
PPP1R18	4	0.001924	0.0070156	0.96018	76	3	-0.63683	0.99309	0.99301	1	10918	0	-0.63683	120
CCDC116	4	0.03684	0.089048	0.96314	1014	2	-0.63275	0.7575	0.75767	1	8180	0	-0.63275	121
TAF9	4	0.025201	0.063329	0.96018	716	3	-0.63132	0.99574	0.99572	1	10957	0	-0.63132	122
HSPD1	4	0.040868	0.097682	0.964137	1105	3	-0.63114	0.96229	0.96236	1	10548	0	-0.63114	123
CUL4A	4	0.015446	0.041016	0.96018	445	3	-0.62821	0.75003	0.75035	1	8091	0	-0.62821	124
AIRIM	4	0.02342	0.059355	0.96018	667	2	-0.62529	0.69957	0.6997	1	7521	0	-0.62529	125
CRCP	4	0.089694	0.16648	0.984695	1863	2	-0.62179	0.96105	0.96109	1	10532	0	-0.62179	126
HMGA1	4	0.0074402	0.02208	0.96018	241	3	-0.62096	0.41949	0.48358	1	5098	1	-0.62096	127
COPS4	4	0.017201	0.045116	0.96018	504	2	-0.61981	0.96548	0.96552	1	10589	0	-0.61981	128
SEC13	4	0.011737	0.032458	0.96018	345	3	-0.61208	0.85527	0.85543	1	9284	0	-0.61208	129
ZFP91	4	0.022524	0.057369	0.96018	643	3	-0.61168	0.91974	0.91956	1	10010	0	-0.61168	131
DENR	4	0.010145	0.028689	0.96018	314	3	-0.61117	0.81278	0.81292	1	8801	0	-0.61117	132
VARS1	4	0.14039	0.23183	1	2549	2	-0.61037	0.38546	0.46323	1	4865	1	-0.61037	133
UBA3	4	0.087724	0.16392	0.984641	1826	2	-0.6101	0.99269	0.9926	1	10913	0	-0.6101	134
ANAPC1	4	0.10067	0.18077	0.984712	2017	2	-0.60687	0.58248	0.59595	1	6360	1	-0.60687	135
WDR12	4	0.043777	0.10404	0.964137	1177	2	-0.60505	0.87282	0.8728	1	9478	0	-0.60505	136
OSBP	4	0.012315	0.033834	0.96018	363	3	-0.6	0.86122	0.86127	1	9347	0	-0.6	137
PPP1R7	4	0.036993	0.08935	0.96314	1018	2	-0.59815	0.76474	0.76475	1	8286	0	-0.59815	138
NBPF14	2	0.053198	0.094426	0.964137	1334	2	-0.59574	0.9468	0.94697	1	10360	0	-0.59574	139
SLC31A1	4	0.0030306	0.010803	0.96018	112	3	-0.59363	0.92561	0.92545	1	10082	0	-0.59363	140
CCT3	4	0.028496	0.070873	0.96018	800	2	-0.59274	0.9871	0.98695	1	10833	0	-0.59274	141
MED31	4	0.006616	0.020061	0.96018	210	2	-0.5901	0.86193	0.862	1	9354	0	-0.5901	142
TUBGCP2	4	0.057715	0.1247	0.971466	1400	2	-0.58825	0.057973	0.13184	1	1434	1	-0.58825	143
INCENP	4	0.012443	0.034143	0.96018	367	3	-0.58784	0.12192	0.21268	1	2219	1	-0.58784	144
MYL12A	4	0.00034532	0.0013445	0.565948	26	4	-0.58693	0.99965	0.99965	1	11006	0	-0.58693	145
XPO7	4	0.0023167	0.0084055	0.96018	86	3	-0.58671	0.98188	0.9819	1	10768	0	-0.58671	146
YRDC	4	0.047892	0.11198	0.968709	1259	2	-0.58665	0.17811	0.28217	1	2957	1	-0.58665	147
TXNRD2	4	0.02294	0.058241	0.96018	656	2	-0.58329	0.95057	0.9506	1	10407	0	-0.58329	148
NOP56	4	0.031076	0.076543	0.96018	860	3	-0.5825	0.85816	0.85827	1	9319	0	-0.5825	149
SNRPD1	2	0.28114	0.28954	1	4235	1	-0.57964	0.89436	0.89444	1	9711	0	-0.57964	150
LSM4	4	0.011677	0.032313	0.96018	341	2	-0.57768	0.97132	0.97127	1	10659	0	-0.57768	151
DDX42	4	0.036362	0.088059	0.961135	1004	3	-0.57707	0.56732	0.58427	1	6225	1	-0.57707	152
WASHC1	1	0.24627	0.24551	1	3995	0	-0.57605	0.75373	0.75402	1	8127	0	-0.57605	153
DHFR	4	0.1669	0.26525	1	2904	2	-0.57271	0.98927	0.98911	1	10859	0	-0.57271	154
TNPO1	4	0.17229	0.27209	1	2983	2	-0.56768	0.58912	0.6012	1	6413	1	-0.56768	155
CCDC71L	4	0.15531	0.2507	1	2749	2	-0.56725	0.7471	0.74743	1	8062	0	-0.56725	156
CENATAC	4	0.073747	0.14593	0.981919	1633	2	-0.56648	0.031192	0.077137	0.969231	871	1	-0.56648	157
NAA30	4	0.00028522	0.0011325	0.542617	23	4	-0.56635	0.99971	0.99972	1	11008	0	-0.56635	158
SPDYE2	1	0.1727	0.17213	0.984712	2993	1	-0.56397	0.8273	0.82744	1	8951	0	-0.56397	159
SUCLA2	4	0.0030507	0.010883	0.96018	113	4	-0.5624	0.99695	0.99696	1	10974	0	-0.5624	160
CAMKK2	4	0.0046378	0.015251	0.96018	158	2	-0.56151	0.91878	0.91862	1	10004	0	-0.56151	161
OAS3	4	0.0087606	0.025382	0.96018	279	3	-0.56144	0.97739	0.97736	1	10725	0	-0.56144	162
SH3BP1	2	0.053355	0.094682	0.964137	1338	2	-0.55925	0.94665	0.9468	1	10356	0	-0.55925	163
BRF2	4	0.0081287	0.023826	0.96018	261	3	-0.55741	0.74639	0.74671	1	8054	0	-0.55741	164
LRRC37A	7	0.022048	0.070115	0.96018	632	4	-0.55601	0.93155	0.9317	1	10151	0	-0.55601	165
TSFM	4	0.041643	0.099427	0.964137	1127	3	-0.55563	0.91178	0.91166	1	9920	0	-0.55563	166
SETD2	4	0.10236	0.18299	0.984712	2044	2	-0.5551	0.83887	0.83889	1	9100	0	-0.5551	167
SP4	4	0.003687	0.012922	0.96018	133	3	-0.55453	0.73373	0.73413	1	7916	0	-0.55453	168
CEP97	4	0.00042441	0.0016626	0.607633	30	4	-0.55095	0.9983	0.99834	1	10989	0	-0.55095	169
NRBP1	4	0.013762	0.037142	0.96018	401	3	-0.54934	0.99047	0.99037	1	10874	0	-0.54934	170
FANCE	4	0.0077212	0.022813	0.96018	249	2	-0.54742	0.24184	0.36098	1	3780	1	-0.54742	171
POP7	4	0.021759	0.055637	0.96018	624	3	-0.54473	0.87597	0.87594	1	9522	0	-0.54473	172
GPATCH8	4	0.0044429	0.014753	0.96018	153	3	-0.5429	0.98585	0.98576	1	10811	0	-0.5429	173
RUVBL2	4	0.021122	0.054176	0.96018	606	3	-0.54276	0.85508	0.85525	1	9281	0	-0.54276	174
TTI1	4	0.024355	0.061428	0.96018	693	3	-0.54254	0.88042	0.88035	1	9557	0	-0.54254	175
USB1	4	0.010537	0.02958	0.96018	325	3	-0.54183	0.88137	0.88128	1	9570	0	-0.54183	176
MOB4	1	0.053379	0.053403	0.96018	1340	1	-0.5396	0.94662	0.94685	1	10355	0	-0.5396	177
RPS27A	3	0.09953	0.16734	0.984695	1999	2	-0.53759	0.62202	0.62227	1	6727	0	-0.53759	178
AQR	4	0.062258	0.13062	0.973917	1477	2	-0.53611	0.72434	0.72473	1	7823	0	-0.53611	179
VMP1	4	0.026412	0.066062	0.96018	743	3	-0.53448	0.82487	0.82497	1	8930	0	-0.53448	180
ETF1	4	0.029156	0.072376	0.96018	812	2	-0.53255	0.49799	0.53408	1	5662	1	-0.53255	181
BRMS1	4	0.0083662	0.02444	0.96018	270	3	-0.53244	0.89275	0.89252	1	9696	0	-0.53244	182
PDSS1	4	0.00059697	0.0023364	0.695879	37	3	-0.53219	0.95861	0.95864	1	10507	0	-0.53219	183
UQCR10	4	0.00020405	0.00081984	0.499325	18	4	-0.53142	0.9998	0.9998	1	11010	0	-0.53142	184
ATP8B3	4	0.019554	0.050598	0.96018	569	3	-0.53057	0.16078	0.26084	1	2730	1	-0.53057	516
LIN52	4	0.011112	0.031023	0.96018	334	3	-0.53008	0.9799	0.97993	1	10747	0	-0.53008	185
SNRPF	4	0.040835	0.09762	0.964137	1103	3	-0.52843	0.82293	0.82301	1	8909	0	-0.52843	186
RSL24D1	3	0.033351	0.067581	0.96018	922	2	-0.5283	0.98008	0.98001	1	10750	0	-0.5283	187
CMAS	4	0.0095097	0.027204	0.96018	295	3	-0.52707	0.37668	0.45806	1	4810	1	-0.52707	188
ALG3	4	0.011715	0.032406	0.96018	343	3	-0.52683	0.99373	0.99368	1	10924	0	-0.52683	189
DARS1	4	0.14204	0.23396	1	2569	2	-0.52676	0.21091	0.32277	1	3401	1	-0.52676	214
NKAP	4	0.013257	0.035972	0.96018	387	3	-0.52547	0.94429	0.9443	1	10323	0	-0.52547	190
IPO5	4	0.00035764	0.0013984	0.565948	27	4	-0.52403	0.99964	0.99964	1	11005	0	-0.52403	191
SF3B2	4	0.10012	0.18004	0.984712	2007	2	-0.52303	0.87313	0.87313	1	9481	0	-0.52303	192
HARS1	4	0.083935	0.15909	0.984641	1774	2	-0.52223	0.012485	0.034953	0.8469	449	1	-0.52223	193
DCPS	4	0.092792	0.17047	0.984712	1899	2	-0.5221	0.82842	0.82841	1	8968	0	-0.5221	194
SP140	4	0.0063476	0.019409	0.96018	203	3	-0.52182	0.40705	0.47616	1	5006	1	-0.52182	195
ZNF236	4	0.012199	0.033545	0.96018	358	3	-0.52077	0.99252	0.99244	1	10908	0	-0.52077	196
VGLL4	4	0.0059075	0.018324	0.96018	190	3	-0.52019	0.19833	0.30733	1	3230	1	-0.52019	197
CLPTM1L	4	0.0049269	0.015971	0.96018	169	3	-0.51949	0.9687	0.96873	1	10626	0	-0.51949	198
IGBP1	4	0.064114	0.13309	0.973917	1500	2	-0.51849	0.92131	0.92114	1	10028	0	-0.51849	199
BSCL2	4	0.00096568	0.0036095	0.93037	42	4	-0.51832	0.99903	0.99904	1	10997	0	-0.51832	200
CENPI	4	0.027265	0.068022	0.96018	767	3	-0.51771	0.10596	0.19276	1	2015	1	-0.51771	130
NIPBL	4	0.016008	0.042322	0.96018	464	2	-0.5167	0.034548	0.084393	0.977024	946	1	-0.5167	201
COX20	4	0.0281	0.069988	0.96018	786	3	-0.51589	0.80801	0.80819	1	8757	0	-0.51589	202
GIPC1	4	0.0092987	0.02669	0.96018	292	3	-0.51545	0.70728	0.70736	1	7605	0	-0.51545	203
USP9X	4	0.20479	0.31338	1	3433	2	-0.51518	0.99211	0.99201	1	10901	0	-0.51518	204
ZPR1	4	0.0039193	0.013503	0.96018	140	3	-0.51492	0.77459	0.7746	1	8385	0	-0.51492	205
ANXA5	4	0.00010857	0.00042632	0.441832	10	4	-0.51433	0.99982	0.99982	1	11014	0	-0.51433	206
MRPS21	4	0.031226	0.076853	0.96018	868	3	-0.51386	0.54572	0.56792	1	6040	1	-0.51386	207
UBAP2	4	0.025603	0.064229	0.96018	724	2	-0.51383	0.98311	0.98305	1	10785	0	-0.51383	208
FAM98B	4	0.038435	0.09236	0.963788	1051	3	-0.51363	0.82813	0.82813	1	8963	0	-0.51363	209
ERICH1	4	0.01797	0.046957	0.96018	520	3	-0.5135	0.98853	0.98839	1	10851	0	-0.5135	210
BCR	3	0.1414	0.22787	0.998644	2560	2	-0.51165	0.82076	0.82083	1	8885	0	-0.51165	211
DPF1	4	0.0047181	0.015472	0.96018	161	2	-0.51141	0.9077	0.90751	1	9881	0	-0.51141	212
QRSL1	4	0.10596	0.1876	0.987146	2085	2	-0.51039	0.81656	0.81667	1	8837	0	-0.51039	215
GOSR2	4	0.0045343	0.014974	0.96018	155	3	-0.51023	0.51899	0.54883	1	5820	1	-0.51023	216
NEDD8	5	0.090069	0.1926	0.98811	1866	3	-0.51023	0.67382	0.68832	1	7230	1	-0.51023	217
COA5	4	0.0092859	0.026659	0.96018	291	3	-0.50942	0.9963	0.99631	1	10962	0	-0.50942	218
NCKAP1L	4	0.024681	0.062164	0.96018	704	3	-0.5084	0.81562	0.81575	1	8829	0	-0.5084	219
PDLIM4	4	0.0059673	0.018461	0.96018	193	3	-0.50702	0.23594	0.35382	1	3712	1	-0.50702	220
COG4	3	0.41982	0.43392	1	5127	1	-0.50608	0.24455	0.31306	1	3810	1	-0.50608	221
FUT11	4	0.0025975	0.0093552	0.96018	95	4	-0.50585	0.9974	0.99743	1	10978	0	-0.50585	222
AGAP9	1	0.12916	0.12859	0.971466	2406	1	-0.50581	0.87084	0.87107	1	9454	0	-0.50581	223
TSSK6	4	0.002672	0.0096032	0.96018	97	2	-0.50486	0.93416	0.93414	1	10195	0	-0.50486	224
CDK2AP1	4	0.00046419	0.0018315	0.612811	32	4	-0.50411	0.99937	0.99938	1	11001	0	-0.50411	225
ZNF74	4	0.026875	0.067142	0.96018	756	2	-0.50358	0.58847	0.60068	1	6407	1	-0.50358	226
ATAD3B	4	0.0053376	0.016979	0.96018	177	3	-0.50303	0.92339	0.92326	1	10055	0	-0.50303	227
RPS13	3	0.30586	0.34515	1	4400	1	-0.50242	0.010593	0.028183	0.795982	412	1	-0.50242	228
NOL6	4	0.031293	0.076964	0.96018	871	3	-0.50214	0.30324	0.41719	1	4356	1	-0.50214	229
ABCF1	4	0.098335	0.17764	0.984712	1984	2	-0.5015	0.19202	0.29953	1	3147	1	-0.5015	230
RPL26L1	4	0.032453	0.079533	0.961135	900	2	-0.49932	0.89975	0.89951	1	9778	0	-0.49932	231
NBPF11	3	0.11375	0.18816	0.987146	2196	2	-0.49918	0.89526	0.89511	1	9724	0	-0.49918	232
LCAT	4	0.0026945	0.0096876	0.96018	98	3	-0.49607	0.36226	0.44976	1	4718	1	-0.49607	233
RPL3	4	0.16006	0.25669	1	2809	2	-0.49534	0.97797	0.97797	1	10729	0	-0.49534	234
RRP1	4	0.036331	0.087989	0.961135	1003	2	-0.49452	0.98906	0.98892	1	10856	0	-0.49452	235
TUBA1A	4	0.01379	0.037196	0.96018	403	3	-0.49447	0.99083	0.99073	1	10881	0	-0.49447	236
UBE2J1	4	0.015337	0.040765	0.96018	442	2	-0.49443	0.64642	0.64937	1	6975	1	-0.49443	237
EID2	4	0.0064448	0.019643	0.96018	205	2	-0.4927	0.64725	0.65012	1	6985	1	-0.4927	238
SELENOW	4	0.006193	0.019032	0.96018	199	3	-0.49262	0.91017	0.91006	1	9902	0	-0.49262	239
GMEB1	4	0.03247	0.079575	0.961135	901	2	-0.49193	0.26432	0.38835	1	4048	1	-0.49193	241
NOP10	4	0.061056	0.12908	0.971466	1461	2	-0.49015	0.28377	0.40684	1	4250	1	-0.49015	242
GOLGA6L4	1	0.16666	0.1661	0.984641	2899	1	-0.48897	0.83334	0.83351	1	9027	0	-0.48897	243
ATP6V1D	4	0.010753	0.03013	0.96018	329	2	-0.48787	0.82871	0.82871	1	8972	0	-0.48787	244
LIPT1	4	0.01656	0.043629	0.96018	486	2	-0.48755	0.97861	0.97864	1	10735	0	-0.48755	245
COX5B	4	0.01828	0.047638	0.96018	533	3	-0.48726	0.99453	0.99452	1	10939	0	-0.48726	246
BTF3L4	4	0.016665	0.043871	0.96018	489	3	-0.48706	0.44461	0.49907	1	5274	1	-0.48706	247
DHX15	4	0.043649	0.10376	0.964137	1173	2	-0.48674	0.13872	0.23369	1	2435	2	-0.48674	248
CHAF1B	4	0.057713	0.1247	0.971466	1399	2	-0.48673	0.73154	0.73196	1	7895	0	-0.48673	249
ETV1	4	0.0010372	0.0038674	0.93037	45	3	-0.48546	0.95209	0.95217	1	10425	0	-0.48546	250
ATP6V1B2	4	0.22866	0.34369	1	3757	1	-0.48461	0.98837	0.98824	1	10849	0	-0.48461	251
PTPMT1	4	0.054767	0.12086	0.971466	1361	2	-0.48447	0.41787	0.4826	1	5086	1	-0.48447	252
PDS5A	4	0.043741	0.10398	0.964137	1176	3	-0.48365	0.60294	0.61223	1	6538	1	-0.48365	253
TWNK	4	0.10184	0.18233	0.984712	2034	2	-0.48355	0.40207	0.4732	1	4968	1	-0.48355	277
EMID1	4	0.005319	0.01692	0.96018	176	3	-0.48271	0.90563	0.90543	1	9851	0	-0.48271	254
NFE2L2	4	0.0029928	0.010685	0.96018	110	2	-0.48216	0.44403	0.49868	1	5269	1	-0.48216	255
RAD1	4	0.052212	0.11755	0.971466	1319	2	-0.48193	0.87437	0.87435	1	9502	0	-0.48193	256
MCMBP	4	0.0099177	0.028153	0.96018	309	2	-0.47942	0.97169	0.97166	1	10663	0	-0.47942	257
HASPIN	4	0.039126	0.0939	0.964137	1065	2	-0.47936	0.88879	0.88851	1	9657	0	-0.47936	258
TIMELESS	4	0.1265	0.21397	0.991846	2367	2	-0.47879	0.78401	0.78413	1	8500	0	-0.47879	259
ELP6	4	0.0040465	0.013823	0.96018	145	3	-0.47827	0.027561	0.069124	0.957549	790	1	-0.47827	260
DCTN6	4	0.085889	0.16152	0.984641	1803	2	-0.47738	0.27648	0.40308	1	4207	1	-0.47738	261
MPC1	4	0.0029325	0.010483	0.96018	106	4	-0.47666	0.99707	0.99708	1	10976	0	-0.47666	262
IFIT3	4	0.028789	0.071526	0.96018	803	3	-0.47638	0.77065	0.77066	1	8347	0	-0.47638	263
UBA5	4	0.0055584	0.017488	0.96018	182	2	-0.47422	0.4787	0.52126	1	5508	1	-0.47422	285
ATR	4	0.022406	0.057105	0.96018	640	3	-0.47352	0.99484	0.99484	1	10942	0	-0.47352	264
LMBR1L	4	0.0018486	0.0067452	0.96018	71	3	-0.47335	0.99319	0.99312	1	10919	0	-0.47335	265
FAM228B	4	0.061385	0.1295	0.971466	1467	2	-0.47228	0.9625	0.96258	1	10553	0	-0.47228	266
CD37	4	0.0071783	0.021443	0.96018	232	2	-0.47156	0.71276	0.71293	1	7684	0	-0.47156	267
IRAG2	4	0.00048423	0.001907	0.618084	34	4	-0.47014	0.99952	0.99953	1	11003	0	-0.47014	268
DHRS7B	4	0.031151	0.0767	0.96018	865	3	-0.4699	0.90965	0.90952	1	9897	0	-0.4699	269
ERBB3	4	0.0077254	0.022822	0.96018	250	3	-0.46958	0.77941	0.77947	1	8444	0	-0.46958	270
HIP1R	4	0.00024911	0.00099684	0.499325	22	3	-0.4694	0.67752	0.67793	1	7265	1	-0.4694	271
VWA7	4	0.0019191	0.0069994	0.96018	75	2	-0.46894	0.37305	0.4559	1	4792	1	-0.46894	272
TNXB	4	0.035283	0.085708	0.961135	972	2	-0.46682	0.65778	0.65954	1	7079	1	-0.46682	273
ATF4	4	0.1154	0.19973	0.988275	2219	2	-0.46665	0.99258	0.99249	1	10910	0	-0.46665	274
ARID2	4	0.015544	0.041251	0.96018	450	3	-0.46628	0.56829	0.58502	1	6234	1	-0.46628	275
RANBP1	4	0.090286	0.16723	0.984695	1870	2	-0.46459	0.92489	0.92474	1	10075	0	-0.46459	276
ZNF79	4	0.021653	0.055399	0.96018	621	3	-0.46183	0.91799	0.91786	1	9995	0	-0.46183	278
GTDC1	4	0.035096	0.085278	0.961135	967	3	-0.46109	0.99648	0.99647	1	10965	0	-0.46109	279
ZMYM3	4	0.0073503	0.021864	0.96018	236	3	-0.4606	0.99651	0.99651	1	10967	0	-0.4606	280
TUBB4B	4	0.024258	0.061196	0.96018	691	3	-0.45996	0.79168	0.79173	1	8581	0	-0.45996	281
ZBTB6	4	0.0033724	0.012013	0.96018	123	3	-0.45983	0.68642	0.68656	1	7369	1	-0.45983	298
YEATS2	4	0.037094	0.089586	0.963328	1021	3	-0.45899	0.97443	0.97441	1	10691	0	-0.45899	282
POLR3E	4	0.01024	0.028889	0.96018	317	2	-0.45734	0.60058	0.61026	1	6520	1	-0.45734	283
SMC5	4	0.026105	0.065381	0.96018	736	3	-0.45726	0.2297	0.34617	1	3622	1	-0.45726	302
LAMTOR5	4	0.0078995	0.023265	0.96018	255	3	-0.45679	0.99538	0.99537	1	10954	0	-0.45679	284
METTL2B	1	0.24788	0.24714	1	4018	0	-0.45598	0.75212	0.75234	1	8114	0	-0.45598	286
MDN1	4	0.20317	0.31142	1	3403	2	-0.45593	0.20803	0.31922	1	3362	1	-0.45593	287
NSD1	4	0.044045	0.10457	0.964137	1185	3	-0.45582	0.98728	0.98715	1	10837	0	-0.45582	288
POLR2L	4	0.04625	0.10938	0.967991	1232	2	-0.45515	0.13149	0.22468	1	2342	1	-0.45515	213
C19orf12	4	0.023668	0.059932	0.96018	675	2	-0.45464	0.65543	0.65746	1	7060	1	-0.45464	289
H2BC26	3	0.012099	0.031982	0.96018	354	2	-0.45435	0.74088	0.74117	1	7990	0	-0.45435	290
LSM1	3	0.099487	0.16728	0.984695	1997	2	-0.45433	0.98287	0.98284	1	10779	0	-0.45433	240
CT45A2	1	0.060059	0.059956	0.96018	1444	1	-0.45391	0.93994	0.94021	1	10262	0	-0.45391	291
S100A9	4	0.0018131	0.0066311	0.96018	70	4	-0.4528	0.99819	0.99823	1	10987	0	-0.4528	292
RRP15	4	0.0033832	0.01206	0.96018	124	4	-0.45261	0.99662	0.99662	1	10969	0	-0.45261	293
CWC25	4	0.0030046	0.010725	0.96018	111	3	-0.45195	0.92198	0.92181	1	10041	0	-0.45195	294
MLXIP	4	0.035254	0.085631	0.961135	971	3	-0.45176	0.2094	0.32089	1	3378	1	-0.45176	295
ZNF280B	4	0.077687	0.15102	0.98369	1687	2	-0.4516	0.98196	0.98199	1	10769	0	-0.4516	296
SLF2	4	0.10898	0.19148	0.987895	2132	2	-0.44888	0.97811	0.97811	1	10731	0	-0.44888	297
CAPN3	4	0.0017885	0.0065394	0.96018	68	2	-0.44825	0.92487	0.92472	1	10074	0	-0.44825	299
CSNK2B	4	0.0048956	0.015904	0.96018	168	2	-0.44819	0.8738	0.8738	1	9491	0	-0.44819	300
VPS51	4	0.016191	0.042754	0.96018	469	2	-0.44791	0.75837	0.75855	1	8190	0	-0.44791	301
MAGOHB	4	0.0016099	0.0058988	0.96018	61	3	-0.44638	0.84754	0.84757	1	9196	0	-0.44638	303
SLC35A1	4	0.093263	0.17111	0.984712	1906	2	-0.44528	0.96198	0.96204	1	10545	0	-0.44528	304
MZT1	4	0.040456	0.096841	0.964137	1096	3	-0.44495	0.98184	0.98186	1	10767	0	-0.44495	305
CHD1	4	0.0031918	0.011387	0.96018	118	4	-0.44465	0.99681	0.99682	1	10970	0	-0.44465	306
GPS2	4	0.0098805	0.028066	0.96018	308	2	-0.44404	0.9589	0.95892	1	10509	0	-0.44404	307
FBXO31	4	0.028564	0.071027	0.96018	801	3	-0.44403	0.066861	0.14329	1	1551	1	-0.44403	308
FAM120AOS	4	0.001205	0.0044766	0.96018	51	4	-0.44344	0.9988	0.99881	1	10992	0	-0.44344	309
ERICH2	4	0.024169	0.061007	0.96018	690	2	-0.443	0.8887	0.88843	1	9655	0	-0.443	310
TARBP1	4	0.009544	0.02729	0.96018	297	3	-0.4416	0.95147	0.95154	1	10416	0	-0.4416	311
CCAR1	4	0.025902	0.064906	0.96018	730	3	-0.44147	0.13621	0.23051	1	2405	1	-0.44147	312
CAPRIN1	4	0.029974	0.074102	0.96018	830	3	-0.44088	0.96177	0.96183	1	10541	0	-0.44088	313
KLRG1	4	0.015034	0.040067	0.96018	437	3	-0.43999	0.94755	0.94751	1	10371	0	-0.43999	314
DNAI4	4	0.0018115	0.0066284	0.96018	69	2	-0.43946	0.43529	0.49331	1	5208	1	-0.43946	315
EIF4ENIF1	4	0.083775	0.15887	0.984641	1771	2	-0.43842	0.89006	0.88979	1	9667	0	-0.43842	316
PSENEN	4	0.0002388	0.00095281	0.499325	21	3	-0.43801	0.99427	0.99427	1	10932	0	-0.43801	317
ZNF785	4	0.01912	0.049555	0.96018	555	2	-0.43775	0.70078	0.70088	1	7534	0	-0.43775	318
MTA3	4	0.062468	0.1309	0.973917	1479	2	-0.43673	0.23438	0.35194	1	3691	1	-0.43673	319
GRWD1	4	0.02179	0.055696	0.96018	625	3	-0.43573	0.97962	0.97963	1	10744	0	-0.43573	320
PRR4	1	0.13419	0.13363	0.973917	2470	1	-0.43521	0.86581	0.86606	1	9403	0	-0.43521	321
DHX37	4	0.069867	0.14084	0.978886	1583	2	-0.43422	0.046402	0.10979	0.992948	1207	1	-0.43422	322
FIP1L1	4	0.10781	0.18998	0.987146	2115	2	-0.43306	0.16664	0.268	1	2808	1	-0.43306	323
COX7C	4	0.022179	0.0566	0.96018	634	2	-0.43278	0.57108	0.58719	1	6265	1	-0.43278	324
COQ3	4	0.0004075	0.001588	0.603448	29	3	-0.43181	0.59683	0.60729	1	6484	1	-0.43181	325
ICMT	4	0.028421	0.070687	0.96018	797	3	-0.43172	0.97789	0.97788	1	10728	0	-0.43172	326
SLC2A11	4	0.0017748	0.00649	0.96018	67	3	-0.43162	0.99147	0.99135	1	10893	0	-0.43162	327
CPSF2	4	0.099948	0.17981	0.984712	2003	2	-0.43114	0.57965	0.59383	1	6335	1	-0.43114	328
SRSF10	4	0.17631	0.27718	1	3045	2	-0.43104	0.96878	0.96881	1	10628	0	-0.43104	329
SMC2	4	0.22778	0.34263	1	3739	2	-0.43093	0.73943	0.73984	1	7979	0	-0.43093	330
PDRG1	4	0.13869	0.22962	0.998799	2531	2	-0.43049	0.62092	0.62735	1	6713	1	-0.43049	331
SUOX	4	0.030859	0.076093	0.96018	855	3	-0.42985	0.8632	0.86323	1	9377	0	-0.42985	332
SMC3	4	0.033666	0.082244	0.961135	930	3	-0.42975	0.7995	0.79964	1	8668	0	-0.42975	333
AUNIP	4	0.03543	0.086047	0.961135	978	2	-0.4283	0.4101	0.47795	1	5024	1	-0.4283	340
FANCC	4	0.028323	0.070471	0.96018	792	3	-0.42829	0.93908	0.939	1	10254	0	-0.42829	334
MORN1	4	0.016321	0.043081	0.96018	474	3	-0.4279	0.95745	0.95747	1	10492	0	-0.4279	335
ARL2	4	0.018698	0.048571	0.96018	545	2	-0.42744	0.36658	0.45216	1	4759	1	-0.42744	336
CNOT9	4	0.13345	0.22287	0.99612	2458	2	-0.42727	0.92924	0.92911	1	10122	0	-0.42727	337
GBF1	4	0.030513	0.075282	0.96018	844	3	-0.42674	0.89962	0.89938	1	9776	0	-0.42674	338
ZNF264	4	0.00014657	0.00059163	0.453795	14	4	-0.4264	0.99985	0.99985	1	11015	0	-0.4264	354
ADIPOR2	4	0.028012	0.069754	0.96018	782	3	-0.42535	0.99449	0.99447	1	10938	0	-0.42535	339
ARPC5L	4	0.011892	0.032834	0.96018	349	3	-0.42441	0.77277	0.77276	1	8370	0	-0.42441	341
SUMF2	4	0.015567	0.041314	0.96018	451	3	-0.42391	0.23349	0.35083	1	3678	1	-0.42391	342
RPAP2	4	0.32905	0.41452	1	4546	1	-0.42381	0.87154	0.87152	1	9462	0	-0.42381	343
PUM3	4	0.018077	0.04719	0.96018	523	3	-0.42323	0.9942	0.9942	1	10930	0	-0.42323	344
HEATR3	4	0.010595	0.029719	0.96018	326	3	-0.42236	0.50924	0.54191	1	5742	1	-0.42236	345
TPBG	4	0.0074458	0.022093	0.96018	242	3	-0.42215	0.96131	0.96135	1	10533	0	-0.42215	346
ATP5PB	4	0.0079554	0.023404	0.96018	258	3	-0.4217	0.98302	0.98296	1	10782	0	-0.4217	347
CTNNBL1	3	0.17215	0.2529	1	2978	1	-0.42085	0.95796	0.95815	1	10501	0	-0.42085	348
NELFB	4	0.0083514	0.024404	0.96018	268	3	-0.42029	0.97002	0.97004	1	10645	0	-0.42029	349
MAD2L1BP	4	0.021571	0.05524	0.96018	618	3	-0.42017	0.96829	0.96833	1	10620	0	-0.42017	350
PRSS53	4	0.00063223	0.0024676	0.715607	38	2	-0.41775	0.73333	0.73373	1	7912	0	-0.41775	351
BBS2	4	0.076117	0.14903	0.9832	1665	2	-0.41754	0.82379	0.82387	1	8920	0	-0.41754	352
MYEF2	4	0.011201	0.031215	0.96018	335	3	-0.41659	0.79162	0.79168	1	8579	0	-0.41659	353
RDM1	4	0.01558	0.041343	0.96018	452	3	-0.41634	0.84875	0.84878	1	9215	0	-0.41634	355
RFC5	4	0.1021	0.18265	0.984712	2038	2	-0.41631	0.77182	0.77181	1	8360	0	-0.41631	356
MCL1	4	0.091357	0.16857	0.984695	1886	2	-0.41505	0.76015	0.76028	1	8217	0	-0.41505	357
BMT2	4	0.021132	0.054198	0.96018	607	3	-0.41492	0.51783	0.54799	1	5808	1	-0.41492	358
RRAS	4	0.03652	0.08837	0.962289	1009	2	-0.41475	0.98054	0.98059	1	10756	0	-0.41475	359
POLQ	4	0.013069	0.035528	0.96018	384	3	-0.41421	0.90543	0.90522	1	9846	0	-0.41421	360
MRPS18B	4	0.0080115	0.023553	0.96018	260	3	-0.41399	0.90369	0.90341	1	9828	0	-0.41399	361
MKS1	4	0.067183	0.13725	0.973934	1549	2	-0.41373	0.86505	0.86508	1	9396	0	-0.41373	362
SLC39A3	4	0.0014688	0.0054442	0.96018	56	3	-0.41363	0.64208	0.64555	1	6931	1	-0.41363	363
FCF1	4	0.13162	0.22059	0.99612	2431	2	-0.4136	0.028802	0.071948	0.963471	811	1	-0.4136	364
GOLGA2	4	0.056847	0.12354	0.971466	1388	2	-0.41329	0.90424	0.90396	1	9831	0	-0.41329	365
MED21	4	0.06026	0.128	0.971466	1450	2	-0.41322	0.92517	0.92502	1	10076	0	-0.41322	366
H1-2	4	0.0016113	0.0059033	0.96018	62	4	-0.413	0.99839	0.99842	1	10990	0	-0.413	367
COPZ1	4	0.025827	0.064744	0.96018	729	3	-0.41175	0.97969	0.97971	1	10745	0	-0.41175	368
MED11	3	0.44294	0.45303	1	5288	1	-0.41101	0.077484	0.13604	1	1679	1	-0.41101	369
PRORP	4	0.18887	0.29322	1	3208	2	-0.41098	0.26777	0.39242	1	4088	1	-0.41098	370
DDX21	4	0.095101	0.17349	0.984712	1932	2	-0.41097	0.046489	0.10996	0.992948	1210	1	-0.41097	371
ZNF598	4	0.00019004	0.00077761	0.499325	16	4	-0.4107	0.99981	0.99981	1	11012	0	-0.4107	372
POLR3B	4	0.056587	0.12319	0.971466	1383	2	-0.41057	0.80601	0.80612	1	8732	0	-0.41057	373
GNL2	4	0.033119	0.080998	0.961135	917	3	-0.41028	0.98538	0.9853	1	10808	0	-0.41028	374
RBX1	4	0.02288	0.058113	0.96018	655	2	-0.41013	0.39035	0.46614	1	4892	1	-0.41013	375
CREB3L1	4	0.046059	0.10894	0.966809	1229	3	-0.41002	0.99527	0.99527	1	10951	0	-0.41002	376
MED16	4	0.013419	0.036374	0.96018	392	3	-0.40936	0.19171	0.29914	1	3142	1	-0.40936	377
HIKESHI	4	0.0071429	0.02135	0.96018	231	3	-0.40818	0.31743	0.4248	1	4438	1	-0.40818	378
RPL23A	1	0.21448	0.2136	0.991846	3566	1	-0.40801	0.78552	0.78583	1	8511	0	-0.40801	379
UNKL	4	0.0039805	0.013651	0.96018	143	3	-0.40786	0.8402	0.84029	1	9115	0	-0.40786	380
CA12	4	0.020856	0.053581	0.96018	601	3	-0.40731	0.99296	0.99288	1	10915	0	-0.40731	381
RRM1	4	0.094348	0.1725	0.984712	1923	2	-0.4073	0.8623	0.86235	1	9362	0	-0.4073	382
CALM3	4	0.00073604	0.0027982	0.770916	40	4	-0.40726	0.99926	0.99927	1	11000	0	-0.40726	384
FOXM1	4	0.037896	0.091288	0.963788	1039	2	-0.40722	0.79315	0.79321	1	8599	0	-0.40722	385
RPAP1	4	0.089138	0.16574	0.984641	1853	2	-0.40683	0.93486	0.93482	1	10204	0	-0.40683	386
ITGB3BP	4	0.0015071	0.0055628	0.96018	57	3	-0.4062	0.83811	0.83809	1	9085	0	-0.4062	387
PCM1	4	0.031114	0.076618	0.96018	862	3	-0.40594	0.94552	0.94558	1	10342	0	-0.40594	389
ZNF736	3	0.070317	0.12386	0.971466	1590	2	-0.4053	0.56832	0.56887	1	6235	1	-0.4053	390
ALG1	4	0.17697	0.278	1	3050	2	-0.40508	0.97067	0.97065	1	10651	0	-0.40508	391
BLVRB	4	0.078331	0.15187	0.98388	1697	2	-0.40489	0.91307	0.91294	1	9938	0	-0.40489	392
JMJD6	4	0.014637	0.039167	0.96018	426	2	-0.40461	0.49305	0.53069	1	5618	1	-0.40461	393
COG2	4	0.17621	0.27706	1	3042	2	-0.40461	0.95178	0.95184	1	10419	0	-0.40461	394
UBE3B	4	0.01826	0.047592	0.96018	531	3	-0.40418	0.84372	0.84374	1	9158	0	-0.40418	395
USP31	4	0.02131	0.054605	0.96018	614	2	-0.40332	0.93213	0.93207	1	10158	0	-0.40332	396
SUCLG1	4	0.027013	0.067439	0.96018	760	3	-0.4032	0.99293	0.99286	1	10914	0	-0.4032	397
GINS2	4	0.18104	0.28316	1	3098	1	-0.4029	0.98821	0.98808	1	10846	0	-0.4029	398
WSB2	4	0.018923	0.04909	0.96018	551	2	-0.40279	0.97326	0.97322	1	10679	0	-0.40279	399
AGAP5	3	0.13563	0.21962	0.99612	2487	1	-0.40238	0.93304	0.93314	1	10177	0	-0.40238	400
DALRD3	4	0.012395	0.034029	0.96018	366	3	-0.40196	0.6129	0.62043	1	6631	1	-0.40196	401
SRSF1	3	0.0067435	0.018233	0.96018	214	2	-0.4018	0.056863	0.1055	0.992948	1418	1	-0.4018	402
WDR55	4	0.044529	0.1056	0.964137	1199	2	-0.40131	0.11028	0.19821	1	2061	1	-0.40131	403
TBC1D13	4	0.014784	0.039498	0.96018	428	3	-0.40126	0.071325	0.14905	1	1608	1	-0.40126	404
WDR70	4	0.1217	0.2078	0.990908	2306	2	-0.40092	0.31682	0.42448	1	4435	1	-0.40092	405
FANCI	4	0.038693	0.092913	0.964137	1057	3	-0.40074	0.86084	0.86093	1	9344	0	-0.40074	406
ZNF618	4	0.018273	0.047627	0.96018	532	3	-0.4003	0.84853	0.84858	1	9212	0	-0.4003	407
PPT2	4	0.016845	0.044278	0.96018	495	3	-0.40024	0.92974	0.9296	1	10127	0	-0.40024	408
RPL11	3	0.093355	0.15819	0.984641	1908	2	-0.39945	0.52031	0.52431	1	5830	1	-0.39945	409
UBE2J2	4	0.016026	0.042378	0.96018	465	3	-0.39869	0.36915	0.45364	1	4774	1	-0.39869	410
GPR75	4	0.00023677	0.00094383	0.499325	20	4	-0.39815	0.99976	0.99977	1	11009	0	-0.39815	411
EIF3L	4	0.16412	0.26181	1	2862	2	-0.39707	0.96477	0.9648	1	10582	0	-0.39707	412
KHK	4	0.025945	0.064998	0.96018	733	3	-0.39703	0.8849	0.88466	1	9608	0	-0.39703	413
NUP54	4	0.098251	0.17755	0.984712	1983	2	-0.3966	0.98987	0.98975	1	10866	0	-0.3966	414
EBNA1BP2	4	0.020412	0.052559	0.96018	588	3	-0.39643	0.98711	0.98697	1	10834	0	-0.39643	415
FBXW11	4	0.072888	0.14482	0.981919	1621	2	-0.39598	0.97068	0.97066	1	10652	0	-0.39598	416
ICE2	4	0.0019524	0.007109	0.96018	78	2	-0.39472	0.92414	0.924	1	10066	0	-0.39472	417
COX18	4	0.0072254	0.021555	0.96018	234	3	-0.39404	0.79075	0.7908	1	8567	0	-0.39404	418
CDIPT	4	0.046722	0.11038	0.968709	1242	3	-0.39355	0.20154	0.31131	1	3273	1	-0.39355	419
EPG5	4	0.0015521	0.0057164	0.96018	59	3	-0.39323	0.99407	0.99405	1	10928	0	-0.39323	420
DSCC1	4	0.03807	0.091647	0.963788	1042	3	-0.39313	0.98703	0.98688	1	10832	0	-0.39313	421
FUNDC2	4	0.022711	0.057754	0.96018	652	2	-0.39298	0.34963	0.44258	1	4632	1	-0.39298	422
SPOUT1	4	0.188	0.29207	1	3198	1	-0.3926	0.98787	0.98773	1	10843	0	-0.3926	423
RHPN2	4	0.0014197	0.0052609	0.96018	55	3	-0.39217	0.92612	0.92595	1	10084	0	-0.39217	424
B4GALT3	4	0.093402	0.17129	0.984712	1910	2	-0.39176	0.51741	0.54768	1	5805	1	-0.39176	425
CFB	4	0.033809	0.082552	0.961135	932	2	-0.38995	0.98201	0.98204	1	10772	0	-0.38995	426
MVD	4	0.0082142	0.024075	0.96018	263	3	-0.38964	0.51024	0.54262	1	5749	1	-0.38964	427
SAFB2	4	0.032125	0.078793	0.961135	895	3	-0.38957	0.23163	0.34851	1	3649	1	-0.38957	428
BYSL	4	0.04521	0.10709	0.966603	1210	2	-0.38821	0.34377	0.43926	1	4591	1	-0.38821	429
STAC3	4	0.026762	0.066878	0.96018	751	2	-0.38798	0.92207	0.92191	1	10044	0	-0.38798	430
RTEL1	4	0.21429	0.32542	1	3562	2	-0.38778	0.56408	0.58175	1	6197	1	-0.38778	431
RAB29	4	0.02834	0.070514	0.96018	794	3	-0.3874	0.38728	0.46428	1	4874	1	-0.3874	432
RPS16	4	0.074712	0.14718	0.982616	1646	2	-0.38689	0.75454	0.75476	1	8137	0	-0.38689	433
LYPLAL1	4	0.0013807	0.0051558	0.96018	53	3	-0.38684	0.74209	0.74249	1	8002	0	-0.38684	434
C2CD5	4	0.010019	0.02842	0.96018	311	3	-0.38632	0.79778	0.79789	1	8647	0	-0.38632	435
NELFE	4	0.001142	0.0042537	0.96018	48	3	-0.38592	0.87774	0.87766	1	9541	0	-0.38592	436
SLC38A6	4	0.010281	0.028971	0.96018	318	3	-0.38583	0.99436	0.99434	1	10933	0	-0.38583	437
ZNF609	4	0.018178	0.047402	0.96018	527	3	-0.38571	0.9662	0.96626	1	10595	0	-0.38571	438
CHMP1A	4	0.0027846	0.0099796	0.96018	102	3	-0.3854	0.84296	0.84297	1	9147	0	-0.3854	439
ATP5F1A	4	0.45198	0.49184	1	5350	1	-0.38534	0.63813	0.64205	1	6888	1	-0.38534	440
B4GALNT1	4	0.021516	0.055113	0.96018	617	3	-0.38491	0.98572	0.98565	1	10810	0	-0.38491	441
POC1B	4	0.11442	0.19851	0.988275	2203	2	-0.3848	0.7652	0.76521	1	8290	0	-0.3848	442
GNB1L	4	0.076579	0.14961	0.9832	1672	2	-0.38409	0.92066	0.92046	1	10022	0	-0.38409	443
DHX9	4	0.099498	0.17919	0.984712	1998	2	-0.38392	0.75918	0.75935	1	8203	0	-0.38392	444
TUT1	4	0.59711	0.60247	1	6525	1	-0.38385	0.90234	0.90212	1	9810	0	-0.38385	445
KIFC1	4	0.0035456	0.012582	0.96018	128	3	-0.38332	0.88159	0.8815	1	9574	0	-0.38332	446
RPAIN	4	0.15148	0.24587	1	2693	2	-0.3833	0.99587	0.99586	1	10959	0	-0.3833	447
TDP1	4	0.0045366	0.01498	0.96018	156	2	-0.38319	0.87958	0.87953	1	9554	0	-0.38319	448
GPR180	4	0.013778	0.037171	0.96018	402	2	-0.38233	0.4499	0.50239	1	5315	1	-0.38233	449
FAM217B	4	0.0055256	0.017426	0.96018	181	2	-0.38185	0.93646	0.93638	1	10221	0	-0.38185	450
DHX35	4	0.056413	0.12294	0.971466	1381	1	-0.38172	0.14655	0.24342	1	2522	1	-0.38172	451
MAPK1IP1L	4	0.15409	0.24914	1	2733	2	-0.38138	0.98429	0.98422	1	10791	0	-0.38138	452
CCT7	4	0.13307	0.22239	0.99612	2453	2	-0.38137	0.77917	0.77925	1	8440	0	-0.38137	453
GINS4	4	0.018239	0.047547	0.96018	530	3	-0.38124	0.99087	0.99077	1	10883	0	-0.38124	454
ISY1	8	0.11254	0.26159	1	2179	3	-0.38106	0.78311	0.82542	1	8488	1	-0.38106	455
RAB8B	4	0.017234	0.045187	0.96018	507	3	-0.38069	0.9234	0.92327	1	10056	0	-0.38069	456
PLAAT3	4	0.020548	0.05286	0.96018	593	3	-0.37966	0.18947	0.29635	1	3116	1	-0.37966	457
MRPL42	4	0.18178	0.28411	1	3108	1	-0.37954	0.96724	0.9673	1	10605	0	-0.37954	458
CHMP3	8	0.013276	0.049049	0.96018	388	4	-0.37953	0.92634	0.92631	1	10085	0	-0.37953	460
PRR7	4	0.027008	0.067422	0.96018	759	2	-0.37927	0.55585	0.57545	1	6128	1	-0.37927	509
GLA	4	0.1378	0.22847	0.998644	2516	2	-0.37826	0.74765	0.74795	1	8069	0	-0.37826	461
MED24	4	0.027318	0.068137	0.96018	770	3	-0.37747	0.69632	0.69643	1	7477	1	-0.37747	462
EME2	4	0.017607	0.046077	0.96018	515	2	-0.37722	0.82692	0.82697	1	8947	0	-0.37722	463
ELAC2	4	0.014128	0.038001	0.96018	410	3	-0.37673	0.63741	0.64137	1	6881	1	-0.37673	464
CASP10	4	0.0039447	0.01356	0.96018	142	3	-0.37669	0.45422	0.50508	1	5349	1	-0.37669	465
M6PR	4	0.0032817	0.011708	0.96018	119	3	-0.37649	0.99493	0.99493	1	10945	0	-0.37649	466
VPS33A	4	0.00097264	0.0036338	0.93037	43	4	-0.37553	0.99903	0.99903	1	10996	0	-0.37553	383
THOC7	4	0.059678	0.12725	0.971466	1434	2	-0.37549	0.67183	0.67258	1	7211	1	-0.37549	467
NUP88	4	0.18104	0.28316	1	3097	2	-0.37534	0.83318	0.83315	1	9024	0	-0.37534	468
UQCRB	4	0.088005	0.16428	0.984641	1833	2	-0.37502	0.61587	0.62297	1	6660	1	-0.37502	469
FAM216A	4	0.027649	0.068924	0.96018	773	2	-0.37462	0.93233	0.93228	1	10162	0	-0.37462	470
KCTD10	4	0.032578	0.079809	0.961135	905	2	-0.3744	0.94354	0.94356	1	10313	0	-0.3744	471
PSMB1	4	0.019108	0.049524	0.96018	554	2	-0.37428	0.75728	0.75748	1	8177	0	-0.37428	473
DHX38	4	0.20888	0.31851	1	3486	2	-0.37362	0.75897	0.75914	1	8200	0	-0.37362	474
KLHL28	4	0.017019	0.044712	0.96018	498	3	-0.3736	0.64659	0.64953	1	6977	1	-0.3736	475
NOL11	4	0.021847	0.055836	0.96018	627	2	-0.37357	0.82253	0.82259	1	8902	0	-0.37357	476
PRMT1	4	0.15227	0.24682	1	2707	2	-0.37343	0.83145	0.83143	1	9002	0	-0.37343	477
FKBP15	4	0.014748	0.039427	0.96018	427	3	-0.37337	0.16101	0.26116	1	2734	1	-0.37337	478
ARAF	4	0.030737	0.075783	0.96018	850	3	-0.37314	0.76151	0.76163	1	8240	0	-0.37314	479
MPHOSPH6	4	0.02254	0.057395	0.96018	644	3	-0.37307	0.8944	0.89412	1	9713	0	-0.37307	480
COX10	4	0.015619	0.041427	0.96018	453	3	-0.37243	0.79229	0.79233	1	8587	0	-0.37243	481
PDIA6	4	0.033846	0.082632	0.961135	934	2	-0.37219	0.53352	0.55913	1	5940	1	-0.37219	482
CTNS	4	0.007559	0.022378	0.96018	245	2	-0.37195	0.90054	0.90036	1	9790	0	-0.37195	483
TFDP2	4	0.18528	0.28852	1	3159	2	-0.37189	0.082073	0.16268	1	1730	1	-0.37189	484
SLC16A1	4	0.092392	0.16992	0.984712	1897	2	-0.37184	0.96622	0.96627	1	10596	0	-0.37184	485
AHCTF1	4	0.05325	0.11892	0.971466	1336	2	-0.37166	0.97888	0.97887	1	10737	0	-0.37166	486
CHD8	4	0.18326	0.28601	1	3133	2	-0.37064	0.93067	0.93054	1	10136	0	-0.37064	487
MED13L	4	0.024007	0.060681	0.96018	684	3	-0.37062	0.95153	0.9516	1	10418	0	-0.37062	488
TIGD6	4	0.071307	0.1427	0.981175	1600	2	-0.37031	0.95336	0.95342	1	10440	0	-0.37031	489
SF3A3	4	0.018683	0.048522	0.96018	544	3	-0.37022	0.97822	0.97821	1	10732	0	-0.37022	490
DIPK1A	4	0.15815	0.25427	1	2784	2	-0.37021	0.25971	0.38269	1	3992	1	-0.37021	491
DDX6	4	0.068776	0.13938	0.977498	1567	2	-0.36996	0.86476	0.86479	1	9392	0	-0.36996	492
SEC61G	4	0.0029226	0.010447	0.96018	105	2	-0.36984	0.30909	0.42032	1	4388	1	-0.36984	493
IL6	4	0.018348	0.047806	0.96018	537	3	-0.36878	0.83292	0.83289	1	9020	0	-0.36878	494
COMMD7	4	0.0043854	0.014613	0.96018	152	3	-0.36866	0.72203	0.72239	1	7792	0	-0.36866	495
PFDN6	4	0.31443	0.40598	1	4457	1	-0.36852	0.91658	0.91647	1	9978	0	-0.36852	496
CUTA	4	0.018336	0.047776	0.96018	536	2	-0.36849	0.97941	0.97941	1	10742	0	-0.36849	497
GIT2	4	0.0042023	0.01418	0.96018	147	3	-0.36772	0.30296	0.41704	1	4355	1	-0.36772	498
CTPS1	4	0.0027595	0.0098969	0.96018	101	1	-0.36703	0.94345	0.94346	1	10312	0	-0.36703	499
MARCHF1	4	0.003713	0.012979	0.96018	135	2	-0.36655	0.64513	0.64825	1	6961	1	-0.36655	500
NAA38	4	0.026236	0.06567	0.96018	740	2	-0.3664	0.76361	0.76364	1	8269	0	-0.3664	501
PARG	4	0.083828	0.15893	0.984641	1772	2	-0.3664	0.97803	0.97802	1	10730	0	-0.3664	502
ZNF638	4	0.038445	0.092385	0.963788	1052	3	-0.36599	0.91011	0.90999	1	9901	0	-0.36599	503
DTYMK	4	0.13525	0.22516	0.997246	2483	2	-0.36554	0.92343	0.92329	1	10057	0	-0.36554	504
POLR3K	4	0.023684	0.059964	0.96018	676	2	-0.36538	0.72702	0.72745	1	7849	0	-0.36538	505
RPS6KB1	4	0.0089749	0.025913	0.96018	284	3	-0.36523	0.98973	0.98962	1	10862	0	-0.36523	506
ARHGAP11B	1	0.27718	0.27663	1	4208	0	-0.36506	0.72282	0.72308	1	7803	0	-0.36506	507
TGS1	4	0.15345	0.24836	1	2727	2	-0.36495	0.3842	0.46248	1	4856	1	-0.36495	508
NFKB2	4	0.0011233	0.0041819	0.96018	47	4	-0.36476	0.99888	0.99889	1	10995	0	-0.36476	510
RNASEH1	4	0.033571	0.08204	0.961135	928	3	-0.36474	0.79868	0.7988	1	8657	0	-0.36474	564
ARHGEF6	4	0.0083538	0.024409	0.96018	269	3	-0.36357	0.95576	0.95578	1	10471	0	-0.36357	511
PSMB2	4	0.088838	0.1654	0.984641	1848	2	-0.36341	0.76142	0.76153	1	8238	0	-0.36341	512
SNAPC3	4	0.056066	0.12252	0.971466	1379	1	-0.36312	0.64555	0.64861	1	6966	1	-0.36312	513
HNRNPH1	4	0.014995	0.039978	0.96018	436	3	-0.3631	0.91512	0.91497	1	9959	0	-0.3631	514
MAP7D3	4	0.0078274	0.023083	0.96018	253	2	-0.36283	0.63762	0.64156	1	6884	1	-0.36283	515
PLEKHA1	4	0.017566	0.04598	0.96018	514	3	-0.36276	0.99408	0.99406	1	10929	0	-0.36276	517
DCP2	4	0.063898	0.1328	0.973917	1499	2	-0.36265	0.77393	0.77396	1	8378	0	-0.36265	518
RGP1	4	0.13754	0.22815	0.998644	2513	2	-0.36261	0.24522	0.36502	1	3816	1	-0.36261	519
TELO2	4	0.15834	0.25449	1	2786	2	-0.3619	0.86904	0.86903	1	9434	0	-0.3619	520
ALDH1L2	4	0.0086199	0.025045	0.96018	275	2	-0.36142	0.64471	0.64791	1	6957	1	-0.36142	521
API5	4	0.00011688	0.00047394	0.441832	11	2	-0.36134	0.94368	0.9437	1	10316	0	-0.36134	522
ATRIP	4	0.038101	0.091718	0.963788	1043	2	-0.36113	0.64981	0.65241	1	7009	1	-0.36113	523
STIP1	4	0.030055	0.074273	0.96018	832	2	-0.36109	0.96808	0.96811	1	10616	0	-0.36109	524
SPACA9	4	0.037775	0.091053	0.963788	1035	2	-0.36103	0.91761	0.91751	1	9991	0	-0.36103	525
NMI	4	0.00055752	0.0021972	0.67258	36	2	-0.36039	0.12619	0.21802	1	2269	1	-0.36039	526
TAF1B	4	0.040478	0.096889	0.964137	1098	2	-0.36037	0.43417	0.49262	1	5203	1	-0.36037	527
WASHC2A	4	0.0070979	0.021245	0.96018	229	3	-0.35985	0.87483	0.87481	1	9508	0	-0.35985	528
LSM6	4	0.058198	0.12528	0.971466	1413	2	-0.35985	0.43541	0.49337	1	5209	1	-0.35985	530
G6PD	4	0.0011823	0.004393	0.96018	50	4	-0.35984	0.99882	0.99884	1	10994	0	-0.35984	531
RNF34	4	0.0077066	0.022775	0.96018	248	2	-0.35982	0.20666	0.31758	1	3347	1	-0.35982	532
PHC2	4	0.014342	0.038483	0.96018	418	2	-0.3598	0.71269	0.71287	1	7682	0	-0.3598	533
TMX2	4	0.011018	0.030791	0.96018	333	3	-0.35862	0.6258	0.63148	1	6765	1	-0.35862	534
RRAGB	4	0.012727	0.034743	0.96018	374	3	-0.35786	0.95362	0.95368	1	10443	0	-0.35786	535
CBFA2T3	4	0.10866	0.19106	0.98777	2127	2	-0.35772	0.35882	0.4478	1	4695	1	-0.35772	536
ORC5	4	0.079662	0.15358	0.984641	1714	2	-0.35719	0.60325	0.61249	1	6543	1	-0.35719	537
NBEAL2	4	0.0017249	0.0063094	0.96018	65	4	-0.35681	0.99828	0.99832	1	10988	0	-0.35681	538
UBE2D2	4	0.013203	0.035855	0.96018	386	3	-0.35661	0.91257	0.91243	1	9931	0	-0.35661	539
SENP6	4	0.027196	0.067856	0.96018	764	3	-0.35655	0.82362	0.8237	1	8917	0	-0.35655	540
MPHOSPH9	4	0.035362	0.085873	0.961135	976	3	-0.3559	0.29575	0.41316	1	4326	1	-0.3559	542
GOLT1B	4	0.019309	0.049963	0.96018	561	3	-0.35554	0.93917	0.9391	1	10255	0	-0.35554	541
LETM1	4	0.091971	0.16937	0.984712	1894	2	-0.35553	0.91398	0.91384	1	9948	0	-0.35553	543
PELI1	4	0.013847	0.03733	0.96018	405	3	-0.35545	0.60085	0.61049	1	6524	1	-0.35545	544
EI24	4	0.024138	0.060946	0.96018	689	2	-0.35515	0.47859	0.52118	1	5506	1	-0.35515	545
RAD50	4	0.24945	0.36981	1	4043	2	-0.35506	0.51389	0.54523	1	5777	1	-0.35506	546
NEK2	4	0.037157	0.089745	0.963788	1023	3	-0.35486	0.95612	0.95612	1	10475	0	-0.35486	547
ZNF232	4	0.019598	0.05069	0.96018	572	3	-0.35458	0.26791	0.3926	1	4091	1	-0.35458	548
ILF3	4	0.15955	0.25601	1	2802	2	-0.35421	0.23653	0.35451	1	3718	1	-0.35421	388
RBBP8	4	0.062116	0.13043	0.973917	1475	2	-0.35395	0.97572	0.97571	1	10704	0	-0.35395	549
KLHL15	4	0.024406	0.06154	0.96018	697	3	-0.35393	0.98652	0.98642	1	10823	0	-0.35393	550
MCM2	4	0.14398	0.23636	1	2599	2	-0.35334	0.69861	0.69874	1	7508	0	-0.35334	551
SACM1L	4	0.46812	0.50308	1	5469	1	-0.35293	0.99297	0.99289	1	10916	0	-0.35293	623
POLD1	4	0.16227	0.2595	1	2835	2	-0.35273	0.94998	0.94996	1	10396	0	-0.35273	552
ZBTB5	4	0.023496	0.059535	0.96018	670	3	-0.35259	0.60987	0.61794	1	6602	1	-0.35259	553
ARID4A	4	0.034419	0.083866	0.961135	948	3	-0.35239	0.9852	0.98513	1	10805	0	-0.35239	554
LSM7	4	0.065436	0.13496	0.973917	1516	2	-0.35214	0.093318	0.17676	1	1864	1	-0.35214	555
COQ10A	4	0.016614	0.043756	0.96018	488	3	-0.35208	0.69751	0.69758	1	7493	1	-0.35208	556
ZFYVE9	4	0.14271	0.23477	1	2583	2	-0.35145	0.85768	0.85779	1	9313	0	-0.35145	557
DUS3L	4	0.0022703	0.0082366	0.96018	85	4	-0.35143	0.99773	0.99776	1	10981	0	-0.35143	631
RPS18	4	0.23041	0.34595	1	3784	2	-0.3508	0.64509	0.64821	1	6960	1	-0.3508	558
GPCPD1	4	0.0010411	0.0038836	0.93037	46	2	-0.35069	0.20833	0.3196	1	3365	1	-0.35069	559
TPRKB	4	0.038263	0.092027	0.963788	1045	3	-0.3504	0.33854	0.43632	1	4562	1	-0.3504	561
DRAM1	4	0.0030991	0.011064	0.96018	115	4	-0.35019	0.9969	0.99691	1	10972	0	-0.35019	562
EXD2	4	0.014083	0.037898	0.96018	408	2	-0.35013	0.96981	0.96982	1	10640	0	-0.35013	563
GCC2	4	0.03035	0.074934	0.96018	840	3	-0.35001	0.95492	0.95496	1	10462	0	-0.35001	565
PSMC3	4	0.020357	0.052442	0.96018	587	2	-0.34993	0.19533	0.30369	1	3189	1	-0.34993	566
FAM83A	4	0.099072	0.17862	0.984712	1992	2	-0.34983	0.98655	0.98646	1	10824	0	-0.34983	567
SRM	4	0.034721	0.084478	0.961135	954	3	-0.34963	0.94935	0.94931	1	10388	0	-0.34963	568
SAE1	4	0.12363	0.2103	0.990908	2333	2	-0.3489	0.0080814	0.024537	0.758674	356	1	-0.3489	569
PCYT2	4	0.057189	0.12399	0.971466	1392	2	-0.3487	0.33147	0.43252	1	4519	1	-0.3487	570
NAIF1	4	0.036957	0.089269	0.96314	1017	3	-0.3476	0.94357	0.9436	1	10314	0	-0.3476	571
OTUD5	4	0.20689	0.31603	1	3463	1	-0.34735	0.88908	0.88882	1	9659	0	-0.34735	572
PCNX4	3	0.12792	0.20848	0.990908	2392	2	-0.34725	0.57411	0.57442	1	6292	1	-0.34725	573
TMEM87A	4	0.12437	0.21126	0.991232	2345	2	-0.34724	0.21069	0.32247	1	3397	1	-0.34724	574
DLST	4	0.1828	0.28547	1	3129	2	-0.34717	0.66029	0.66185	1	7103	1	-0.34717	575
G2E3	4	0.028942	0.071881	0.96018	806	3	-0.34685	0.036576	0.08872	0.988829	981	1	-0.34685	576
ANKMY2	4	0.0043303	0.014475	0.96018	151	3	-0.34626	0.50583	0.53949	1	5715	1	-0.34626	577
PUM2	4	0.01549	0.04113	0.96018	447	3	-0.3462	0.91162	0.91152	1	9916	0	-0.3462	578
RPAP3	4	0.12961	0.21797	0.995119	2410	2	-0.34563	0.95201	0.95208	1	10422	0	-0.34563	579
CENPM	4	0.040181	0.096235	0.964137	1090	1	-0.34559	0.74461	0.74501	1	8029	0	-0.34559	580
RPL13	4	0.19274	0.29823	1	3254	2	-0.34531	0.37966	0.45977	1	4827	1	-0.34531	581
CIP2A	4	0.019189	0.049699	0.96018	558	3	-0.34523	0.81391	0.81402	1	8813	0	-0.34523	662
ZNF511	4	0.039607	0.094971	0.964137	1074	3	-0.34511	0.81404	0.81413	1	8814	0	-0.34511	582
ZNF485	4	0.010437	0.029341	0.96018	324	3	-0.34461	0.99229	0.9922	1	10904	0	-0.34461	583
UHRF2	4	0.031789	0.078092	0.961109	888	3	-0.34399	0.99404	0.99402	1	10927	0	-0.34399	584
ARF6	4	0.044242	0.10496	0.964137	1191	2	-0.34391	0.16228	0.26274	1	2751	1	-0.34391	585
ARL3	4	0.022671	0.057671	0.96018	649	3	-0.34369	0.88053	0.88045	1	9559	0	-0.34369	586
NUP37	4	0.01275	0.034785	0.96018	376	2	-0.34244	0.71265	0.71284	1	7681	0	-0.34244	587
PAK4	4	0.016176	0.042715	0.96018	468	3	-0.34216	0.99649	0.99649	1	10966	0	-0.34216	588
PPP2R5C	4	0.042735	0.10179	0.964137	1150	2	-0.34216	0.96053	0.96057	1	10525	0	-0.34216	589
TMEM41A	4	0.0020066	0.007304	0.96018	80	4	-0.34214	0.99799	0.99804	1	10983	0	-0.34214	590
IPO11	4	0.17559	0.27631	1	3034	2	-0.34212	0.98063	0.98067	1	10757	0	-0.34212	683
TRMT1	4	0.037601	0.090657	0.963788	1032	3	-0.34163	0.99493	0.99492	1	10944	0	-0.34163	591
SH2D3C	4	0.0047327	0.015502	0.96018	163	2	-0.34142	0.89232	0.89208	1	9692	0	-0.34142	592
NETO2	4	0.054162	0.12006	0.971466	1352	2	-0.34142	0.7595	0.75963	1	8207	0	-0.34142	593
HEMGN	4	0.090622	0.16766	0.984695	1876	2	-0.3412	0.84244	0.84248	1	9138	0	-0.3412	594
NPIPB3	3	0.075394	0.13143	0.973917	1655	2	-0.34087	0.9808	0.98076	1	10758	0	-0.34087	595
AMBRA1	4	0.019561	0.050614	0.96018	570	2	-0.34076	0.99147	0.99136	1	10894	0	-0.34076	596
UQCC6	4	0.0084414	0.024607	0.96018	273	2	-0.34024	0.38212	0.46125	1	4842	1	-0.34024	597
MYL9	4	0.028327	0.070481	0.96018	793	2	-0.33932	0.96013	0.96016	1	10522	0	-0.33932	598
NDUFA12	4	0.02597	0.065062	0.96018	734	3	-0.33911	0.99529	0.99528	1	10952	0	-0.33911	599
RABGGTA	3	0.41745	0.432	1	5109	1	-0.33909	0.049921	0.095041	0.992948	1287	1	-0.33909	694
FMNL1	4	0.034752	0.084543	0.961135	956	3	-0.33866	0.99099	0.99087	1	10886	0	-0.33866	1340
ATL2	4	0.63465	0.63602	1	6864	1	-0.33847	0.89295	0.8927	1	9700	0	-0.33847	600
NUF2	4	0.043669	0.10381	0.964137	1175	2	-0.33754	0.96846	0.96851	1	10622	0	-0.33754	601
LSM5	4	0.0773	0.15051	0.9832	1683	2	-0.33752	0.73744	0.73789	1	7959	0	-0.33752	602
ZBTB33	4	0.0029891	0.010672	0.96018	109	3	-0.33715	0.91471	0.91456	1	9957	0	-0.33715	603
COPB1	4	0.035937	0.087152	0.961135	991	3	-0.33685	0.39434	0.46851	1	4918	1	-0.33685	604
H1-6	4	0.22707	0.34171	1	3733	2	-0.33668	0.67025	0.67114	1	7196	1	-0.33668	605
VKORC1	4	0.0064695	0.019702	0.96018	207	3	-0.33662	0.83988	0.83995	1	9113	0	-0.33662	606
AGAP6	2	0.14077	0.16967	0.984712	2550	1	-0.33639	0.87225	0.87238	1	9468	0	-0.33639	607
TIA1	4	0.071153	0.14251	0.981175	1595	2	-0.3363	0.68532	0.68548	1	7358	1	-0.3363	608
OSBPL3	4	0.020617	0.053017	0.96018	596	3	-0.3361	0.94717	0.94715	1	10368	0	-0.3361	609
CMTR2	4	0.0021785	0.0079114	0.96018	83	4	-0.33609	0.99782	0.99786	1	10982	0	-0.33609	610
RPL8	4	0.21853	0.33085	1	3616	2	-0.33603	0.76866	0.7687	1	8321	0	-0.33603	611
ALMS1	4	0.014117	0.037976	0.96018	409	3	-0.33598	0.96262	0.96269	1	10555	0	-0.33598	612
CCDC137	4	0.012337	0.033892	0.96018	364	3	-0.33534	0.8323	0.83232	1	9012	0	-0.33534	613
MRPL15	4	0.34555	0.42417	1	4647	1	-0.33528	0.49729	0.53359	1	5658	1	-0.33528	614
COX8A	4	0.0051074	0.016411	0.96018	171	3	-0.33503	0.70173	0.70177	1	7545	0	-0.33503	615
COA7	4	0.1727	0.27263	1	2992	1	-0.3349	0.89811	0.89788	1	9758	0	-0.3349	616
GTF3C4	4	0.1189	0.2042	0.988275	2273	2	-0.33445	0.96075	0.9608	1	10529	0	-0.33445	720
RPL31	4	0.035607	0.086425	0.961135	983	3	-0.33438	0.42937	0.48965	1	5166	1	-0.33438	617
SLC40A1	4	0.00034052	0.0013257	0.565948	25	4	-0.33428	0.99966	0.99966	1	11007	0	-0.33428	618
ZNF227	4	0.043	0.10238	0.964137	1156	3	-0.33427	0.97527	0.97525	1	10701	0	-0.33427	619
MYOM2	4	0.046312	0.10953	0.967991	1234	2	-0.33405	0.30531	0.41828	1	4368	1	-0.33405	620
IFT81	4	0.049644	0.11418	0.971466	1280	2	-0.33382	0.31926	0.42584	1	4449	1	-0.33382	621
LCMT1	4	0.23082	0.34644	1	3791	2	-0.3338	0.71237	0.71254	1	7678	0	-0.3338	622
MEMO1	4	0.024097	0.060859	0.96018	688	2	-0.33341	0.24397	0.36355	1	3803	1	-0.33341	624
TCP11L1	4	0.023607	0.0598	0.96018	672	3	-0.33328	0.99131	0.99121	1	10889	0	-0.33328	625
DCAF4	4	0.016467	0.043421	0.96018	480	2	-0.33311	0.8813	0.88121	1	9566	0	-0.33311	626
BLZF1	4	0.010185	0.028768	0.96018	316	3	-0.33304	0.89565	0.89542	1	9729	0	-0.33304	627
ZNG1A	9	0.036266	0.1168	0.971466	1001	4	-0.33281	0.764	0.84143	1	8275	1	-0.33281	628
MED4	4	0.32048	0.40956	1	4496	1	-0.33235	0.6647	0.66599	1	7143	1	-0.33235	629
DNHD1	4	0.097572	0.17668	0.984712	1971	2	-0.33219	0.99082	0.99072	1	10880	0	-0.33219	630
CFLAR	4	0.036216	0.087726	0.961135	998	3	-0.33179	0.68015	0.68049	1	7302	1	-0.33179	633
IDH2	4	0.022673	0.057674	0.96018	650	3	-0.33168	0.90949	0.90936	1	9893	0	-0.33168	634
OS9	4	0.088267	0.16465	0.984641	1838	2	-0.33137	0.98814	0.988	1	10845	0	-0.33137	635
PDIA3	4	0.010323	0.029062	0.96018	319	3	-0.33082	0.57041	0.58664	1	6257	1	-0.33082	636
EMC7	4	0.15881	0.25508	1	2792	2	-0.33023	0.61107	0.61891	1	6615	1	-0.33023	637
ZNF140	4	0.028412	0.070677	0.96018	796	2	-0.33015	0.14091	0.23644	1	2462	1	-0.33015	638
ADGRE1	4	0.066331	0.13611	0.973917	1530	2	-0.32987	0.50465	0.53868	1	5703	1	-0.32987	639
NPFF	2	0.25335	0.26511	1	4066	1	-0.32975	0.92811	0.92826	1	10112	0	-0.32975	640
RACGAP1	4	0.082583	0.15737	0.984641	1751	2	-0.3292	0.98651	0.9864	1	10821	0	-0.3292	459
PTDSS1	4	0.10449	0.18567	0.987146	2069	2	-0.32907	0.83653	0.83648	1	9065	0	-0.32907	641
CNOT3	4	0.11558	0.19994	0.988275	2222	2	-0.32872	0.83797	0.83793	1	9083	0	-0.32872	642
MAPRE3	4	0.063516	0.1323	0.973917	1494	2	-0.32829	0.99134	0.99123	1	10890	0	-0.32829	643
ZSCAN18	4	0.0024967	0.0090353	0.96018	92	2	-0.32759	0.69931	0.69942	1	7516	0	-0.32759	644
SIX5	4	0.02681	0.066988	0.96018	753	2	-0.32754	0.57323	0.58889	1	6286	1	-0.32754	645
PLAG1	4	0.046047	0.10891	0.966809	1228	3	-0.32754	0.73962	0.74002	1	7982	0	-0.32754	646
LYRM2	4	0.0093772	0.026885	0.96018	293	2	-0.32742	0.87938	0.87934	1	9551	0	-0.32742	647
ETS1	4	0.042017	0.10024	0.964137	1136	3	-0.32725	0.49561	0.53241	1	5644	1	-0.32725	648
NPIPA2	2	0.048155	0.085905	0.961135	1263	1	-0.32706	0.71452	0.71452	1	7703	0	-0.32706	649
ADGRD1	4	0.47625	0.50877	1	5531	1	-0.32698	0.99103	0.99091	1	10888	0	-0.32698	650
TANGO6	4	0.15352	0.24845	1	2728	2	-0.32697	0.35172	0.44375	1	4648	1	-0.32697	651
MNT	4	0.032492	0.079634	0.961135	902	3	-0.32686	0.9842	0.98414	1	10790	0	-0.32686	652
CDCP1	4	0.10945	0.19215	0.98811	2136	1	-0.32672	0.28834	0.40925	1	4277	1	-0.32672	653
ANXA2R	4	0.04159	0.099315	0.964137	1126	2	-0.32664	0.88071	0.88063	1	9561	0	-0.32664	654
NUS1	4	0.43044	0.47764	1	5197	1	-0.32647	0.22387	0.33895	1	3563	1	-0.32647	655
KPNA2	4	0.031655	0.077808	0.96018	886	3	-0.3264	0.80404	0.80418	1	8713	0	-0.3264	656
SDHC	3	0.049527	0.0925	0.963788	1277	1	-0.32618	0.96557	0.96557	1	10591	0	-0.32618	657
B3GAT3	4	0.002981	0.010643	0.96018	108	2	-0.32583	0.36568	0.45163	1	4751	1	-0.32583	658
RGS2	4	0.0058461	0.018181	0.96018	189	3	-0.32566	0.98647	0.98637	1	10820	0	-0.32566	659
SPTBN4	4	0.11546	0.1998	0.988275	2220	2	-0.32562	0.94146	0.9414	1	10285	0	-0.32562	660
HINT1	4	0.077868	0.15124	0.98369	1690	2	-0.325	0.88089	0.88082	1	9562	0	-0.325	661
PPM1F	4	0.63745	0.63856	1	6899	1	-0.32473	0.9849	0.98483	1	10798	0	-0.32473	663
ODR4	4	0.083349	0.15835	0.984641	1763	2	-0.32467	0.59476	0.60567	1	6464	1	-0.32467	664
GLTP	4	0.031398	0.077202	0.96018	877	3	-0.32436	0.51673	0.54719	1	5802	1	-0.32436	665
ACOX1	4	0.012194	0.033532	0.96018	357	3	-0.32413	0.99422	0.99422	1	10931	0	-0.32413	666
RPL7A	4	0.06005	0.12774	0.971466	1443	2	-0.32396	0.030573	0.07576	0.969231	857	1	-0.32396	667
LCP2	4	0.012998	0.035357	0.96018	380	3	-0.32395	0.95958	0.95963	1	10516	0	-0.32395	668
PARS2	4	0.01488	0.039728	0.96018	433	2	-0.32339	0.6995	0.69962	1	7520	0	-0.32339	669
ZEB2	4	0.55689	0.5691	1	6175	1	-0.32333	0.7558	0.75603	1	8156	0	-0.32333	670
ANKLE2	4	0.13589	0.22597	0.998644	2488	2	-0.3232	0.6836	0.68382	1	7337	1	-0.3232	671
REEP5	4	0.0082101	0.024061	0.96018	262	3	-0.32296	0.80284	0.80303	1	8704	0	-0.32296	672
SEL1L3	4	0.15273	0.2474	1	2715	2	-0.32262	0.91656	0.91646	1	9977	0	-0.32262	673
NAA16	4	0.12886	0.21701	0.993321	2403	2	-0.32253	0.95439	0.95445	1	10456	0	-0.32253	674
DEPDC1B	4	0.029781	0.07366	0.96018	826	3	-0.32241	0.10137	0.18701	1	1963	1	-0.32241	675
ERAP2	4	0.068555	0.1391	0.977498	1563	2	-0.32235	0.85559	0.85573	1	9290	0	-0.32235	1444
CDK5RAP1	4	0.0069106	0.020802	0.96018	220	1	-0.32234	0.91093	0.91081	1	9909	0	-0.32234	676
LIAS	4	0.1392	0.23026	1	2535	2	-0.32233	0.87293	0.87293	1	9479	0	-0.32233	677
MPHOSPH10	4	0.059075	0.12641	0.971466	1425	2	-0.3222	0.74002	0.74044	1	7985	0	-0.3222	678
POU6F1	4	0.0092413	0.02656	0.96018	289	3	-0.32162	0.77289	0.77288	1	8371	0	-0.32162	679
GGA3	4	0.035046	0.085162	0.961135	965	3	-0.32099	0.4724	0.51708	1	5461	1	-0.32099	680
NCAPG	4	0.022467	0.057238	0.96018	641	2	-0.32096	0.55718	0.57648	1	6142	1	-0.32096	681
CCRL2	4	0.045528	0.1078	0.966603	1218	2	-0.32056	0.90355	0.90328	1	9825	0	-0.32056	682
SSBP1	4	0.08428	0.15952	0.984641	1782	1	-0.32038	0.070553	0.14811	1	1595	1	-0.32038	684
C1orf174	4	0.026497	0.06628	0.96018	745	2	-0.32022	0.77645	0.77647	1	8407	0	-0.32022	685
DROSHA	4	0.19446	0.30041	1	3283	2	-0.31981	0.4628	0.51072	1	5407	1	-0.31981	686
NAA15	4	0.43835	0.48277	1	5260	1	-0.3193	0.97204	0.97198	1	10666	0	-0.3193	687
RAD21L1	4	0.11417	0.1982	0.988275	2200	2	-0.31918	0.60578	0.61455	1	6565	1	-0.31918	688
SHLD2	4	0.057853	0.12489	0.971466	1402	2	-0.31903	0.12721	0.21929	1	2282	2	-0.31903	689
ARFGAP1	4	0.010122	0.028642	0.96018	313	3	-0.31901	0.94152	0.94147	1	10287	0	-0.31901	690
NRTN	4	0.030655	0.075597	0.96018	847	2	-0.31874	0.94923	0.94918	1	10387	0	-0.31874	691
WDR36	4	0.19952	0.30674	1	3350	2	-0.3187	0.78898	0.78904	1	8546	0	-0.3187	692
NBPF9	1	0.12769	0.12712	0.971466	2388	1	-0.3183	0.87231	0.87259	1	9470	0	-0.3183	693
SIRT4	4	0.056326	0.12283	0.971466	1380	2	-0.31795	0.86214	0.8622	1	9358	0	-0.31795	695
LSM12	4	0.23846	0.35605	1	3883	2	-0.31779	0.05407	0.12559	1	1375	1	-0.31779	696
PLEKHO1	4	0.043613	0.10368	0.964137	1172	3	-0.31752	0.95379	0.95384	1	10444	0	-0.31752	697
SOX5	4	0.10488	0.18618	0.987146	2074	2	-0.31683	0.40815	0.47678	1	5012	1	-0.31683	698
TAF10	4	0.020515	0.052781	0.96018	591	3	-0.31656	0.98105	0.98106	1	10760	0	-0.31656	699
PSMG3	4	0.19623	0.30267	1	3308	2	-0.31635	0.77634	0.77637	1	8404	0	-0.31635	700
RHEBL1	4	0.014151	0.038057	0.96018	411	3	-0.31627	0.9925	0.99242	1	10907	0	-0.31627	701
ESRRA	4	0.34476	0.42371	1	4640	1	-0.31621	0.78083	0.7809	1	8459	0	-0.31621	702
ZNF799	3	0.034836	0.069841	0.96018	959	2	-0.31584	0.82731	0.82735	1	8952	0	-0.31584	704
CCDC136	4	0.11729	0.20213	0.988275	2247	2	-0.31583	0.98414	0.9841	1	10789	0	-0.31583	705
DDX47	4	0.059957	0.12762	0.971466	1437	2	-0.31573	0.32798	0.43062	1	4496	1	-0.31573	706
RRP36	4	0.06672	0.13661	0.973917	1539	2	-0.31559	0.55274	0.57309	1	6099	1	-0.31559	707
C5orf24	4	0.036612	0.088579	0.962666	1010	3	-0.31549	0.25442	0.3763	1	3929	1	-0.31549	708
UCK1	4	0.080656	0.15489	0.984641	1727	2	-0.31515	0.98052	0.98057	1	10754	0	-0.31515	709
ENOPH1	4	0.02956	0.073159	0.96018	821	3	-0.31511	0.99437	0.99436	1	10934	0	-0.31511	710
PRR12	4	0.0078835	0.023221	0.96018	254	3	-0.31437	0.87324	0.87325	1	9483	0	-0.31437	711
ADISSP	4	0.024575	0.061918	0.96018	701	3	-0.31418	0.83473	0.83467	1	9042	0	-0.31418	712
ZNF644	4	0.13357	0.22304	0.99612	2460	2	-0.31399	0.86031	0.86042	1	9336	0	-0.31399	560
NR2F6	4	0.035813	0.086861	0.961135	988	3	-0.31347	0.13532	0.22939	1	2390	1	-0.31347	713
SRF	4	0.46269	0.49926	1	5426	1	-0.31325	0.020268	0.052779	0.920002	628	1	-0.31325	714
SCAF8	4	0.48699	0.51625	1	5621	1	-0.31279	0.92386	0.92372	1	10061	0	-0.31279	715
HDDC2	4	0.036821	0.089007	0.96314	1013	3	-0.31271	0.26956	0.39461	1	4112	1	-0.31271	716
ZMIZ1	4	0.040935	0.097815	0.964137	1108	3	-0.31263	0.84689	0.84696	1	9190	0	-0.31263	717
RPA3	4	0.12824	0.21619	0.99227	2397	2	-0.31244	0.374	0.4565	1	4797	1	-0.31244	718
CDC23	4	0.003663	0.01286	0.96018	132	1	-0.31227	0.46308	0.5109	1	5409	1	-0.31227	719
KHDRBS1	4	0.11188	0.19526	0.98811	2171	2	-0.31202	0.97713	0.9771	1	10722	0	-0.31202	721
ANKRD36	3	0.29138	0.33464	1	4305	1	-0.31182	0.86757	0.86757	1	9419	0	-0.31182	722
HNRNPL	4	0.021337	0.054666	0.96018	615	2	-0.31173	0.63669	0.64075	1	6872	1	-0.31173	723
PRKCA	4	0.12955	0.21789	0.995119	2409	2	-0.31156	0.54144	0.56474	1	6001	1	-0.31156	724
CSRNP2	3	0.03302	0.067056	0.96018	914	2	-0.31154	0.97551	0.97555	1	10703	0	-0.31154	725
ATP6V0E1	4	0.085432	0.16095	0.984641	1796	2	-0.31141	0.7014	0.70145	1	7540	0	-0.31141	726
KAT7	4	0.11134	0.19454	0.98811	2162	2	-0.31135	0.55249	0.57289	1	6095	1	-0.31135	727
ALG1L1P	4	0.034772	0.084587	0.961135	957	3	-0.3113	0.28356	0.40673	1	4247	1	-0.3113	529
TCAF1	4	0.25739	0.3742	1	4094	1	-0.31101	0.75315	0.75342	1	8122	0	-0.31101	728
LIN28A	4	0.013576	0.036719	0.96018	396	3	-0.31099	0.92558	0.92543	1	10081	0	-0.31099	729
RBBP5	4	0.18985	0.29451	1	3225	2	-0.31097	0.93895	0.93887	1	10253	0	-0.31097	730
BRIX1	4	0.04422	0.10491	0.964137	1190	3	-0.31044	0.81042	0.81062	1	8784	0	-0.31044	732
PELP1	4	0.17201	0.27177	1	2975	2	-0.31044	0.57847	0.59295	1	6329	1	-0.31044	731
TRIR	4	0.16894	0.26786	1	2935	2	-0.31024	0.95633	0.95633	1	10478	0	-0.31024	733
PMPCB	4	0.034084	0.083147	0.961135	939	2	-0.31014	0.51872	0.54865	1	5818	1	-0.31014	734
LARS2	4	0.039029	0.093664	0.964137	1062	2	-0.31013	0.081224	0.16162	1	1718	1	-0.31013	735
PPP4C	4	0.19368	0.29938	1	3268	2	-0.30958	0.094075	0.1777	1	1875	1	-0.30958	891
POLD2	3	0.40476	0.42169	1	5021	1	-0.30949	0.94063	0.94074	1	10274	0	-0.30949	736
UQCRC1	4	0.11453	0.19864	0.988275	2205	2	-0.30943	0.58679	0.59938	1	6393	1	-0.30943	737
ACAD10	4	0.25049	0.37051	1	4051	1	-0.30937	0.93445	0.93444	1	10199	0	-0.30937	738
TDP2	4	0.029297	0.072644	0.96018	815	3	-0.30908	0.80115	0.80132	1	8689	0	-0.30908	739
DDX46	4	0.29631	0.39564	1	4339	1	-0.30907	0.44216	0.49752	1	5256	1	-0.30907	740
STRBP	4	0.030769	0.075867	0.96018	854	2	-0.30904	0.45169	0.50351	1	5330	1	-0.30904	741
USF2	4	0.15007	0.24413	1	2674	2	-0.30892	0.88599	0.88574	1	9623	0	-0.30892	742
CRLF3	4	0.12243	0.20872	0.990908	2316	2	-0.30862	0.86535	0.86541	1	9397	0	-0.30862	743
PRDM9	4	0.014065	0.037843	0.96018	407	3	-0.30801	0.34785	0.44154	1	4614	1	-0.30801	1008
HSDL2	4	0.18883	0.29317	1	3207	2	-0.30795	0.64762	0.65046	1	6988	1	-0.30795	744
SLC9B2	4	0.0059274	0.018379	0.96018	192	3	-0.30772	0.11235	0.20078	1	2090	1	-0.30772	745
MYCL	4	0.041371	0.098816	0.964137	1120	2	-0.30753	0.98884	0.9887	1	10854	0	-0.30753	746
G3BP1	4	0.041137	0.098284	0.964137	1114	3	-0.30746	0.99523	0.99524	1	10950	0	-0.30746	747
MBOAT1	4	0.12643	0.21388	0.991846	2366	2	-0.30723	0.82149	0.82159	1	8890	0	-0.30723	748
GOLGB1	4	0.019191	0.049701	0.96018	559	2	-0.30697	0.1145	0.20346	1	2126	1	-0.30697	749
NUDCD3	4	0.034328	0.083656	0.961135	946	3	-0.30697	0.98991	0.98979	1	10867	0	-0.30697	750
CASS4	4	0.028145	0.070086	0.96018	788	3	-0.3066	0.53418	0.55958	1	5946	1	-0.3066	751
ZNF124	4	0.0015404	0.0056787	0.96018	58	4	-0.30658	0.99846	0.99849	1	10991	0	-0.30658	752
SLC6A9	4	0.038424	0.092324	0.963788	1050	2	-0.30629	0.52596	0.55377	1	5880	1	-0.30629	753
ZNF69	2	0.19635	0.21595	0.992111	3311	1	-0.30614	0.85987	0.85971	1	9332	0	-0.30614	914
LRRC37A3	1	0.29183	0.29111	1	4309	0	-0.30609	0.70817	0.70828	1	7619	0	-0.30609	754
TUFM	4	0.17811	0.27946	1	3061	2	-0.30581	0.23845	0.35684	1	3740	1	-0.30581	755
TLCD3A	4	0.045484	0.1077	0.966603	1216	3	-0.30574	0.83275	0.83273	1	9018	0	-0.30574	756
DONSON	4	0.18632	0.28991	1	3171	2	-0.30574	0.78763	0.78772	1	8530	0	-0.30574	757
SPRING1	4	0.030159	0.074518	0.96018	835	3	-0.3056	0.86202	0.86207	1	9357	0	-0.3056	758
DDX3X	3	0.50861	0.51109	1	5795	1	-0.30542	0.89164	0.89156	1	9685	0	-0.30542	759
MS4A3	4	0.016353	0.043154	0.96018	476	3	-0.30541	0.52926	0.55608	1	5904	1	-0.30541	760
UBE2G2	4	0.044962	0.10656	0.966222	1205	2	-0.30523	0.77862	0.77867	1	8432	0	-0.30523	761
ABHD16A	4	0.12136	0.20736	0.990908	2301	2	-0.30501	0.93722	0.93715	1	10238	0	-0.30501	922
DLX4	4	0.002911	0.010414	0.96018	104	2	-0.30497	0.85688	0.85703	1	9303	0	-0.30497	762
ARMC10	4	0.044596	0.10575	0.964137	1201	3	-0.30443	0.87117	0.87114	1	9457	0	-0.30443	763
POLR2B	4	0.073294	0.14538	0.981919	1627	2	-0.30424	0.5429	0.56581	1	6016	1	-0.30424	764
ZNF280A	4	0.22833	0.34331	1	3750	2	-0.30369	0.0012221	0.0045547	0.398358	124	1	-0.30369	765
SAMM50	4	0.23882	0.35648	1	3892	1	-0.30359	0.24331	0.36273	1	3796	1	-0.30359	766
ELOF1	4	0.043427	0.10326	0.964137	1164	2	-0.30334	0.90294	0.9027	1	9817	0	-0.30334	767
DIRAS1	4	0.03529	0.085724	0.961135	973	3	-0.30317	0.94387	0.94389	1	10319	0	-0.30317	768
ZNF572	4	0.017254	0.045227	0.96018	508	3	-0.30282	0.79616	0.7962	1	8628	0	-0.30282	769
CEBPG	4	0.072181	0.14388	0.981919	1611	1	-0.30275	0.95997	0.95999	1	10519	0	-0.30275	770
DFFB	4	0.041847	0.099859	0.964137	1131	3	-0.30261	0.99013	0.99002	1	10870	0	-0.30261	771
NADSYN1	4	0.014255	0.038302	0.96018	414	3	-0.30256	0.50737	0.5406	1	5728	1	-0.30256	772
PEX26	4	0.010385	0.029213	0.96018	321	3	-0.3024	0.98845	0.98833	1	10850	0	-0.3024	773
EGLN2	4	0.069789	0.14075	0.978886	1581	2	-0.30223	0.11599	0.20531	1	2144	1	-0.30223	774
SPDYC	4	0.035005	0.085052	0.961135	963	3	-0.30205	0.46806	0.51422	1	5441	1	-0.30205	775
ERBIN	4	0.0294	0.07285	0.96018	818	2	-0.30188	0.085805	0.16725	1	1771	1	-0.30188	950
UPRT	4	0.023935	0.060524	0.96018	682	3	-0.3015	0.8602	0.86032	1	9335	0	-0.3015	776
CALCOCO1	4	0.020613	0.053011	0.96018	595	3	-0.30148	0.36051	0.44876	1	4706	1	-0.30148	777
DOCK2	4	0.017214	0.045139	0.96018	505	3	-0.30141	0.98497	0.9849	1	10800	0	-0.30141	778
ACADVL	4	0.018334	0.047773	0.96018	535	3	-0.30141	0.66278	0.66413	1	7126	1	-0.30141	779
TMBIM4	4	0.0096431	0.027521	0.96018	301	2	-0.30122	0.49005	0.52869	1	5597	1	-0.30122	780
NFATC2	4	0.058244	0.12535	0.971466	1416	2	-0.30122	0.91802	0.91789	1	9996	0	-0.30122	781
CARD19	4	0.0056049	0.017601	0.96018	183	2	-0.30036	0.28652	0.40829	1	4267	1	-0.30036	782
APIP	4	0.11057	0.19358	0.98811	2148	2	-0.30031	0.64179	0.64532	1	6926	1	-0.30031	783
ZBTB17	4	0.017232	0.045187	0.96018	506	1	-0.29992	0.39179	0.46697	1	4903	1	-0.29992	784
H2BC18	4	0.033058	0.080848	0.961135	916	3	-0.29962	0.13068	0.22365	1	2332	1	-0.29962	959
DOLPP1	4	0.10609	0.18775	0.987146	2089	2	-0.29952	0.95758	0.9576	1	10495	0	-0.29952	785
GAD1	4	0.080106	0.15419	0.984641	1718	2	-0.29929	0.98652	0.98642	1	10822	0	-0.29929	786
RUVBL1	4	0.24603	0.36546	1	3992	2	-0.29889	0.069867	0.14721	1	1586	1	-0.29889	787
MVK	3	0.47363	0.47972	1	5513	1	-0.2988	0.84142	0.84137	1	9128	0	-0.2988	788
KCNIP2	4	0.027222	0.067915	0.96018	766	3	-0.2987	0.9867	0.98658	1	10829	0	-0.2987	632
ECD	4	0.12706	0.21468	0.991846	2377	2	-0.29855	0.6003	0.61005	1	6517	1	-0.29855	789
BRD7	4	0.048893	0.11324	0.971466	1271	2	-0.29822	0.87388	0.87386	1	9493	0	-0.29822	790
INTS10	4	0.04544	0.10762	0.966603	1215	2	-0.29807	0.95428	0.95434	1	10453	0	-0.29807	791
CNP	4	0.00046592	0.0018351	0.612811	33	2	-0.29785	0.38502	0.46296	1	4862	1	-0.29785	792
TUBGCP3	4	0.052853	0.11839	0.971466	1329	2	-0.29672	0.70052	0.70064	1	7532	0	-0.29672	793
ABHD18	4	0.04449	0.10552	0.964137	1198	3	-0.29652	0.97427	0.97425	1	10688	0	-0.29652	794
CDC73	4	0.11642	0.20105	0.988275	2231	2	-0.29645	0.85827	0.85838	1	9321	0	-0.29645	795
TMEM120A	4	0.012273	0.033724	0.96018	360	2	-0.29641	0.6625	0.66389	1	7121	1	-0.29641	796
RTF1	4	0.021835	0.055805	0.96018	626	3	-0.29637	0.95579	0.95581	1	10472	0	-0.29637	797
STYX	4	0.016347	0.04314	0.96018	475	3	-0.29634	0.98046	0.98051	1	10753	0	-0.29634	798
MFSD4A	4	0.040957	0.097873	0.964137	1109	3	-0.29632	0.99357	0.99351	1	10922	0	-0.29632	799
MTHFD2	4	0.063503	0.13228	0.973917	1493	2	-0.2962	0.93236	0.93231	1	10164	0	-0.2962	800
LYPLA2	3	0.13612	0.2203	0.99612	2492	2	-0.29586	0.76959	0.76975	1	8333	0	-0.29586	801
RPP14	4	0.011727	0.032434	0.96018	344	3	-0.29546	0.64187	0.64537	1	6928	1	-0.29546	802
SNX29	4	0.020606	0.052995	0.96018	594	3	-0.29512	0.96402	0.96409	1	10572	0	-0.29512	803
ANTXR1	4	0.026608	0.066534	0.96018	747	3	-0.29504	0.91069	0.91058	1	9907	0	-0.29504	804
OIP5	4	0.041058	0.098103	0.964137	1111	3	-0.29504	0.2518	0.37317	1	3893	1	-0.29504	805
TARS2	4	0.033842	0.082629	0.961135	933	2	-0.29498	0.80672	0.80687	1	8743	0	-0.29498	806
FNBP4	4	0.034175	0.083345	0.961135	941	2	-0.29496	0.31005	0.42083	1	4394	1	-0.29496	807
WDFY1	4	0.017776	0.046496	0.96018	518	3	-0.2947	0.71854	0.7188	1	7744	0	-0.2947	808
NAB1	4	0.076399	0.1494	0.9832	1669	2	-0.29459	0.073893	0.15233	1	1642	1	-0.29459	809
AFF4	4	0.039695	0.095157	0.964137	1078	3	-0.29458	0.94276	0.94278	1	10306	0	-0.29458	811
KANSL2	4	0.16102	0.25791	1	2821	2	-0.29452	0.86984	0.86984	1	9443	0	-0.29452	812
SNRPC	4	0.18194	0.28431	1	3114	1	-0.29437	0.092644	0.17585	1	1858	1	-0.29437	813
LDAH	4	0.015507	0.041159	0.96018	448	3	-0.29408	0.96773	0.96776	1	10608	0	-0.29408	814
BRIP1	4	0.49664	0.52317	1	5694	1	-0.29403	0.99062	0.99052	1	10877	0	-0.29403	815
ZNF436	4	0.025233	0.063398	0.96018	717	2	-0.29394	0.72116	0.72143	1	7780	0	-0.29394	816
GET1-SH3BGR	1	0.2049	0.20416	0.988275	3434	1	-0.29392	0.7951	0.79551	1	8617	0	-0.29392	817
TENT4A	4	0.018156	0.047367	0.96018	526	2	-0.29385	0.75937	0.75951	1	8206	0	-0.29385	1093
TIGD1	4	0.07433	0.14668	0.981919	1642	2	-0.29382	0.81011	0.81032	1	8783	0	-0.29382	818
DLD	4	0.083456	0.15847	0.984641	1764	2	-0.29375	0.15592	0.2549	1	2666	1	-0.29375	1015
IMPDH1	3	0.44894	0.45811	1	5335	1	-0.29366	0.39674	0.42201	1	4934	1	-0.29366	819
ASCC2	4	0.04602	0.10884	0.966809	1227	2	-0.29337	0.71436	0.71452	1	7701	0	-0.29337	820
ERLIN2	4	0.075089	0.14766	0.982616	1653	2	-0.29333	0.52725	0.55469	1	5892	1	-0.29333	821
ASXL2	4	0.10001	0.1799	0.984712	2004	2	-0.29306	0.15105	0.24891	1	2584	1	-0.29306	822
AKNA	4	0.059283	0.1267	0.971466	1428	2	-0.29301	0.76785	0.76788	1	8315	0	-0.29301	823
GOLGA1	4	0.0057388	0.017922	0.96018	185	3	-0.29292	0.69758	0.69766	1	7495	1	-0.29292	824
SDF2L1	4	0.67523	0.67506	1	7308	0	-0.29287	0.003663	0.013042	0.606446	234	1	-0.29287	825
BBS5	4	0.032882	0.080458	0.961135	910	3	-0.29286	0.80804	0.80823	1	8758	0	-0.29286	826
WRNIP1	4	0.0088163	0.025517	0.96018	281	2	-0.29243	0.90853	0.90837	1	9885	0	-0.29243	827
MRPL51	4	0.12978	0.2182	0.995252	2413	1	-0.29222	0.81516	0.81527	1	8822	0	-0.29222	828
EIF3A	4	0.13035	0.21893	0.995288	2421	1	-0.29221	0.4595	0.50848	1	5388	1	-0.29221	829
FKBP4	4	0.0069208	0.020833	0.96018	221	2	-0.29213	0.78649	0.78658	1	8519	0	-0.29213	830
PAX9	4	0.043506	0.10345	0.964137	1168	2	-0.29213	0.99537	0.99537	1	10953	0	-0.29213	831
RPS2	4	0.074127	0.1464	0.981919	1638	2	-0.29202	0.84467	0.84469	1	9164	0	-0.29202	832
ZFAND3	4	0.0055192	0.017405	0.96018	180	3	-0.29172	0.90738	0.9072	1	9877	0	-0.29172	833
PDCD10	4	0.15718	0.25303	1	2773	2	-0.29171	0.36465	0.45106	1	4740	1	-0.29171	834
EAF2	4	0.016524	0.043559	0.96018	483	3	-0.2915	0.71788	0.71811	1	7739	0	-0.2915	835
SRP19	4	0.031617	0.077716	0.96018	883	3	-0.29135	0.97625	0.97627	1	10714	0	-0.29135	836
EXOSC4	4	0.055459	0.12175	0.971466	1370	1	-0.29101	0.24939	0.37019	1	3866	1	-0.29101	837
CCNB1	4	0.027738	0.069128	0.96018	775	2	-0.2907	0.83986	0.83994	1	9112	0	-0.2907	838
GPR135	4	0.08786	0.16411	0.984641	1828	2	-0.29067	0.95223	0.95233	1	10431	0	-0.29067	839
EMP3	4	0.03572	0.086675	0.961135	985	3	-0.29034	0.71205	0.71222	1	7672	0	-0.29034	840
RAB5IF	6	0.055266	0.13657	0.973917	1368	3	-0.29024	0.71069	0.73829	1	7653	1	-0.29024	841
TENT4B	4	0.16714	0.26553	1	2910	2	-0.2901	0.80709	0.80725	1	8746	0	-0.2901	843
NUTF2	4	0.1409	0.23249	1	2551	2	-0.28982	0.064667	0.14043	1	1523	2	-0.28982	844
GPAM	4	0.16442	0.26215	1	2866	2	-0.2897	0.9728	0.97277	1	10673	0	-0.2897	845
LRP5L	4	0.060027	0.12771	0.971466	1440	2	-0.28943	0.66362	0.66494	1	7135	1	-0.28943	846
INTS13	4	0.23622	0.35329	1	3855	2	-0.28896	0.97316	0.97311	1	10677	0	-0.28896	847
CLK2	4	0.040091	0.096044	0.964137	1087	3	-0.28874	0.9683	0.96834	1	10621	0	-0.28874	848
TTC38	4	0.0060744	0.018749	0.96018	195	3	-0.2887	0.71875	0.719	1	7747	0	-0.2887	849
CRYM	4	0.14592	0.23883	1	2631	2	-0.28867	0.87629	0.87627	1	9527	0	-0.28867	850
ATXN7L3B	4	0.087887	0.16414	0.984641	1830	2	-0.28857	0.98662	0.98651	1	10826	0	-0.28857	851
TSSC4	4	0.023393	0.059301	0.96018	666	3	-0.28855	0.39769	0.47053	1	4943	1	-0.28855	852
LIPH	4	0.059724	0.12731	0.971466	1436	2	-0.28855	0.20422	0.31456	1	3314	1	-0.28855	853
PALM3	4	0.041849	0.099862	0.964137	1132	2	-0.28843	0.93973	0.93967	1	10260	0	-0.28843	854
ARL1	4	0.070882	0.14216	0.981175	1594	2	-0.2881	0.56451	0.58211	1	6201	1	-0.2881	1060
TMA16	4	0.066526	0.13638	0.973917	1535	2	-0.28804	0.84498	0.84502	1	9169	0	-0.28804	855
SHF	4	0.094543	0.17277	0.984712	1927	2	-0.28789	0.98892	0.98877	1	10855	0	-0.28789	856
HOXC6	4	0.010387	0.029217	0.96018	322	2	-0.28781	0.80938	0.80955	1	8773	0	-0.28781	857
OTUD1	4	0.039391	0.094504	0.964137	1070	3	-0.28698	0.91314	0.913	1	9939	0	-0.28698	858
CCDC86	4	0.30366	0.39981	1	4384	1	-0.28672	0.5789	0.59326	1	6331	1	-0.28672	859
GRB10	4	0.042747	0.10183	0.964137	1151	3	-0.28668	0.94245	0.94246	1	10299	0	-0.28668	860
PMEL	4	0.03772	0.090934	0.963788	1034	3	-0.28666	0.96587	0.96593	1	10593	0	-0.28666	861
RAB35	4	0.24405	0.36304	1	3959	2	-0.28652	0.34238	0.43851	1	4585	1	-0.28652	862
LEPR	4	0.021691	0.055491	0.96018	622	3	-0.28651	0.79586	0.79591	1	8625	0	-0.28651	863
ARHGDIA	4	0.035947	0.087176	0.961135	992	3	-0.28631	0.6852	0.68535	1	7356	1	-0.28631	864
PNRC1	4	0.16588	0.26399	1	2887	2	-0.28614	0.69136	0.69147	1	7423	1	-0.28614	865
SRSF2	1	0.10226	0.10183	0.964137	2043	1	-0.28594	0.89774	0.89822	1	9756	0	-0.28594	866
TBCD	4	0.058913	0.12619	0.971466	1422	2	-0.28554	0.90532	0.90512	1	9844	0	-0.28554	867
DAGLB	4	0.015771	0.041771	0.96018	457	3	-0.2854	0.90645	0.90628	1	9863	0	-0.2854	868
VASP	4	0.029615	0.073274	0.96018	824	3	-0.28535	0.96448	0.96454	1	10580	0	-0.28535	869
TBX18	4	0.01436	0.038519	0.96018	419	3	-0.28517	0.49213	0.53004	1	5611	1	-0.28517	870
EVA1B	4	0.18179	0.28413	1	3109	2	-0.28501	0.80101	0.80115	1	8687	0	-0.28501	871
PAQR8	4	0.0024431	0.0088583	0.96018	90	2	-0.28484	0.70257	0.70261	1	7554	0	-0.28484	872
SHKBP1	4	0.020954	0.053802	0.96018	603	2	-0.28476	0.80492	0.80507	1	8719	0	-0.28476	873
DNAJB11	4	0.040854	0.097653	0.964137	1104	2	-0.28475	0.54812	0.56972	1	6062	1	-0.28475	874
SUSD1	4	0.023188	0.058847	0.96018	661	2	-0.28472	0.68157	0.68188	1	7315	1	-0.28472	875
MTHFR	4	0.046899	0.11067	0.968709	1245	2	-0.28437	0.68061	0.68094	1	7305	1	-0.28437	876
MRE11	4	0.10055	0.18061	0.984712	2014	2	-0.28425	0.85854	0.85862	1	9323	0	-0.28425	877
TTLL11	4	0.1314	0.22027	0.99612	2427	2	-0.28401	0.85646	0.85661	1	9299	0	-0.28401	878
TFB1M	4	0.097629	0.17677	0.984712	1973	2	-0.28379	0.95448	0.95454	1	10457	0	-0.28379	879
CYB561D1	4	0.023472	0.059478	0.96018	668	3	-0.28363	0.45807	0.50754	1	5378	1	-0.28363	880
UFL1	4	0.24477	0.36392	1	3970	2	-0.28353	0.76939	0.76939	1	8332	0	-0.28353	881
CHST11	4	0.033531	0.081956	0.961135	927	3	-0.28309	0.4734	0.51773	1	5469	1	-0.28309	882
WDR44	4	0.0455	0.10773	0.966603	1217	2	-0.28296	0.98485	0.98478	1	10796	0	-0.28296	883
ADAMTS13	4	0.083686	0.15876	0.984641	1770	2	-0.28282	0.89124	0.89096	1	9680	0	-0.28282	884
FAM3A	4	0.015632	0.04145	0.96018	455	3	-0.28262	0.976	0.97601	1	10710	0	-0.28262	885
PFDN5	4	0.033489	0.08186	0.961135	924	2	-0.28262	0.52813	0.55528	1	5895	1	-0.28262	886
SELENON	4	0.13528	0.22521	0.997246	2484	2	-0.28254	0.89821	0.898	1	9760	0	-0.28254	887
MED28	4	0.53275	0.55026	1	5987	1	-0.28226	0.98726	0.98713	1	10836	0	-0.28226	888
PRKRA	4	0.17157	0.2712	1	2965	2	-0.28201	0.9861	0.986	1	10815	0	-0.28201	889
CAB39	4	0.032038	0.078603	0.961135	893	3	-0.28181	0.53754	0.56196	1	5972	1	-0.28181	890
NPIPB12	2	0.41795	0.41819	1	5112	1	-0.28174	0.79202	0.79211	1	8585	0	-0.28174	892
ROBO2	4	0.057367	0.12425	0.971466	1396	2	-0.28142	0.88807	0.8878	1	9647	0	-0.28142	893
SLC16A9	4	0.03142	0.077254	0.96018	878	2	-0.28133	0.14727	0.24432	1	2528	1	-0.28133	894
MED27	4	0.20149	0.30928	1	3374	2	-0.28122	0.6145	0.62178	1	6646	1	-0.28122	895
VPS28	4	0.61807	0.62096	1	6712	1	-0.28109	0.92439	0.92424	1	10070	0	-0.28109	896
TMEM208	4	0.03069	0.075687	0.96018	848	3	-0.28075	0.98518	0.98511	1	10804	0	-0.28075	897
PSMA3	4	0.106	0.18764	0.987146	2086	2	-0.2806	0.94317	0.94318	1	10309	0	-0.2806	898
LYZ	4	0.043602	0.10366	0.964137	1171	3	-0.28056	0.97085	0.97082	1	10655	0	-0.28056	899
PDLIM7	4	0.035342	0.085831	0.961135	975	2	-0.28052	0.81959	0.81971	1	8878	0	-0.28052	900
GRPEL2	4	0.10948	0.19219	0.98811	2137	2	-0.2797	0.68284	0.68306	1	7330	1	-0.2797	901
CHMP2A	4	0.22467	0.33865	1	3699	2	-0.27943	0.42316	0.48583	1	5125	1	-0.27943	902
CDC123	4	0.0086395	0.025087	0.96018	278	2	-0.27938	0.57676	0.59165	1	6315	1	-0.27938	903
C2orf49	4	0.021211	0.054386	0.96018	611	3	-0.27921	0.46784	0.51406	1	5437	1	-0.27921	904
RTCB	4	0.11741	0.20228	0.988275	2251	2	-0.27921	0.77634	0.77637	1	8405	0	-0.27921	905
CELSR3	4	0.07314	0.14516	0.981919	1625	2	-0.27918	0.31953	0.42599	1	4453	1	-0.27918	906
PET100	3	0.043473	0.08314	0.961135	1166	2	-0.27916	0.67681	0.67736	1	7258	0	-0.27916	908
ALG12	4	0.24522	0.36445	1	3980	2	-0.27915	0.93001	0.92988	1	10131	0	-0.27915	909
SLC9A2	4	0.096587	0.17538	0.984712	1957	2	-0.27889	0.68994	0.68999	1	7409	1	-0.27889	910
PPA2	4	0.069987	0.141	0.978886	1585	2	-0.2788	0.88694	0.88665	1	9634	0	-0.2788	911
SF3B5	4	0.46473	0.50064	1	5437	1	-0.27878	0.013023	0.036129	0.852556	465	1	-0.27878	912
RABAC1	4	0.039574	0.0949	0.964137	1073	3	-0.27875	0.93339	0.93335	1	10182	0	-0.27875	913
ZSCAN20	4	0.019021	0.049334	0.96018	553	2	-0.27864	0.2397	0.35837	1	3752	1	-0.27864	915
TLE4	4	0.069195	0.13995	0.977674	1573	2	-0.27852	0.44636	0.50012	1	5287	1	-0.27852	916
UQCRC2	4	0.054678	0.12075	0.971466	1358	2	-0.27827	0.96984	0.96985	1	10641	0	-0.27827	917
DNAJB2	4	0.089547	0.16627	0.984641	1860	2	-0.27793	0.79685	0.79693	1	8639	0	-0.27793	918
PDHB	4	0.011938	0.032939	0.96018	351	3	-0.27786	0.99147	0.99135	1	10892	0	-0.27786	919
C1D	4	0.14904	0.24281	1	2662	2	-0.2778	0.28546	0.40773	1	4262	1	-0.2778	920
URM1	3	0.6211	0.62136	1	6736	0	-0.27779	0.83612	0.83608	1	9059	0	-0.27779	921
SRSF9	4	0.13326	0.22264	0.99612	2455	2	-0.27773	0.82818	0.82818	1	8964	0	-0.27773	923
INTS7	4	0.10237	0.18301	0.984712	2045	2	-0.2777	0.8682	0.86821	1	9426	0	-0.2777	924
FXN	4	0.15525	0.25062	1	2748	2	-0.27756	0.27413	0.40023	1	4177	1	-0.27756	925
MCRIP2	4	0.23857	0.35618	1	3886	2	-0.27695	0.95385	0.95389	1	10445	0	-0.27695	926
ACSM2B	2	0.049665	0.088489	0.962629	1281	2	-0.27689	0.95033	0.95046	1	10405	0	-0.27689	927
HEATR5B	4	0.040179	0.09623	0.964137	1089	3	-0.27689	0.90646	0.9063	1	9864	0	-0.27689	928
CRAT	4	0.15807	0.25415	1	2783	2	-0.27689	0.95413	0.9542	1	10450	0	-0.27689	929
KIFC3	4	0.13389	0.22345	0.99612	2467	2	-0.27654	0.25587	0.37799	1	3949	1	-0.27654	930
FAM78A	4	0.6524	0.65274	1	7059	1	-0.27627	0.94249	0.94252	1	10300	0	-0.27627	931
FARS2	4	0.065399	0.1349	0.973917	1515	2	-0.27626	0.34258	0.43861	1	4586	1	-0.27626	932
CERS5	4	0.22445	0.33837	1	3697	2	-0.27602	0.98607	0.98597	1	10814	0	-0.27602	933
NOTCH4	4	0.1248	0.21183	0.991232	2353	2	-0.27594	0.98963	0.98952	1	10861	0	-0.27594	934
PSMB8	4	0.046263	0.10941	0.967991	1233	3	-0.27591	0.99469	0.99471	1	10940	0	-0.27591	935
OTUD4	4	0.035862	0.086976	0.961135	990	2	-0.27546	0.98828	0.98815	1	10847	0	-0.27546	936
GLCCI1	4	0.03766	0.090807	0.963788	1033	2	-0.2753	0.93826	0.93819	1	10248	0	-0.2753	937
PRXL2C	4	0.019947	0.051465	0.96018	581	3	-0.27523	0.99447	0.99445	1	10937	0	-0.27523	938
GET1	6	0.080944	0.18115	0.984712	1732	3	-0.27499	0.86804	0.86901	1	9421	0	-0.27499	1166
ZUP1	4	0.38376	0.44759	1	4884	1	-0.27476	0.98931	0.98917	1	10860	0	-0.27476	939
DDX23	4	0.061785	0.13	0.97326	1471	2	-0.27461	0.75803	0.7582	1	8184	0	-0.27461	940
CCNQ	4	0.0062134	0.019085	0.96018	200	3	-0.27452	0.72503	0.72541	1	7829	0	-0.27452	941
PAK1IP1	4	0.14423	0.23666	1	2603	2	-0.27451	0.048498	0.11408	0.992948	1256	1	-0.27451	942
TMEM50B	4	0.070608	0.14185	0.981175	1592	2	-0.27447	0.93533	0.93532	1	10210	0	-0.27447	943
DSTYK	4	0.10247	0.18311	0.984712	2046	2	-0.27422	0.77251	0.77247	1	8368	0	-0.27422	944
RAB3GAP2	4	0.014331	0.038465	0.96018	417	3	-0.27396	0.7637	0.76375	1	8270	0	-0.27396	945
EEF1B2	4	0.18911	0.29354	1	3213	2	-0.27394	0.62947	0.63459	1	6804	1	-0.27394	946
NSUN5	4	0.10167	0.18209	0.984712	2033	2	-0.27385	0.43364	0.49229	1	5199	1	-0.27385	947
DRG1	4	0.10262	0.1833	0.984712	2049	2	-0.27375	0.88132	0.88122	1	9567	0	-0.27375	703
SLF1	4	0.026678	0.066683	0.96018	750	2	-0.27344	0.78337	0.78349	1	8491	0	-0.27344	948
OLA1	4	0.12965	0.21801	0.995119	2411	2	-0.27331	0.9801	0.98013	1	10751	0	-0.27331	951
ITGB5	4	0.00036715	0.001438	0.565948	28	3	-0.27324	0.41187	0.479	1	5038	1	-0.27324	1188
WDR5B	4	0.014867	0.039701	0.96018	431	2	-0.27313	0.4175	0.48237	1	5082	1	-0.27313	953
GCHFR	4	0.0085314	0.02484	0.96018	274	3	-0.27307	0.85707	0.85722	1	9308	0	-0.27307	1192
ZNF608	4	0.10722	0.18922	0.987146	2105	2	-0.27267	0.77897	0.77905	1	8438	0	-0.27267	954
STAU1	4	0.0028758	0.010315	0.96018	103	4	-0.27252	0.99712	0.99714	1	10977	0	-0.27252	955
WTAP	4	0.088512	0.16497	0.984641	1844	2	-0.27233	0.98093	0.98095	1	10759	0	-0.27233	956
CCNJ	4	0.10472	0.18597	0.987146	2073	2	-0.27231	0.97732	0.97729	1	10724	0	-0.27231	957
MPRIP	4	0.15485	0.25009	1	2742	2	-0.27207	0.35518	0.44569	1	4671	1	-0.27207	958
TSR1	4	0.038332	0.092158	0.963788	1046	2	-0.27188	0.62132	0.62769	1	6717	1	-0.27188	960
CYB561	4	0.14484	0.23745	1	2609	2	-0.27176	0.61763	0.62448	1	6681	1	-0.27176	961
PCED1B	4	0.016543	0.043591	0.96018	484	3	-0.2717	0.84765	0.84769	1	9198	0	-0.2717	962
DGKA	4	0.12274	0.20914	0.990908	2321	2	-0.27135	0.3557	0.44599	1	4678	1	-0.27135	963
MIS12	4	0.040058	0.095974	0.964137	1085	3	-0.27083	0.95849	0.95852	1	10506	0	-0.27083	964
TUBE1	4	0.24372	0.36261	1	3951	2	-0.2708	0.75334	0.7536	1	8123	0	-0.2708	965
PEX5	4	0.03181	0.078145	0.961109	889	2	-0.27076	0.40809	0.47675	1	5011	1	-0.27076	966
AGO4	4	0.035025	0.085112	0.961135	964	3	-0.27041	0.46342	0.51112	1	5410	1	-0.27041	967
MOSPD3	4	0.23895	0.35665	1	3895	2	-0.27033	0.9113	0.91119	1	9913	0	-0.27033	968
HMGCR	4	0.084308	0.15955	0.984641	1783	2	-0.27019	0.82389	0.82398	1	8921	0	-0.27019	969
RIPOR1	4	0.023164	0.058797	0.96018	660	3	-0.27004	0.13475	0.22869	1	2386	1	-0.27004	970
ITPR3	4	0.19655	0.30307	1	3313	2	-0.27003	0.9711	0.97106	1	10658	0	-0.27003	971
RNPC3	4	0.032429	0.079477	0.961135	898	2	-0.26994	0.45892	0.50807	1	5385	1	-0.26994	972
RAC2	4	0.016493	0.043494	0.96018	481	3	-0.26984	0.046664	0.11032	0.992948	1217	1	-0.26984	973
COX16	4	0.11678	0.2015	0.988275	2240	2	-0.26976	0.47088	0.51608	1	5452	1	-0.26976	975
IMPACT	4	0.0037813	0.013152	0.96018	137	3	-0.26948	0.70969	0.70986	1	7644	0	-0.26948	976
RBM15	4	0.19934	0.30653	1	3347	2	-0.26932	0.13572	0.22991	1	2397	1	-0.26932	1263
PPM1M	4	0.039476	0.094699	0.964137	1071	3	-0.26918	0.87699	0.87697	1	9532	0	-0.26918	977
HCCS	4	0.007745	0.022882	0.96018	251	3	-0.26907	0.97039	0.9704	1	10649	0	-0.26907	978
SRP72	4	0.104	0.18504	0.987146	2061	2	-0.26875	0.081309	0.16172	1	1719	1	-0.26875	979
FCHO2	4	0.096727	0.17557	0.984712	1961	2	-0.26873	0.81929	0.81939	1	8873	0	-0.26873	980
DLX1	4	0.15386	0.24886	1	2731	2	-0.26838	0.40312	0.47381	1	4978	1	-0.26838	981
TMTC4	4	0.09794	0.17716	0.984712	1978	2	-0.26836	0.71368	0.71384	1	7694	0	-0.26836	982
DLGAP5	4	0.031388	0.077183	0.96018	876	3	-0.26824	0.82406	0.82417	1	8924	0	-0.26824	983
STK19	4	0.0037918	0.013184	0.96018	139	2	-0.26814	0.67543	0.67589	1	7246	1	-0.26814	984
OR2B6	4	0.1738	0.27404	1	3009	2	-0.26786	0.48253	0.52372	1	5541	1	-0.26786	985
KCNQ4	4	0.019148	0.049615	0.96018	556	3	-0.26783	0.95673	0.95672	1	10483	0	-0.26783	986
PRKAA1	4	0.10825	0.19056	0.987727	2122	2	-0.26771	0.49262	0.53037	1	5615	1	-0.26771	987
FAM178B	4	0.01671	0.043972	0.96018	492	3	-0.26722	0.99049	0.9904	1	10876	0	-0.26722	988
PFDN1	4	0.17905	0.28068	1	3070	2	-0.26713	0.83938	0.83943	1	9104	0	-0.26713	989
BCORL1	4	0.011873	0.03279	0.96018	347	3	-0.2671	0.92146	0.92128	1	10030	0	-0.2671	990
RNF208	4	0.073893	0.14611	0.981919	1634	2	-0.26655	0.8002	0.80035	1	8680	0	-0.26655	991
TMEM14B	4	0.038521	0.092531	0.963788	1054	3	-0.26603	0.91118	0.91106	1	9912	0	-0.26603	992
ZNF836	4	0.014986	0.039962	0.96018	435	3	-0.26602	0.75213	0.75239	1	8115	0	-0.26602	993
FOCAD	4	0.015084	0.04019	0.96018	438	2	-0.26584	0.53434	0.55968	1	5948	1	-0.26584	994
EIF2AK1	4	0.22155	0.33469	1	3661	1	-0.26581	0.57371	0.58927	1	6290	1	-0.26581	810
BAX	4	0.050422	0.11523	0.971466	1291	2	-0.26573	0.69765	0.69772	1	7496	1	-0.26573	995
ANXA7	4	0.007361	0.02189	0.96018	237	2	-0.26572	0.96537	0.96541	1	10588	0	-0.26572	996
CREB3L2	4	0.022578	0.057483	0.96018	646	3	-0.26565	0.98503	0.98496	1	10801	0	-0.26565	997
BRF1	4	0.081682	0.15623	0.984641	1742	2	-0.26563	0.35211	0.44396	1	4651	1	-0.26563	998
PIK3CG	4	0.082872	0.15773	0.984641	1754	2	-0.26525	0.68782	0.68789	1	7383	1	-0.26525	999
ORAI3	4	0.010979	0.030679	0.96018	332	3	-0.26508	0.81896	0.81906	1	8867	0	-0.26508	1000
STK11	4	0.50567	0.52979	1	5769	1	-0.26489	0.1082	0.19558	1	2041	1	-0.26489	1002
SKA2	4	0.17797	0.27928	1	3059	2	-0.26485	0.16853	0.27037	1	2830	1	-0.26485	1003
SPDL1	4	0.10937	0.19203	0.98811	2135	2	-0.26479	0.95042	0.95044	1	10406	0	-0.26479	1004
ZNF286A	4	0.12447	0.21139	0.991232	2347	2	-0.26471	0.16956	0.27166	1	2848	1	-0.26471	1005
ACTN4	4	0.057303	0.12416	0.971466	1395	2	-0.26463	0.6407	0.64435	1	6915	1	-0.26463	1006
EHD4	4	0.03423	0.083469	0.961135	944	2	-0.26462	0.99196	0.99187	1	10899	0	-0.26462	1007
LEAP2	4	0.033019	0.080754	0.961135	913	3	-0.2639	0.95934	0.95939	1	10513	0	-0.2639	1240
CDC7	3	0.40759	0.42401	1	5045	1	-0.26382	0.82806	0.8281	1	8962	0	-0.26382	1009
LENG1	4	0.11028	0.19322	0.98811	2145	2	-0.26367	0.88768	0.88738	1	9645	0	-0.26367	1281
CILK1	4	0.45082	0.49109	1	5343	1	-0.26355	0.61785	0.62468	1	6682	1	-0.26355	1010
RALGAPA1	4	0.16301	0.26041	1	2846	2	-0.26331	0.30779	0.41958	1	4379	1	-0.26331	1011
HMGB3	4	0.026772	0.066909	0.96018	752	3	-0.26323	0.80635	0.80647	1	8739	0	-0.26323	1012
HNRNPLL	4	0.011913	0.032886	0.96018	350	3	-0.26306	0.76666	0.76672	1	8303	0	-0.26306	1013
LTBR	4	0.07637	0.14935	0.9832	1668	2	-0.26271	0.52274	0.55147	1	5852	1	-0.26271	1014
TRMT13	4	0.036181	0.087648	0.961135	997	3	-0.26268	0.26468	0.38879	1	4054	1	-0.26268	842
HAUS6	4	0.2364	0.35349	1	3858	2	-0.26266	0.50235	0.53705	1	5688	1	-0.26266	1016
DDX53	4	0.10907	0.19162	0.98811	2133	2	-0.26265	0.27605	0.40255	1	4198	1	-0.26265	1017
BUB3	4	0.20389	0.31228	1	3418	2	-0.26196	0.88544	0.88519	1	9615	0	-0.26196	1018
ZNF316	4	0.029716	0.073526	0.96018	825	3	-0.26189	0.94881	0.94877	1	10382	0	-0.26189	1019
PSMC3IP	4	0.23253	0.34862	1	3810	2	-0.26187	0.96471	0.96475	1	10581	0	-0.26187	1021
TPST2	4	0.019626	0.050761	0.96018	573	3	-0.26186	0.85163	0.85173	1	9242	0	-0.26186	1022
ALDOA	4	0.16608	0.26424	1	2891	2	-0.26182	0.2097	0.32127	1	3384	1	-0.26182	1023
NDOR1	4	0.24794	0.36788	1	4019	2	-0.26177	0.93418	0.93415	1	10196	0	-0.26177	1024
TMEM267	4	0.043986	0.10444	0.964137	1182	3	-0.26143	0.88106	0.88099	1	9564	0	-0.26143	1025
IPO9	4	0.60257	0.60714	1	6567	1	-0.26102	0.79756	0.79766	1	8643	0	-0.26102	1028
SPCS1	3	0.087001	0.14862	0.9832	1817	2	-0.26095	0.32595	0.36928	1	4483	1	-0.26095	1029
DPM1	4	0.0047294	0.015494	0.96018	162	3	-0.26077	0.93168	0.93159	1	10152	0	-0.26077	1030
CCDC14	4	0.5887	0.59532	1	6455	1	-0.26076	0.84478	0.8448	1	9165	0	-0.26076	1031
SPMIP3	4	0.12204	0.20821	0.990908	2311	2	-0.26066	0.99185	0.99177	1	10898	0	-0.26066	1032
CLEC2B	4	0.060634	0.1285	0.971466	1456	2	-0.26054	0.44123	0.49695	1	5250	1	-0.26054	472
SLC38A5	4	0.14595	0.23887	1	2632	2	-0.26048	0.97771	0.97769	1	10727	0	-0.26048	1033
ETHE1	4	0.027117	0.06768	0.96018	762	2	-0.26026	0.57007	0.58639	1	6253	1	-0.26026	1034
SBF1	4	0.018572	0.048306	0.96018	542	2	-0.26004	0.94809	0.94808	1	10375	0	-0.26004	1035
OSCAR	4	0.074747	0.14723	0.982616	1647	2	-0.25982	0.91455	0.9144	1	9955	0	-0.25982	1036
SPSB2	4	0.13936	0.23046	1	2537	2	-0.25971	0.067807	0.14457	1	1560	1	-0.25971	1037
CHAMP1	4	0.013499	0.036542	0.96018	394	2	-0.25957	0.96097	0.96102	1	10531	0	-0.25957	1038
FANCF	4	0.11665	0.20133	0.988275	2237	2	-0.25934	0.94558	0.94565	1	10343	0	-0.25934	1039
B4GALT4	4	0.013596	0.036769	0.96018	397	2	-0.25921	0.91849	0.91836	1	10002	0	-0.25921	1040
FUT10	4	0.13156	0.2205	0.99612	2430	2	-0.2592	0.8827	0.88258	1	9586	0	-0.2592	1041
ELAPOR2	4	0.033578	0.082047	0.961135	929	2	-0.25885	0.97524	0.9752	1	10700	0	-0.25885	1042
CNOT7	4	0.01641	0.043286	0.96018	477	3	-0.25876	0.21922	0.33318	1	3499	1	-0.25876	1043
IMMP1L	4	0.041361	0.09879	0.964137	1119	3	-0.25863	0.96665	0.96672	1	10600	0	-0.25863	1044
AP3B1	4	0.0018793	0.0068638	0.96018	74	4	-0.25846	0.99812	0.99817	1	10985	0	-0.25846	1045
GINS1	4	0.050939	0.11589	0.971466	1303	1	-0.25832	0.93264	0.9326	1	10169	0	-0.25832	1046
TXNL4B	4	0.049064	0.11344	0.971466	1273	2	-0.2583	0.46064	0.50927	1	5393	1	-0.2583	1047
REV1	4	0.2456	0.36491	1	3985	2	-0.25817	0.93353	0.93349	1	10183	0	-0.25817	1048
BOLA3	4	0.60637	0.6105	1	6604	1	-0.25804	0.52689	0.55443	1	5888	1	-0.25804	1049
ZNF792	4	0.12766	0.21543	0.991846	2387	1	-0.25797	0.82931	0.82927	1	8980	0	-0.25797	1026
COPS8	4	0.0097906	0.027879	0.96018	307	2	-0.25788	0.20711	0.31813	1	3350	1	-0.25788	1050
ARMC9	4	0.0025836	0.0093121	0.96018	94	2	-0.25751	0.83433	0.83427	1	9038	0	-0.25751	1051
AP3B2	4	0.060517	0.12834	0.971466	1455	2	-0.25725	0.92049	0.9203	1	10021	0	-0.25725	1052
ILF2	4	0.080971	0.15529	0.984641	1733	2	-0.2571	0.73581	0.73628	1	7939	0	-0.2571	1277
RPS10	5	0.079521	0.17307	0.984712	1712	2	-0.25706	0.14801	0.2708	1	2541	1	-0.25706	1053
PEX13	4	0.17109	0.27059	1	2961	2	-0.25704	0.90184	0.90169	1	9805	0	-0.25704	1054
PPP2R1A	4	0.58027	0.58834	1	6376	1	-0.25681	0.20353	0.31377	1	3305	1	-0.25681	1055
ZNF839	4	0.21214	0.3226	1	3537	2	-0.2568	0.91245	0.91233	1	9930	0	-0.2568	1057
TUBB	4	0.21933	0.33186	1	3628	1	-0.25677	0.043777	0.10415	0.992948	1135	1	-0.25677	1058
STX7	4	0.16686	0.26521	1	2903	2	-0.25672	0.41393	0.48019	1	5053	1	-0.25672	1059
IL27RA	4	0.089356	0.16601	0.984641	1856	2	-0.25664	0.83469	0.83463	1	9040	0	-0.25664	1061
PPP1R12C	4	0.029368	0.072782	0.96018	817	3	-0.25653	0.8986	0.89839	1	9764	0	-0.25653	1062
BLOC1S3	4	0.043567	0.10357	0.964137	1170	2	-0.25653	0.52818	0.55531	1	5896	1	-0.25653	1063
PRPF39	4	0.012009	0.033101	0.96018	352	2	-0.25645	0.9875	0.98735	1	10838	0	-0.25645	1064
NUP214	4	0.021426	0.054887	0.96018	616	2	-0.25645	0.71226	0.71243	1	7676	0	-0.25645	1065
RFPL4A	6	0.0074272	0.026607	0.96018	240	4	-0.2562	0.77197	0.78103	1	8362	1	-0.2562	1066
DENND5A	4	0.013023	0.035427	0.96018	382	2	-0.25584	0.6338	0.6383	1	6846	1	-0.25584	1067
FAAH2	4	0.11597	0.20049	0.988275	2227	2	-0.25579	0.78675	0.78684	1	8522	0	-0.25579	1068
FKBP10	4	0.026673	0.06667	0.96018	749	2	-0.25578	0.82509	0.82518	1	8935	0	-0.25578	1069
ICAM3	4	0.13783	0.22852	0.998644	2517	2	-0.25577	0.22724	0.34312	1	3598	1	-0.25577	1334
EDEM2	4	0.077843	0.15122	0.98369	1689	2	-0.25565	0.90779	0.90762	1	9883	0	-0.25565	1070
XPNPEP1	4	0.020151	0.051936	0.96018	586	2	-0.25541	0.83506	0.83499	1	9048	0	-0.25541	1338
PROSER1	4	0.0025268	0.0091207	0.96018	93	3	-0.25527	0.99604	0.99605	1	10960	0	-0.25527	1071
AMHR2	4	0.058129	0.1252	0.971466	1411	2	-0.2552	0.15951	0.25927	1	2712	1	-0.2552	1072
CT55	4	0.019447	0.050324	0.96018	566	2	-0.25507	0.84912	0.84916	1	9217	0	-0.25507	1073
RHEB	3	0.11108	0.18433	0.987133	2158	2	-0.25506	0.57641	0.57662	1	6309	1	-0.25506	1074
CATSPER2	4	0.058106	0.12516	0.971466	1410	2	-0.25498	0.29009	0.41016	1	4289	1	-0.25498	1075
CTR9	4	0.19314	0.29875	1	3259	2	-0.25485	0.77949	0.77958	1	8445	0	-0.25485	1076
C1QTNF12	4	0.17483	0.27538	1	3025	2	-0.25458	0.5424	0.5654	1	6012	1	-0.25458	1077
PPARGC1B	4	0.0019802	0.0072025	0.96018	79	4	-0.25429	0.99802	0.99807	1	10984	0	-0.25429	1078
TEX10	4	0.15154	0.24596	1	2694	2	-0.25399	0.45255	0.50405	1	5337	1	-0.25399	1079
ACAT1	4	0.21417	0.32527	1	3559	1	-0.25399	0.082328	0.16299	1	1732	1	-0.25399	1080
WDR41	4	0.082263	0.15696	0.984641	1747	2	-0.25398	0.51236	0.54416	1	5763	1	-0.25398	1081
TRIM24	4	0.13898	0.22999	0.999783	2533	2	-0.25398	0.11673	0.20622	1	2157	1	-0.25398	1082
CNOT2	4	0.059539	0.12704	0.971466	1432	2	-0.2539	0.79448	0.79453	1	8613	0	-0.2539	1083
CRLS1	4	0.12758	0.21532	0.991846	2385	2	-0.25389	0.96015	0.96018	1	10523	0	-0.25389	1084
HLA-DPA1	4	0.16877	0.26766	1	2931	2	-0.25388	0.32845	0.43086	1	4499	1	-0.25388	1085
NUP50	4	0.23398	0.35049	1	3832	2	-0.25378	0.20651	0.3174	1	3344	1	-0.25378	1086
C22orf39	2	0.17242	0.19568	0.98811	2987	1	-0.25354	0.82804	0.82796	1	8960	0	-0.25354	1087
AAR2	4	0.023767	0.060158	0.96018	678	3	-0.25345	0.99641	0.99641	1	10964	0	-0.25345	1088
RFPL4B	4	0.16419	0.26188	1	2863	2	-0.2533	0.98866	0.98851	1	10852	0	-0.2533	1089
IL23R	4	0.031279	0.076939	0.96018	869	2	-0.25326	0.89147	0.89119	1	9683	0	-0.25326	1090
IFITM1	4	0.16075	0.25755	1	2818	2	-0.2531	0.44758	0.5009	1	5296	1	-0.2531	1091
RHBDD3	4	0.045735	0.10827	0.966809	1221	3	-0.25286	0.99257	0.99248	1	10909	0	-0.25286	1094
TMEM263	4	0.047101	0.11095	0.968709	1247	1	-0.25282	0.90066	0.9005	1	9792	0	-0.25282	1095
BORCS5	4	0.005206	0.016661	0.96018	173	2	-0.25269	0.9737	0.97365	1	10686	0	-0.25269	1096
CAPN12	4	0.056892	0.12362	0.971466	1389	2	-0.25254	0.92471	0.92456	1	10073	0	-0.25254	1097
R3HCC1	4	0.0023845	0.0086508	0.96018	88	4	-0.25234	0.99762	0.99764	1	10979	0	-0.25234	1098
ZFX	4	0.13376	0.22329	0.99612	2463	2	-0.25202	0.97356	0.97351	1	10683	0	-0.25202	1099
SUGP1	4	0.14673	0.2399	1	2644	2	-0.25195	0.97581	0.97581	1	10705	0	-0.25195	1100
DHFR2	4	0.05385	0.11968	0.971466	1347	2	-0.25193	0.78904	0.78909	1	8548	0	-0.25193	1101
MTERF1	4	0.0074858	0.022197	0.96018	243	2	-0.2519	0.91679	0.91669	1	9981	0	-0.2519	1102
TRAPPC5	4	0.010807	0.030258	0.96018	331	2	-0.25185	0.95296	0.95304	1	10434	0	-0.25185	1103
PUS3	4	0.022865	0.058081	0.96018	654	2	-0.25184	0.94311	0.94312	1	10307	0	-0.25184	1104
RTN3	4	0.039088	0.093798	0.964137	1064	2	-0.25183	0.16308	0.26367	1	2761	1	-0.25183	1105
THOP1	4	0.16086	0.25767	1	2820	2	-0.25158	0.96696	0.96704	1	10602	0	-0.25158	1106
KIAA0513	4	0.17995	0.2818	1	3086	2	-0.25153	0.75175	0.75204	1	8109	0	-0.25153	1107
WDR76	4	0.096025	0.1747	0.984712	1943	2	-0.25143	0.79979	0.79992	1	8674	0	-0.25143	1108
RNF19A	4	0.7025	0.70255	1	7607	0	-0.25127	0.80772	0.80792	1	8754	0	-0.25127	1109
KREMEN1	4	0.040467	0.096868	0.964137	1097	3	-0.25108	0.71134	0.71156	1	7663	0	-0.25108	1110
DENND1B	5	0.080916	0.17566	0.984712	1731	3	-0.25093	0.45582	0.55829	1	5359	1	-0.25093	1111
COQ10B	4	0.18186	0.28422	1	3112	2	-0.25068	0.8363	0.83625	1	9062	0	-0.25068	1112
SASS6	4	0.14151	0.23329	1	2562	2	-0.25056	0.56742	0.58433	1	6227	1	-0.25056	1113
IFNGR2	4	0.12563	0.21283	0.991846	2358	2	-0.25035	0.94844	0.9484	1	10378	0	-0.25035	1114
FHL3	4	0.0335	0.081882	0.961135	925	2	-0.25027	0.34864	0.44198	1	4621	1	-0.25027	1115
FOXP4	4	0.035464	0.086122	0.961135	979	3	-0.25017	0.94222	0.94221	1	10297	0	-0.25017	1116
TIGD2	4	0.040183	0.096245	0.964137	1091	2	-0.25016	0.38029	0.46017	1	4833	1	-0.25016	1117
CYB5R4	4	0.042633	0.10155	0.964137	1148	3	-0.25013	0.9525	0.95257	1	10433	0	-0.25013	1118
MGA	4	0.18799	0.29207	1	3197	2	-0.25013	0.73969	0.74009	1	7983	0	-0.25013	1119
THUMPD1	4	0.035246	0.085613	0.961135	970	2	-0.24974	0.7344	0.73483	1	7925	0	-0.24974	1120
UXS1	4	0.030317	0.074858	0.96018	839	3	-0.24966	0.98169	0.98171	1	10765	0	-0.24966	1121
MAN2B1	4	0.057973	0.12502	0.971466	1406	2	-0.24947	0.36297	0.45014	1	4724	1	-0.24947	1122
SWT1	4	0.01443	0.038683	0.96018	421	3	-0.24931	0.95232	0.95242	1	10432	0	-0.24931	1123
ISG20L2	4	0.014442	0.03871	0.96018	422	2	-0.24921	0.34469	0.43974	1	4594	1	-0.24921	1124
CDK9	3	0.29057	0.33408	1	4294	1	-0.24916	0.72121	0.72181	1	7782	0	-0.24916	1350
PFN4	4	0.007013	0.021034	0.96018	226	3	-0.24913	0.93785	0.93777	1	10244	0	-0.24913	1125
MTMR14	4	0.055285	0.12152	0.971466	1369	2	-0.24893	0.57223	0.5881	1	6277	1	-0.24893	1126
HMGB1	4	0.10207	0.18262	0.984712	2037	2	-0.24846	0.84846	0.84852	1	9211	0	-0.24846	949
PRKDC	4	0.055509	0.12182	0.971466	1371	2	-0.24845	0.523	0.55164	1	5856	1	-0.24845	1127
DHRS11	4	0.042031	0.10028	0.964137	1137	2	-0.24841	0.30882	0.42016	1	4386	1	-0.24841	1128
AJUBA	4	0.071732	0.14328	0.981708	1607	2	-0.2484	0.98997	0.98986	1	10868	0	-0.2484	1129
HM13	4	0.11295	0.19665	0.98811	2186	2	-0.24825	0.34463	0.43971	1	4593	1	-0.24825	1130
ARMT1	4	0.29874	0.39707	1	4355	1	-0.24816	0.98984	0.98972	1	10864	0	-0.24816	1131
SZRD1	4	0.016256	0.042916	0.96018	471	3	-0.24788	0.14824	0.2455	1	2544	1	-0.24788	1132
ADM2	4	0.012491	0.034248	0.96018	368	3	-0.24787	0.33274	0.4332	1	4529	1	-0.24787	1133
DIABLO	4	0.0075925	0.022479	0.96018	246	3	-0.24779	0.96978	0.96979	1	10638	0	-0.24779	1355
UBTF	4	0.022762	0.057861	0.96018	653	2	-0.2477	0.77868	0.77873	1	8434	0	-0.2477	1135
KIF2C	4	0.024453	0.061654	0.96018	698	2	-0.24755	0.82934	0.8293	1	8981	0	-0.24755	1136
RAB3IP	4	0.042977	0.10232	0.964137	1154	3	-0.24739	0.99441	0.99439	1	10935	0	-0.24739	1137
HECTD1	4	0.45394	0.49314	1	5365	1	-0.24728	0.87497	0.87493	1	9510	0	-0.24728	1138
SLC25A14	4	0.038381	0.092257	0.963788	1049	3	-0.24717	0.5421	0.56519	1	6009	1	-0.24717	1139
PDP2	4	0.14135	0.23308	1	2557	2	-0.24676	0.83372	0.83369	1	9032	0	-0.24676	1140
FUBP3	4	0.04514	0.10695	0.966603	1208	3	-0.24662	0.74626	0.74658	1	8052	0	-0.24662	1141
C8orf82	4	0.0044757	0.014838	0.96018	154	2	-0.24652	0.52663	0.55424	1	5886	1	-0.24652	952
TJP1	4	0.029069	0.072149	0.96018	811	3	-0.24647	0.61503	0.62224	1	6651	1	-0.24647	1362
ZNF780A	4	0.15634	0.25196	1	2764	2	-0.24646	0.56179	0.57997	1	6177	1	-0.24646	1142
TCN2	4	0.23596	0.35296	1	3851	2	-0.24632	0.53719	0.56172	1	5967	1	-0.24632	1143
ATP6V0A2	4	0.077094	0.15027	0.9832	1678	2	-0.24625	0.94839	0.94836	1	10377	0	-0.24625	1366
GINS3	4	0.19042	0.29523	1	3231	2	-0.24625	0.72365	0.72401	1	7815	0	-0.24625	1144
WRAP53	4	0.27171	0.38194	1	4170	1	-0.24624	0.20376	0.31403	1	3310	1	-0.24624	1145
ETV2	4	0.028108	0.070007	0.96018	787	2	-0.24606	0.9877	0.98756	1	10842	0	-0.24606	1146
SRSF6	4	0.45434	0.49341	1	5368	1	-0.24602	0.82917	0.82913	1	8977	0	-0.24602	1147
COX7A2	4	0.28532	0.38945	1	4259	1	-0.24601	0.85534	0.8555	1	9285	0	-0.24601	1148
P2RX4	4	0.027906	0.069506	0.96018	780	3	-0.24598	0.98126	0.98128	1	10763	0	-0.24598	1149
RGS20	4	0.028474	0.070826	0.96018	799	3	-0.24594	0.52326	0.55182	1	5860	1	-0.24594	1150
MCEE	4	0.028798	0.071549	0.96018	804	3	-0.24591	0.8249	0.825	1	8931	0	-0.24591	1151
VBP1	4	0.1812	0.28337	1	3100	2	-0.24574	0.64837	0.65115	1	6996	1	-0.24574	2043
ITSN2	4	0.040637	0.097215	0.964137	1099	2	-0.24557	0.13329	0.22687	1	2363	1	-0.24557	1152
SRGAP2B	1	0.15221	0.15172	0.98369	2706	1	-0.2452	0.84779	0.84792	1	9202	0	-0.2452	1153
CHD6	4	0.039654	0.095064	0.964137	1076	1	-0.24503	0.79572	0.79576	1	8624	0	-0.24503	974
PPP1R3B	4	0.031379	0.077169	0.96018	875	3	-0.24455	0.6475	0.65035	1	6987	1	-0.24455	1154
TNNI3	4	0.019435	0.050293	0.96018	565	3	-0.24431	0.9564	0.9564	1	10480	0	-0.24431	1155
MED6	4	0.27548	0.38399	1	4199	1	-0.2443	0.6052	0.61405	1	6560	1	-0.2443	1156
DYRK2	4	0.56689	0.5773	1	6251	1	-0.24424	0.91836	0.91826	1	10001	0	-0.24424	1404
RPL7	3	0.27405	0.32213	1	4186	1	-0.24405	0.97162	0.9717	1	10662	0	-0.24405	1157
RWDD2A	4	0.10516	0.18653	0.987146	2077	2	-0.24389	0.59019	0.60201	1	6423	1	-0.24389	1158
SMARCC2	4	0.21948	0.33204	1	3629	2	-0.24375	0.90697	0.90682	1	9871	0	-0.24375	1159
RBM14	4	0.09625	0.17496	0.984712	1951	2	-0.24369	0.80574	0.80587	1	8726	0	-0.24369	1160
THEM4	4	0.019633	0.050772	0.96018	574	3	-0.24367	0.94545	0.94551	1	10341	0	-0.24367	1161
EXOC7	4	0.077819	0.15119	0.98369	1688	2	-0.24354	0.76278	0.7628	1	8259	0	-0.24354	1163
RNF13	3	0.12417	0.2032	0.988275	2343	2	-0.24331	0.73869	0.73904	1	7971	0	-0.24331	1164
ZNF512	4	0.015184	0.04042	0.96018	439	2	-0.24323	0.83216	0.83218	1	9011	0	-0.24323	1165
YWHAH	4	0.037104	0.089602	0.963328	1022	2	-0.24312	0.076284	0.15539	1	1666	1	-0.24312	1167
SPIN2B	1	0.10713	0.10662	0.966222	2104	1	-0.24311	0.89287	0.89328	1	9699	0	-0.24311	1168
EXOSC3	4	0.1803	0.28223	1	3089	2	-0.24309	0.77473	0.77475	1	8387	0	-0.24309	1169
POGZ	4	0.078231	0.15172	0.98369	1695	2	-0.24287	0.92215	0.92198	1	10046	0	-0.24287	1170
FIRRM	4	0.037591	0.090638	0.963788	1031	3	-0.24282	0.99546	0.99545	1	10955	0	-0.24282	1171
KAZALD1	4	0.022544	0.057403	0.96018	645	2	-0.24272	0.97685	0.97682	1	10718	0	-0.24272	1172
EIF3D	4	0.71041	0.7106	1	7695	0	-0.24228	0.62973	0.63481	1	6808	1	-0.24228	1173
RIOX2	4	0.18613	0.28966	1	3169	2	-0.24227	0.67531	0.67578	1	7244	1	-0.24227	1174
TRPM4	4	0.030396	0.075026	0.96018	841	2	-0.24208	0.29163	0.41097	1	4299	1	-0.24208	1175
RIF1	4	0.026859	0.067103	0.96018	755	2	-0.242	0.12265	0.21359	1	2230	2	-0.242	1176
VSIG10L	4	0.012306	0.033804	0.96018	362	2	-0.24197	0.99016	0.99005	1	10872	0	-0.24197	1177
REPS1	4	0.031369	0.077148	0.96018	874	2	-0.24186	0.74762	0.74792	1	8068	0	-0.24186	1178
MRPL45	4	0.2409	0.35915	1	3913	2	-0.2411	0.51852	0.54849	1	5815	1	-0.2411	1162
CYP3A5	4	0.50347	0.52818	1	5753	1	-0.2411	0.48374	0.5245	1	5548	1	-0.2411	1179
PFAS	4	0.1025	0.18315	0.984712	2047	2	-0.24054	0.69702	0.69709	1	7489	1	-0.24054	1180
POMGNT2	4	0.20181	0.30968	1	3380	2	-0.24026	0.91662	0.91652	1	9979	0	-0.24026	1181
RALA	4	0.16921	0.26823	1	2939	2	-0.24016	0.8349	0.83483	1	9044	0	-0.24016	1182
C3orf33	4	0.050747	0.11563	0.971466	1298	2	-0.24013	0.85204	0.85215	1	9245	0	-0.24013	1183
FAT1	4	0.014194	0.038151	0.96018	413	3	-0.24008	0.68899	0.68904	1	7396	1	-0.24008	1184
COA1	4	0.03865	0.09282	0.964137	1055	3	-0.23998	0.99299	0.99291	1	10917	0	-0.23998	1185
ROPN1L	4	0.65531	0.65554	1	7089	1	-0.23987	0.89986	0.89963	1	9780	0	-0.23987	1186
CKLF-CMTM1	3	0.19928	0.27082	1	3345	1	-0.23975	0.58023	0.58037	1	6340	1	-0.23975	1187
WWC2	4	0.039323	0.094346	0.964137	1069	3	-0.23972	0.63673	0.64078	1	6873	1	-0.23972	1189
TEP1	4	0.086567	0.16244	0.984641	1811	2	-0.23969	0.75862	0.75879	1	8196	0	-0.23969	1190
ZNF480	4	0.01597	0.042237	0.96018	461	3	-0.2396	0.8921	0.89185	1	9689	0	-0.2396	1191
PFKFB2	4	0.058221	0.12531	0.971466	1414	2	-0.23959	0.99265	0.99255	1	10912	0	-0.23959	1193
TMCC1	4	0.041249	0.098538	0.964137	1116	3	-0.23954	0.42967	0.48986	1	5168	1	-0.23954	1194
TMEM186	4	0.039634	0.09502	0.964137	1075	2	-0.23941	0.35596	0.44615	1	4679	1	-0.23941	1195
DNAJC3	4	0.080289	0.15442	0.984641	1720	2	-0.23935	0.94142	0.94137	1	10284	0	-0.23935	1196
P2RX7	4	0.05806	0.12511	0.971466	1408	2	-0.23929	0.9692	0.96925	1	10632	0	-0.23929	1197
ZNF581	4	0.015353	0.040806	0.96018	443	2	-0.23911	0.69458	0.69467	1	7457	1	-0.23911	1198
FEN1	3	0.083974	0.14428	0.981919	1776	2	-0.23902	0.14558	0.23401	1	2511	1	-0.23902	1199
C1GALT1C1	4	0.19571	0.302	1	3302	2	-0.23885	0.59623	0.60682	1	6478	1	-0.23885	1200
KLHL6	4	0.045759	0.10833	0.966809	1222	3	-0.23872	0.32912	0.43121	1	4503	1	-0.23872	1201
XAB2	4	0.22408	0.33791	1	3688	2	-0.2387	0.88689	0.88661	1	9633	0	-0.2387	1202
DOHH	4	0.066283	0.13604	0.973917	1528	2	-0.23864	0.90358	0.9033	1	9827	0	-0.23864	1203
TPK1	4	0.083509	0.15853	0.984641	1765	2	-0.23859	0.7673	0.76733	1	8310	0	-0.23859	1417
LITAF	4	0.012974	0.0353	0.96018	379	2	-0.23838	0.4981	0.53415	1	5663	1	-0.23838	1204
LIMS1	12	0.0035731	0.019174	0.96018	130	6	-0.23812	0.54836	0.75292	1	6065	2	-0.23812	1020
MRFAP1L1	4	0.14918	0.24297	1	2663	2	-0.23773	0.24289	0.36225	1	3792	2	-0.23773	1205
ZNF169	4	0.019018	0.049323	0.96018	552	2	-0.23765	0.98614	0.98604	1	10816	0	-0.23765	1206
GSR	4	0.17167	0.27134	1	2967	2	-0.23759	0.66258	0.66396	1	7123	1	-0.23759	2104
SH3GL1	4	0.1289	0.21705	0.993321	2404	2	-0.23756	0.40496	0.47489	1	4993	1	-0.23756	1207
LARGE2	4	0.037952	0.0914	0.963788	1040	3	-0.23753	0.9404	0.94034	1	10268	0	-0.23753	1208
CRIPT	4	0.033324	0.081483	0.961135	921	3	-0.23749	0.88492	0.88468	1	9609	0	-0.23749	1209
EGFL8	4	0.14954	0.24343	1	2668	2	-0.23725	0.99476	0.99477	1	10941	0	-0.23725	1210
HNRNPR	4	0.11714	0.20193	0.988275	2245	2	-0.23688	0.38067	0.4604	1	4835	1	-0.23688	1027
CDKL1	4	0.017147	0.044996	0.96018	502	2	-0.23686	0.63392	0.63841	1	6847	1	-0.23686	1211
TAF1C	4	0.094748	0.17303	0.984712	1930	2	-0.23682	0.093654	0.17717	1	1870	2	-0.23682	1212
BORCS8	4	0.082316	0.15702	0.984641	1748	2	-0.23679	0.94743	0.9474	1	10370	0	-0.23679	1213
ZC3H4	4	0.087399	0.16352	0.984641	1824	2	-0.23669	0.98468	0.9846	1	10794	0	-0.23669	1214
SFXN2	3	0.41456	0.42968	1	5091	1	-0.23661	0.90913	0.90907	1	9889	0	-0.23661	1215
PALMD	4	0.15102	0.24526	1	2686	2	-0.23655	0.98301	0.98296	1	10781	0	-0.23655	1216
PCYOX1	4	0.23022	0.34569	1	3782	1	-0.23654	0.9086	0.90845	1	9886	0	-0.23654	1217
CAMSAP3	4	0.25551	0.37318	1	4082	1	-0.23653	0.82372	0.8238	1	8918	0	-0.23653	1218
N4BP2	4	0.17205	0.27181	1	2976	2	-0.2365	0.99077	0.99066	1	10879	0	-0.2365	1219
PCBP4	4	0.088511	0.16497	0.984641	1843	2	-0.23643	0.19178	0.29923	1	3143	1	-0.23643	1220
SWSAP1	4	0.095437	0.17392	0.984712	1936	2	-0.23642	0.27499	0.40124	1	4187	1	-0.23642	1221
YIPF6	4	0.020112	0.051832	0.96018	584	3	-0.23624	0.6893	0.68934	1	7400	1	-0.23624	1222
RBM3	4	0.11591	0.20041	0.988275	2226	2	-0.23621	0.96638	0.96644	1	10597	0	-0.23621	1223
EIF2AK2	4	0.21011	0.32005	1	3505	2	-0.23616	0.9492	0.94916	1	10386	0	-0.23616	1224
PIBF1	4	0.011228	0.031269	0.96018	336	2	-0.23605	0.40472	0.47476	1	4991	1	-0.23605	1445
LYL1	4	0.20649	0.31556	1	3456	2	-0.23592	0.95962	0.95966	1	10517	0	-0.23592	1225
GPALPP1	4	0.15604	0.25161	1	2759	2	-0.23589	0.16545	0.26656	1	2792	1	-0.23589	1226
SRCAP	4	0.071332	0.14273	0.981175	1601	2	-0.23579	0.91331	0.9132	1	9943	0	-0.23579	1227
PIF1	4	0.025919	0.064951	0.96018	731	2	-0.23561	0.96318	0.9632	1	10563	0	-0.23561	1228
PAQR3	4	0.15281	0.24751	1	2717	2	-0.23544	0.24976	0.37064	1	3870	1	-0.23544	1229
PBRM1	4	0.33527	0.41815	1	4583	1	-0.23533	0.97636	0.97637	1	10715	0	-0.23533	1230
ALKBH1	4	0.046782	0.11048	0.968709	1243	3	-0.23525	0.96869	0.96873	1	10625	0	-0.23525	1231
CMC1	4	0.095717	0.1743	0.984712	1939	2	-0.23522	0.29072	0.41048	1	4293	1	-0.23522	1232
BAZ2A	4	0.10851	0.1909	0.98777	2124	2	-0.23521	0.96057	0.96062	1	10526	0	-0.23521	1233
MTIF2	4	0.58389	0.59131	1	6404	1	-0.23478	0.096428	0.18067	1	1898	1	-0.23478	1234
ENTPD4	4	0.0061896	0.019023	0.96018	198	2	-0.23472	0.84729	0.84735	1	9194	0	-0.23472	1235
TMOD1	4	0.086643	0.16254	0.984641	1813	2	-0.23471	0.87506	0.87502	1	9513	0	-0.23471	1236
ZCCHC8	4	0.068579	0.13913	0.977498	1564	2	-0.2344	0.95211	0.95219	1	10426	0	-0.2344	1092
ARL4D	4	0.12299	0.20946	0.990908	2324	2	-0.23439	0.66578	0.667	1	7155	1	-0.23439	1237
TONSL	4	0.045624	0.10802	0.966809	1220	2	-0.23426	0.9518	0.95186	1	10420	0	-0.23426	1238
SLC16A5	4	0.012528	0.034327	0.96018	369	3	-0.23422	0.95212	0.95219	1	10427	0	-0.23422	1239
SPI1	4	0.024056	0.060776	0.96018	686	3	-0.23398	0.84343	0.84345	1	9154	0	-0.23398	1056
NSL1	4	0.009431	0.027015	0.96018	294	1	-0.23387	0.96316	0.96318	1	10562	0	-0.23387	1241
BROX	4	0.20195	0.30985	1	3383	2	-0.23383	0.66669	0.66789	1	7163	1	-0.23383	1242
SYK	4	0.38263	0.4469	1	4879	1	-0.23372	0.99076	0.99065	1	10878	0	-0.23372	1243
ZNF335	4	0.071532	0.14302	0.981175	1604	2	-0.23367	0.94437	0.94439	1	10326	0	-0.23367	1244
ZSWIM8	4	0.55457	0.56724	1	6161	1	-0.23357	0.13052	0.22345	1	2329	1	-0.23357	1245
RAB8A	4	0.076425	0.14943	0.9832	1670	2	-0.23347	0.83078	0.83075	1	8997	0	-0.23347	1246
ZFAND1	4	0.027879	0.069455	0.96018	779	3	-0.23344	0.60951	0.61763	1	6598	1	-0.23344	1247
PFKFB3	4	0.18982	0.29447	1	3223	2	-0.23312	0.96371	0.96372	1	10570	0	-0.23312	1248
CFL1	4	0.0083101	0.024283	0.96018	265	2	-0.23309	0.73886	0.73929	1	7974	0	-0.23309	1470
SP100	4	0.078516	0.15212	0.983896	1699	2	-0.23302	0.7481	0.74839	1	8074	0	-0.23302	1249
MTM1	4	0.085378	0.16088	0.984641	1795	2	-0.23249	0.51347	0.54492	1	5773	1	-0.23249	1250
STAP1	4	0.57376	0.58301	1	6318	1	-0.23228	0.55254	0.57292	1	6096	1	-0.23228	1251
KRIT1	4	0.17928	0.28098	1	3072	1	-0.23226	0.67214	0.67285	1	7214	1	-0.23226	1252
CYTH2	4	0.016277	0.042972	0.96018	473	3	-0.23212	0.98694	0.9868	1	10831	0	-0.23212	1253
TXNRD3	4	0.032629	0.079925	0.961135	906	3	-0.23201	0.9914	0.99129	1	10891	0	-0.23201	1254
HECTD2	4	0.66426	0.66436	1	7195	1	-0.23198	0.9512	0.95128	1	10411	0	-0.23198	1255
SPATS2	4	0.041013	0.097998	0.964137	1110	3	-0.23159	0.97479	0.97475	1	10697	0	-0.23159	1256
CDC42EP1	4	0.026252	0.065709	0.96018	741	2	-0.23148	0.93383	0.93382	1	10190	0	-0.23148	1257
LRRC56	4	0.084575	0.15988	0.984641	1787	2	-0.23137	0.79196	0.79201	1	8583	0	-0.23137	1258
ZNF561	4	0.13468	0.22445	0.996642	2476	2	-0.23121	0.18582	0.29172	1	3065	1	-0.23121	1259
SLC27A6	4	0.12762	0.21537	0.991846	2386	2	-0.23117	0.92153	0.92133	1	10031	0	-0.23117	1260
GYS1	4	0.071857	0.14343	0.981708	1609	2	-0.2311	0.76179	0.76187	1	8244	0	-0.2311	1261
NRROS	4	0.020535	0.052831	0.96018	592	3	-0.23096	0.15249	0.25066	1	2607	1	-0.23096	1262
NAPRT	4	0.081761	0.15633	0.984641	1744	2	-0.23089	0.29756	0.41416	1	4332	1	-0.23089	1264
ABCC5	4	0.24349	0.36233	1	3948	2	-0.23085	0.59912	0.60912	1	6504	1	-0.23085	1265
SLC12A7	4	0.24473	0.36387	1	3969	2	-0.23085	0.90866	0.90852	1	9887	0	-0.23085	1266
WDR48	4	0.57781	0.58634	1	6357	1	-0.23074	0.98169	0.98171	1	10766	0	-0.23074	1267
ERCC6	12	0.22836	0.45751	1	3751	4	-0.23073	0.09581	0.26383	1	1893	2	-0.23073	1268
LMO2	4	0.32939	0.41472	1	4548	1	-0.23068	0.89557	0.89534	1	9728	0	-0.23068	1269
LOC728392	4	0.083589	0.15865	0.984641	1768	2	-0.23059	0.77824	0.7783	1	8425	0	-0.23059	1270
RAD51	4	0.20469	0.31325	1	3431	2	-0.23058	0.8353	0.83521	1	9050	0	-0.23058	1271
LRPPRC	4	0.23869	0.35633	1	3890	2	-0.23056	0.22985	0.34635	1	3623	1	-0.23056	1272
KANSL3	4	0.033354	0.081551	0.961135	923	2	-0.23044	0.80662	0.80676	1	8742	0	-0.23044	1273
OTUB1	4	0.034284	0.083574	0.961135	945	1	-0.23042	0.98326	0.98321	1	10787	0	-0.23042	1274
EFNA4	4	0.16324	0.26068	1	2851	2	-0.23039	0.51526	0.54617	1	5792	1	-0.23039	1275
EDF1	4	0.030307	0.07484	0.96018	838	1	-0.22983	0.75458	0.75479	1	8138	0	-0.22983	1276
OXR1	4	0.16829	0.26703	1	2926	2	-0.22979	0.8425	0.84255	1	9139	0	-0.22979	1278
S100A14	4	0.15263	0.24728	1	2712	2	-0.22975	0.26662	0.3911	1	4075	1	-0.22975	1279
PSMD11	4	0.17198	0.27172	1	2974	2	-0.2297	0.12962	0.22232	1	2318	1	-0.2297	1280
KLHDC7B	4	0.040085	0.096035	0.964137	1086	2	-0.22964	0.81128	0.81148	1	8792	0	-0.22964	1282
NUP43	4	0.70951	0.70968	1	7687	0	-0.22954	0.5901	0.60195	1	6422	1	-0.22954	1283
GGT7	4	0.32992	0.41506	1	4551	1	-0.22925	0.20246	0.31249	1	3289	1	-0.22925	1284
SCAMP1	4	0.11158	0.19486	0.98811	2165	2	-0.22905	0.94666	0.94666	1	10358	0	-0.22905	1285
RPA1	4	0.054591	0.12063	0.971466	1357	2	-0.229	0.28094	0.40544	1	4234	1	-0.229	1286
CNEP1R1	4	0.15938	0.25581	1	2800	2	-0.22899	0.96181	0.96188	1	10543	0	-0.22899	1287
MRPS28	4	0.063331	0.13205	0.973917	1491	2	-0.22881	0.6335	0.63805	1	6845	1	-0.22881	1288
GLE1	4	0.48291	0.51341	1	5585	1	-0.22871	0.82347	0.82356	1	8915	0	-0.22871	1289
ZDHHC3	4	0.039662	0.095083	0.964137	1077	3	-0.22862	0.60384	0.61293	1	6550	1	-0.22862	1290
NFX1	4	0.079062	0.1528	0.983896	1705	2	-0.22851	0.14365	0.23979	1	2489	1	-0.22851	1291
CYBB	4	0.014873	0.03971	0.96018	432	3	-0.22848	0.33707	0.43555	1	4555	1	-0.22848	1292
CHST10	4	0.083262	0.15824	0.984641	1760	1	-0.22841	0.17215	0.27483	1	2882	1	-0.22841	1293
MS4A6A	4	0.13332	0.22271	0.99612	2457	2	-0.22831	0.35107	0.44341	1	4643	1	-0.22831	1294
TRIM6	7	0.037354	0.10719	0.966603	1027	4	-0.22812	0.62835	0.72995	1	6788	1	-0.22812	1295
NXT1	4	0.69625	0.69635	1	7528	0	-0.22797	0.48561	0.52573	1	5559	1	-0.22797	1296
KMT5C	4	0.069095	0.13981	0.977619	1572	2	-0.22783	0.90589	0.9057	1	9857	0	-0.22783	1297
MME	4	0.062037	0.13032	0.973917	1474	1	-0.22766	0.6433	0.64663	1	6943	1	-0.22766	1298
NPAS1	4	0.1185	0.20367	0.988275	2266	2	-0.22722	0.89861	0.89841	1	9765	0	-0.22722	1299
H2BC5	4	0.13215	0.22129	0.99612	2437	1	-0.22717	0.2075	0.31858	1	3357	1	-0.22717	1300
TNS2	4	0.11103	0.19412	0.98811	2157	2	-0.22715	0.8707	0.87068	1	9452	0	-0.22715	1302
CIZ1	4	0.2144	0.32558	1	3564	2	-0.22707	0.37712	0.45831	1	4815	1	-0.22707	1303
RPL28	3	0.03693	0.073022	0.96018	1015	1	-0.22692	0.85038	0.85036	1	9231	0	-0.22692	1304
NCAM2	4	0.014296	0.038387	0.96018	416	3	-0.22671	0.99164	0.99152	1	10896	0	-0.22671	1305
CCDC112	4	0.02719	0.067837	0.96018	763	2	-0.22665	0.27035	0.39561	1	4125	2	-0.22665	1306
WASHC2C	1	0.14651	0.14605	0.981919	2642	1	-0.22661	0.85349	0.85369	1	9259	0	-0.22661	1307
LGALS12	4	0.082474	0.15723	0.984641	1750	2	-0.22661	0.60139	0.61094	1	6529	1	-0.22661	1308
PRPF3	4	0.14303	0.23518	1	2589	2	-0.22656	0.41436	0.48042	1	5056	1	-0.22656	1309
BCAS2	4	0.076605	0.14964	0.9832	1673	2	-0.22653	0.60614	0.61486	1	6569	1	-0.22653	1310
ZNF692	4	0.22874	0.34381	1	3759	2	-0.22652	0.7542	0.75444	1	8132	0	-0.22652	1001
AKR1C2	3	0.022015	0.049669	0.96018	631	1	-0.22649	0.734	0.73447	1	7919	0	-0.22649	1311
KIF2A	4	0.21538	0.32684	1	3576	2	-0.22649	0.69935	0.69946	1	7517	0	-0.22649	1312
LSG1	4	0.049893	0.11452	0.971466	1284	1	-0.22635	0.029333	0.073094	0.963471	829	1	-0.22635	1313
FAM210A	4	0.0045659	0.015065	0.96018	157	2	-0.22631	0.97216	0.97211	1	10667	0	-0.22631	1314
PMF1	8	0.01585	0.057185	0.96018	459	4	-0.22602	0.19164	0.37208	1	3140	1	-0.22602	1315
RETSAT	4	0.065267	0.1347	0.973917	1512	2	-0.226	0.72462	0.72499	1	7825	0	-0.226	1316
DDX41	4	0.16758	0.26609	1	2918	2	-0.22596	0.91172	0.91161	1	9918	0	-0.22596	1317
PDCD6	3	0.044264	0.084392	0.961135	1192	2	-0.22593	0.97345	0.97353	1	10682	0	-0.22593	1318
RSL1D1	4	0.039039	0.093683	0.964137	1063	2	-0.22579	0.3944	0.46855	1	4919	1	-0.22579	1319
SEPTIN7	4	0.025377	0.063721	0.96018	719	2	-0.22577	0.79151	0.79159	1	8578	0	-0.22577	1320
SCN9A	3	0.060072	0.10854	0.966809	1445	2	-0.22549	0.7305	0.73103	1	7884	0	-0.22549	1321
NUDT12	4	0.18085	0.28292	1	3095	2	-0.22549	0.84709	0.84715	1	9191	0	-0.22549	1322
YLPM1	4	0.20993	0.31981	1	3500	2	-0.22522	0.1211	0.21166	1	2205	1	-0.22522	1323
ADPRM	4	0.066744	0.13664	0.973917	1540	2	-0.22518	0.63905	0.64285	1	6896	1	-0.22518	1324
MROH6	4	0.031015	0.076411	0.96018	859	2	-0.22508	0.20384	0.31412	1	3311	1	-0.22508	1134
ZBTB8OS	4	0.098505	0.17787	0.984712	1986	2	-0.225	0.02543	0.064307	0.950961	741	2	-0.225	1325
ULBP1	4	0.052454	0.11787	0.971466	1323	2	-0.22499	0.60411	0.61317	1	6552	1	-0.22499	1326
DIAPH3	4	0.043076	0.10253	0.964137	1158	2	-0.22488	0.63042	0.63536	1	6814	1	-0.22488	1327
NAA25	4	0.23193	0.34784	1	3804	2	-0.22471	0.015084	0.040854	0.887292	505	1	-0.22471	1328
TUSC3	4	0.068137	0.13856	0.977498	1556	2	-0.22468	0.95701	0.957	1	10488	0	-0.22468	1329
OSR2	4	0.018814	0.048842	0.96018	548	3	-0.22452	0.63059	0.63552	1	6817	1	-0.22452	1330
SPATA2	4	0.012285	0.033748	0.96018	361	2	-0.22444	0.95204	0.95212	1	10424	0	-0.22444	1331
RUNDC1	4	0.080551	0.15476	0.984641	1725	2	-0.22443	0.20001	0.30938	1	3251	1	-0.22443	1332
CSAD	4	0.0079304	0.023341	0.96018	257	2	-0.22439	0.85703	0.85718	1	9306	0	-0.22439	1333
ITPRIPL2	4	0.013355	0.036224	0.96018	390	2	-0.22432	0.20239	0.31237	1	3288	1	-0.22432	1335
COPS5	4	0.12852	0.21657	0.993321	2398	2	-0.22431	0.54981	0.57091	1	6079	1	-0.22431	1336
SEC23A	4	0.30345	0.39969	1	4382	1	-0.22423	0.77745	0.7775	1	8418	0	-0.22423	1337
GABBR1	4	0.13018	0.21871	0.995288	2418	2	-0.22412	0.46138	0.50978	1	5399	1	-0.22412	1339
CCNC	4	0.019911	0.051381	0.96018	580	1	-0.22396	0.59802	0.60826	1	6493	1	-0.22396	1341
IMP3	4	0.22843	0.34342	1	3752	1	-0.22376	0.81699	0.81711	1	8845	0	-0.22376	1342
NUBP2	4	0.22305	0.3366	1	3679	2	-0.22365	0.89971	0.89948	1	9777	0	-0.22365	1343
SMU1	4	0.46416	0.50028	1	5433	1	-0.22363	0.79056	0.79058	1	8563	0	-0.22363	1344
H6PD	4	0.26267	0.37704	1	4126	1	-0.22346	0.9734	0.97335	1	10681	0	-0.22346	1345
DNAJC2	4	0.13483	0.22465	0.996642	2480	1	-0.22337	0.94182	0.94179	1	10291	0	-0.22337	1346
NCAPD3	4	0.73215	0.73253	1	7943	0	-0.22321	0.98925	0.9891	1	10858	0	-0.22321	1347
TNFRSF1A	4	0.088865	0.16544	0.984641	1849	2	-0.22305	0.98673	0.98661	1	10830	0	-0.22305	1348
ZNF10	4	0.15641	0.25204	1	2765	2	-0.22298	0.23267	0.34981	1	3664	1	-0.22298	1349
RHOF	4	0.089272	0.1659	0.984641	1854	2	-0.22296	0.72441	0.72481	1	7824	0	-0.22296	1351
OR51B4	4	0.0066505	0.020139	0.96018	212	2	-0.22287	0.73107	0.73149	1	7890	0	-0.22287	1352
DUSP22	4	0.075068	0.14764	0.982616	1652	2	-0.22275	0.93637	0.93628	1	10220	0	-0.22275	1353
MRPS7	4	0.51789	0.539	1	5865	1	-0.22274	0.26339	0.3872	1	4038	1	-0.22274	1354
IDE	4	0.0048732	0.015854	0.96018	167	2	-0.22272	0.86171	0.86177	1	9352	0	-0.22272	1356
TESK2	4	0.033789	0.082502	0.961135	931	3	-0.22262	0.9541	0.95417	1	10449	0	-0.22262	1357
NAA10	4	0.088783	0.16532	0.984641	1847	2	-0.22254	0.9238	0.92365	1	10059	0	-0.22254	1358
ELP2	4	0.18061	0.28265	1	3093	2	-0.22251	0.24	0.35874	1	3755	1	-0.22251	1359
NR2C1	4	0.056801	0.12348	0.971466	1387	2	-0.22249	0.77715	0.7772	1	8414	0	-0.22249	1360
NF1	4	0.74948	0.74981	1	8138	0	-0.22247	0.71605	0.71621	1	7716	0	-0.22247	1361
ZNF385C	4	0.026496	0.06627	0.96018	744	2	-0.22244	0.9675	0.96754	1	10606	0	-0.22244	1363
TMPRSS9	4	0.46109	0.49812	1	5416	1	-0.22226	0.78193	0.78202	1	8474	0	-0.22226	1364
STAR	4	0.17711	0.27817	1	3052	2	-0.22224	0.63956	0.64332	1	6902	1	-0.22224	1365
AGFG1	4	0.10878	0.19121	0.987892	2129	2	-0.22211	0.64994	0.65251	1	7012	1	-0.22211	1367
PTGS1	4	0.031015	0.076411	0.96018	858	2	-0.22197	0.86161	0.86165	1	9350	0	-0.22197	1369
KCNJ11	4	0.025253	0.063435	0.96018	718	2	-0.22194	0.94699	0.94697	1	10365	0	-0.22194	1370
ARPC1B	4	0.14585	0.23874	1	2628	2	-0.2219	0.69301	0.69308	1	7436	1	-0.2219	1371
LTK	4	0.037794	0.091082	0.963788	1036	2	-0.22166	0.27513	0.40142	1	4188	1	-0.22166	1372
PXYLP1	4	0.10649	0.18827	0.987146	2095	2	-0.22152	0.94109	0.94102	1	10281	0	-0.22152	1373
VPS13A	4	0.12345	0.21006	0.990908	2331	2	-0.22152	0.18349	0.28882	1	3032	1	-0.22152	1374
HSD17B1	4	0.18214	0.28457	1	3119	2	-0.22152	0.93584	0.93581	1	10213	0	-0.22152	1375
ATAD2B	4	0.17388	0.27414	1	3011	2	-0.2215	0.65473	0.65685	1	7052	1	-0.2215	1376
MIF4GD	4	0.044349	0.10519	0.964137	1194	3	-0.22133	0.96188	0.96194	1	10544	0	-0.22133	1377
BATF3	4	0.051896	0.11715	0.971466	1316	2	-0.22124	0.52394	0.55233	1	5865	1	-0.22124	1378
TOR1AIP1	4	0.56684	0.57725	1	6250	1	-0.22121	0.53587	0.56078	1	5958	1	-0.22121	1379
PGRMC2	4	0.030944	0.076272	0.96018	856	2	-0.22094	0.39041	0.46618	1	4893	1	-0.22094	1380
CLINT1	4	0.18231	0.28483	1	3123	2	-0.22094	0.94015	0.94008	1	10265	0	-0.22094	1381
MON2	4	0.022194	0.056627	0.96018	635	2	-0.22058	0.96824	0.96827	1	10619	0	-0.22058	1382
LCLAT1	4	0.086508	0.16237	0.984641	1810	2	-0.22048	0.39047	0.46621	1	4894	1	-0.22048	1383
PRXL2B	4	0.18141	0.28367	1	3103	2	-0.22045	0.9095	0.90937	1	9894	0	-0.22045	1384
BRD8	4	0.1452	0.23792	1	2617	2	-0.22043	0.095756	0.17984	1	1892	1	-0.22043	1385
REXO4	4	0.24865	0.36882	1	4033	2	-0.22042	0.49093	0.52926	1	5602	1	-0.22042	1386
GANAB	4	0.40318	0.45999	1	5007	1	-0.22034	0.13035	0.22324	1	2327	1	-0.22034	1387
MED8	4	0.022604	0.05753	0.96018	648	2	-0.22012	0.82779	0.8278	1	8958	0	-0.22012	1388
ZNF451	4	0.15995	0.25653	1	2807	2	-0.21973	0.80479	0.80495	1	8718	0	-0.21973	1389
YIF1B	4	0.018018	0.047056	0.96018	521	2	-0.2197	0.81916	0.81928	1	8870	0	-0.2197	1390
ISOC1	4	0.014583	0.039044	0.96018	425	3	-0.21956	0.87892	0.87886	1	9547	0	-0.21956	1590
ATL3	4	0.039127	0.093902	0.964137	1066	2	-0.21945	0.95145	0.95152	1	10415	0	-0.21945	1391
SMARCAD1	4	0.027294	0.068085	0.96018	769	3	-0.21943	0.49011	0.52873	1	5598	1	-0.21943	1392
STBD1	4	0.14329	0.2355	1	2593	2	-0.21942	0.74415	0.74454	1	8019	0	-0.21942	1393
PRPF8	3	0.023954	0.052711	0.96018	683	1	-0.21941	0.48556	0.49397	1	5558	1	-0.21941	1394
ARL11	4	0.065484	0.13502	0.973917	1517	2	-0.2194	0.39297	0.46767	1	4910	1	-0.2194	1395
YARS1	4	0.17991	0.28175	1	3085	2	-0.21898	0.64601	0.64903	1	6970	1	-0.21898	1396
CEP290	4	0.0033498	0.011935	0.96018	122	2	-0.21897	0.74405	0.74445	1	8017	0	-0.21897	1397
MAGT1	4	0.15684	0.25259	1	2767	2	-0.21888	0.66954	0.67043	1	7189	1	-0.21888	1398
FANCD2	4	0.31913	0.40869	1	4489	1	-0.21887	0.72613	0.72649	1	7842	0	-0.21887	1399
CFAP119	4	0.034954	0.084952	0.961135	962	3	-0.2188	0.50503	0.53893	1	5708	1	-0.2188	1400
GTF2IRD2B	2	0.036507	0.066252	0.96018	1008	2	-0.21876	0.96349	0.96368	1	10569	0	-0.21876	1401
MAGEB1	4	0.052697	0.11819	0.971466	1327	2	-0.2187	0.92671	0.92654	1	10092	0	-0.2187	1402
PTBP1	4	0.038371	0.092236	0.963788	1048	3	-0.21861	0.55684	0.57619	1	6140	1	-0.21861	1403
TLCD1	4	0.034838	0.08472	0.961135	960	2	-0.2185	0.92423	0.92409	1	10068	0	-0.2185	1405
MAPK14	4	0.65097	0.65135	1	7050	1	-0.21838	0.90065	0.90048	1	9791	0	-0.21838	1406
TMEM181	4	0.04671	0.11036	0.968709	1241	2	-0.21836	0.3004	0.41569	1	4342	1	-0.21836	1407
ZNF714	4	0.14139	0.23313	1	2559	1	-0.21836	0.95452	0.95458	1	10458	0	-0.21836	1408
ZNF620	4	0.021206	0.054379	0.96018	610	2	-0.2182	0.96851	0.96856	1	10623	0	-0.2182	1410
ZFAND6	4	0.0357	0.086629	0.961135	984	3	-0.21819	0.75744	0.75761	1	8179	0	-0.21819	1411
UNC13B	4	0.047807	0.11187	0.968709	1257	2	-0.21803	0.37706	0.45827	1	4814	1	-0.21803	1412
HNRNPAB	4	0.17604	0.27683	1	3040	2	-0.21796	0.95422	0.95429	1	10452	0	-0.21796	1413
OSBPL7	4	0.23123	0.34694	1	3797	2	-0.21789	0.62649	0.63207	1	6771	1	-0.21789	1414
CENPP	4	0.28292	0.38811	1	4243	1	-0.21788	0.84656	0.84661	1	9186	0	-0.21788	1415
ZNF283	4	0.52591	0.54508	1	5923	1	-0.21781	0.45812	0.50757	1	5379	1	-0.21781	1416
ASF1B	4	0.18606	0.28957	1	3167	2	-0.21779	0.87139	0.87136	1	9459	0	-0.21779	1418
PI4KA	4	0.48418	0.51428	1	5597	1	-0.21733	0.61476	0.622	1	6648	1	-0.21733	907
AGAP1	4	0.13986	0.2311	1	2543	2	-0.21712	0.41175	0.47893	1	5035	1	-0.21712	1419
TRIM68	4	0.042473	0.10123	0.964137	1145	3	-0.21679	0.65697	0.65885	1	7071	1	-0.21679	1420
CFDP1	4	0.5378	0.55406	1	6026	1	-0.21653	0.80927	0.80944	1	8771	0	-0.21653	1421
RPRD1B	4	0.031546	0.077563	0.96018	881	1	-0.21642	0.06415	0.13972	1	1518	1	-0.21642	1422
IGF2R	4	0.029953	0.074052	0.96018	829	1	-0.21633	0.94089	0.94083	1	10277	0	-0.21633	1423
FAM83G	4	0.10417	0.18526	0.987146	2064	2	-0.21615	0.42172	0.48493	1	5116	1	-0.21615	1424
COL18A1	4	0.025506	0.064017	0.96018	722	2	-0.21603	0.65154	0.65396	1	7025	1	-0.21603	1425
ECH1	4	0.14326	0.23547	1	2592	2	-0.21591	0.46195	0.51015	1	5403	1	-0.21591	1426
TOMM5	4	0.045396	0.10752	0.966603	1214	2	-0.21577	0.61308	0.62058	1	6633	1	-0.21577	1427
FMR1	4	0.041092	0.098184	0.964137	1112	2	-0.21567	0.82895	0.82893	1	8975	0	-0.21567	1428
ARRDC2	4	0.034812	0.084668	0.961135	958	3	-0.21563	0.97883	0.97882	1	10736	0	-0.21563	1429
PSMD4	4	0.12258	0.20891	0.990908	2318	2	-0.21555	0.51867	0.5486	1	5817	1	-0.21555	1430
ARSG	4	0.18939	0.29391	1	3217	2	-0.21551	0.99392	0.9939	1	10926	0	-0.21551	1431
RNGTT	4	0.21666	0.32844	1	3592	1	-0.21545	0.47385	0.51805	1	5472	1	-0.21545	1432
MICALL2	4	0.044982	0.1066	0.966222	1206	2	-0.21526	0.50721	0.54048	1	5725	1	-0.21526	2388
ARRB2	4	0.65681	0.65701	1	7112	1	-0.21525	0.75909	0.75926	1	8202	0	-0.21525	1433
RNF2	4	0.14235	0.23434	1	2573	2	-0.21502	0.24353	0.363	1	3801	1	-0.21502	1434
SIPA1L3	4	0.15961	0.2561	1	2803	2	-0.21448	0.82548	0.82556	1	8937	0	-0.21448	1435
MAD2L1	4	0.031457	0.07734	0.96018	879	2	-0.21439	0.72427	0.72466	1	7822	0	-0.21439	1436
NOL12	4	0.22427	0.33813	1	3694	2	-0.21428	0.33006	0.43176	1	4511	1	-0.21428	1437
MFSD14B	4	0.092875	0.17057	0.984712	1902	2	-0.21424	0.97954	0.97954	1	10743	0	-0.21424	1438
ALDH6A1	4	0.16247	0.25975	1	2840	2	-0.21393	0.91714	0.91702	1	9986	0	-0.21393	1439
HAMP	4	0.70887	0.70898	1	7680	0	-0.21391	0.7507	0.75101	1	8098	0	-0.21391	1440
SCG2	4	0.15425	0.24934	1	2736	2	-0.21382	0.88648	0.88621	1	9629	0	-0.21382	1442
SLC4A7	4	0.040884	0.097704	0.964137	1106	2	-0.21375	0.36555	0.45157	1	4749	1	-0.21375	1443
ZNF768	4	0.043231	0.10284	0.964137	1161	3	-0.21373	0.80717	0.80734	1	8747	0	-0.21373	1446
SECISBP2L	4	0.24492	0.3641	1	3974	2	-0.21356	0.94856	0.94852	1	10380	0	-0.21356	1447
KIAA0930	4	0.1342	0.22386	0.996351	2471	2	-0.21306	0.20879	0.32017	1	3372	1	-0.21306	1448
CDPF1	4	0.15079	0.24498	1	2684	2	-0.213	0.89583	0.89563	1	9732	0	-0.213	1450
PIGQ	4	0.15056	0.24471	1	2679	2	-0.21286	0.55595	0.57555	1	6129	1	-0.21286	1451
LHPP	4	0.027505	0.068591	0.96018	772	3	-0.21284	0.55467	0.57455	1	6119	1	-0.21284	1452
RRP7A	4	0.024719	0.062242	0.96018	706	2	-0.21283	0.52673	0.55432	1	5887	1	-0.21283	1453
BICRA	4	0.11702	0.20179	0.988275	2244	2	-0.2124	0.81537	0.8155	1	8825	0	-0.2124	1454
NUDT4	4	0.12731	0.21498	0.991846	2382	2	-0.21235	0.17294	0.27581	1	2894	1	-0.21235	1455
NAA40	4	0.04366	0.10379	0.964137	1174	3	-0.21229	0.64196	0.64543	1	6929	1	-0.21229	1456
MMS19	4	0.07654	0.14956	0.9832	1671	1	-0.21216	0.77739	0.77745	1	8416	0	-0.21216	2406
TASOR	4	0.10015	0.1801	0.984712	2008	2	-0.21207	0.35681	0.44665	1	4686	1	-0.21207	1457
SPANXB1	4	0.031626	0.077734	0.96018	884	3	-0.21197	0.97697	0.97694	1	10719	0	-0.21197	1301
PSMD12	4	0.060828	0.12877	0.971466	1458	2	-0.21188	0.70998	0.71017	1	7645	0	-0.21188	1458
DNMT3A	4	0.0023293	0.0084423	0.96018	87	4	-0.2118	0.99767	0.9977	1	10980	0	-0.2118	1459
DEF6	4	0.20081	0.30841	1	3364	2	-0.21175	0.6435	0.64685	1	6945	1	-0.21175	1460
ZBTB22	4	0.026918	0.067227	0.96018	757	3	-0.21171	0.76437	0.76443	1	8281	0	-0.21171	1461
PDCD11	4	0.2156	0.32713	1	3579	1	-0.21164	0.77146	0.77144	1	8354	0	-0.21164	1462
RC3H1	4	0.75385	0.7541	1	8188	0	-0.21163	0.40047	0.47223	1	4959	1	-0.21163	1463
RPL13A	4	0.12225	0.20848	0.990908	2315	2	-0.21151	0.038248	0.092199	0.991886	1019	2	-0.21151	1464
BRSK1	4	0.068973	0.13965	0.977498	1570	2	-0.2114	0.54003	0.56375	1	5994	1	-0.2114	1465
ATP6V1F	4	0.091128	0.16829	0.984695	1881	2	-0.2112	0.087264	0.16914	1	1788	2	-0.2112	1466
RESF1	4	0.14938	0.24323	1	2665	2	-0.21106	0.93589	0.93585	1	10214	0	-0.21106	1467
AURKB	4	0.11917	0.20454	0.988734	2274	2	-0.21084	0.89519	0.89493	1	9723	0	-0.21084	1468
PIP4K2B	4	0.22941	0.34467	1	3769	2	-0.21081	0.47581	0.51936	1	5490	1	-0.21081	1469
VSTM4	4	0.24594	0.36534	1	3989	2	-0.21075	0.93304	0.93301	1	10178	0	-0.21075	1471
TNPO3	4	0.044653	0.10589	0.964137	1203	2	-0.21065	0.61063	0.61858	1	6610	1	-0.21065	1473
SLC25A22	4	0.17078	0.2702	1	2957	2	-0.21057	0.47155	0.51654	1	5458	1	-0.21057	1474
ANKRD17	4	0.013728	0.037068	0.96018	399	3	-0.21039	0.96799	0.96802	1	10614	0	-0.21039	1475
JADE2	4	0.17373	0.27396	1	3007	2	-0.21029	0.97328	0.97323	1	10680	0	-0.21029	1476
PNPLA8	4	0.2035	0.31182	1	3408	2	-0.21025	0.32177	0.42723	1	4464	1	-0.21025	1477
FZD2	4	0.035751	0.086727	0.961135	986	3	-0.2102	0.90029	0.90011	1	9787	0	-0.2102	1478
GNPTAB	4	0.036393	0.088119	0.961135	1006	3	-0.21009	0.97078	0.97074	1	10654	0	-0.21009	1479
CWF19L1	4	0.15257	0.2472	1	2711	1	-0.21003	0.87435	0.87432	1	9501	0	-0.21003	1480
NFATC2IP	4	0.063159	0.13182	0.973917	1489	2	-0.20999	0.35564	0.44595	1	4677	1	-0.20999	1481
BMAL1	4	0.031	0.076372	0.96018	857	3	-0.20997	0.85942	0.85951	1	9329	0	-0.20997	1482
RIC8A	4	0.39794	0.45664	1	4977	1	-0.20984	0.080629	0.16085	1	1714	1	-0.20984	1483
ZSCAN30	4	0.020679	0.053154	0.96018	598	3	-0.2097	0.96815	0.96818	1	10618	0	-0.2097	1655
ZFAND2B	4	0.022702	0.057735	0.96018	651	3	-0.20969	0.98255	0.98253	1	10777	0	-0.20969	1484
HVCN1	4	0.035957	0.087192	0.961135	993	3	-0.20962	0.8428	0.84281	1	9145	0	-0.20962	1485
PTDSS2	4	0.21553	0.32704	1	3578	2	-0.20955	0.84406	0.84409	1	9160	0	-0.20955	1486
TUBGCP6	4	0.15242	0.24702	1	2709	2	-0.20947	0.79553	0.79558	1	8621	0	-0.20947	1487
PRCC	4	0.61754	0.62044	1	6707	1	-0.20944	0.73002	0.73045	1	7883	0	-0.20944	1488
GLI1	4	0.0487	0.11299	0.971119	1269	2	-0.20941	0.92034	0.92015	1	10019	0	-0.20941	1489
SNUPN	4	0.17349	0.27368	1	3005	2	-0.20925	0.61534	0.62249	1	6655	1	-0.20925	1490
LIN37	4	0.23312	0.34938	1	3817	2	-0.20923	0.98274	0.9827	1	10778	0	-0.20923	1491
CD33	4	0.040812	0.097568	0.964137	1101	3	-0.20912	0.95919	0.95922	1	10512	0	-0.20912	1492
ATF7IP	4	0.48693	0.51622	1	5620	1	-0.20897	0.82767	0.8277	1	8956	0	-0.20897	1493
NUP205	4	0.23601	0.35302	1	3852	1	-0.20891	0.97109	0.97104	1	10657	0	-0.20891	1494
CWC27	4	0.091274	0.16846	0.984695	1884	2	-0.20854	0.67953	0.67985	1	7292	1	-0.20854	1495
PRX	4	0.39421	0.45422	1	4954	1	-0.20836	0.97712	0.97707	1	10721	0	-0.20836	1496
DCAF15	4	0.23453	0.35119	1	3840	1	-0.20825	0.73687	0.73736	1	7951	0	-0.20825	1497
C2orf68	4	0.26252	0.37696	1	4125	1	-0.20825	0.14623	0.24299	1	2517	1	-0.20825	1498
MAN2C1	4	0.1913	0.29637	1	3240	2	-0.20822	0.63981	0.64355	1	6905	1	-0.20822	1499
HSPA5	4	0.65579	0.65601	1	7096	1	-0.20808	0.011947	0.033682	0.8469	438	1	-0.20808	1409
GID4	4	0.11477	0.19894	0.988275	2210	2	-0.20804	0.63183	0.63657	1	6828	1	-0.20804	1500
ADAM8	4	0.082898	0.15777	0.984641	1755	2	-0.20797	0.58605	0.59877	1	6388	1	-0.20797	1501
PAM	4	0.15704	0.25285	1	2768	2	-0.20795	0.9938	0.99375	1	10925	0	-0.20795	1502
OST4	4	0.064538	0.13365	0.973917	1505	2	-0.20793	0.98829	0.98815	1	10848	0	-0.20793	1503
ZNF229	4	0.15931	0.25572	1	2798	2	-0.20787	0.69643	0.69653	1	7479	1	-0.20787	1504
NSRP1	4	0.055848	0.12224	0.971466	1375	2	-0.20774	0.31361	0.42274	1	4418	1	-0.20774	2470
ZNF669	4	0.026991	0.067391	0.96018	758	2	-0.20762	0.89688	0.89666	1	9744	0	-0.20762	1505
RASSF3	4	0.075861	0.14868	0.9832	1662	2	-0.20762	0.96067	0.96072	1	10527	0	-0.20762	1506
ACAA1	4	0.17438	0.27481	1	3018	2	-0.20761	0.57204	0.58795	1	6274	1	-0.20761	1507
CHST2	4	0.096502	0.17527	0.984712	1955	2	-0.20759	0.21854	0.33234	1	3489	1	-0.20759	1508
STK17A	4	0.18732	0.2912	1	3186	2	-0.20747	0.81104	0.81126	1	8790	0	-0.20747	1509
SEPTIN6	4	0.083941	0.1591	0.984641	1775	2	-0.20737	0.9289	0.92879	1	10119	0	-0.20737	1510
USP30	4	0.016158	0.042682	0.96018	467	2	-0.20732	0.84435	0.84439	1	9163	0	-0.20732	1511
PFKFB4	4	0.0175	0.045835	0.96018	513	2	-0.2073	0.57021	0.5865	1	6255	1	-0.2073	1512
SLC7A6	4	0.00646	0.019671	0.96018	206	2	-0.20708	0.58651	0.59914	1	6391	1	-0.20708	1513
PBK	4	0.15788	0.25392	1	2780	2	-0.20702	0.91109	0.91097	1	9911	0	-0.20702	1514
RO60	4	0.062813	0.13136	0.973917	1483	2	-0.20699	0.89352	0.89328	1	9705	0	-0.20699	1515
SIGLEC10	4	0.22655	0.34107	1	3725	2	-0.2069	0.99331	0.99323	1	10920	0	-0.2069	1516
NRM	4	0.18571	0.28911	1	3162	2	-0.20668	0.9268	0.92664	1	10093	0	-0.20668	1517
SAPCD2	4	0.14129	0.23301	1	2555	2	-0.20666	0.5632	0.58107	1	6189	1	-0.20666	1518
AMPD3	4	0.05676	0.12343	0.971466	1386	2	-0.20655	0.94815	0.94814	1	10376	0	-0.20655	1519
UQCC2	4	0.11069	0.19372	0.98811	2150	2	-0.20651	0.86216	0.86222	1	9359	0	-0.20651	1691
HBG1	7	0.038669	0.11026	0.968709	1056	4	-0.20635	0.96275	0.96306	1	10557	0	-0.20635	1520
HJURP	4	0.12868	0.21677	0.993321	2400	2	-0.20635	0.65924	0.6609	1	7087	1	-0.20635	1521
CPNE7	4	0.070235	0.14133	0.978913	1589	2	-0.20633	0.18993	0.29692	1	3121	1	-0.20633	1522
YTHDF2	4	0.13767	0.22832	0.998644	2515	2	-0.20626	0.57984	0.59398	1	6337	1	-0.20626	1523
ITGAM	4	0.091219	0.1684	0.984695	1883	2	-0.20617	0.34476	0.43977	1	4595	1	-0.20617	1524
TGIF2	6	0.030403	0.08915	0.96314	842	4	-0.20611	0.98487	0.98497	1	10797	0	-0.20611	1525
PPCDC	4	0.59458	0.60032	1	6502	1	-0.20592	0.76508	0.76508	1	8289	0	-0.20592	1526
TYROBP	4	0.059012	0.12634	0.971466	1424	2	-0.20589	0.037808	0.091322	0.991886	1008	1	-0.20589	1527
DCUN1D4	4	0.045293	0.10729	0.966603	1212	2	-0.20585	0.39583	0.46942	1	4927	1	-0.20585	1528
DECR1	4	0.22169	0.33486	1	3664	2	-0.20585	0.31443	0.42319	1	4423	1	-0.20585	1529
CUL9	4	0.23327	0.34956	1	3820	2	-0.20582	0.90557	0.90537	1	9848	0	-0.20582	1530
NPTXR	4	0.040026	0.095886	0.964137	1084	2	-0.20575	0.78127	0.78134	1	8463	0	-0.20575	1531
MCCC2	4	0.057899	0.12495	0.971466	1405	2	-0.20561	0.79271	0.79276	1	8592	0	-0.20561	1532
USE1	4	0.04401	0.10449	0.964137	1183	3	-0.20546	0.99494	0.99494	1	10946	0	-0.20546	1534
SLC3A2	4	0.57961	0.58778	1	6370	1	-0.20546	0.52014	0.54961	1	5828	1	-0.20546	1535
HEY1	4	0.11343	0.19724	0.988275	2194	1	-0.20539	0.91005	0.90993	1	9900	0	-0.20539	1441
HBS1L	4	0.71322	0.71339	1	7727	0	-0.20522	0.85779	0.8579	1	9315	0	-0.20522	1537
PSAT1	4	0.059963	0.12763	0.971466	1438	2	-0.20515	0.68528	0.68543	1	7357	1	-0.20515	1368
PUS7	4	0.66174	0.66175	1	7169	1	-0.20515	0.4421	0.49749	1	5255	1	-0.20515	1538
STAT2	4	0.12709	0.21472	0.991846	2379	2	-0.20506	0.89083	0.89056	1	9675	0	-0.20506	1539
PSMD10	4	0.030597	0.075466	0.96018	845	3	-0.20505	0.67218	0.67288	1	7215	1	-0.20505	1540
SYBU	4	0.091634	0.16894	0.984712	1891	2	-0.20505	0.89716	0.89694	1	9748	0	-0.20505	1541
AKR1B1	4	0.19552	0.30176	1	3299	2	-0.20505	0.36857	0.4533	1	4771	1	-0.20505	1542
KBTBD4	4	0.019163	0.049646	0.96018	557	2	-0.20496	0.28918	0.4097	1	4284	1	-0.20496	1543
TENT2	4	0.080374	0.15454	0.984641	1722	2	-0.20491	0.54996	0.571	1	6080	1	-0.20491	1544
SEMA4B	4	0.12725	0.2149	0.991846	2381	2	-0.20485	0.85806	0.85817	1	9318	0	-0.20485	1545
ZMYND8	4	0.24779	0.36771	1	4017	2	-0.20472	0.48902	0.52799	1	5586	1	-0.20472	1546
IL10RB	4	0.13783	0.22853	0.998644	2518	1	-0.20471	0.95729	0.95729	1	10491	0	-0.20471	1547
DNAJC19	4	0.1297	0.21808	0.995119	2412	1	-0.20444	0.027117	0.068101	0.957549	779	1	-0.20444	1548
ALAS1	4	0.050617	0.11547	0.971466	1295	2	-0.2044	0.70464	0.7048	1	7578	0	-0.2044	1549
NPC1	4	0.24877	0.36897	1	4035	2	-0.2044	0.94641	0.94642	1	10353	0	-0.2044	1550
HELQ	4	0.082668	0.15748	0.984641	1752	1	-0.20432	0.53209	0.55815	1	5924	1	-0.20432	1551
BRPF1	4	0.4888	0.51753	1	5632	1	-0.20426	0.95712	0.95712	1	10489	0	-0.20426	1552
SAMHD1	4	0.041327	0.098709	0.964137	1118	3	-0.20419	0.7872	0.78732	1	8526	0	-0.20419	1553
CREB5	4	0.57946	0.58767	1	6369	1	-0.20413	0.98602	0.98592	1	10813	0	-0.20413	1554
RWDD4	4	0.079097	0.15285	0.983896	1707	2	-0.2041	0.55235	0.57279	1	6093	1	-0.2041	1555
CAMTA2	4	0.50902	0.53233	1	5800	1	-0.204	0.95299	0.95307	1	10436	0	-0.204	1556
DIS3L2	4	0.13369	0.2232	0.99612	2462	2	-0.20399	0.9648	0.96484	1	10583	0	-0.20399	1557
ATP5MK	2	0.040319	0.072804	0.96018	1093	1	-0.20377	0.59661	0.59651	1	6481	0	-0.20377	1558
PSMD9	4	0.029194	0.072451	0.96018	813	2	-0.20354	0.96405	0.96412	1	10573	0	-0.20354	1559
MGAT4B	4	0.66657	0.66663	1	7217	1	-0.20343	0.92686	0.92671	1	10096	0	-0.20343	1560
JADE1	4	0.10187	0.18236	0.984712	2035	2	-0.2034	0.93457	0.93456	1	10201	0	-0.2034	1561
FIS1	4	0.19712	0.30378	1	3318	2	-0.20331	0.96534	0.96537	1	10587	0	-0.20331	1562
CAMTA1	4	0.04853	0.11274	0.971119	1266	2	-0.20326	0.016963	0.045199	0.903116	547	1	-0.20326	1563
RAB5C	4	0.5705	0.58026	1	6286	1	-0.20306	0.26296	0.38667	1	4033	1	-0.20306	1564
PSMG4	4	0.16948	0.26859	1	2943	1	-0.20301	0.94668	0.94667	1	10359	0	-0.20301	1565
NAPA	4	0.096165	0.17486	0.984712	1947	2	-0.20295	0.65121	0.65364	1	7022	1	-0.20295	1566
PRSS21	4	0.18515	0.28838	1	3158	2	-0.20253	0.53744	0.56189	1	5970	1	-0.20253	1567
C12orf56	4	0.17184	0.27155	1	2969	2	-0.2024	0.67772	0.67812	1	7269	1	-0.2024	1568
DHX34	4	0.14974	0.24371	1	2670	2	-0.20238	0.83159	0.83159	1	9004	0	-0.20238	1569
ODC1	4	0.073039	0.14503	0.981919	1623	2	-0.20236	0.97855	0.97857	1	10734	0	-0.20236	1570
TRAK1	4	0.02384	0.06033	0.96018	680	2	-0.20229	0.84621	0.84627	1	9183	0	-0.20229	1571
ING4	4	0.56795	0.57814	1	6261	1	-0.20222	0.76678	0.76685	1	8304	0	-0.20222	1572
HSF1	4	0.249	0.36923	1	4040	2	-0.2022	0.98769	0.98755	1	10841	0	-0.2022	1573
LRRC42	4	0.089356	0.16601	0.984641	1855	2	-0.20216	0.94996	0.94994	1	10395	0	-0.20216	1574
RNASET2	4	0.58159	0.58938	1	6388	1	-0.20192	0.99509	0.99509	1	10949	0	-0.20192	1575
CDC25A	4	0.31804	0.40807	1	4483	1	-0.20188	0.78941	0.78943	1	8553	0	-0.20188	1576
MMP14	4	0.12694	0.21454	0.991846	2375	2	-0.20186	0.33227	0.43293	1	4528	1	-0.20186	1578
ADNP	4	0.12802	0.21591	0.992111	2394	2	-0.20181	0.62005	0.6266	1	6707	1	-0.20181	1579
CGRRF1	4	0.20142	0.30919	1	3372	2	-0.20163	0.56018	0.57874	1	6163	1	-0.20163	1580
IL21R	4	0.13538	0.22533	0.997246	2486	2	-0.20159	0.64455	0.64776	1	6956	1	-0.20159	1581
RNF217	4	0.18929	0.29377	1	3216	2	-0.20141	0.05754	0.1313	1	1430	1	-0.20141	1583
MRTFA	4	0.011703	0.032376	0.96018	342	2	-0.20127	0.63609	0.64023	1	6867	1	-0.20127	1584
NANP	4	0.21225	0.32277	1	3538	2	-0.20125	0.93263	0.93259	1	10168	0	-0.20125	1585
SMIM10	4	0.018911	0.04906	0.96018	550	3	-0.20124	0.99048	0.99038	1	10875	0	-0.20124	1586
TTC13	4	0.027827	0.069325	0.96018	776	2	-0.20122	0.156	0.25499	1	2668	1	-0.20122	1587
SLC38A9	4	0.18469	0.28778	1	3152	2	-0.20118	0.99358	0.99352	1	10923	0	-0.20118	1588
ANAPC15	4	0.15181	0.24625	1	2697	2	-0.20116	0.87309	0.87309	1	9480	0	-0.20116	1589
SYPL1	4	0.066065	0.13577	0.973917	1524	2	-0.20115	0.9725	0.97247	1	10668	0	-0.20115	1591
ZNF585A	4	0.73604	0.7365	1	7986	0	-0.20112	0.18217	0.28719	1	3014	1	-0.20112	1592
APPBP2	4	0.041869	0.099909	0.964137	1133	3	-0.20065	0.97421	0.97419	1	10687	0	-0.20065	1593
PLEKHB2	4	0.051883	0.11714	0.971466	1315	2	-0.20064	0.93938	0.93932	1	10257	0	-0.20064	1594
DYNLRB1	4	0.39309	0.45349	1	4946	1	-0.20063	0.59614	0.60674	1	6477	1	-0.20063	1595
IRF9	4	0.63821	0.63932	1	6906	1	-0.20056	0.41799	0.48266	1	5087	1	-0.20056	1596
TSKU	4	0.1013	0.1816	0.984712	2027	2	-0.20049	0.70682	0.70689	1	7601	0	-0.20049	1597
RAP2C	4	0.1649	0.26275	1	2873	2	-0.2002	0.169	0.27093	1	2836	1	-0.2002	1598
TCTN2	4	0.084522	0.15982	0.984641	1786	2	-0.20009	0.97325	0.97321	1	10678	0	-0.20009	1599
MUC1	4	0.037846	0.09117	0.963788	1038	3	-0.19988	0.85904	0.85914	1	9325	0	-0.19988	1600
ANAPC7	4	0.031208	0.076817	0.96018	867	3	-0.19983	0.47324	0.51761	1	5468	1	-0.19983	1601
MRPL54	4	0.22963	0.34497	1	3774	2	-0.19979	0.93072	0.93059	1	10138	0	-0.19979	1602
BCL2L2	5	0.043247	0.10415	0.964137	1162	3	-0.1997	0.23075	0.35871	1	3637	2	-0.1997	1603
CLASP2	4	0.57017	0.57997	1	6282	1	-0.1997	0.27463	0.40084	1	4182	1	-0.1997	1604
GAS8	4	0.17957	0.28132	1	3079	2	-0.19963	0.97468	0.97464	1	10696	0	-0.19963	1605
KIF24	4	0.26238	0.37688	1	4123	1	-0.19951	0.15273	0.25096	1	2614	1	-0.19951	1606
CDC42SE2	4	0.1831	0.28582	1	3132	2	-0.19944	0.95697	0.95696	1	10487	0	-0.19944	1607
RAC3	4	0.096194	0.17489	0.984712	1949	2	-0.19939	0.3629	0.45012	1	4723	1	-0.19939	1608
SPTSSA	4	0.20285	0.31104	1	3397	2	-0.19933	0.37445	0.45678	1	4799	1	-0.19933	1609
NCAPG2	4	0.026141	0.06547	0.96018	737	1	-0.19926	0.89899	0.89877	1	9768	0	-0.19926	1610
TAC1	4	0.10084	0.18102	0.984712	2019	2	-0.19923	0.21303	0.32544	1	3416	1	-0.19923	1611
YIPF5	4	0.045187	0.10704	0.966603	1209	3	-0.19912	0.89512	0.89487	1	9722	0	-0.19912	1612
PSME1	4	0.048672	0.11295	0.971119	1268	2	-0.19909	0.95648	0.95647	1	10481	0	-0.19909	1613
SPTB	4	0.16577	0.26383	1	2885	1	-0.19904	0.87875	0.8787	1	9545	0	-0.19904	1614
RIOK2	4	0.088343	0.16475	0.984641	1840	1	-0.199	0.93701	0.93693	1	10235	0	-0.199	1615
CEP85	4	0.23956	0.35745	1	3900	1	-0.19885	0.77131	0.7713	1	8353	0	-0.19885	1776
UBE2M	3	0.055163	0.1011	0.964137	1366	1	-0.19871	0.72505	0.72563	1	7830	0	-0.19871	1616
MRAP2	4	0.21425	0.32538	1	3561	2	-0.19832	0.34529	0.44007	1	4599	1	-0.19832	1617
TNFAIP8L1	4	0.17277	0.27272	1	2994	2	-0.1983	0.77256	0.77253	1	8369	0	-0.1983	1618
LARS1	4	0.27238	0.38231	1	4173	1	-0.19825	0.89283	0.89259	1	9698	0	-0.19825	1619
USP12	4	0.24387	0.36279	1	3955	2	-0.19815	0.94003	0.93997	1	10264	0	-0.19815	1620
ASIC1	4	0.41949	0.47043	1	5124	1	-0.19784	0.96246	0.96252	1	10550	0	-0.19784	1621
SMARCD2	4	0.18739	0.29128	1	3188	2	-0.19779	0.96994	0.96996	1	10644	0	-0.19779	1622
CAVIN2	4	0.019648	0.050797	0.96018	575	3	-0.19777	0.7699	0.76989	1	8339	0	-0.19777	1623
RPUSD1	4	0.020427	0.052592	0.96018	589	2	-0.19752	0.73916	0.73958	1	7977	0	-0.19752	1624
MYH10	4	0.071282	0.14266	0.981175	1599	2	-0.19748	0.8873	0.88701	1	9639	0	-0.19748	1625
ZNF627	4	0.043835	0.10416	0.964137	1179	3	-0.19743	0.89686	0.89664	1	9743	0	-0.19743	1449
EXOSC5	4	0.63669	0.63786	1	6890	1	-0.1974	0.49609	0.53279	1	5650	1	-0.1974	1626
APTX	4	0.060494	0.12831	0.971466	1454	2	-0.19739	0.46541	0.51239	1	5424	1	-0.19739	1627
IFI27L2	4	0.029245	0.072559	0.96018	814	2	-0.19738	0.77092	0.77091	1	8350	0	-0.19738	1628
ODAD1	4	0.37362	0.44127	1	4819	1	-0.19735	0.47987	0.522	1	5520	1	-0.19735	1629
PHETA1	4	0.025057	0.062998	0.96018	713	2	-0.19727	0.53372	0.55927	1	5942	1	-0.19727	1630
TIAM2	4	0.67539	0.67522	1	7311	0	-0.19716	0.66053	0.66207	1	7104	1	-0.19716	1631
RELB	4	0.099385	0.17904	0.984712	1996	2	-0.19715	0.54205	0.56515	1	6008	1	-0.19715	1632
HDGF	4	0.67797	0.67788	1	7336	0	-0.19708	0.93598	0.93593	1	10216	0	-0.19708	1633
RPL29	4	0.19816	0.30506	1	3331	2	-0.19674	0.88297	0.88282	1	9587	0	-0.19674	2642
ARL8A	4	0.12918	0.21743	0.994222	2407	2	-0.19662	0.91322	0.91311	1	9940	0	-0.19662	1634
FAIM	4	0.15033	0.24444	1	2678	2	-0.19647	0.95555	0.95558	1	10469	0	-0.19647	1635
PPP6R2	4	0.18371	0.28658	1	3138	2	-0.19641	0.77706	0.77712	1	8413	0	-0.19641	1636
RCSD1	4	0.068666	0.13926	0.977498	1565	2	-0.19631	0.97017	0.97018	1	10647	0	-0.19631	1637
JAKMIP3	4	0.10152	0.1819	0.984712	2031	2	-0.1963	0.99166	0.99155	1	10897	0	-0.1963	1638
GRTP1	4	0.030233	0.074674	0.96018	837	3	-0.19603	0.89817	0.89797	1	9759	0	-0.19603	1639
ENPP3	4	0.1102	0.19313	0.98811	2144	2	-0.19598	0.66057	0.66211	1	7105	1	-0.19598	1640
DNAJA3	4	0.4132	0.46634	1	5085	1	-0.19596	0.52482	0.55297	1	5872	1	-0.19596	1641
KIF1B	4	0.59348	0.59936	1	6491	1	-0.19589	0.75668	0.75691	1	8169	0	-0.19589	1642
PALB2	4	0.22163	0.33478	1	3663	2	-0.1958	0.96718	0.96724	1	10603	0	-0.1958	1643
FANCG	4	0.68119	0.68113	1	7373	0	-0.19572	0.7585	0.75866	1	8194	0	-0.19572	1644
MYRF	4	0.10145	0.1818	0.984712	2029	1	-0.19565	0.44035	0.4964	1	5242	1	-0.19565	1645
GID8	4	0.11483	0.19902	0.988275	2211	2	-0.19539	0.44356	0.49838	1	5267	1	-0.19539	1646
POP4	4	0.080714	0.15497	0.984641	1728	1	-0.19536	0.98525	0.98518	1	10807	0	-0.19536	1647
IFI35	4	0.56829	0.57844	1	6265	1	-0.19515	0.87328	0.87328	1	9484	0	-0.19515	1649
HFM1	4	0.16355	0.26112	1	2854	2	-0.19512	0.76921	0.76921	1	8329	0	-0.19512	1650
ASPM	4	0.77101	0.771	1	8362	0	-0.19507	0.21402	0.32666	1	3430	1	-0.19507	1651
ZKSCAN8	4	0.24165	0.36003	1	3927	2	-0.19495	0.93231	0.93225	1	10161	0	-0.19495	1652
GBP2	4	0.018572	0.048305	0.96018	541	2	-0.19493	0.88964	0.88936	1	9663	0	-0.19493	1653
SMIM15	4	0.090706	0.16775	0.984695	1877	2	-0.19489	0.82504	0.82514	1	8933	0	-0.19489	1654
RALB	4	0.40748	0.46275	1	5044	1	-0.19481	0.98001	0.98004	1	10748	0	-0.19481	1656
CCP110	4	0.14542	0.2382	1	2618	2	-0.1948	0.81334	0.81347	1	8808	0	-0.1948	1657
CDC6	4	0.45721	0.49539	1	5387	1	-0.19461	0.86146	0.86152	1	9349	0	-0.19461	1658
TAF13	4	0.49033	0.51861	1	5646	1	-0.1946	0.4424	0.49766	1	5259	1	-0.1946	1659
LHFPL5	4	0.026612	0.066541	0.96018	748	2	-0.19451	0.79652	0.79658	1	8633	0	-0.19451	1660
KIF20B	4	0.035544	0.086286	0.961135	981	2	-0.1945	0.77468	0.77469	1	8386	0	-0.1945	1817
PTS	4	0.20332	0.3116	1	3405	2	-0.1945	0.84919	0.84923	1	9218	0	-0.1945	1661
BDH2	4	0.11182	0.19518	0.98811	2169	2	-0.1944	0.60955	0.61767	1	6599	1	-0.1944	1662
UQCC3	3	0.19364	0.26712	1	3267	1	-0.19437	0.9546	0.95484	1	10460	0	-0.19437	1663
FLII	4	0.75628	0.75649	1	8206	0	-0.19428	0.34509	0.43996	1	4597	1	-0.19428	1533
VWA5A	4	0.012112	0.033344	0.96018	355	2	-0.19427	0.333	0.43336	1	4533	1	-0.19427	1664
ACADM	4	0.24124	0.35954	1	3921	2	-0.19416	0.3794	0.45963	1	4825	1	-0.19416	1665
PRRC1	4	0.074234	0.14655	0.981919	1640	2	-0.19387	0.95309	0.95315	1	10438	0	-0.19387	1666
GNB2	4	0.083669	0.15873	0.984641	1769	2	-0.19382	0.92878	0.92866	1	10117	0	-0.19382	1667
MFAP1	4	0.2832	0.38826	1	4245	1	-0.19377	0.040269	0.096589	0.992948	1059	1	-0.19377	1668
ELOA	4	0.051461	0.11657	0.971466	1310	2	-0.1937	0.98657	0.98647	1	10825	0	-0.1937	1669
SKIC2	4	0.24847	0.36857	1	4030	2	-0.19355	0.18505	0.29071	1	3052	1	-0.19355	1670
SOD1	4	0.49939	0.52519	1	5718	1	-0.19345	0.38445	0.46264	1	4858	1	-0.19345	1671
ARVCF	4	0.14631	0.23934	1	2639	2	-0.19332	0.92134	0.92117	1	10029	0	-0.19332	1672
PWP1	4	0.061346	0.12946	0.971466	1466	2	-0.19313	0.78352	0.78365	1	8495	0	-0.19313	1673
HS3ST3B1	4	0.22789	0.34277	1	3741	2	-0.19293	0.60754	0.61604	1	6581	1	-0.19293	1674
THOC2	4	0.036399	0.088126	0.961135	1007	2	-0.19283	0.94684	0.94681	1	10362	0	-0.19283	1829
CKAP2	4	0.23631	0.35339	1	3856	1	-0.19278	0.1484	0.24569	1	2546	1	-0.19278	1675
ZNF107	4	0.047342	0.11129	0.968709	1250	2	-0.1927	0.97893	0.97893	1	10740	0	-0.1927	1677
SPPL2B	4	0.05998	0.12765	0.971466	1439	2	-0.19267	0.94202	0.94201	1	10296	0	-0.19267	1678
ZSCAN32	3	0.444	0.45392	1	5296	1	-0.19256	0.39081	0.4175	1	4898	1	-0.19256	1679
CTAG2	4	0.022361	0.057012	0.96018	638	2	-0.1925	0.3733	0.45605	1	4795	1	-0.1925	1680
BLVRA	4	0.12663	0.21415	0.991846	2370	2	-0.19234	0.1961	0.30464	1	3200	1	-0.19234	1681
UTP20	4	0.29735	0.39625	1	4344	1	-0.19228	0.88877	0.8885	1	9656	0	-0.19228	1682
PFKM	4	0.046071	0.10896	0.966809	1230	3	-0.19201	0.35486	0.44551	1	4669	1	-0.19201	1683
MELTF	4	0.16402	0.26169	1	2858	2	-0.19167	0.90169	0.90152	1	9802	0	-0.19167	1684
PPM1N	4	0.034018	0.083007	0.961135	937	3	-0.1916	0.78912	0.78917	1	8550	0	-0.1916	1685
PRKAR2A	4	0.065508	0.13505	0.973917	1518	2	-0.19155	0.8898	0.88952	1	9664	0	-0.19155	1686
PIM1	4	0.58492	0.59217	1	6413	1	-0.19147	0.70617	0.70623	1	7593	0	-0.19147	1687
PER1	4	0.089465	0.16617	0.984641	1857	2	-0.19146	0.9032	0.90295	1	9821	0	-0.19146	1688
PPP2R5D	4	0.21798	0.33017	1	3608	2	-0.1914	0.60398	0.61305	1	6551	1	-0.1914	1689
ADCY7	4	0.10354	0.18447	0.987146	2056	2	-0.19132	0.12913	0.22174	1	2310	1	-0.19132	1690
HSP90AA1	4	0.10869	0.1911	0.98777	2128	2	-0.19131	0.7989	0.79903	1	8660	0	-0.19131	1692
CNOT6	4	0.23439	0.35102	1	3838	2	-0.1913	0.91553	0.91541	1	9968	0	-0.1913	1693
MPHOSPH8	4	0.077223	0.15043	0.9832	1682	2	-0.19123	0.92411	0.92398	1	10065	0	-0.19123	1694
RPL18A	4	0.27882	0.38588	1	4216	1	-0.19122	0.056847	0.1304	1	1417	1	-0.19122	1695
DTWD1	4	0.53907	0.55506	1	6035	1	-0.19117	0.92708	0.92695	1	10101	0	-0.19117	2706
AUH	4	0.14248	0.2345	1	2576	2	-0.19114	0.89934	0.89913	1	9772	0	-0.19114	1696
MTMR8	4	0.096474	0.17524	0.984712	1954	2	-0.19105	0.17576	0.27929	1	2930	1	-0.19105	1697
ADAM19	4	0.059191	0.12657	0.971466	1427	2	-0.19087	0.34812	0.4417	1	4616	1	-0.19087	1698
SLC30A10	4	0.18529	0.28853	1	3160	2	-0.19086	0.93678	0.9367	1	10230	0	-0.19086	1699
KCNMB3	4	0.029533	0.07311	0.96018	820	3	-0.19085	0.4828	0.5239	1	5543	1	-0.19085	1700
PRH1	6	0.13736	0.27385	1	2511	2	-0.19084	0.95946	0.95991	1	10515	0	-0.19084	1858
USP44	4	0.11738	0.20225	0.988275	2250	2	-0.19077	0.9909	0.99079	1	10884	0	-0.19077	1701
PUS7L	4	0.20598	0.31489	1	3448	2	-0.19073	0.9618	0.96187	1	10542	0	-0.19073	1702
NUDCD1	4	0.1758	0.27655	1	3037	2	-0.1905	0.21345	0.32595	1	3423	2	-0.1905	1703
MTCL2	4	0.0059191	0.018353	0.96018	191	2	-0.19034	0.67132	0.67212	1	7205	1	-0.19034	1704
GMIP	4	0.069938	0.14094	0.978886	1584	2	-0.19034	0.83121	0.83119	1	9000	0	-0.19034	1705
STAM2	4	0.15405	0.2491	1	2732	2	-0.19021	0.74571	0.74604	1	8041	0	-0.19021	1706
PTGDS	4	0.097431	0.17652	0.984712	1970	2	-0.19013	0.96446	0.96452	1	10579	0	-0.19013	1707
TPTE	4	0.01589	0.042058	0.96018	460	2	-0.19007	0.23342	0.35074	1	3677	1	-0.19007	1708
MMP17	4	0.13834	0.22919	0.998644	2527	2	-0.19006	0.58088	0.59477	1	6348	1	-0.19006	1709
KDM3A	4	0.095588	0.17413	0.984712	1938	2	-0.19005	0.98511	0.98504	1	10803	0	-0.19005	1710
TCEAL4	4	0.033511	0.081912	0.961135	926	3	-0.18999	0.90199	0.90182	1	9806	0	-0.18999	1711
CCNO	4	0.20249	0.3106	1	3389	2	-0.18999	0.86424	0.86427	1	9385	0	-0.18999	1713
TOP1	4	0.73423	0.73465	1	7964	0	-0.18995	0.26834	0.39315	1	4096	1	-0.18995	1714
ALDH5A1	4	0.18131	0.28355	1	3101	1	-0.18985	0.72805	0.7285	1	7863	0	-0.18985	1715
DOCK9	4	0.13285	0.22211	0.99612	2450	2	-0.18982	0.59935	0.60932	1	6508	1	-0.18982	1716
TCFL5	4	0.48308	0.51351	1	5588	1	-0.18978	0.62328	0.62935	1	6741	1	-0.18978	1717
NAPB	4	0.0097463	0.027768	0.96018	306	2	-0.18977	0.61498	0.62219	1	6650	1	-0.18977	1718
PYROXD2	4	0.16884	0.26774	1	2933	2	-0.18972	0.76918	0.76918	1	8328	0	-0.18972	1719
PIP4P2	4	0.058659	0.12589	0.971466	1420	2	-0.18927	0.51573	0.5465	1	5796	1	-0.18927	1720
FAM72B	4	0.21604	0.32767	1	3585	2	-0.18923	0.86271	0.86276	1	9369	0	-0.18923	1722
DNAJC10	4	0.12266	0.20903	0.990908	2320	2	-0.18922	0.50929	0.54195	1	5743	1	-0.18922	1723
NAA11	4	0.024075	0.060812	0.96018	687	2	-0.18856	0.87658	0.87655	1	9529	0	-0.18856	1724
ZNF32	4	0.16639	0.26462	1	2894	2	-0.18837	0.39713	0.47018	1	4938	1	-0.18837	1725
H2AC11	4	0.016441	0.043358	0.96018	479	2	-0.18834	0.30703	0.41918	1	4374	1	-0.18834	1727
RCBTB1	4	0.020122	0.051856	0.96018	585	2	-0.18833	0.5086	0.54147	1	5737	1	-0.18833	1728
RTL8A	4	0.16564	0.26367	1	2882	2	-0.18831	0.67061	0.67147	1	7198	1	-0.18831	1729
TACC3	4	0.74817	0.74846	1	8123	0	-0.18829	0.77544	0.77548	1	8398	0	-0.18829	1730
CDC42SE1	4	0.05728	0.12413	0.971466	1394	1	-0.18826	0.78504	0.78511	1	8506	0	-0.18826	1733
SNAP23	4	0.5272	0.54608	1	5933	1	-0.18813	0.51925	0.54901	1	5821	1	-0.18813	1734
WNT3	4	0.23839	0.35594	1	3881	2	-0.18812	0.10787	0.19516	1	2039	1	-0.18812	1735
NEMP1	4	0.39831	0.45685	1	4980	1	-0.18807	0.96212	0.96218	1	10547	0	-0.18807	1736
LDHB	4	0.066307	0.13608	0.973917	1529	2	-0.18773	0.84253	0.84257	1	9140	0	-0.18773	1737
CNKSR3	4	0.28454	0.38901	1	4253	1	-0.18766	0.4207	0.4843	1	5107	1	-0.18766	1738
HBB	4	0.059399	0.12684	0.971466	1431	2	-0.18751	0.94493	0.94497	1	10336	0	-0.18751	1739
ZNF350	4	0.042551	0.10139	0.964137	1147	2	-0.18746	0.99221	0.99211	1	10903	0	-0.18746	1740
TAC3	4	0.36651	0.43685	1	4774	1	-0.18745	0.42889	0.48934	1	5161	1	-0.18745	1741
TENM1	4	0.040006	0.095838	0.964137	1083	2	-0.18735	0.97829	0.97828	1	10733	0	-0.18735	1742
FXR2	4	0.47664	0.50905	1	5533	1	-0.18726	0.45036	0.50267	1	5320	1	-0.18726	1743
H4C3	4	0.22261	0.33604	1	3674	2	-0.18724	0.2849	0.40745	1	4259	1	-0.18724	1744
ASB8	4	0.16845	0.26726	1	2929	2	-0.18709	0.71795	0.71817	1	7740	0	-0.18709	1745
RAD51D	4	0.21868	0.33103	1	3619	2	-0.18684	0.64492	0.64808	1	6959	1	-0.18684	1746
TRAPPC2L	4	0.61481	0.61794	1	6678	1	-0.1868	0.31729	0.42472	1	4436	1	-0.1868	1747
MED29	4	0.67163	0.67158	1	7273	0	-0.18676	0.77337	0.77336	1	8374	0	-0.18676	1748
REST	4	0.26188	0.37662	1	4120	1	-0.18664	0.3906	0.46629	1	4896	1	-0.18664	1749
ZDHHC11	4	0.19602	0.3024	1	3304	2	-0.18661	0.74884	0.74915	1	8080	0	-0.18661	1750
KIF16B	4	0.15069	0.24486	1	2682	2	-0.18659	0.86259	0.86263	1	9368	0	-0.18659	1751
ABI2	4	0.16754	0.26604	1	2917	2	-0.18655	0.92169	0.92151	1	10037	0	-0.18655	1752
SMAD6	4	0.074662	0.14711	0.982616	1645	2	-0.18637	0.12176	0.21249	1	2214	1	-0.18637	1753
RUFY2	4	0.35087	0.42748	1	4683	1	-0.18637	0.96916	0.9692	1	10631	0	-0.18637	1754
UVRAG	4	0.064641	0.13381	0.973917	1506	2	-0.18633	0.83016	0.8301	1	8991	0	-0.18633	1755
KNTC1	4	0.093907	0.17194	0.984712	1916	2	-0.18628	0.83464	0.83458	1	9039	0	-0.18628	1756
BRMS1L	4	0.13062	0.21926	0.995768	2423	2	-0.18617	0.97159	0.97153	1	10661	0	-0.18617	1757
ZNF420	4	0.11438	0.19846	0.988275	2202	2	-0.18615	0.83202	0.83203	1	9010	0	-0.18615	1758
TARS1	4	0.11229	0.19577	0.98811	2175	2	-0.18614	0.96421	0.96426	1	10575	0	-0.18614	1759
CD99L2	4	0.12142	0.20743	0.990908	2302	2	-0.18603	0.76394	0.76398	1	8274	0	-0.18603	1908
LNX2	4	0.0068506	0.020641	0.96018	218	2	-0.186	0.032253	0.079422	0.972481	895	2	-0.186	1760
RRAGC	4	0.071839	0.1434	0.981708	1608	2	-0.18595	0.93649	0.93641	1	10222	0	-0.18595	1761
LGALS3BP	4	0.030484	0.075222	0.96018	843	1	-0.18571	0.45767	0.50729	1	5375	1	-0.18571	1762
DUSP19	4	0.12028	0.206	0.990464	2288	2	-0.18571	0.37349	0.45618	1	4796	1	-0.18571	1763
HCFC1R1	4	0.67988	0.6798	1	7358	0	-0.18555	0.91539	0.91528	1	9962	0	-0.18555	1764
TIMM23	4	0.073292	0.14538	0.981919	1626	2	-0.18553	0.84039	0.84048	1	9118	0	-0.18553	1765
LZIC	4	0.043116	0.10261	0.964137	1159	3	-0.18547	0.98641	0.98631	1	10818	0	-0.18547	1766
HAT1	4	0.15761	0.2536	1	2777	2	-0.18542	0.84552	0.84556	1	9176	0	-0.18542	1767
RAD54L	4	0.11298	0.19668	0.98811	2187	2	-0.18539	0.67969	0.68001	1	7294	1	-0.18539	1768
EPHB6	4	0.0168	0.044184	0.96018	494	3	-0.18534	0.60655	0.6152	1	6573	1	-0.18534	1769
RUNX2	4	0.047637	0.11166	0.968709	1254	2	-0.18534	0.43079	0.49056	1	5178	1	-0.18534	1770
LIMD2	4	0.73029	0.73071	1	7914	0	-0.18528	0.9446	0.94462	1	10328	0	-0.18528	1771
LMNB1	4	0.20826	0.31772	1	3476	2	-0.18518	0.77524	0.77525	1	8392	0	-0.18518	1772
TRIM23	4	0.067012	0.13702	0.973917	1545	2	-0.185	0.6152	0.62238	1	6653	1	-0.185	1773
PDCL3	4	0.62206	0.6246	1	6749	1	-0.18498	0.89097	0.8907	1	9678	0	-0.18498	1774
LRATD1	8	0.21316	0.39168	1	3545	3	-0.18478	0.61717	0.74625	1	6678	2	-0.18478	1775
KDSR	4	0.7693	0.7693	1	8342	0	-0.18457	0.78355	0.78367	1	8496	0	-0.18457	1777
PSMC1	4	0.46303	0.49949	1	5427	1	-0.18456	0.92945	0.92933	1	10123	0	-0.18456	1778
CENPW	4	0.0257	0.064448	0.96018	727	2	-0.18444	0.48732	0.52685	1	5571	1	-0.18444	1779
LOC102724159	3	0.58115	0.58117	1	6383	0	-0.18443	0.87367	0.87368	1	9488	0	-0.18443	1780
SEC61A2	4	0.065915	0.1356	0.973917	1521	2	-0.18442	0.77818	0.77824	1	8424	0	-0.18442	1781
GPATCH4	4	0.39917	0.45743	1	4983	1	-0.18436	0.97493	0.9749	1	10698	0	-0.18436	1782
BSPRY	4	0.077042	0.15021	0.9832	1677	2	-0.18435	0.31252	0.42215	1	4411	1	-0.18435	1783
RALGPS1	4	0.054157	0.12005	0.971466	1351	1	-0.18426	0.95531	0.95534	1	10465	0	-0.18426	1784
RECQL5	4	0.17414	0.27447	1	3016	2	-0.18408	0.88992	0.88963	1	9666	0	-0.18408	1785
POLA2	4	0.073899	0.14612	0.981919	1635	2	-0.18401	0.12307	0.21414	1	2232	1	-0.18401	1786
SLC39A13	4	0.078842	0.15254	0.983896	1703	2	-0.184	0.94566	0.94572	1	10344	0	-0.184	1787
PRC1	4	0.62407	0.6264	1	6773	1	-0.18392	0.68242	0.68267	1	7325	1	-0.18392	1926
SOS2	4	0.017857	0.046702	0.96018	519	2	-0.18367	0.25369	0.37544	1	3920	1	-0.18367	1788
ERI1	4	0.053896	0.11973	0.971466	1348	2	-0.18367	0.61895	0.62564	1	6693	1	-0.18367	1789
UTP23	4	0.28243	0.38786	1	4241	1	-0.18358	0.83843	0.8384	1	9092	0	-0.18358	1790
SUSD3	4	0.032512	0.079667	0.961135	903	3	-0.18356	0.98249	0.98248	1	10776	0	-0.18356	1791
GPX8	4	0.28855	0.39125	1	4280	1	-0.18352	0.70395	0.70406	1	7569	0	-0.18352	1792
UNC5CL	4	0.17884	0.28039	1	3068	2	-0.18341	0.50588	0.53953	1	5716	1	-0.18341	1793
TANK	4	0.17662	0.27755	1	3048	2	-0.18336	0.97368	0.97363	1	10684	0	-0.18336	1794
CCDC125	4	0.45681	0.49511	1	5382	1	-0.1833	0.95149	0.95155	1	10417	0	-0.1833	1795
ECT2	4	0.77265	0.77264	1	8385	0	-0.18321	0.17623	0.27985	1	2939	1	-0.18321	1796
ZNF322	4	0.17946	0.2812	1	3076	2	-0.18316	0.18512	0.29083	1	3053	1	-0.18316	1797
AGO1	4	0.22441	0.33832	1	3696	2	-0.18315	0.75344	0.7537	1	8124	0	-0.18315	1798
CDRT4	4	0.035844	0.086932	0.961135	989	3	-0.18313	0.71272	0.7129	1	7683	0	-0.18313	1799
AFG2B	4	0.37725	0.44352	1	4839	1	-0.18312	0.83311	0.83308	1	9022	0	-0.18312	1800
GPD1L	4	0.035505	0.086199	0.961135	980	3	-0.18308	0.82806	0.82806	1	8961	0	-0.18308	1801
SLC8B1	4	0.05933	0.12675	0.971466	1429	2	-0.18289	0.14768	0.24481	1	2534	1	-0.18289	1802
ZFTRAF1	4	0.022376	0.057043	0.96018	639	2	-0.18286	0.54346	0.56625	1	6021	1	-0.18286	1803
FBXW9	4	0.066173	0.1359	0.973917	1526	2	-0.18285	0.8957	0.89549	1	9730	0	-0.18285	1804
RAB12	4	0.60198	0.60664	1	6563	1	-0.1828	0.8423	0.84236	1	9137	0	-0.1828	1805
PDXDC1	4	0.11199	0.19541	0.98811	2173	2	-0.18267	0.97528	0.97525	1	10702	0	-0.18267	1806
BCAS3	4	0.17188	0.27161	1	2972	2	-0.18265	0.90216	0.90197	1	9808	0	-0.18265	1807
ATG12	4	0.40998	0.46431	1	5062	1	-0.18261	0.56978	0.58618	1	6249	1	-0.18261	1808
PLEC	4	0.148	0.24151	1	2655	2	-0.18259	0.62589	0.63154	1	6766	1	-0.18259	1809
KIF11	4	0.75772	0.75789	1	8226	0	-0.18248	0.20848	0.31979	1	3369	1	-0.18248	1810
RPGR	4	0.10413	0.1852	0.987146	2063	2	-0.18239	0.93361	0.93358	1	10186	0	-0.18239	1811
POLR2H	4	0.23163	0.34747	1	3802	2	-0.1821	0.59348	0.60462	1	6452	1	-0.1821	1812
UBB	4	0.12741	0.21513	0.991846	2384	2	-0.18193	0.71176	0.71197	1	7668	0	-0.18193	1813
WDR37	4	0.084365	0.15964	0.984641	1784	2	-0.18185	0.01392	0.038188	0.878573	479	1	-0.18185	1814
RRN3	4	0.016679	0.043905	0.96018	490	2	-0.1818	0.52092	0.55015	1	5834	1	-0.1818	1815
MAPK9	4	0.027853	0.069387	0.96018	777	3	-0.18175	0.99	0.98989	1	10869	0	-0.18175	1816
LTB4R	4	0.041193	0.098415	0.964137	1115	3	-0.18174	0.92684	0.92668	1	10095	0	-0.18174	1818
SMARCAL1	4	0.02	0.051589	0.96018	582	2	-0.18171	0.72071	0.72101	1	7773	0	-0.18171	1819
PLEKHF1	4	0.11645	0.20109	0.988275	2232	2	-0.18165	0.93396	0.93395	1	10191	0	-0.18165	1820
TROAP	4	0.12277	0.20918	0.990908	2322	2	-0.1816	0.03816	0.092042	0.991886	1016	1	-0.1816	1821
NRDE2	4	0.21144	0.32171	1	3528	1	-0.18154	0.41095	0.47847	1	5026	1	-0.18154	1822
TMEM115	4	0.041767	0.099696	0.964137	1130	3	-0.18148	0.5418	0.56497	1	6004	1	-0.18148	1823
FERMT2	4	0.10763	0.18976	0.987146	2111	2	-0.18139	0.71258	0.71276	1	7680	0	-0.18139	1824
ZNF529	4	0.086398	0.16222	0.984641	1808	2	-0.18135	0.76241	0.76248	1	8252	0	-0.18135	1825
FAM241B	4	0.0438	0.10409	0.964137	1178	3	-0.18132	0.43186	0.49121	1	5185	1	-0.18132	1472
CSNK1A1	4	0.6508	0.6512	1	7047	1	-0.18132	0.58506	0.59802	1	6379	1	-0.18132	1826
MMUT	4	0.11277	0.19638	0.98811	2184	2	-0.18114	0.41732	0.48226	1	5081	1	-0.18114	1827
TRIP6	4	0.031332	0.077064	0.96018	872	2	-0.18108	0.49653	0.53307	1	5653	1	-0.18108	1828
DLAT	4	0.0050171	0.016196	0.96018	170	3	-0.18106	0.98754	0.98739	1	10839	0	-0.18106	1830
ZAP70	4	0.087237	0.16332	0.984641	1821	2	-0.18104	0.4782	0.52093	1	5505	1	-0.18104	1831
KDM1B	4	0.096896	0.17581	0.984712	1963	2	-0.181	0.83195	0.83195	1	9008	0	-0.181	1832
RPL9	4	0.1213	0.20727	0.990908	2300	2	-0.18099	0.0087113	0.026075	0.772713	371	1	-0.18099	1833
PAFAH2	4	0.037278	0.089973	0.963788	1024	2	-0.18094	0.28342	0.40665	1	4246	1	-0.18094	1834
AQP3	4	0.0090947	0.026192	0.96018	288	2	-0.18091	0.53967	0.56348	1	5990	1	-0.18091	1835
CCNB1IP1	4	0.029865	0.073856	0.96018	828	2	-0.18078	0.5377	0.56206	1	5973	1	-0.18078	1836
TSPAN14	4	0.13997	0.23128	1	2545	2	-0.18077	0.34112	0.43776	1	4580	1	-0.18077	1837
EXOC2	4	0.54637	0.56073	1	6095	1	-0.18075	0.52921	0.55605	1	5903	1	-0.18075	1838
EIF3K	4	0.18137	0.28363	1	3102	2	-0.18066	0.93429	0.93429	1	10198	0	-0.18066	1839
DENND10	4	0.22937	0.34463	1	3767	2	-0.18046	0.40281	0.47362	1	4975	1	-0.18046	1840
KDM7A	4	0.66398	0.66404	1	7191	1	-0.18041	0.45365	0.50472	1	5343	1	-0.18041	1841
RPTOR	4	0.64816	0.64873	1	7021	1	-0.1804	0.81694	0.81707	1	8844	0	-0.1804	1842
MR1	4	0.074102	0.14636	0.981919	1637	2	-0.18039	0.28974	0.40999	1	4285	1	-0.18039	1843
C19orf81	4	0.029579	0.073208	0.96018	822	3	-0.1803	0.98664	0.98653	1	10827	0	-0.1803	1844
NARS1	4	0.093291	0.17114	0.984712	1907	2	-0.18019	0.16324	0.26386	1	2764	1	-0.18019	1845
SLC6A6	4	0.27285	0.38255	1	4178	1	-0.18009	0.96133	0.96137	1	10534	0	-0.18009	1846
SIN3B	4	0.041114	0.098247	0.964137	1113	3	-0.18	0.17003	0.27221	1	2856	1	-0.18	1847
KAZN	4	0.2433	0.36209	1	3944	2	-0.17991	0.8259	0.82592	1	8940	0	-0.17991	1848
ZBED4	4	0.031138	0.076666	0.96018	864	3	-0.17989	0.98873	0.98859	1	10853	0	-0.17989	1849
SPRYD7	4	0.01957	0.050637	0.96018	571	3	-0.17977	0.97063	0.97062	1	10650	0	-0.17977	1850
OVCA2	2	0.39185	0.3926	1	4942	1	-0.17971	0.85596	0.85576	1	9295	0	-0.17971	1851
RAD17	4	0.55031	0.56381	1	6128	1	-0.17963	0.61205	0.61977	1	6623	1	-0.17963	1852
ZNHIT6	4	0.15708	0.2529	1	2771	1	-0.17959	0.94466	0.94469	1	10330	0	-0.17959	1853
APPL2	4	0.088348	0.16476	0.984641	1841	2	-0.17956	0.026407	0.066484	0.955038	764	1	-0.17956	1854
AGTRAP	4	0.20734	0.31659	1	3467	1	-0.17949	0.9203	0.92011	1	10018	0	-0.17949	1855
RIPK2	4	0.21196	0.32235	1	3535	2	-0.17947	0.96078	0.96083	1	10530	0	-0.17947	1856
EPOP	4	0.17856	0.28001	1	3066	2	-0.17929	0.71665	0.71682	1	7724	0	-0.17929	2899
AIF1L	4	0.012377	0.033993	0.96018	365	2	-0.17928	0.057453	0.13119	1	1426	2	-0.17928	1857
C14orf119	4	0.18165	0.28397	1	3107	2	-0.17904	0.45152	0.50341	1	5327	1	-0.17904	1859
MYLK3	4	0.18448	0.28755	1	3145	2	-0.17897	0.59509	0.60592	1	6468	1	-0.17897	1860
CCDC92	4	0.60709	0.61114	1	6615	1	-0.17892	0.88844	0.88816	1	9652	0	-0.17892	1861
CTSS	4	0.14826	0.24183	1	2656	2	-0.17888	0.6079	0.61633	1	6585	1	-0.17888	1862
COX6B2	4	0.066793	0.1367	0.973917	1541	2	-0.17881	0.13743	0.23207	1	2419	1	-0.17881	1863
GDF11	4	0.031103	0.076593	0.96018	861	2	-0.17863	0.60686	0.61546	1	6575	1	-0.17863	1864
SUDS3	4	0.48037	0.51167	1	5564	1	-0.17859	0.87386	0.87384	1	9492	0	-0.17859	1865
MFN1	4	0.62346	0.62584	1	6764	1	-0.17855	0.59065	0.60236	1	6428	1	-0.17855	1867
UHMK1	4	0.53831	0.55445	1	6029	1	-0.17835	0.93234	0.9323	1	10163	0	-0.17835	1869
MICAL1	4	0.12332	0.2099	0.990908	2329	2	-0.17834	0.30744	0.4194	1	4377	1	-0.17834	1870
FKBP2	4	0.034195	0.083389	0.961135	943	2	-0.17823	0.53866	0.56279	1	5983	1	-0.17823	1871
ARMC5	4	0.65195	0.65235	1	7055	1	-0.17817	0.25413	0.37593	1	3926	1	-0.17817	1997
EXT1	4	0.67892	0.67885	1	7345	0	-0.17816	0.85017	0.85027	1	9230	0	-0.17816	1873
C1QL4	4	0.039783	0.095342	0.964137	1080	3	-0.17806	0.9898	0.98968	1	10863	0	-0.17806	1999
ROR2	4	0.64721	0.64781	1	7009	1	-0.17798	0.8622	0.86227	1	9360	0	-0.17798	1874
B3GALNT2	4	0.0422	0.10065	0.964137	1142	2	-0.1779	0.84927	0.84932	1	9221	0	-0.1779	1875
UNC5B	4	0.24161	0.35999	1	3925	2	-0.17785	0.9405	0.94044	1	10271	0	-0.17785	1876
CASC3	4	0.10296	0.18373	0.986234	2051	1	-0.17782	0.098273	0.18299	1	1923	1	-0.17782	1877
ERI3	4	0.0061669	0.018967	0.96018	197	2	-0.17763	0.14478	0.24119	1	2503	1	-0.17763	1878
TCF20	4	0.64413	0.64495	1	6972	1	-0.17761	0.78147	0.78156	1	8466	0	-0.17761	1879
H2BC7	4	0.13678	0.22717	0.998644	2502	2	-0.17741	0.36432	0.45087	1	4736	1	-0.17741	1880
HEATR6	4	0.15145	0.24582	1	2692	1	-0.17733	0.07141	0.14919	1	1609	1	-0.17733	1881
PTPRH	4	0.43547	0.4809	1	5236	1	-0.17716	0.85566	0.8558	1	9291	0	-0.17716	1882
RPS3A	3	0.38567	0.40636	1	4894	1	-0.17707	0.38851	0.41568	1	4885	1	-0.17707	1883
RAPGEFL1	4	0.18792	0.29197	1	3196	2	-0.17693	0.29149	0.41091	1	4297	1	-0.17693	1884
HYLS1	4	0.1252	0.21232	0.991846	2354	2	-0.17691	0.48131	0.52293	1	5531	1	-0.17691	1885
YTHDC2	4	0.62141	0.624	1	6738	1	-0.17683	0.98492	0.98486	1	10799	0	-0.17683	1886
TBL1XR1	4	0.014547	0.038958	0.96018	424	1	-0.1768	0.88299	0.88284	1	9588	0	-0.1768	1887
PRSS16	4	0.023029	0.058442	0.96018	658	3	-0.1768	0.11731	0.20691	1	2162	1	-0.1768	1888
CLCN7	4	0.13282	0.22206	0.99612	2449	2	-0.1768	0.17561	0.27912	1	2928	1	-0.1768	1889
CNOT1	4	0.68402	0.68399	1	7404	0	-0.17677	0.15911	0.25878	1	2706	1	-0.17677	1890
SGF29	4	0.56032	0.57192	1	6195	1	-0.17671	0.69828	0.69841	1	7504	0	-0.17671	1891
RBM38	4	0.24451	0.36359	1	3965	2	-0.17668	0.97599	0.97601	1	10709	0	-0.17668	1892
WWOX	4	0.22478	0.33879	1	3702	2	-0.17666	0.9491	0.94906	1	10385	0	-0.17666	1893
PGBD1	4	0.63901	0.64006	1	6916	1	-0.17666	0.99015	0.99003	1	10871	0	-0.17666	1894
CTSH	4	0.17212	0.27191	1	2977	2	-0.17653	0.6372	0.64118	1	6878	1	-0.17653	1895
TP53RK	4	0.36934	0.43859	1	4796	1	-0.17647	0.90698	0.90683	1	9872	0	-0.17647	1896
NKTR	4	0.19524	0.30141	1	3294	2	-0.17636	0.89947	0.89924	1	9775	0	-0.17636	2550
SET	4	0.16624	0.26443	1	2893	1	-0.1762	0.96522	0.96524	1	10586	0	-0.1762	1897
BCL7A	4	0.052874	0.11841	0.971466	1330	2	-0.17614	0.75737	0.75755	1	8178	0	-0.17614	1898
RPS6KA5	4	0.18264	0.28525	1	3127	2	-0.17613	0.91768	0.91758	1	9992	0	-0.17613	2030
KIFC2	4	0.084255	0.15949	0.984641	1781	2	-0.17606	0.39757	0.47045	1	4941	1	-0.17606	1648
TATDN2	4	0.22	0.33273	1	3640	2	-0.17597	0.22012	0.33431	1	3513	1	-0.17597	1899
ARRDC1	4	0.13748	0.22806	0.998644	2512	2	-0.17592	0.96248	0.96255	1	10552	0	-0.17592	1900
TBC1D22B	4	0.20595	0.31484	1	3446	2	-0.1756	0.74958	0.74991	1	8087	0	-0.1756	1901
BRI3BP	4	0.0092511	0.026579	0.96018	290	2	-0.17559	0.823	0.82308	1	8910	0	-0.17559	1902
YKT6	4	0.10779	0.18997	0.987146	2114	1	-0.17558	0.94978	0.94975	1	10392	0	-0.17558	1903
SCYL1	4	0.36793	0.43773	1	4786	1	-0.17555	0.62167	0.628	1	6722	1	-0.17555	1904
SETMAR	4	0.1728	0.27277	1	2996	2	-0.17545	0.69279	0.69285	1	7433	1	-0.17545	1906
MIF	4	0.036372	0.088073	0.961135	1005	3	-0.1754	0.98547	0.9854	1	10809	0	-0.1754	1907
CSNK2A3	3	0.094501	0.15989	0.984641	1926	1	-0.17539	0.41863	0.43907	1	5094	1	-0.17539	1909
TTC21A	4	0.10095	0.18116	0.984712	2022	2	-0.17527	0.78572	0.78579	1	8513	0	-0.17527	1910
AZIN1	4	0.23387	0.35035	1	3830	2	-0.17525	0.86846	0.86845	1	9429	0	-0.17525	1911
GNAS	4	0.10887	0.19133	0.987895	2130	2	-0.17523	0.70635	0.70643	1	7596	0	-0.17523	1912
ERO1A	4	0.16965	0.26882	1	2946	2	-0.17488	0.96424	0.9643	1	10576	0	-0.17488	1913
ANKS6	4	0.20521	0.31392	1	3440	1	-0.17486	0.99446	0.99444	1	10936	0	-0.17486	1914
TEX261	4	0.32393	0.41153	1	4517	1	-0.17483	0.76587	0.7659	1	8294	0	-0.17483	1915
POLE	4	0.13178	0.22078	0.99612	2434	2	-0.1747	0.5913	0.60289	1	6435	1	-0.1747	1916
TPP2	4	0.39985	0.45785	1	4988	1	-0.17469	0.57079	0.58696	1	6261	1	-0.17469	1917
LONRF1	4	0.12774	0.21556	0.991846	2391	2	-0.1745	0.86302	0.86305	1	9375	0	-0.1745	2992
ARID1B	4	0.43257	0.47898	1	5215	1	-0.17423	0.85459	0.85476	1	9276	0	-0.17423	1918
ZNF253	5	0.12037	0.23053	1	2289	2	-0.17422	0.3785	0.51764	1	4823	1	-0.17422	1919
DNMT1	4	0.75797	0.75814	1	8231	0	-0.17413	0.94963	0.9496	1	10391	0	-0.17413	1920
ZC3H7A	4	0.16989	0.26909	1	2952	2	-0.17412	0.5193	0.54905	1	5822	1	-0.17412	1921
LRRC28	4	0.093597	0.17154	0.984712	1913	2	-0.1741	0.76176	0.76185	1	8243	0	-0.1741	1536
HSCB	4	0.67206	0.67199	1	7276	0	-0.17405	0.85006	0.85014	1	9228	0	-0.17405	1922
TNFRSF8	4	0.20458	0.31312	1	3429	2	-0.17401	0.88788	0.88758	1	9646	0	-0.17401	1923
PIGB	4	0.074406	0.14679	0.981919	1643	2	-0.17396	0.12077	0.21125	1	2202	1	-0.17396	1924
PGK1	4	0.13799	0.22872	0.998644	2521	2	-0.17377	0.92402	0.92388	1	10063	0	-0.17377	1925
CCDC6	4	0.24881	0.36903	1	4036	2	-0.17369	0.9168	0.9167	1	9982	0	-0.17369	1927
GLT8D1	4	0.14138	0.23312	1	2558	2	-0.17352	0.085043	0.16634	1	1761	1	-0.17352	1928
CD46	4	0.049806	0.11439	0.971466	1283	2	-0.17346	0.93883	0.93874	1	10251	0	-0.17346	1929
ATP2B4	4	0.20472	0.3133	1	3432	2	-0.17346	0.84169	0.84174	1	9132	0	-0.17346	1930
MAN2A1	4	0.061502	0.12965	0.971897	1468	2	-0.17342	0.49	0.52866	1	5596	1	-0.17342	1712
AGPS	4	0.7629	0.76292	1	8278	0	-0.17341	0.87439	0.87436	1	9503	0	-0.17341	1931
TPRA1	4	0.11426	0.1983	0.988275	2201	2	-0.17338	0.11715	0.2067	1	2160	1	-0.17338	1932
DENND6A	4	0.034636	0.084292	0.961135	953	2	-0.17333	0.78271	0.7828	1	8484	0	-0.17333	1933
SNX4	4	0.1819	0.28427	1	3113	2	-0.17327	0.25012	0.37108	1	3875	1	-0.17327	1934
TMEM219	4	0.16673	0.26504	1	2900	2	-0.17318	0.31026	0.42094	1	4395	1	-0.17318	1935
NAE1	4	0.10527	0.18671	0.987146	2079	2	-0.17315	0.47436	0.51838	1	5480	1	-0.17315	1936
RNF145	4	0.19424	0.30014	1	3279	2	-0.17313	0.93202	0.93195	1	10156	0	-0.17313	1937
YTHDF3	4	0.44613	0.48792	1	5310	1	-0.17293	0.5961	0.60671	1	6476	1	-0.17293	1938
KIAA1328	4	0.19641	0.30289	1	3312	2	-0.17287	0.83637	0.83632	1	9063	0	-0.17287	1939
SLC66A3	4	0.10606	0.18772	0.987146	2088	2	-0.17278	0.9698	0.9698	1	10639	0	-0.17278	1940
TCF19	4	0.20216	0.31013	1	3385	2	-0.17266	0.018929	0.04969	0.917161	591	1	-0.17266	2066
MORF4L2	4	0.20224	0.31023	1	3386	2	-0.17253	0.97891	0.97891	1	10738	0	-0.17253	1941
VRK3	4	0.29805	0.39666	1	4350	1	-0.17239	0.25942	0.38234	1	3987	1	-0.17239	1942
CTNNAL1	4	0.031349	0.077101	0.96018	873	2	-0.17236	0.40121	0.47269	1	4962	1	-0.17236	1943
OCRL	4	0.070811	0.14207	0.981175	1593	1	-0.17226	0.71087	0.71111	1	7657	0	-0.17226	1944
SPAG4	4	0.27917	0.38607	1	4221	1	-0.17226	0.79415	0.7942	1	8610	0	-0.17226	1945
UFD1	4	0.075733	0.14851	0.9832	1659	2	-0.17225	0.44345	0.49831	1	5266	1	-0.17225	1946
ARHGAP24	4	0.23775	0.35517	1	3873	2	-0.17196	0.8341	0.83404	1	9035	0	-0.17196	1947
ATP1B2	4	0.033955	0.082888	0.961135	936	2	-0.17194	0.79064	0.79068	1	8565	0	-0.17194	1948
SPINK4	4	0.28862	0.39129	1	4281	1	-0.17185	0.86058	0.86068	1	9339	0	-0.17185	1949
DHRS7	4	0.063848	0.13274	0.973917	1497	2	-0.17183	0.42513	0.48706	1	5136	1	-0.17183	1950
WASL	4	0.59619	0.60168	1	6517	1	-0.17181	0.68997	0.69004	1	7410	1	-0.17181	1951
H4C11	8	0.29079	0.48759	1	4296	3	-0.17174	0.6687	0.78122	1	7182	1	-0.17174	1953
EXOC3	4	0.11847	0.20363	0.988275	2265	1	-0.17172	0.2147	0.32754	1	3440	1	-0.17172	1954
TM6SF1	3	0.32997	0.36321	1	4552	1	-0.17165	0.12704	0.2077	1	2279	1	-0.17165	1955
PPM1B	4	0.026052	0.06526	0.96018	735	2	-0.17156	0.16038	0.26038	1	2725	1	-0.17156	1956
C6orf163	4	0.24907	0.36933	1	4041	2	-0.17155	0.95615	0.95614	1	10476	0	-0.17155	1957
S100A6	4	0.02201	0.056227	0.96018	630	3	-0.17154	0.81994	0.82004	1	8881	0	-0.17154	1958
THOC5	4	0.76225	0.76233	1	8269	0	-0.17154	0.3398	0.43699	1	4573	1	-0.17154	1959
GAK	4	0.092848	0.17055	0.984712	1901	2	-0.17129	0.96683	0.96689	1	10601	0	-0.17129	1960
PAPLN	4	0.37062	0.43934	1	4803	1	-0.17124	0.96771	0.96775	1	10607	0	-0.17124	1961
MED1	4	0.51804	0.53912	1	5866	1	-0.17118	0.95907	0.95909	1	10510	0	-0.17118	1731
SIMC1	4	0.24548	0.36477	1	3984	2	-0.17116	0.25689	0.37921	1	3962	1	-0.17116	1962
D2HGDH	4	0.091991	0.16939	0.984712	1895	2	-0.17112	0.34917	0.4423	1	4626	1	-0.17112	1963
BCKDHB	4	0.20953	0.31933	1	3494	2	-0.17109	0.93007	0.92996	1	10132	0	-0.17109	1964
EML2	4	0.089574	0.16631	0.984641	1861	2	-0.17096	0.48967	0.52843	1	5591	1	-0.17096	1965
MCUB	4	0.16798	0.26661	1	2923	1	-0.17084	0.43103	0.49071	1	5181	1	-0.17084	1966
HINT2	4	0.066431	0.13625	0.973917	1532	2	-0.1708	0.89247	0.89223	1	9694	0	-0.1708	1967
AVIL	4	0.32979	0.41498	1	4550	1	-0.17075	0.68877	0.68883	1	7394	1	-0.17075	1968
XPOT	4	0.14132	0.23304	1	2556	2	-0.17074	0.77173	0.77173	1	8358	0	-0.17074	1969
PIGX	4	0.036256	0.087819	0.961135	1000	2	-0.17043	0.59601	0.60665	1	6474	1	-0.17043	1970
PTER	4	0.20855	0.31811	1	3480	2	-0.17041	0.98217	0.98218	1	10774	0	-0.17041	1971
ITCH	4	0.24813	0.36815	1	4022	2	-0.17032	0.10362	0.18981	1	1989	1	-0.17032	1972
FBXO17	4	0.225	0.33909	1	3707	2	-0.17017	0.39967	0.47172	1	4955	1	-0.17017	1973
SMAP1	4	0.13627	0.22647	0.998644	2495	2	-0.17016	0.99259	0.99251	1	10911	0	-0.17016	1974
PIK3R1	4	0.18375	0.28663	1	3139	2	-0.16991	0.75511	0.75533	1	8147	0	-0.16991	1975
PSD	4	0.13033	0.21891	0.995288	2420	2	-0.16987	0.64095	0.64457	1	6918	1	-0.16987	1976
PEPD	4	0.028093	0.069964	0.96018	785	1	-0.16959	0.97741	0.97738	1	10726	0	-0.16959	1977
ALG14	4	0.18183	0.28418	1	3110	2	-0.16959	0.31845	0.42537	1	4441	1	-0.16959	1978
PLEKHG4	4	0.2222	0.33553	1	3668	2	-0.16955	0.97708	0.97705	1	10720	0	-0.16955	1979
ISYNA1	4	0.68303	0.68299	1	7392	0	-0.16955	0.818	0.81812	1	8856	0	-0.16955	1980
TTC7B	4	0.19805	0.30491	1	3330	2	-0.16949	0.77014	0.77014	1	8343	0	-0.16949	1981
LONP2	4	0.57671	0.58546	1	6344	1	-0.16936	0.8883	0.88804	1	9649	0	-0.16936	1982
GYG1	4	0.048658	0.11294	0.971119	1267	2	-0.16931	0.95	0.94998	1	10397	0	-0.16931	1983
SLC25A34	4	0.19387	0.29964	1	3273	1	-0.16924	0.27953	0.40468	1	4228	1	-0.16924	1984
SERINC5	4	0.72071	0.72101	1	7810	0	-0.16919	0.97507	0.97506	1	10699	0	-0.16919	1985
CCNE2	4	0.15614	0.25173	1	2761	2	-0.16903	0.87338	0.87339	1	9486	0	-0.16903	1986
KAT6B	4	0.189	0.2934	1	3211	1	-0.16903	0.30758	0.41947	1	4378	1	-0.16903	1987
JARID2	4	0.21099	0.32117	1	3519	2	-0.16903	0.9045	0.90425	1	9834	0	-0.16903	1988
EHD1	4	0.68003	0.67997	1	7359	0	-0.1689	0.9423	0.9423	1	10298	0	-0.1689	1989
CCDC30	4	0.01383	0.037285	0.96018	404	2	-0.16879	0.17168	0.27426	1	2876	1	-0.16879	1990
MKRN2	4	0.1907	0.2956	1	3235	2	-0.16875	0.59264	0.60394	1	6445	1	-0.16875	1991
TEX9	4	0.10044	0.18048	0.984712	2013	2	-0.16872	0.95663	0.95663	1	10482	0	-0.16872	1992
MFSD12	4	0.17184	0.27156	1	2970	2	-0.1687	0.6929	0.69296	1	7435	1	-0.1687	1993
B4GALT2	4	0.058925	0.12622	0.971466	1423	1	-0.16869	0.62407	0.63001	1	6750	1	-0.16869	1994
PDXK	4	0.35283	0.42858	1	4693	1	-0.16866	0.51294	0.54457	1	5769	1	-0.16866	1995
ANXA3	4	0.6533	0.65363	1	7071	1	-0.16865	0.35915	0.44798	1	4696	1	-0.16865	1996
[truncated: 9,021 more rows]

## Sheet: Sheet 5
NAME	SIZE	ES	NES	NOM p-val	FDR q-val	FWER p-val	RANK AT MAX	LEADING EDGE	-Log10q	Binning
GOBP_NUCLEOBASE_METABOLIC_PROCESS	30	-0.777487	-2.47567	0	0	0	479	tags=30%, list=4%, signal=31%	NaN	Pyrimidine metabolism
GOBP_PYRIMIDINE_NUCLEOTIDE_METABOLIC_PROCESS	43	-0.685842	-2.36913	0	0.000479303	0.001	797	tags=21%, list=7%, signal=22%	3.31939	Pyrimidine metabolism
GOBP_PYRIMIDINE_NUCLEOBASE_METABOLIC_PROCESS	15	-0.888893	-2.36645	0	0.000319536	0.001	479	tags=47%, list=4%, signal=49%	3.49548	Pyrimidine metabolism
GOBP_PYRIMIDINE_NUCLEOTIDE_BIOSYNTHETIC_PROCESS	25	-0.765922	-2.34376	0	0.000239652	0.001	797	tags=36%, list=7%, signal=39%	3.62042	Pyrimidine metabolism
GOBP_NUCLEOBASE_BIOSYNTHETIC_PROCESS	18	-0.828526	-2.31441	0	0.000769173	0.004	86	tags=28%, list=1%, signal=28%	3.11398	Pyrimidine metabolism
GOBP_RESPIRATORY_CHAIN_COMPLEX_IV_ASSEMBLY	27	-0.750597	-2.31264	0	0.000640978	0.004	1215	tags=48%, list=11%, signal=54%	3.19316
GOBP_PYRIMIDINE_CONTAINING_COMPOUND_BIOSYNTHETIC_PROCESS	34	-0.704925	-2.30693	0	0.00054941	0.004	797	tags=26%, list=7%, signal=28%	3.2601	Pyrimidine metabolism
GOBP_PYRIMIDINE_NUCLEOSIDE_MONOPHOSPHATE_METABOLIC_PROCESS	16	-0.827594	-2.28324	0	0.000963227	0.008	105	tags=31%, list=1%, signal=32%	3.01627	Pyrimidine metabolism
[truncated: 3,350 more rows]

## Sheet: Sheet 6
NAME	SIZE	ES	NES	NOM p-val	FDR q-val	FWER p-val	RANK AT MAX	LEADING EDGE	Abs NES	-Log10q
[truncated: 27 more rows]

## Sheet: Sheet 7
Log2 transform per metabolite with sgctrl
[truncated: 6 more rows]
