# Supplementary material for: Uridine-sensitized screening identifies demethoxy-coenzyme Q and NUDT5 as regulators of nucleotide synthesis
Source: Nat Metab. 2025 Nov 13;7(11):2221–35. doi: 10.1038/s42255-025-01419-2 (PMC12638251; doi:10.1038/s42255-025-01419-2)
Supplement: Supplementary file 16 — Statistical source data. [file 42255_2025_1419_MOESM16_ESM.xlsx]

## Sheet: Information
Sheet name	Figure panel	Short description
Sheet 1	B	Glucose/galactose growth assay COQ7 clones
Sheet 2	C	Metabolomics on COQ knockouts
Sheet 3	E	OCR COQ7 clones with antimycin injection
Sheet 4	F	Uridine/antimycin growth assay COQ7 clones

## Sheet: Sheet 1
Normalized to averaged COQ7 WT clones glucose
Glucose					Galactose
COQ7 WT 1	COQ7 WT 2	COQ7 KO 6	COQ7 KO 12		COQ7 WT 1	COQ7 WT 2	COQ7 KO 6	COQ7 KO 12
0.892715	1.09432	0.480412	0.509491		0.521395	0.72997	0.0141998	0.0112238
0.921455	1.06362	0.490615	0.572668		0.612291	0.691027	0.0168357	0.0164955
0.965415	1.0467	0.465872	0.529983		0.595795	0.696979	0.0198117	0.0155602
1.0024	1.01337	0.45992	0.503199		0.577939	0.649703	0.0168357	0.0152201

## Sheet: Sheet 2
Log2 fold-change per metabolite wtih sgctrl
sgRNA	sgCtrl	sgCtrl	sgCtrl	sgCtrl	sgCtrl	sgCtrl	sgCtrl	sgCtrl	COQ2	COQ2	COQ2	COQ3	COQ3	COQ3	COQ3	COQ7	COQ7	COQ7	COQ7
Replicate	1	2	3	4	1	2	3	4	1	2	3	1	2	3	4	1	2	3	4
UMP	-0.619245	-0.424058	-0.977863	-0.736982	-0.0430449	0.216331	1.37535	-0.378462	-2.34915	-1.54448	-1.1584	-0.125546	-1.10701	-1.46353	-0.23901	0.933116	0.934748	0.368564	0.0773988
UDP	-0.591574	-0.272767	-0.361256	-0.16237	0.457567	0.377665	0.3756	-0.206282	-1.42161	-1.45711	-1.4874	-0.213664	-0.579481	-0.404119	-0.275165	0.735236	0.599241	0.279123	0.399277
UTP	0.320846	-0.0166648	-0.122544	0.243374	0.0378072	-0.02962	-0.296995	-0.251674	-1.04529	-1.16269	-1.20256	-0.274251	-0.205979	-0.491937	-0.538644	0.0731499	-0.103048	-0.15112	-0.0735585
CTP	0.0527198	-0.0592913	-0.236716	0.0595781	0.134644	0.106049	-0.0494902	-0.0412188	-3.72326	-1.23309	-1.38851	-0.467148	-0.403783	-0.439028	-0.440707	0.17884	-0.0992212	-0.225198	-2.41488

## Sheet: Sheet 3
Time		COQ7 KO clone 6
1.30873		74.3785	128.986	120.903	128.79	126.289	77.9808	75.1178	71.9618	128.112	119.481	70.5965	92.8762	71.8741	127.688	113.891	122.362	63.8323	74.3595	120.493	121.499	113.598	121.637	95.6444	121.134
7.75031		45.5983	119.718	110.747	124.99	113.807	51.7062	49.1844	47.4112	117.489	116.701	44.765	74.6286	48.191	120.784	106.844	116.781	42.4157	47.1743	114.981	112.611	105.666	114.041	69.8451	118.955
14.1942		38.0862	113.327	98.9841	110.276	103.914	40.8936	37.3498	34.6174	106.538	107.154	33.9507	59.1698	36.7952	112.131	94.8792	111.287	33.6434	38.2503	100.326	105.807	99.2033	102.708	51.4982	111.272
20.6379		35.4032	105.719	92.8009	102.778	99.7655	34.4343	32.474	29.0535	100.349	103.392	30.5398	44.1536	32.7092	108.67	88.5508	107.05	31.878	38.0786	96.1007	102.072	95.443	96.8419	41.3551	109.309
27.0779		32.5758	100.508	88.9499	94.0947	95.2939	33.4092	27.7305	26.6147	94.4181	98.3194	27.4563	36.8155	28.7468	103.912	82.4231	101.927	29.472	36.7647	90.2798	99.8714	91.2143	92.3089	34.0748	106.98
33.6062		40.9488	44.8772	37.6371	36.2849	38.3009	37.8481	36.3179	38.6308	41.3344	39.9943	32.182	38.068	34.0124	46.9001	41.9097	43.6469	33.2204	44.0174	40.5073	45.1409	39.6723	44.2728	38.559	41.0721
40.0472		38.0711	41.1771	36.1331	35.5689	37.1854	34.8708	33.3652	35.3108	38.5105	36.6888	30.9442	35.4423	31.4185	42.0241	37.5408	39.3001	31.2336	40.5153	37.4896	42.7022	36.7929	40.8101	34.548	40.9058
46.4818		36.3816	43.0213	35.2373	35.3906	37.7208	34.9735	32.5405	33.6275	37.3413	36.3225	31.3283	34.2979	31.2706	41.6859	37.5197	38.6844	30.7799	38.6458	37.3485	41.3266	36.6499	40.1914	34.4736	41.2522
52.926		35.838	41.9802	36.6839	36.1892	37.8271	35.4851	34.0348	35.9058	37.7767	36.651	31.2489	34.6557	32.0603	42.1202	37.9943	40.0177	31.5063	36.0092	37.4977	40.9258	35.9152	40.6115	34.6893	40.3315
59.3691		35.7012	41.5775	35.8047	36.0164	37.2758	35.2455	33.1359	37.3008	36.9472	36.7951	30.9415	34.1532	31.46	40.6287	37.6051	38.7238	31.0353	31.9884	37.5387	38.8221	35.3788	40.0948	34.6872	39.886
		COQ7 KO clone 12
1.30873		66.4839	70.5968	65.2109	68.0038	50.4707	69.8068	68.2694	71.7442	53.333	69.4246	47.2728	59.6803	43.387	52.9791	42.3754	54.2018	57.253	69.2718	59.9705	54.7302	60.1158	68.8025	67.7653	71.5531
7.75031		53.7072	64.2054	56.8834	59.9068	36.7549	63.9251	60.3531	64.794	37.4088	62.7872	34.7012	48.4687	31.5091	41.0685	27.8542	42.0448	43.9691	61.5231	49.2697	43.0581	53.4682	61.3636	60.2563	61.1527
14.1942		51.1268	63.8275	50.4105	57.9075	29.6367	61.4238	56.4881	63.9765	28.132	59.4835	26.6755	42.3457	25.3822	33.7957	25.408	34.6868	37.4837	58.5491	42.9477	36.5107	51.0909	60.2617	57.3378	59.3918
20.6379		47.2562	64.3912	48.6036	56.9882	29.6843	62.1294	55.6943	64.0141	28.0732	61.5941	26.1934	38.378	27.2673	31.0988	25.7846	33.0003	33.8509	60.0622	41.355	32.0968	51.1325	59.9225	57.4994	58.438
27.0779		44.2683	64.7949	47.4593	56.8571	28.8399	61.3531	55.2723	63.675	25.7339	60.503	24.604	33.6808	25.9444	30.4893	25.2929	31.1607	30.3426	59.5854	37.9657	30.4886	50.8486	58.3353	56.3872	57.7459
33.6062		25.5086	37.3316	32.5804	30.9012	33.8586	37.5406	34.8671	33.185	30.3304	35.8545	32.1211	36.0026	33.8218	35.7197	31.1287	35.1753	32.9727	31.6133	36.7952	35.9368	30.7916	33.7189	34.4049	33.8137
40.0472		24.0793	33.6103	28.6491	29.6086	30.1591	33.7505	33.7474	31.6268	27.5701	32.2683	28.1531	32.8849	28.9289	32.8979	28.5802	32.1984	30.3051	30.2992	33.3535	32.5548	29.0452	32.2141	33.1701	32.299
46.4818		22.429	32.5524	27.1569	27.3404	29.0113	33.0902	32.5754	30.7855	26.0916	30.4172	27.5482	30.7806	28.1953	31.9801	26.9038	30.4408	29.6011	30.0026	32.1209	30.146	28.5946	31.5755	31.4503	30.5921
52.926		19.9787	32.3272	28.1958	27.5006	28.3666	33.257	32.5481	30.6902	27.0139	29.3447	27.6081	30.8563	27.3032	30.844	26.609	30.5132	29.3844	30.2288	32.8328	31.1702	28.2217	31.7159	32.3763	30.3982
59.3691		19.8668	31.1205	27.8328	25.7643	27.4706	32.2521	32.1624	30.8471	26.5678	29.3061	26.6906	29.5847	27.2088	29.6031	26.319	30.5225	29.2587	29.5925	31.8368	30.8637	28.4661	32.1945	31.6253	30.4848

## Sheet: Sheet 4
Normalized to averaged COQ7 WT clones water+DMSO condition
Water					Uridine					Water					Uridine
DMSO					DMSO					Antimycin					Antimycin
COQ7 WT 1	COQ7 WT 2	COQ7 KO 6	COQ7 KO 12		COQ7 WT 1	COQ7 WT 2	COQ7 KO 6	COQ7 KO 12		COQ7 WT 1	COQ7 WT 2	COQ7 KO 6	COQ7 KO 12		COQ7 WT 1	COQ7 WT 2	COQ7 KO 6	COQ7 KO 12
1.1055	1.0534	0.4464	0.5972		1.0825	1.0195	0.4584	0.5724		0.1621	0.2002	0.3212	0.2286		0.6241	0.5451	0.4818	0.4752
1.1055	1.0534	0.4464	0.5972		1.0825	1.0195	0.4584	0.5724		0.1621	0.2002	0.3212	0.2286		0.6241	0.5451	0.4818	0.4752
1.1027	1.1144	0.4565	0.5984		1.0285	0.9694	0.4775	0.5113		0.1528	0.2088	0.3433	0.238		0.5288	0.5401	0.4347	0.4604
1.0102	1.032	0.4495	0.5868		1.0296	0.9931	0.4047	0.5385		0.1446	0.2201	0.3363	0.224		0.5689	0.5175	0.4106	0.4666
