# Supplementary material for: Uridine-sensitized screening identifies demethoxy-coenzyme Q and NUDT5 as regulators of nucleotide synthesis
Source: Nat Metab. 2025 Nov 13;7(11):2221–35. doi: 10.1038/s42255-025-01419-2 (PMC12638251; doi:10.1038/s42255-025-01419-2)
Supplement: Supplementary file 18 — Statistical source data. [file 42255_2025_1419_MOESM18_ESM.xlsx]

## Sheet: Information
Source data associated with Extended Data Figure 3
Sheet name	Figure panel	Short description
Sheet 1	B	Growth assay sgNUDT5 uridine
Sheet 2	C	Growth assay sgNUDT5 HPLM
Sheet 3	D	Selected metabolites multiple-pathways targeted analysis
Sheet 4	E	Media metabolomics sgNUDT5
Sheet 5	F	Metabolomics sgNUDT5
Sheet 6	H	Metabolomics sgNUDT5 MCF7
Sheet 7	H	Metabolomics sgNUDT5 293T and HeLa
Sheet 8	K	Metabolomics TH5427 treatment
Sheet 9	M	13C-glucose tracer metabolomics NUDT5 complementation

## Sheet: Sheet 1
Normalized to sgCtrl water condition from respective infection batch
Water			Uridine			Fold-change +/- uridine
sgCtrl	sgNUDT5		sgCtrl	sgNUDT5		sgCtrl	sgNUDT5
0.770327	0.661201		0.79961	0.883553		1.03801	1.33629
1.22967	0.738702		1.10864	0.842557		0.901572	1.14059
0.715895	0.982221		0.718711	1.02799		1.00393	1.04659
1.2841	1.40732		1.21774	1.45309		0.948321	1.03252
1.34937	0.721519		1.13038	0.726582		0.837711	1.00702
0.650633	0.681013		0.612658	0.717722		0.941634	1.0539
1	0.758972		0.922753	0.878873		0.922753	1.15798
1	1.14359		1.0201	1.60854		1.0201	1.40657

## Sheet: Sheet 2
Normalized to sgCtrl condition
sgCtrl	sgNUDT5
1.06151	0.889171
0.872395	1.06151
1.06609	1.18048

## Sheet: Sheet 3
Log2 fold-change with sgCtrl per metabolite
sgRNA	sgCtrl	sgCtrl	sgCtrl	sgCtrl	sgNUDT5	sgNUDT5	sgNUDT5	sgNUDT5
Replicate	1	2	3	4	1	2	3	4
SAICAR	-0.796212	0.225627	0.572737	-0.381736	0.811427	-0.0237974	1.18566	0.778999
AICAR	-0.0129742	0.020032	0.00338623	-0.0106854	0.2216	0.460196	0.0344297	0.268212
Hypoxanthine	-6.24877	0.849657	0.871843	-1.49501	2.83313	2.01029	0.827654	2.23339
Guanine	-1.45744	0.377664	0.574981	-0.239625	2.68097	3.2938	1.45755	3.95026

## Sheet: Sheet 4
Log2 fold-change with sgCtrl per metabolite
sgRNA	sgCtrl	sgCtrl	sgCtrl	sgCtrl	sgNUDT5	sgNUDT5	sgNUDT5	sgNUDT5
Replicate	1	2	3	4	1	2	3	4
AICAR	-0.0674963	0.0713206	0.038326	-0.0467605	0.346949	0.399996	0.548057	0.249783
Hypoxanthine	0.0818529	-0.0171045	-0.261844	0.16271	0.490018	0.425168	0.645514	0.952426

## Sheet: Sheet 5
Log2 fold-change with sgCtrl per metabolite
sgRNA	sgCtrl	sgCtrl	sgCtrl	sgCtrl	sgCtrl	sgCtrl	sgCtrl	sgCtrl	sgNUDT5	sgNUDT5	sgNUDT5	sgNUDT5
Replicate	1	2	3	4	1	2	3	4	1	2	3	4
Carb-Asp	0.258386	-0.185833	0.202593	0.0115759	-0.111782	0.121577	-0.105514	-0.280936	2.90839	2.87148	3.17529	2.80737
Dihydroorotate	0.0185426	0.120604	-0.452071	-0.204915	0.394075	0.144131	-0.054323	-0.121734	2.67603	2.69513	2.60499	2.64396
Orotate	-0.269726	-0.340944	-0.172859	-0.134194	0.176546	0.26814	-0.00945723	0.327505	4.46581	4.53294	4.57305	4.34843
UTP	0.320846	-0.0166648	-0.122544	0.243374	0.0378072	-0.02962	-0.296995	-0.251674	-0.711614	-0.69786	-0.563704	-0.627966
CTP	0.0527198	-0.0592913	-0.236716	0.0595781	0.134644	0.106049	-0.0494902	-0.0412188	-0.861273	-0.816113	-0.770881	-0.779639
ATP	0.0336415	-0.140393	-0.0877631	0.132509	0.0654122	0.0638789	-0.133587	0.0408759	0.0212406	-0.156107	0.128579	0.069566
GTP	-0.0899177	-0.465734	-0.188924	0.137665	-0.0220196	0.273638	0.0840116	0.1444	0.0587245	0.0584552	0.236738	0.297617

## Sheet: Sheet 6
Log2 fold-change with sgCtrl per metabolite
Cell line	MCF7	MCF7	MCF7	MCF7	MCF7	MCF7	MCF7	MCF7
sgRNA	sgCtrl	sgCtrl	sgCtrl	sgCtrl	sgNUDT5	sgNUDT5	sgNUDT5	sgNUDT5
Replicate	1	2	3	4	1	2	3	4
Orotate	-0.815665	-0.433632	0.560965	0.282384	1.0003	0.68246	0.726249	0.728276
UMP	-0.121139	-0.147898	0.208374	0.032226	-0.864133	-0.818151	-0.749748	-0.37648
ADP	-0.159138	0.0921485	0.079988	-0.0269777	0.671483	0.486721	0.388656	0.439614
Hypoxanthine	-0.612236	-0.0473563	0.126661	0.363279	1.12022	1.9931	1.83005	1.80805

## Sheet: Sheet 7
Log2 fold-change with sgCtrl per metabolite
Cell line	293T	293T	293T	293T	293T	293T	HeLa	HeLa	HeLa	HeLa	HeLa	HeLa
sgRNA	sgCtrl	sgCtrl	sgCtrl	sgNUDT5	sgNUDT5	sgNUDT5	sgCtrl	sgCtrl	sgCtrl	sgNUDT5	sgNUDT5	sgNUDT5
Replicate	1	2	3	1	2	3	1	2	3	1	2	3
PRPP	-0.266412	0.56384	-0.534459	-2.16325	-1.29991	-1.96713	0.631929	-1.14036	-0.00474175	-0.868398	-1.79279	-1.92278
UDP	0.217837	-0.122941	-0.122338	-0.346604	-0.15186	-0.27434	0.0654445	-0.119525	0.0469831	-0.260552	-0.759809	-0.371691
AMP	-0.283791	0.43217	-0.270018	0.795752	1.35051	0.537075	-0.268519	0.0997959	0.13515	0.448968	0.851497	0.612727
ADP	0.0571906	0.0584842	-0.123133	0.496877	0.671639	0.515037	0.120224	-0.140545	0.00851465	0.1242	-0.165715	0.0868547

## Sheet: Sheet 8
Log2 fold-change with DMSO per metabolite
Treatment	DMSO	DMSO	DMSO	DMSO	TH5427	TH5427	TH5427	TH5427
Replicates	1	2	3	4	1	2	3	4
Carb-Asp	-0.0225139	-0.251286	0.00367805	0.229938	-0.117553	-0.211631	0.238765	0.131937
Dihydroorotate	0.40728	-0.247584	-0.174707	-0.0807542	0.243331	-0.659742	-0.705559	-0.34767
Orotate	0.681445	-0.297789	-0.0466735	-0.702302	-0.947376	-1.05668	-1.45354	-0.15522
PRPP	-0.408059	-0.278797	0.0986326	0.434377	0.177758	0.152075	0.758776	0.622937

## Sheet: Sheet 9
Log2 fold-change per metabolite with sgctrl+GFP
Background	sgCtrl	sgCtrl	sgCtrl	sgNUDT5	sgNUDT5	sgNUDT5	sgNUDT5	sgNUDT5	sgNUDT5	sgNUDT5	sgNUDT5	sgNUDT5	sgNUDT5	sgNUDT5	sgNUDT5
cDNA	GFP	GFP	GFP	GFP	GFP	GFP	GFP	NUDT5	NUDT5	NUDT5	NUDT5	NUDT5-E112Q	NUDT5-E112Q	NUDT5-E112Q	NUDT5-E112Q
Replicate	1	2	3	1	2	3	4	1	2	3	4	1	2	3	4
m+5 UTP	-0.023753	0.172321	-0.168999	-1.38435	-2.11497	-1.50404	-1.40715	-0.517785	-0.577251	-0.542383	-0.743535	-0.58893	-0.423757	-0.546274	-1.27757
m+5 CTP	-0.486474	0.433878	-0.0963871	-1.42189	-2.68931	-1.32527	-0.851882	0.442211	-0.0220003	0.383768	0.291274	0.456397	0.125511	0.54797	0.519979
m+5 ATP	0.0512573	0.0857797	-0.147887	-0.116969	-0.307618	-0.341998	-0.312633	-0.450345	-0.568111	-0.45456	-0.629041	-0.690842	-0.588227	-0.605962	-0.599714
