# Supplementary material for: Uridine-sensitized screening identifies demethoxy-coenzyme Q and NUDT5 as regulators of nucleotide synthesis
Source: Nat Metab. 2025 Nov 13;7(11):2221–35. doi: 10.1038/s42255-025-01419-2 (PMC12638251; doi:10.1038/s42255-025-01419-2)
Supplement: Supplementary file 20 — Statistical source data. [file 42255_2025_1419_MOESM20_ESM.xlsx]

## Sheet: Information
Source data associated with Extended Data Figure 4
Sheet name	Figure panel	Short description
Sheet 1	A	Proteomics data sgNUDT5 / sgCtrl
Sheet 2	C	Growth assay in inosine

## Sheet: Sheet 1
UniProt IDs	Gene name	Log2 FC	-Log10 p-value
Q9UKK9	NUDT5	-6.04582	9.9655
B7ZAP0	RABGAP1L	-2.83715	1.3195
Q9BT67	NDFIP1	-2.49696	1.66082
Q8IZM8	ZNF654	-2.27413	1.92903
O43278	SPINT1	-2.25119	0.943605
Q1L5Z9	LONRF2	-1.80668	1.10651
Q8IYN0	ZNF100	-1.68358	0.983878
Q8WXA3	RUFY2	-1.58233	1.07676
P04629	NTRK1	-1.54428	1.52554
Q6P4H8	ATPSCKMT	-1.39049	0.845094
Q8N9M5	TMEM102	-1.38046	0.658355
Q9NS93	TM7SF3	-1.33181	0.910143
Q99728	BARD1	-1.22131	0.703144
Q92482	AQP3	-1.19382	3.46862
Q9UJU2	LEF1	-1.19024	1.22231
Q99501	GAS2L1	-1.184	0.663864
P17097	ZNF7	-1.18191	0.788187
Q96MW5	COG8	-1.18127	2.6624
P57071	PRDM15	-1.17143	0.704594
Q92478	CLEC2B	-1.16064	2.18866
Q9BT23	LIMD2	-1.14538	4.10221
Q9H8X2	IPPK	-1.1329	2.0143
O60496	DOK2	-1.12788	2.18567
Q8TD30	GPT2	-1.12304	3.1085
Q8NEV8	EXPH5	-1.12053	0.926626
Q9NYA4	MTMR4	-1.11935	1.81839
Q15853	USF2	-1.10826	0.597264
Q96N64	PWWP2A	-1.10799	0.672944
Q93084	ATP2A3	-1.09409	5.52895
Q96RI0	F2RL3	-1.08037	1.20386
Q9BUT1	BDH2	-1.05579	0.937719
O95279	KCNK5	-1.01123	1.28129
O00748	CES2	-0.998841	1.34581
O75121;P55082	MFAP3L;MFAP3	-0.9978	0.839285
P12980	LYL1	-0.987208	0.812539
P36956	SREBF1	-0.982932	2.14157
Q8IXS8	FAM126B	-0.959045	0.89028
Q5JU85	IQSEC2	-0.946285	4.57495
Q9H0Q0	CYRIA	-0.91836	0.736734
Q9Y255	PRELID1	-0.902087	1.15456
Q6ZTW0	TPGS1	-0.900178	0.968463
P12755	SKI	-0.89647	1.56367
Q969P6	TOP1MT	-0.894006	2.91813
Q53GA4	PHLDA2	-0.893786	0.711404
P51795	CLCN5	-0.891535	0.860475
Q9Y4H4	GPSM3	-0.873074	3.5042
P02750	LRG1	-0.872677	1.34039
P11169	SLC2A3	-0.861712	4.75062
Q9UQQ2	SH2B3	-0.836293	0.855327
Q13488	TCIRG1	-0.82648	0.900232
Q9BSY9	DESI2	-0.790257	1.07042
Q9Y6Y0	IVNS1ABP	-0.785783	3.41993
Q969P0	IGSF8	-0.779867	1.9906
P08183	ABCB1	-0.772809	5.06185
Q6ZVK8	NUDT18	-0.769435	0.983121
P26447	S100A4	-0.768081	2.25249
P01023	A2M	-0.767691	0.868392
P43251	BTD	-0.760107	0.885477
Q13094	LCP2	-0.75571	4.67954
Q8IXK2	GALNT12	-0.754017	1.03127
Q96HQ2	CDKN2AIPNL	-0.753217	1.60515
Q9UI15	TAGLN3	-0.751969	0.992064
Q86YD1	PTOV1	-0.745981	1.13899
P0DPH7;P0DPH8	TUBA3C;TUBA3D	-0.745885	1.22586
Q92546	RGP1	-0.739471	1.72989
Q9UKB1;Q9Y297	FBXW11;BTRC	-0.738764	0.909366
Q9UHK0	NUFIP1	-0.737983	3.45522
O75843	AP1G2	-0.734682	1.71544
Q6IEG0	SNRNP48	-0.726152	0.394644
P56524	HDAC4	-0.720985	2.06859
P52943	CRIP2	-0.717591	0.688291
O15197	EPHB6	-0.716807	1.57268
Q9P1F3	ABRACL	-0.714834	2.00983
O95466	FMNL1	-0.714256	3.71354
Q8N531	FBXL6	-0.712176	0.726548
O60683	PEX10	-0.709743	0.419213
P16083	NQO2	-0.706954	4.79424
Q8NCJ5	SPRYD3	-0.701203	0.878654
Q6ZN04	MEX3B	-0.700183	2.37145
P59923	ZNF445	-0.6882	0.773958
Q86WV6	STING1	-0.687845	5.12838
Q96C00	ZBTB9	-0.685447	0.900818
Q9NPI8	FANCF	-0.682769	0.689808
P78559	MAP1A	-0.680767	4.95071
Q96IR2	ZNF845	-0.68057	1.86938
P08603	CFH	-0.680348	3.25562
Q9BQS7	HEPH	-0.678086	4.37909
Q6NUS6	TCTN3	-0.674822	0.790874
Q5SQI0	ATAT1	-0.674061	0.95671
Q9NRY2	INIP	-0.672246	1.58717
P43121	MCAM	-0.669333	3.27823
A0PK00	TMEM120B	-0.668478	1.57536
Q6ZMG9	CERS6	-0.662131	1.15425
Q5T7W7	TSTD2	-0.661007	0.89796
Q8IY92	SLX4	-0.659262	0.630942
Q13794	PMAIP1	-0.656532	0.898
Q15004	PCLAF	-0.653799	4.06575
Q9HCU8	POLD4	-0.653457	0.768864
P36405	ARL3	-0.6521	4.89382
Q9GZT4	SRR	-0.649958	2.51483
Q5BKX5	C19orf54	-0.638292	1.84804
Q8IZD2	KMT2E	-0.637416	0.847321
Q8NG68	TTL	-0.633545	0.890437
Q8IZ40	RCOR2	-0.627628	1.02662
Q08722	CD47	-0.626255	3.75787
O00194	RAB27B	-0.625896	1.5724
Q3L8U1	CHD9	-0.625178	0.631834
Q9HC62	SENP2	-0.623841	0.27151
Q4G0T1		-0.620751	0.43896
Q9UBQ6	EXTL2	-0.618576	0.836234
Q96AK3	APOBEC3D	-0.616795	0.655183
P98082	DAB2	-0.615919	2.92826
P52895	AKR1C2	-0.615663	3.4109
Q96LJ7	DHRS1	-0.613331	4.29208
Q9HB09	BCL2L12	-0.611888	2.88821
Q6ZPD9	DPY19L3	-0.610507	1.491
P58335	ANTXR2	-0.608976	2.99675
P98179	RBM3	-0.60763	4.40305
Q8WYQ3	CHCHD10	-0.606987	2.02712
P46531	NOTCH1	-0.606187	1.07531
O95319	CELF2	-0.598712	3.57877
Q96AJ9	VTI1A	-0.597415	1.03895
O75925	PIAS1	-0.597319	0.401122
Q13332	PTPRS	-0.596089	0.862937
P06454	PTMA	-0.595459	1.47137
P48357	LEPR	-0.594392	2.72611
Q9C0B0	UNK	-0.593661	1.62994
P49207	RPL34	-0.59306	2.17416
P12429	ANXA3	-0.592627	5.12749
P12318	FCGR2A	-0.58907	3.4107
Q8TEH3	DENND1A	-0.588633	1.73396
A0AV96	RBM47	-0.587451	0.730056
Q9NX31	OSER1	-0.586065	0.45197
Q9Y597	KCTD3	-0.582134	1.95516
Q5BJF2	TMEM97	-0.57668	1.36061
O00625	PIR	-0.576092	4.52021
Q96S97	MYADM	-0.575895	2.19382
Q8NFZ0	FBH1	-0.575755	1.01996
Q8NBI6	XXYLT1	-0.572174	1.92464
Q9ULQ0	STRIP2	-0.572163	1.00021
Q7Z7G8	VPS13B	-0.571996	0.65074
O60507	TPST1	-0.570563	1.19535
Q96PM9	ZNF385A	-0.569333	3.57838
Q6UX01;Q8WVP7	LMBR1L;LMBR1	-0.569104	1.09354
Q8N680	ZBTB2	-0.566876	1.2607
Q96K58	ZNF668	-0.564505	1.68138
Q02252	ALDH6A1	-0.56324	3.64781
Q8WXD2	SCG3	-0.56116	0.538855
Q04828	AKR1C1	-0.556774	3.54327
Q01629	IFITM2	-0.55601	1.50067
Q9H3Y8	PPDPF	-0.554363	0.587808
P42229	STAT5A	-0.551572	6.52877
Q9Y6H1	CHCHD2	-0.549253	4.49197
Q68E01	INTS3	-0.547557	4.05479
Q96BD5	PHF21A	-0.547303	1.57494
Q5T5C0	STXBP5	-0.5457	4.31204
P40337	VHL	-0.542067	1.72526
Q9Y5Y5	PEX16	-0.537793	1.16795
Q7Z628	NET1	-0.537636	0.223016
P81605	DCD	-0.537623	0.701136
Q8NC42	RNF149	-0.5376	2.80808
O15031	PLXNB2	-0.535688	4.08445
Q8IYK4	COLGALT2	-0.535046	3.04838
Q9UK73	FEM1B	-0.531253	0.872764
Q96KC8	DNAJC1	-0.531007	4.96224
P62310	LSM3	-0.530629	1.34752
Q9BXL7	CARD11	-0.530572	3.39144
C9JVW0	INAFM1	-0.527312	0.57159
Q13424	SNTA1	-0.524272	0.884946
O95208	EPN2	-0.523546	0.825554
Q5JS37	NHLRC3	-0.519271	0.795781
Q09328	MGAT5	-0.518657	0.303239
P54852	EMP3	-0.517807	3.08336
Q9Y5Q0	FADS3	-0.517574	2.34262
P48960	ADGRE5	-0.507759	2.46939
Q9NRP4	SDHAF3	-0.507243	1.80924
Q8TEL6	TRPC4AP	-0.499569	1.03297
P23634	ATP2B4	-0.498846	4.30935
Q9H568	ACTL8	-0.498771	1.06192
Q9NX76	CMTM6	-0.498437	1.02208
P42773	CDKN2C	-0.497399	2.09326
Q9ULZ3	PYCARD	-0.497332	2.58008
Q96K49	TMEM87B	-0.495462	1.54986
O75054	IGSF3	-0.493289	2.13098
P11498	PC	-0.491627	4.1587
O00462	MANBA	-0.490068	1.4124
O75081	CBFA2T3	-0.484897	3.31137
Q99622	C12orf57	-0.484364	4.0651
B2RBV5		-0.484339	1.08861
Q9BXF6	RAB11FIP5	-0.484288	0.203985
P05091	ALDH2	-0.483115	4.26906
Q86XN8	MEX3D	-0.481689	0.587991
Q9BQ69	MACROD1	-0.481129	5.18851
Q96MX3	ZNF48	-0.478788	0.774089
Q9H1E3	NUCKS1	-0.478486	1.96326
Q9H299	SH3BGRL3	-0.478299	4.08818
Q9BYX2	TBC1D2	-0.477908	1.72072
P21695	GPD1	-0.474261	0.436831
Q04446	GBE1	-0.47314	4.19125
Q8NHS3	MFSD8	-0.473089	0.486337
Q6EMK4	VASN	-0.468433	0.58909
P05937	CALB1	-0.46804	4.80318
Q7LFL8	CXXC5	-0.465945	1.46304
Q01082	SPTBN1	-0.463343	3.82513
Q96JJ3	ELMO2	-0.460906	2.31786
P39060	COL18A1	-0.460337	3.16216
Q9C0B7	TANGO6	-0.460034	1.5696
Q9UMR2	DDX19B	-0.45966	0.408415
Q7L211	ABHD13	-0.459292	0.352737
P10586	PTPRF	-0.458897	1.32254
P21964	COMT	-0.458699	4.57863
P40261	NNMT	-0.457957	1.74196
Q9BUG6	ZSCAN5A	-0.45727	0.322649
O75365	PTP4A3	-0.456998	1.36845
O60234	GMFG	-0.456835	2.7947
O00459	PIK3R2	-0.456141	2.77526
Q9H7P9	PLEKHG2	-0.455679	1.05996
Q96PM5	RCHY1	-0.455446	2.58427
Q5W0B1	OBI1	-0.455198	1.51421
P62266	RPS23	-0.454535	1.04768
Q9Y244	POMP	-0.451896	4.72507
P08670	VIM	-0.45162	4.10167
Q8N0W7	FMR1NB	-0.450805	1.69717
Q8WVS4	DYNC2I1	-0.449539	1.6008
P0DN37	PPIAL4G	-0.446973	1.01522
Q86SF2	GALNT7	-0.446844	2.47752
P42331	ARHGAP25	-0.445602	1.65425
Q9P2B2	PTGFRN	-0.445545	3.88461
Q96DC8	ECHDC3	-0.442165	1.33246
Q9UBY8	CLN8	-0.441532	0.324521
Q8N6S5	ARL6IP6	-0.441099	2.79388
Q9Y315	DERA	-0.440867	2.22501
P51531	SMARCA2	-0.439872	3.50497
Q9H3L0	MMADHC	-0.438469	4.37368
Q8TCZ2	CD99L2	-0.437665	0.933978
Q69YL0	NCBP2AS2	-0.437414	2.749
P37840	SNCA	-0.437228	2.28915
Q9NV92	NDFIP2	-0.43616	0.603725
Q86YR5	GPSM1	-0.43552	1.18985
P49069	CAMLG	-0.435267	3.24831
Q5T6F0	DCAF12	-0.434405	0.956155
Q9BRQ6	CHCHD6	-0.431064	0.72973
Q9UH99	SUN2	-0.4309	4.5334
Q13352	ITGB3BP	-0.43035	1.65525
Q92636	NSMAF	-0.430265	1.92271
Q9BXK1	KLF16	-0.428226	0.955975
O00488	ZNF593	-0.427309	3.1014
Q9BR76	CORO1B	-0.425966	2.82131
P10242	MYB	-0.425926	0.272427
O95772	STARD3NL	-0.424692	1.15968
Q86TV6	TTC7B	-0.424083	1.86657
Q9NQ89	C12orf4	-0.42273	0.428095
Q9BXT2	CACNG6	-0.421934	0.966509
Q9UKA4	AKAP11	-0.421907	2.75643
Q9Y4D1	DAAM1	-0.421436	0.312803
P13051	UNG	-0.4204	0.712679
P60903	S100A10	-0.412722	1.04356
Q53FZ2	ACSM3	-0.412566	4.34531
P08648	ITGA5	-0.410103	4.46785
P24863	CCNC	-0.409515	1.75067
P50151	GNG10	-0.408531	0.288644
P36941	LTBR	-0.407674	0.366999
Q9H999	PANK3	-0.406695	0.166403
Q5T6S3	PHF19	-0.405336	2.05624
P04818	TYMS	-0.404991	4.81995
P20226	TBP	-0.404411	1.45826
Q63ZY3	KANK2	-0.403929	1.85487
O00151	PDLIM1	-0.403269	4.92105
Q9NRC8	SIRT7	-0.402632	0.614797
Q5JSL3	DOCK11	-0.40249	5.43964
Q86VQ1	GLCCI1	-0.402257	2.44144
Q8WUY8	NAT14	-0.402163	2.53369
Q8IX18	DHX40	-0.401652	1.42576
Q5T0F9	CC2D1B	-0.400705	2.68611
Q9BVJ6	UTP14A	-0.400461	4.77741
Q9BUK0	CHCHD7	-0.400207	0.703148
Q8N3J3	HROB	-0.400195	0.321886
Q9H3Z4	DNAJC5	-0.399574	2.12724
Q13569	TDG	-0.399004	1.26675
Q96RU3	FNBP1	-0.398407	0.510944
Q6V1X1	DPP8	-0.397754	0.28539
Q9UNW1	MINPP1	-0.397256	3.87283
O75718	CRTAP	-0.396556	2.98688
Q9Y5S1	TRPV2	-0.396472	4.45746
Q8WUA8	TSKU	-0.396136	0.297528
Q6IQ32	ADNP2	-0.39565	0.401262
Q9BU19	ZNF692	-0.394825	1.05526
Q9UJ68	MSRA	-0.393931	3.20359
Q9H0R3	TMEM222	-0.3938	0.874191
O75794	CDC123	-0.393454	4.11553
P10114	RAP2A	-0.393124	1.5141
P11717	IGF2R	-0.393084	4.42719
O94868	FCHSD2	-0.392747	0.29211
P49810	PSEN2	-0.390673	0.291568
Q7Z4H8	POGLUT3	-0.39044	3.10173
O60427	FADS1	-0.389951	1.73835
Q8N4L2	PIP4P2	-0.389474	4.2752
P17535	JUND	-0.388492	2.00652
Q96C12	ARMC5	-0.388214	0.815202
Q9NPF0	CD320	-0.386891	1.6719
Q8N392	ARHGAP18	-0.383597	2.99822
P48681	NES	-0.383244	3.06127
Q15345	LRRC41	-0.382333	3.4936
Q96BF6	NACC2	-0.380564	1.81113
Q6IC98	GRAMD4	-0.380324	1.18445
Q96EU6	RRP36	-0.380041	1.64738
P0CW19;P0CW20	LIMS3;LIMS4	-0.379599	0.406309
Q06413	MEF2C	-0.378971	1.87271
Q8N131	TMEM123	-0.378151	1.30352
P15428	HPGD	-0.376829	1.20978
Q8WV92	MITD1	-0.376679	2.75449
O14672	ADAM10	-0.376474	3.68327
P50416	CPT1A	-0.376307	2.10492
Q14766	LTBP1	-0.375808	1.09095
Q9UMY1	NOL7	-0.375101	2.97891
Q9BQ70	TCF25	-0.375065	1.04637
Q9BXI6	TBC1D10A	-0.374615	1.39948
Q9UKB3	DNAJC12	-0.372205	2.38287
Q96QG7	MTMR9	-0.372089	0.809685
Q9BSY4	CHCHD5	-0.371927	1.67743
Q6NZI2	CAVIN1	-0.369255	4.3457
Q9NT99	LRRC4B	-0.366905	2.23873
O75319	DUSP11	-0.366894	4.55835
Q9UNE7	STUB1	-0.364766	4.61683
Q8TF64	GIPC3	-0.364094	1.83891
P42336	PIK3CA	-0.363849	1.35961
O00258	GET1	-0.36363	1.47238
P78330	PSPH	-0.363406	2.42216
O95810	CAVIN2	-0.363066	2.36409
Q9P2H5	USP35	-0.363002	0.502824
P15104	GLUL	-0.362983	2.36279
Q8WXE1	ATRIP	-0.362417	1.98818
Q9BS18	ANAPC13	-0.36178	0.466268
O60337	MARCHF6	-0.360612	0.881114
Q01664	TFAP4	-0.360554	2.44671
Q9BY42	RTF2	-0.35958	2.71813
Q13433	SLC39A6	-0.359513	0.319528
Q30201	HFE	-0.359251	2.51594
Q8TD26	CHD6	-0.357605	0.407653
Q14938	NFIX	-0.357455	1.34035
O43505	B4GAT1	-0.357286	0.498102
Q99523	SORT1	-0.356611	2.80964
Q9NZN4	EHD2	-0.356246	3.52242
P05455	SSB	-0.355448	6.13336
Q6PIJ6	FBXO38	-0.354492	0.446811
Q99941	ATF6B	-0.354207	1.78954
Q9Y2H6	FNDC3A	-0.354177	1.69661
Q9Y6E2	BZW2	-0.353312	2.14318
P32519	ELF1	-0.353292	2.31419
Q9NZ72	STMN3	-0.352362	1.66157
Q14116	IL18	-0.350894	1.1734
Q92574	TSC1	-0.350614	0.611946
Q8NEW0	SLC30A7	-0.350167	0.959637
P63173	RPL38	-0.349427	0.863906
Q8IV08	PLD3	-0.349367	2.95347
P04234	CD3D	-0.348983	1.20798
P43155	CRAT	-0.348791	0.479983
O75366	AVIL	-0.34841	1.61497
Q9UGI8	TES	-0.347869	3.95665
Q9UPN3	MACF1	-0.347823	6.04328
Q9BZQ8	NIBAN1	-0.347503	2.48628
O95825	CRYZL1	-0.346071	1.72632
Q9P2D0	IBTK	-0.34606	1.61955
Q15052	ARHGEF6	-0.346025	1.33074
Q8NBW4	SLC38A9	-0.345179	1.2985
Q71SY5	MED25	-0.344945	0.925351
Q9H1B7	IRF2BPL	-0.343436	2.40874
Q13948	CUX1	-0.342969	1.02794
P53778	MAPK12	-0.342784	0.476117
O43665	RGS10	-0.342418	3.10353
O00418	EEF2K	-0.34195	2.01714
Q86Z02;Q9H2X6	HIPK1;HIPK2	-0.341899	0.407136
P25116	F2R	-0.341873	0.209984
Q9NSI2	SLX9	-0.3407	4.20748
O75791	GRAP2	-0.340686	3.4527
P18084	ITGB5	-0.339532	0.916021
P56645	PER3	-0.338595	1.1588
P04035	HMGCR	-0.338541	1.03712
P18206	VCL	-0.33852	4.78628
O43896	KIF1C	-0.338368	1.11613
Q9NUQ7	UFSP2	-0.338279	3.25808
P31641	SLC6A6	-0.337945	1.46086
Q15075	EEA1	-0.337664	4.56365
Q8TBC3	SHKBP1	-0.336885	0.70016
Q99735	MGST2	-0.336713	5.64069
O43182	ARHGAP6	-0.336032	5.1938
Q9UBT7	CTNNAL1	-0.335703	0.310511
Q5VU43	PDE4DIP	-0.335194	1.583
O75674	TOM1L1	-0.335052	2.02839
Q9BUT9	MCRIP2	-0.334865	0.788569
P15559	NQO1	-0.334493	3.27413
Q96LI5	CNOT6L	-0.333513	0.979809
Q86YQ8	CPNE8	-0.332739	1.14042
Q04941	PLP2	-0.332127	1.64797
P13196	ALAS1	-0.331762	0.791474
Q86WA8	LONP2	-0.331233	1.96324
O14656	TOR1A	-0.330662	2.72178
Q8N165	PDIK1L	-0.330442	0.206046
O14795	UNC13B	-0.330303	1.2938
O43257	ZNHIT1	-0.329003	0.515743
P53634	CTSC	-0.328279	3.7074
Q8NDX1	PSD4	-0.32751	1.63423
P48736	PIK3CG	-0.327374	1.49222
P0DMB2	C8orf88	-0.327093	0.585474
Q96PY6	NEK1	-0.32654	0.443047
L0R8F8	MIEF1	-0.326434	0.562801
Q8WVC6	DCAKD	-0.326248	2.6953
Q9UNN8	PROCR	-0.325724	1.21844
Q9BZE4	GTPBP4	-0.325424	6.27121
P30825	SLC7A1	-0.325337	3.49619
Q8IZA0	KIAA0319L	-0.325227	1.93177
P09382	LGALS1	-0.325205	4.01164
Q9NRV9	HEBP1	-0.324543	2.20942
Q9BV40	VAMP8	-0.323903	3.57789
P62328	TMSB4X	-0.323833	1.69423
Q9BVS4	RIOK2	-0.323757	2.53181
Q13637	RAB32	-0.323433	1.08298
P49918	CDKN1C	-0.323229	0.786419
Q7Z3E2	CCDC186	-0.322751	0.681692
Q9H582	ZNF644	-0.322738	2.8
Q9BYI3	FAM126A	-0.32237	2.09717
Q8N2G8	GHDC	-0.321051	0.821483
P30740	SERPINB1	-0.320997	4.33756
Q9UHW9	SLC12A6	-0.320878	0.343954
Q9Y3D5	MRPS18C	-0.320534	0.544644
Q8N1A6	C4orf33	-0.320162	1.49691
P23769	GATA2	-0.319979	1.70079
P04632	CAPNS1	-0.319924	4.49476
P39059	COL15A1	-0.319647	1.35891
P15848	ARSB	-0.319353	0.785853
O75145	PPFIA3	-0.319027	1.38114
Q9BV23	ABHD6	-0.318738	0.610716
P62273	RPS29	-0.318472	1.01316
Q8NHG8	ZNRF2	-0.317543	0.714693
Q12907	LMAN2	-0.317408	3.33081
Q9UIW2	PLXNA1	-0.317345	4.6746
Q6NYC8	PPP1R18	-0.317061	2.36837
B4DXR9	ZNF732	-0.316991	1.81526
Q9H8K7	PAAT	-0.316975	0.959513
O60942	RNGTT	-0.316747	2.32625
Q9NSE2	CISH	-0.316374	0.311946
Q9Y2X7	GIT1	-0.316368	2.91882
P05556	ITGB1	-0.315406	3.36151
P01033	TIMP1	-0.315013	1.92478
P17026	ZNF22	-0.312355	0.752326
Q9Y3C8	UFC1	-0.312243	1.39015
P27105	STOM	-0.311287	2.20198
P20700	LMNB1	-0.310899	4.19221
Q9H1H9	KIF13A	-0.310646	3.03605
P42566	EPS15	-0.310506	4.97336
Q8TEQ8	PIGO	-0.310273	0.457186
P04921	GYPC	-0.310267	0.955168
P28290	ITPRID2	-0.31014	0.871052
O43187	IRAK2	-0.308116	0.687409
Q13469	NFATC2	-0.307179	2.28309
Q9NP73	ALG13	-0.307018	1.94169
Q9C0B5	ZDHHC5	-0.306454	1.98918
Q9Y5X3	SNX5	-0.306422	3.8553
O94832	MYO1D	-0.306004	5.11211
O95070	YIF1A	-0.305975	0.280202
Q8N653	LZTR1	-0.305812	1.7746
Q8NBL1	POGLUT1	-0.305743	3.09576
Q9UI43	MRM2	-0.305489	0.530226
Q86YS6	RAB43	-0.305419	0.411077
Q68D85	NCR3LG1	-0.305403	1.60033
P13747	HLA-E	-0.30538	1.38815
Q9NUW8	TDP1	-0.304752	0.803835
P80303	NUCB2	-0.304439	3.30705
Q8N2E2	VWDE	-0.303872	1.06531
Q13243	SRSF5	-0.303609	2.26739
Q15293	RCN1	-0.303439	1.86764
Q14746	COG2	-0.302797	2.42566
P42892	ECE1	-0.302781	2.00707
P54760	EPHB4	-0.30276	2.76736
Q9BWU1	CDK19	-0.302476	0.273027
Q9P209	CEP72	-0.301393	0.736036
Q8N635	MEIOB	-0.299919	0.711555
Q9H4E7	DEF6	-0.299633	2.34928
P07948	LYN	-0.299267	2.65116
Q9NRZ5	AGPAT4	-0.299101	2.69378
P50851	LRBA	-0.297515	2.99589
P12694	BCKDHA	-0.297286	2.57652
Q9BQ75	CMSS1	-0.297027	1.66635
Q53H47	SETMAR	-0.296889	1.17298
Q9P031	CCDC59	-0.296883	1.70217
Q14999	CUL7	-0.295956	1.47226
P05106	ITGB3	-0.295753	0.61717
Q9HD47	RANGRF	-0.295248	0.580431
Q96L50	LRR1	-0.29521	0.393069
Q15654	TRIP6	-0.295086	2.66488
O95258	SLC25A14	-0.294851	0.49197
Q68CQ4	UTP25	-0.294307	2.98169
O43719	HTATSF1	-0.293927	2.35205
P98160	HSPG2	-0.293621	1.36063
Q8N137	CNTROB	-0.292152	0.361199
O75467	ZNF324	-0.291909	2.23819
P56270	MAZ	-0.291424	1.90955
Q12849	GRSF1	-0.29136	4.02162
O15021	MAST4	-0.290548	0.818863
C9JLW8	MCRIP1	-0.290395	2.39666
O15213	WDR46	-0.28999	2.83982
O95478	NSA2	-0.289858	3.3164
Q8IYB3	SRRM1	-0.28978	3.82369
Q16385	SSX2	-0.289708	3.32336
Q96ME7	ZNF512	-0.289629	3.94706
O00273	DFFA	-0.289253	5.37813
P48449	LSS	-0.288774	4.62196
Q9NQ75	CASS4	-0.288751	0.452965
P07384	CAPN1	-0.2886	4.43214
Q9P0L0	VAPA	-0.288449	3.54277
Q6NTF9	RHBDD2	-0.288013	1.45768
O75298	RTN2	-0.287989	1.28956
Q16134	ETFDH	-0.287913	3.12142
Q8IUC6	TICAM1	-0.287788	0.160492
Q53EU6	GPAT3	-0.287221	1.32219
Q14331	FRG1	-0.287149	3.47538
Q8NFD5	ARID1B	-0.286955	2.99385
Q02818	NUCB1	-0.286463	2.55783
Q9BZF2	OSBPL7	-0.286162	0.378197
Q13438	OS9	-0.285771	1.34238
O95429	BAG4	-0.285329	1.9602
Q9NZ08	ERAP1	-0.28514	2.74274
Q9UMX5	NENF	-0.284874	3.07721
P35520	CBS	-0.284368	5.17968
Q92974	ARHGEF2	-0.283665	4.98087
Q7Z4F1	LRP10	-0.282933	0.667292
P49356	FNTB	-0.282796	2.33705
Q8TEB9	RHBDD1	-0.282547	2.61978
Q13813	SPTAN1	-0.282068	3.28435
P26038	MSN	-0.281864	4.48967
P56749	CLDN12	-0.281528	0.389405
Q9HAT2	SIAE	-0.281412	0.960597
O60784	TOM1	-0.280655	2.50447
Q8NEY1	NAV1	-0.280587	1.08819
Q13309	SKP2	-0.280571	2.90448
P13473	LAMP2	-0.280424	2.11819
O75695	RP2	-0.280417	0.813584
Q7Z7H5	TMED4	-0.280365	5.13595
Q9Y689	ARL5A	-0.279184	0.601105
Q69YU5	BRAWNIN	-0.278292	1.75126
P48553	TRAPPC10	-0.277947	1.17565
P56381;Q5VTU8	ATP5F1E;ATP5F1EP2	-0.277879	0.551456
Q15154	PCM1	-0.277855	4.81918
Q9BW61	DDA1	-0.277651	2.09673
Q8IY22	CMIP	-0.277504	3.2383
O95352	ATG7	-0.277231	3.86021
Q13636	RAB31	-0.277046	2.70128
Q9UPN4	CEP131	-0.277024	1.97974
Q9UKV5	AMFR	-0.276549	2.1169
O95807	TMEM50A	-0.27625	1.82085
Q9NQ34	TMEM9B	-0.276197	0.306194
P46439	GSTM5	-0.27615	1.36921
Q7L1T6	CYB5R4	-0.27609	1.46147
O94842	TOX4	-0.275634	3.27472
O94964	SOGA1	-0.275565	2.33588
Q8TDI0	CHD5	-0.275409	0.28522
P29372	MPG	-0.27517	4.03448
P61457	PCBD1	-0.275138	4.108
Q5QJE6	DNTTIP2	-0.274533	3.237
Q9UKT5	FBXO4	-0.273921	2.75798
Q8NEZ5	FBXO22	-0.273794	2.31545
O15511	ARPC5	-0.273651	4.81106
P78540	ARG2	-0.273628	2.63538
Q9P2K8	EIF2AK4	-0.273624	1.1617
Q6IAA8	LAMTOR1	-0.273253	2.94894
O75896	TUSC2	-0.273154	1.12425
Q15742	NAB2	-0.273109	2.83094
Q9H8M7	MINDY3	-0.272483	1.29954
P23284	PPIB	-0.272475	3.69134
Q32P28	P3H1	-0.272322	2.05183
Q5T8D3	ACBD5	-0.271701	1.37239
Q9H9S4	CAB39L	-0.271375	1.79847
Q8WUH1	CHURC1	-0.270062	2.45976
Q01518	CAP1	-0.269782	2.51319
Q96EX3	DYNC2I2	-0.269217	1.45424
Q9NS91	RAD18	-0.269156	2.3186
O00268	TAF4	-0.26905	2.05224
P56277	CMC4	-0.269034	0.255182
Q96QT6	PHF12	-0.269017	0.310156
P42330	AKR1C3	-0.268993	1.33932
P01130	LDLR	-0.268945	1.54899
Q15561	TEAD4	-0.26866	0.160427
Q9UKA9	PTBP2	-0.268045	0.475886
Q8NDV7	TNRC6A	-0.267979	1.23604
Q96NY7;Q9NZA1	CLIC6;CLIC5	-0.267889	0.9956
P42696	RBM34	-0.267023	2.77947
P61244	MAX	-0.266992	0.711754
P51808	DYNLT3	-0.266845	0.403875
Q9NX61	TMEM161A	-0.266585	1.04441
P14209	CD99	-0.266315	0.414129
Q9C0D4	ZNF518B	-0.2661	0.992285
Q96HC4	PDLIM5	-0.264956	5.6649
P15336	ATF2	-0.264527	0.641152
Q9NYP7	ELOVL5	-0.264304	1.4868
Q9UBV2	SEL1L	-0.264301	2.40563
Q96MY1	NOL4L	-0.263964	2.31122
O00469	PLOD2	-0.263939	0.425857
P10646	TFPI	-0.263683	1.48797
Q6PJW8	CNST	-0.263398	2.09637
P43378	PTPN9	-0.262934	1.16648
Q9Y4A0	JRKL	-0.262385	0.597489
Q86VX2	COMMD7	-0.262237	1.1504
Q13163	MAP2K5	-0.262065	0.413496
Q6NT76	HMBOX1	-0.261927	2.03776
P15153	RAC2	-0.261443	1.3791
Q9UHB6	LIMA1	-0.261403	2.22414
Q9H496	TOR1AIP2	-0.261149	1.61969
Q9Y6K9	IKBKG	-0.260284	3.13911
Q9ULG6	CCPG1	-0.260138	1.13685
O60508	CDC40	-0.260008	1.59887
O60547	GMDS	-0.259709	1.11197
Q9UPQ3	AGAP1	-0.259627	1.26235
P50552	VASP	-0.259132	3.29353
O00506	STK25	-0.258402	0.614539
P08754	GNAI3	-0.258198	2.08393
Q96E14	RMI2	-0.258039	0.800295
P18077	RPL35A	-0.257913	1.00074
O00170	AIP	-0.257678	3.0663
O60664	PLIN3	-0.256635	3.44462
Q6P1X5	TAF2	-0.256325	0.987324
P0C2W7	CT47B1	-0.256275	0.671518
Q8IYB5	SMAP1	-0.25625	1.97067
Q9Y3L5	RAP2C	-0.255266	3.0923
Q02446	SP4	-0.255192	0.692358
Q53HC5	KLHL26	-0.25518	0.333288
Q96DX4	RSPRY1	-0.25506	1.31182
P32019	INPP5B	-0.254988	0.947918
P63220	RPS21	-0.254776	2.70169
Q9HCM7	FBRSL1	-0.254727	0.668293
Q96A33	CCDC47	-0.254678	3.19957
O43293	DAPK3	-0.25461	0.426172
Q8WWQ0	PHIP	-0.254562	3.23929
P24534	EEF1B2	-0.254356	3.06071
Q9ULH7	MRTFB	-0.254313	0.683051
O95382	MAP3K6	-0.254079	0.23518
Q9BV57	ADI1	-0.253799	3.63182
P13693	TPT1	-0.253578	4.71493
Q15555	MAPRE2	-0.253214	3.42561
Q9UJ83	HACL1	-0.253113	4.49951
P31949	S100A11	-0.252948	2.30172
Q9UBH6	XPR1	-0.252848	2.20625
P61006	RAB8A	-0.252443	1.56401
Q27J81	INF2	-0.252428	1.75181
Q96C19	EFHD2	-0.252226	2.72539
P37268	FDFT1	-0.251955	3.02313
O15321	TM9SF1	-0.251677	2.20062
Q6STE5	SMARCD3	-0.251548	0.954588
A0JNW5	UHRF1BP1L	-0.25112	2.42233
Q9NQC8	IFT46	-0.251088	0.321802
Q13895	BYSL	-0.250967	3.36838
P09668	CTSH	-0.250564	0.982434
Q9ULL5	PRR12	-0.25038	1.36685
Q9UBU8	MORF4L1	-0.25034	4.18536
Q495W5	FUT11	-0.250296	1.36724
Q9NXW2	DNAJB12	-0.2499	1.72566
Q6P0N0	MIS18BP1	-0.249524	0.940879
O95870	ABHD16A	-0.249023	3.09398
Q9Y4C2	TCAF1	-0.248447	2.70782
Q9UFG5	C19orf25	-0.2484	1.6926
Q96NB1	CEP20	-0.248168	0.701797
C9JQL5		-0.247892	0.624581
Q8WU79	SMAP2	-0.247405	3.13314
Q05639	EEF1A2	-0.247399	1.41217
Q96J02	ITCH	-0.247385	1.39041
Q9BSF8	BTBD10	-0.247344	0.484639
Q9Y3B3	TMED7	-0.247225	1.76321
P10412	H1-4	-0.247081	2.02676
Q8IW35	CEP97	-0.246946	0.781058
P04406	GAPDH	-0.246095	3.11587
Q9NWZ3	IRAK4	-0.245987	1.39205
Q9Y4L5	RNF115	-0.24592	0.339732
Q9ULH0	KIDINS220	-0.245842	3.97336
Q12797	ASPH	-0.245717	2.5802
O95248	SBF1	-0.245696	2.21851
Q8WWI1	LMO7	-0.245486	0.397648
Q99805	TM9SF2	-0.245434	3.11581
O43175	PHGDH	-0.24539	2.47289
Q9GZR7	DDX24	-0.245329	2.22067
Q04771	ACVR1	-0.24529	0.867861
Q9H773	DCTPP1	-0.245153	2.71314
Q02809	PLOD1	-0.244965	4.24603
Q8TCG2	PI4K2B	-0.244797	1.44827
Q14118	DAG1	-0.24456	0.634129
P36897	TGFBR1	-0.24432	1.07796
Q92615	LARP4B	-0.243952	3.2567
Q96JN0	LCOR	-0.243817	0.402807
Q96KP4	CNDP2	-0.243541	3.11351
Q9Y2I8	WDR37	-0.24349	0.670401
Q8IZQ5	SELENOH	-0.243281	0.316517
Q9P1U1	ACTR3B	-0.243109	0.968819
P01137	TGFB1	-0.243069	1.23238
Q14249	ENDOG	-0.242679	2.9854
P52306	RAP1GDS1	-0.242006	3.58257
Q7Z2K6	ERMP1	-0.241872	3.08988
Q14011	CIRBP	-0.241833	2.49678
Q8N5I9	NOPCHAP1	-0.241632	2.02957
P23458	JAK1	-0.241195	0.954637
P62805	H4C1	-0.240804	1.87033
Q9Y394	DHRS7	-0.24065	1.83244
Q8N8R3	SLC25A29	-0.240527	0.489684
Q15906	VPS72	-0.240477	0.730779
P13995	MTHFD2	-0.239938	2.25676
P16150	SPN	-0.239868	1.55449
P48163	ME1	-0.239681	2.2923
Q5T7V8	GORAB	-0.239671	0.521638
Q93075	TATDN2	-0.239264	0.100356
Q8N3Y1	FBXW8	-0.238854	0.399908
Q9BYW2	SETD2	-0.238601	2.00033
Q13901	C1D	-0.238093	0.373146
Q05932	FPGS	-0.237881	2.18082
P05387	RPLP2	-0.237181	2.43963
Q96Q42	ALS2	-0.236799	0.402085
Q6NXE6	ARMC6	-0.236738	3.45646
Q53EZ4	CEP55	-0.236467	1.48297
Q9P270	SLAIN2	-0.236352	2.58956
Q9Y6A9	SPCS1	-0.236223	1.11423
Q96NW4	ANKRD27	-0.235735	1.88601
P62491	RAB11A	-0.235247	0.478815
Q6W2J9	BCOR	-0.234995	4.14266
P41134	ID1	-0.234813	0.741083
P67936	TPM4	-0.234447	3.00208
Q5TGY3	AHDC1	-0.234334	1.34888
Q9NRS6	SNX15	-0.23427	1.52135
Q5TA50	CPTP	-0.234043	0.923863
Q8ND76	CCNY	-0.233687	2.49239
Q52LR7	EPC2	-0.233429	0.71498
Q93073	SECISBP2L	-0.232618	0.420953
Q9Y421	FAM32A	-0.232486	0.70399
Q6UB35	MTHFD1L	-0.232038	3.80032
O14770	MEIS2	-0.231853	1.93108
Q9NUX5	POT1	-0.231577	0.985849
Q6NXT4	SLC30A6	-0.23157	0.640862
Q6PCT2	FBXL19	-0.231041	1.32745
P16949	STMN1	-0.230804	2.47688
Q9NQZ2	UTP3	-0.230409	1.24414
Q9ULX3	NOB1	-0.230236	2.88349
O43822	CFAP410	-0.230157	0.392677
Q9NV06	DCAF13	-0.230117	2.00099
Q92882	OSTF1	-0.22992	1.74324
P21359	NF1	-0.229604	2.22275
Q99426	TBCB	-0.229541	2.10447
O75446	SAP30	-0.229277	1.84349
P04083	ANXA1	-0.229179	3.04862
P59780	AP3S2	-0.228436	0.255194
P14174	MIF	-0.228387	3.19466
Q9NYJ8	TAB2	-0.227914	1.34858
Q13523	PRPF4B	-0.227803	3.23213
Q8TEV9	SMCR8	-0.22772	0.23218
Q86UD0	SAPCD2	-0.227087	0.65183
Q9Y2H0	DLGAP4	-0.227051	1.89217
Q8N5K1	CISD2	-0.226781	2.04076
P55347	PKNOX1	-0.226681	0.437753
Q13151	HNRNPA0	-0.226676	2.17835
Q8WZ82	OVCA2	-0.226433	1.32575
Q9BYG3	NIFK	-0.226371	2.48908
P61956	SUMO2	-0.226236	0.593078
Q9H4L5	OSBPL3	-0.226025	3.6693
Q8N4V1	MMGT1	-0.225935	1.11431
P47224	RABIF	-0.225559	1.30563
Q6UUV7	CRTC3	-0.225488	0.148652
Q9UGP8	SEC63	-0.224876	3.02817
P11831	SRF	-0.224348	0.283565
Q5W0V3	FHIP2A	-0.224334	0.604862
Q08334	IL10RB	-0.224095	0.521609
P56182	RRP1	-0.223852	2.03506
Q06587	RING1	-0.223346	1.87521
Q16594	TAF9	-0.222731	0.955005
P27815	PDE4A	-0.222628	0.211131
P61024	CKS1B	-0.222598	2.20419
P60763	RAC3	-0.221999	0.333613
O14929	HAT1	-0.221788	3.83884
P28370	SMARCA1	-0.221781	0.272922
P54803	GALC	-0.221629	2.73098
Q96I25	RBM17	-0.221626	2.85473
O75607	NPM3	-0.221558	3.2263
O95644	NFATC1	-0.221547	0.971968
Q9H5V8	CDCP1	-0.221522	1.64269
O00628	PEX7	-0.221369	0.432235
Q5VV42	CDKAL1	-0.221273	2.85522
Q9H3U5	MFSD1	-0.221159	1.06866
Q13148	TARDBP	-0.221156	1.63209
Q5T2D3	OTUD3	-0.221058	0.439658
Q08379	GOLGA2	-0.220485	3.46408
Q96GA3	LTV1	-0.220452	2.43528
Q9Y2G8	DNAJC16	-0.220422	0.513385
Q9H0B6	KLC2	-0.220111	3.10228
P19838	NFKB1	-0.220041	1.07483
Q8N0U8	VKORC1L1	-0.22	1.66256
Q8NEZ4	KMT2C	-0.219889	0.807096
Q7Z5J4	RAI1	-0.219331	0.495337
Q9NW82	WDR70	-0.218722	2.5493
Q14669	TRIP12	-0.218116	1.98579
Q8N0W3	FCSK	-0.218107	0.763281
O00139	KIF2A	-0.217892	3.64254
Q92796	DLG3	-0.217857	0.961466
Q13443	ADAM9	-0.21752	0.652535
Q92564	DCUN1D4	-0.217506	0.57113
Q9Y3C1	NOP16	-0.217467	2.01875
Q86US8	SMG6	-0.217268	1.21693
O75915	ARL6IP5	-0.217168	4.23914
Q7Z4V5	HDGFL2	-0.217164	4.75171
O00115	DNASE2	-0.216981	1.75825
O75147	OBSL1	-0.216886	0.789949
O75534	CSDE1	-0.216766	2.70037
Q9P2E9	RRBP1	-0.216755	3.9646
Q96HY6	DDRGK1	-0.216601	3.49608
Q5R372	RABGAP1L	-0.215965	1.95413
O75940	SMNDC1	-0.215771	1.78269
O15379	HDAC3	-0.215748	1.41573
Q12981	BNIP1	-0.215638	2.84251
P22307	SCP2	-0.215232	2.89013
Q00765	REEP5	-0.21516	2.51571
O00566	MPHOSPH10	-0.214999	3.23949
Q02878	RPL6	-0.214762	2.54086
P02549	SPTA1	-0.214141	3.20594
Q96HY7	DHTKD1	-0.214132	1.17978
Q15543	TAF13	-0.213693	0.49302
Q9BRT6	LLPH	-0.213651	3.26668
Q96Q11	TRNT1	-0.213314	1.72244
P42680	TEC	-0.212709	1.11104
Q9BS26	ERP44	-0.212612	3.64054
P61604	HSPE1	-0.212406	1.14236
O15143	ARPC1B	-0.21213	2.97302
Q9ULR3	PPM1H	-0.211814	1.36663
Q8N201	INTS1	-0.211812	3.15803
Q9NS87	KIF15	-0.211633	3.10493
Q9Y3B1	PRELID3B	-0.211589	0.758494
Q6DKI1	RPL7L1	-0.211281	2.40097
Q3SXY8	ARL13B	-0.210932	0.500783
Q5VZL5	ZMYM4	-0.210629	2.45216
Q6SPF0	SAMD1	-0.210577	2.03996
Q16539	MAPK14	-0.210461	2.02381
P78318	IGBP1	-0.210035	3.26169
O43353	RIPK2	-0.209906	0.614078
O15305	PMM2	-0.209797	2.50037
Q92805	GOLGA1	-0.209643	0.391834
Q9H469	FBXL15	-0.209414	1.40257
Q15392	DHCR24	-0.209324	2.30935
P49023	PXN	-0.20922	1.20758
P11279	LAMP1	-0.208817	1.01097
Q9NP80	PNPLA8	-0.208771	0.73156
Q9BZG8	DPH1	-0.208758	1.9442
Q9P2G9	KLHL8	-0.208725	0.389084
O60613	SELENOF	-0.208622	1.48291
Q86VI3	IQGAP3	-0.208502	1.07301
O95777	LSM8	-0.208318	2.80968
P52209	PGD	-0.208279	3.77738
P10109	FDX1	-0.208251	2.24765
O15126	SCAMP1	-0.208185	1.64
Q15397	PUM3	-0.208037	2.28305
P46940	IQGAP1	-0.207994	4.38105
Q8WUM9	SLC20A1	-0.207964	0.383818
Q9NP72	RAB18	-0.207884	0.702824
P45983	MAPK8	-0.207697	1.25852
Q7Z460	CLASP1	-0.207581	2.82741
Q9Y450	HBS1L	-0.207505	4.20353
Q9Y5B8	NME7	-0.207429	2.10549
Q86XP3	DDX42	-0.207268	2.5427
Q9NP61	ARFGAP3	-0.206933	1.96228
P78316	NOP14	-0.206753	4.07587
Q96DG6	CMBL	-0.206698	3.52904
Q13795	ARFRP1	-0.206679	1.55523
Q7L1Q6	BZW1	-0.205998	2.37159
Q13015	MLLT11	-0.205957	0.799484
Q9BSJ8	ESYT1	-0.205845	5.92151
Q93063	EXT2	-0.205813	1.21825
P15941	MUC1	-0.205702	0.837353
O94874	UFL1	-0.205365	2.23166
Q92930	RAB8B	-0.205052	1.17027
Q9Y617	PSAT1	-0.204626	0.85082
P50579	METAP2	-0.204272	3.29143
Q8NC56	LEMD2	-0.204197	3.33206
P26641	EEF1G	-0.204091	3.20021
Q9H981	ACTR8	-0.203868	0.691436
O75061	DNAJC6	-0.203798	2.08374
Q9Y287	ITM2B	-0.203694	0.232638
Q96GY3	LIN37	-0.203512	0.500036
Q93009	USP7	-0.203433	3.3552
Q9Y2K6	USP20	-0.20323	1.38927
Q9NPA8	ENY2	-0.202932	2.05665
Q9Y320	TMX2	-0.202819	2.64546
Q96JB5	CDK5RAP3	-0.202814	1.94853
P07339	CTSD	-0.202811	1.21992
Q8TDD1	DDX54	-0.202665	2.40071
Q96SQ5	ZNF587	-0.202306	0.261884
P54577	YARS1	-0.202298	3.47374
Q7Z698	SPRED2	-0.201931	1.28199
Q9ULF5	SLC39A10	-0.201854	0.794256
Q15942	ZYX	-0.201689	2.18768
P20936	RASA1	-0.201673	0.554462
Q16842	ST3GAL2	-0.201643	1.03959
Q15596	NCOA2	-0.201572	0.214106
Q9NZZ3	CHMP5	-0.20131	0.816005
P62851	RPS25	-0.201299	2.05235
Q13043	STK4	-0.201113	1.49601
Q8WXG6	MADD	-0.200978	1.49674
Q70J99	UNC13D	-0.199954	3.29993
P12036	NEFH	-0.199866	0.571779
Q8N0T1	RBIS	-0.199615	1.45777
Q9HCE1	MOV10	-0.199466	4.9322
Q15907	RAB11B	-0.199463	1.25144
Q9NW68	BSDC1	-0.19938	1.66564
O75882	ATRN	-0.199333	0.118895
P12270	TPR	-0.199293	3.37375
Q9NZM5	NOP53	-0.199122	2.01815
Q99611	SEPHS2	-0.198891	0.991794
P25963	NFKBIA	-0.198623	0.188002
O43149	ZZEF1	-0.198431	0.416383
P23677	ITPKA	-0.198324	0.761542
Q8WY54	PPM1E	-0.19832	1.02597
P30038	ALDH4A1	-0.197967	2.13161
P33176	KIF5B	-0.197783	5.24819
A6NFQ2	TCAF2	-0.197472	1.60402
Q9NYL2	MAP3K20	-0.197167	1.54805
Q9HCP0	CSNK1G1	-0.196796	0.139585
Q9BQ90	KLHDC3	-0.196723	0.78096
P05141	SLC25A5	-0.196682	2.19025
Q9H089	LSG1	-0.196542	1.34192
Q9NXS2	QPCTL	-0.196526	0.994015
O95926	SYF2	-0.196434	1.99215
Q9NYJ1	COA4	-0.196407	0.360124
Q96J42	TXNDC15	-0.196203	0.707549
O94854	KIAA0754	-0.196118	0.497562
O60610	DIAPH1	-0.196111	3.5942
Q96QC0	PPP1R10	-0.195944	2.80475
Q9P215	POGK	-0.195921	0.389175
P58012	FOXL2	-0.195864	0.510082
Q99550	MPHOSPH9	-0.19573	0.243663
O75381	PEX14	-0.19561	2.53308
P60866	RPS20	-0.195569	3.34853
Q04864	REL	-0.19556	1.16474
Q15149	PLEC	-0.195474	4.24301
Q13422	IKZF1	-0.194929	1.85725
Q3LXA3	TKFC	-0.194857	2.5748
Q03188	CENPC	-0.194801	3.06752
O43504	LAMTOR5	-0.194346	1.89758
P46977	STT3A	-0.194209	3.00608
Q9UK99	FBXO3	-0.194098	1.63201
Q9Y6V7	DDX49	-0.193772	2.85007
Q9Y3A4	RRP7A	-0.193564	2.26438
Q5H8A4	PIGG	-0.193393	1.72895
P51692	STAT5B	-0.193356	2.85662
Q8N196	SIX5	-0.193236	0.22463
Q8TB40	ABHD4	-0.192998	0.288857
Q13546	RIPK1	-0.192532	3.20152
O60870	KIN	-0.192459	2.20791
Q16644	MAPKAPK3	-0.192429	2.72681
P42694	HELZ	-0.192247	1.24589
Q8N5L8	RPP25L	-0.192224	1.20822
Q8N2K1	UBE2J2	-0.192194	0.922167
Q5UIP0	RIF1	-0.192102	3.35355
Q9NRY5	FAM114A2	-0.192057	2.09822
P09651	HNRNPA1	-0.19198	2.78249
Q92544	TM9SF4	-0.191963	1.79602
Q9UHA4	LAMTOR3	-0.191947	0.948829
Q99836	MYD88	-0.19168	2.3971
Q99439	CNN2	-0.191446	2.42435
Q9P246	STIM2	-0.191176	0.699208
P62750	RPL23A	-0.190774	1.80632
Q15111	PLCL1	-0.190772	0.679361
Q8IVH2	FOXP4	-0.190652	0.470913
Q9P000	COMMD9	-0.190649	3.73977
Q8N9N8	EIF1AD	-0.190111	1.38404
Q8NHZ8	CDC26	-0.189695	0.980834
Q14103	HNRNPD	-0.189656	2.60895
Q9H2C2	ARV1	-0.189564	0.400287
P61371;Q96A47	ISL1;ISL2	-0.189429	0.248869
Q9HAV0	GNB4	-0.189055	0.801423
Q9ULW3	ABT1	-0.188954	2.02704
Q14692	BMS1	-0.188681	2.49656
Q5SW79	CEP170	-0.188372	2.86448
Q12955	ANK3	-0.187861	2.13968
Q5C9Z4	NOM1	-0.187859	1.89758
Q9NRL3	STRN4	-0.187797	2.0067
P17844	DDX5	-0.187682	2.43175
Q9Y6W5	WASF2	-0.187675	2.56523
P06865	HEXA	-0.187499	1.10799
Q9BQA9	CYBC1	-0.187274	1.14523
Q15056	EIF4H	-0.187253	2.17092
P14618	PKM	-0.186997	3.21466
P46781	RPS9	-0.186841	1.52746
Q13601	KRR1	-0.186765	1.26387
Q9NTX5	ECHDC1	-0.186338	1.62584
P19256	CD58	-0.186294	0.625905
Q6ZRV2	FAM83H	-0.186251	2.06043
Q8N2H4	SYS1	-0.185995	0.308119
Q9NX55	HYPK	-0.185906	0.8723
Q969U7	PSMG2	-0.185888	1.42803
Q8IV50	LYSMD2	-0.185766	0.546935
Q9UBU6	FAM8A1	-0.185651	0.714708
Q9P0W2	HMG20B	-0.185642	1.54191
Q8N3R9	PALS1	-0.185592	0.567152
Q9NPF2	CHST11	-0.185456	0.71307
Q96BY7	ATG2B	-0.185448	1.31012
Q96G21	IMP4	-0.185341	2.59043
Q14257	RCN2	-0.185153	2.28486
Q13506	NAB1	-0.184842	1.31483
P36578	RPL4	-0.184748	4.41523
O75368	SH3BGRL	-0.184699	1.65152
P18621	RPL17	-0.184648	2.72956
Q9UKT4	FBXO5	-0.184548	2.10566
P08708	RPS17	-0.18452	2.19812
P61247	RPS3A	-0.184369	3.46021
O75131	CPNE3	-0.184202	2.20706
P35237	SERPINB6	-0.184009	2.91391
Q5TAQ9	DCAF8	-0.183586	0.96724
A8MXY4	ZNF99	-0.183566	0.506405
Q9UBB4	ATXN10	-0.183275	1.40539
O14976	GAK	-0.182744	2.46491
Q9NRW7	VPS45	-0.182652	1.28968
Q9UFW8	CGGBP1	-0.182512	1.3923
Q6UW63	POGLUT2	-0.182422	2.01287
Q8NCN2	ZBTB34	-0.182245	0.292358
Q8NCN4	RNF169	-0.182194	1.09023
Q86XZ4	SPATS2	-0.182106	0.839102
Q8NB37	GATD1	-0.182088	1.07816
Q53FA7	TP53I3	-0.182032	0.256691
Q6P4F7	ARHGAP11A	-0.181954	0.996859
O60313	OPA1	-0.181513	4.06458
Q05655	PRKCD	-0.181323	0.867841
Q8WXW3	PIBF1	-0.181171	1.21963
Q8NEC7	GSTCD	-0.181088	0.522594
Q8TAG9	EXOC6	-0.181032	1.63991
Q9P0S3	ORMDL1	-0.180769	0.914844
Q9NXU5	ARL15	-0.180722	3.28958
Q96P48	ARAP1	-0.180673	2.29466
Q9NWM8	FKBP14	-0.179962	0.510849
Q9BVI4	NOC4L	-0.17994	2.84523
Q6P6B7	ANKRD16	-0.179747	0.658527
Q9Y618	NCOR2	-0.179589	0.635411
Q86X95	CIR1	-0.179424	0.792536
Q8N6M0	OTUD6B	-0.179011	2.67926
Q5EBL4	RILPL1	-0.179003	1.50148
P61313	RPL15	-0.17866	3.31247
P42224	STAT1	-0.178648	3.33241
P08243	ASNS	-0.178615	5.4075
Q9UJY4	GGA2	-0.178615	1.85423
P62277	RPS13	-0.178522	2.03911
Q15181	PPA1	-0.178478	2.87969
Q8WV60	PTCD2	-0.178249	0.391146
Q9H2P0	ADNP	-0.177922	2.56755
Q15477	SKIV2L	-0.177893	0.839391
Q5EBL8	PDZD11	-0.177827	0.60344
P45973	CBX5	-0.177552	2.83541
Q16643	DBN1	-0.177454	2.90002
O95347	SMC2	-0.177379	2.81093
Q86U70	LDB1	-0.177345	1.24552
Q5VSL9	STRIP1	-0.177252	0.899127
P43490	NAMPT	-0.176967	1.78972
Q8IXI2	RHOT1	-0.176838	1.27014
Q8TEM1	NUP210	-0.176831	3.1383
Q8NBF6	AVL9	-0.176744	0.719128
Q96JN8	NEURL4	-0.176733	0.569716
P18440	NAT1	-0.17667	1.11887
Q15003	NCAPH	-0.176574	1.97229
Q96A26	FAM162A	-0.176535	1.74086
P00813	ADA	-0.17652	0.354074
Q9P0P0	RNF181	-0.176391	1.85342
Q12893	TMEM115	-0.176127	0.123492
Q6ZN18	AEBP2	-0.175989	0.497858
Q92600	CNOT9	-0.175988	1.50478
Q9BXP2	SLC12A9	-0.175947	0.493511
Q92692	NECTIN2	-0.175828	1.69003
O60762	DPM1	-0.175644	3.6119
P62280	RPS11	-0.175549	3.23964
P08575	PTPRC	-0.175413	3.04009
Q9P016	THYN1	-0.175254	2.78687
Q9H8U3	ZFAND3	-0.175131	0.443587
Q9BRK4	LZTS2	-0.175106	0.259899
Q99704	DOK1	-0.174954	0.487001
Q9H5V9	STEEP1	-0.174784	1.604
O00180	KCNK1	-0.174623	0.801698
P84095	RHOG	-0.174573	4.09194
O43715	TRIAP1	-0.174538	1.19274
P32929	CTH	-0.174483	1.82912
Q8IZP0	ABI1	-0.174463	1.56639
O43298	ZBTB43	-0.174425	0.0846488
Q9H5Q4	TFB2M	-0.174419	2.39029
P41440	SLC19A1	-0.174335	0.900913
P42338	PIK3CB	-0.174289	1.64575
O00468	AGRN	-0.174207	0.864038
P62249	RPS16	-0.174135	2.34727
Q14108	SCARB2	-0.174135	1.27295
Q8IY17	PNPLA6	-0.174051	0.995997
P07237	P4HB	-0.173867	2.33113
Q13188	STK3	-0.17375	4.01749
Q9P287	BCCIP	-0.17357	2.68453
P08134	RHOC	-0.17341	1.59707
O94916	NFAT5	-0.173304	1.82387
Q9UNN5	FAF1	-0.173273	2.64184
P49137	MAPKAPK2	-0.173251	0.912089
Q96K76	USP47	-0.173051	1.49639
Q8WUA7	TBC1D22A	-0.172947	0.821852
Q8WYP5	AHCTF1	-0.172843	3.31408
Q587I9	SFT2D3	-0.172555	0.623734
O75170	PPP6R2	-0.171942	1.48465
Q9NZ43	USE1	-0.171813	1.08767
P45974	USP5	-0.171776	2.54438
Q8IVM0	CCDC50	-0.171663	1.67178
Q0PNE2	ELP6	-0.171618	0.843055
P0C2W1	FBXO45	-0.1716	0.22724
Q09028	RBBP4	-0.171469	4.87895
Q9NQZ5	STARD7	-0.171333	0.320444
P06748	NPM1	-0.171287	1.79244
Q00535	CDK5	-0.17116	1.42194
Q6XUX3	DSTYK	-0.171072	0.0990784
O95873	C6orf47	-0.171059	0.426738
Q9BTV4	TMEM43	-0.170838	4.15981
Q6BDS2	UHRF1BP1	-0.170825	2.06742
Q96IK0	TMEM101	-0.170295	0.119834
Q96KM6	ZNF512B	-0.17019	0.541482
P09429	HMGB1	-0.170158	1.05368
Q8TB72	PUM2	-0.170131	2.50002
Q9H0W5	CCDC8	-0.16992	0.639987
Q15649	ZNHIT3	-0.169862	0.143666
Q9UBI6	GNG12	-0.169814	0.259988
Q9BW62	KATNAL1	-0.169754	0.491963
P52739	ZNF131	-0.169489	1.15099
Q9UBC3	DNMT3B	-0.168762	1.11841
Q8WWW0	RASSF5	-0.168732	0.285411
P20962	PTMS	-0.168635	0.440628
Q9Y692	GMEB1	-0.168448	1.13671
P51530	DNA2	-0.168418	1.28594
P62937	PPIA	-0.168329	2.99404
O43707	ACTN4	-0.168231	3.77318
O75122	CLASP2	-0.168045	3.04629
Q99848	EBNA1BP2	-0.167902	3.63042
O95999	BCL10	-0.167638	1.78973
Q9H0C5	BTBD1	-0.167558	0.170596
P49675	STAR	-0.167385	0.617429
Q9Y2W1	THRAP3	-0.167384	3.66426
Q9HD15	SRA1	-0.167308	1.53303
Q9C0C4	SEMA4C	-0.167281	1.01734
Q5T280	SPOUT1	-0.166789	1.36848
Q13177	PAK2	-0.166765	2.89431
Q969T7	NT5C3B	-0.166709	0.631033
O43252	PAPSS1	-0.166624	1.3855
Q9UNK9	ANGEL1	-0.166406	0.242346
P55211	CASP9	-0.166336	1.075
O94822	LTN1	-0.165874	4.12658
Q07866	KLC1	-0.165712	2.68536
O75531	BANF1	-0.165617	1.25026
Q9Y4L1	HYOU1	-0.165613	3.41716
Q92786	PROX1	-0.165503	0.0616781
Q9NQC7	CYLD	-0.164999	0.0789849
P41567	EIF1	-0.164944	2.50344
Q13206	DDX10	-0.164901	2.03008
Q99442	SEC62	-0.164753	2.48786
Q9UDT6	CLIP2	-0.164571	1.29891
O00244	ATOX1	-0.164529	2.8913
Q1MSJ5	CSPP1	-0.164365	0.771653
P52298	NCBP2	-0.16431	2.75942
Q16514	TAF12	-0.164162	0.565558
O14979	HNRNPDL	-0.164095	2.58539
Q70UQ0	IKBIP	-0.164079	1.97743
Q9BPZ3	PAIP2	-0.164009	0.580454
Q9HBM0	VEZT	-0.163991	0.32597
Q9H9L3	ISG20L2	-0.163988	0.776294
O95881	TXNDC12	-0.163947	1.31736
P46527	CDKN1B	-0.163927	0.420476
Q9Y6Y8	SEC23IP	-0.163914	2.67038
Q6FIF0	ZFAND6	-0.163903	0.869647
Q8IVB5	LIX1L	-0.163848	0.840484
Q6PJT7	ZC3H14	-0.163835	3.52426
Q9UIQ6	LNPEP	-0.163707	2.08212
Q9P289	STK26	-0.163646	1.73718
O95571	ETHE1	-0.163645	0.951677
Q8N2S1	LTBP4	-0.163614	0.245875
O14530	TXNDC9	-0.16333	2.46724
Q9Y5S9	RBM8A	-0.163041	2.80843
Q8IYN6	UBALD2	-0.162975	0.189554
Q6ZT12	UBR3	-0.162941	1.4164
Q9Y2S6	TMA7	-0.162799	0.968922
Q9H147	DNTTIP1	-0.162629	0.8363
P04114	APOB	-0.162628	0.770972
P55795	HNRNPH2	-0.162415	2.47726
P06396	GSN	-0.162294	1.67704
Q8N465	D2HGDH	-0.162256	2.056
Q8NEF9	SRFBP1	-0.16204	1.79066
P39019	RPS19	-0.161996	2.56924
P30520	ADSS2	-0.16162	2.0695
Q13423	NNT	-0.161594	3.70421
Q9BRT8	CBWD1	-0.161585	1.44194
Q8NFI3	ENGASE	-0.16145	2.05103
P19544	WT1	-0.161292	0.744132
Q96S82	UBL7	-0.161276	1.80279
Q8N1F8	STK11IP	-0.161038	0.582059
O75347	TBCA	-0.161009	1.81327
Q9Y426	C2CD2	-0.160976	0.368889
A6NCE7;Q9GZQ8	MAP1LC3B2;MAP1LC3B	-0.160463	1.70909
Q8WUZ0	BCL7C	-0.160454	1.32869
Q96RQ1	ERGIC2	-0.160202	0.698937
P55011	SLC12A2	-0.159894	1.0399
P31323	PRKAR2B	-0.159575	1.50499
P19338	NCL	-0.159488	1.47011
Q9UL54	TAOK2	-0.159435	0.458461
Q5SSJ5	HP1BP3	-0.159375	2.81437
Q9UEU0	VTI1B	-0.159324	0.526908
Q9Y3Q8	TSC22D4	-0.159324	1.72336
Q9Y605	MRFAP1	-0.159238	1.21115
Q9Y2P8	RCL1	-0.159182	2.54662
O14727	APAF1	-0.159099	0.214585
Q92575	UBXN4	-0.158986	0.572044
Q15042	RAB3GAP1	-0.158962	2.44198
O15042	U2SURP	-0.158909	2.60396
O94955	RHOBTB3	-0.158887	0.849481
Q15427	SF3B4	-0.158606	2.01367
Q12888	TP53BP1	-0.15851	2.42172
Q8NFQ8	TOR1AIP2	-0.158426	2.17527
Q9NY93	DDX56	-0.158399	1.88218
Q5H9F3	BCORL1	-0.158284	0.700344
P15121	AKR1B1	-0.158191	0.314585
Q86V21	AACS	-0.158111	1.28252
O15258	RER1	-0.157948	0.433586
P60520	GABARAPL2	-0.157894	1.82967
Q9UIS9	MBD1	-0.157849	0.72541
O00291	HIP1	-0.157849	1.14312
P51153	RAB13	-0.157685	1.46093
Q96A73	KIAA1191	-0.157623	0.168928
P61158	ACTR3	-0.157438	2.46742
Q9Y2M0	FAN1	-0.157438	0.10655
Q6DCA0	AMMECR1L	-0.157426	0.133821
Q0VGL1	LAMTOR4	-0.157289	0.600624
Q9BVK6	TMED9	-0.157161	2.92809
Q9UKL3	CASP8AP2	-0.157153	0.45638
P43365	MAGEA12	-0.157103	0.61511
P46939	UTRN	-0.157088	0.132108
Q13620	CUL4B	-0.156976	2.42182
Q6P1S2	C3orf33	-0.156876	0.499419
Q08378	GOLGA3	-0.156628	2.1721
Q86WX3	RPS19BP1	-0.156471	0.498703
Q68CP9	ARID2	-0.156329	2.08603
O60271	SPAG9	-0.15627	3.80248
Q9Y2X0	MED16	-0.156206	0.70658
Q92696	RABGGTA	-0.156049	2.85147
Q9NR30	DDX21	-0.155926	2.71587
P49790	NUP153	-0.155816	2.68902
P50395	GDI2	-0.155689	4.39902
Q9P265	DIP2B	-0.155665	1.78005
Q9HB20	PLEKHA3	-0.15549	0.335323
Q8WV41	SNX33	-0.155367	1.43896
Q15785	TOMM34	-0.155217	4.34257
Q9UEY8	ADD3	-0.155162	2.06644
Q9H2K8	TAOK3	-0.154934	1.86486
Q9BTY2	FUCA2	-0.154859	0.919118
P46976	GYG1	-0.1548	1.32848
Q8WWM7	ATXN2L	-0.154729	4.21949
Q9NYH9	UTP6	-0.154701	2.90724
Q9H0P0	NT5C3A	-0.154598	1.17922
Q7RTV0	PHF5A	-0.154522	1.3768
Q15050	RRS1	-0.154479	2.22695
Q92766	RREB1	-0.154475	1.88634
Q99653	CHP1	-0.154474	0.934389
P06753	TPM3	-0.154436	1.32205
Q9BVK2	ALG8	-0.154286	1.33517
Q5F1R6	DNAJC21	-0.154254	1.18443
Q9NX04	C1orf109	-0.154233	0.951532
P78347	GTF2I	-0.154217	1.64785
Q9Y3U8	RPL36	-0.154056	1.41478
O95639	CPSF4	-0.15395	1.31567
Q9NUD5	ZCCHC3	-0.153888	1.96442
P27361	MAPK3	-0.153343	0.92773
Q5VWN6	TASOR2	-0.153323	1.00621
O95989	NUDT3	-0.153153	1.98455
Q8WUQ7	CACTIN	-0.15311	1.6229
O96005	CLPTM1	-0.153091	2.8147
P62857	RPS28	-0.152996	2.71667
P14314	PRKCSH	-0.152948	2.66882
P20618	PSMB1	-0.152901	1.09825
Q8WVX9	FAR1	-0.152852	1.1639
O00299	CLIC1	-0.152843	2.82925
Q8WVR3	TRAPPC14	-0.152563	0.492255
Q14156	EFR3A	-0.15252	0.592949
Q96A49	SYAP1	-0.152393	1.52755
Q9GZX9	TWSG1	-0.152373	0.791236
P62879	GNB2	-0.152277	0.637307
Q9Y376	CAB39	-0.152262	0.784866
O43791	SPOP	-0.152115	0.466497
P49354	FNTA	-0.152048	2.25152
O00635	TRIM38	-0.152009	0.517101
Q14444	CAPRIN1	-0.151837	3.03943
P29218	IMPA1	-0.151822	1.49468
Q6PK04	CCDC137	-0.151771	0.681725
Q13823	GNL2	-0.151762	2.05688
Q69YQ0	SPECC1L	-0.15171	1.26245
Q2M3G4	SHROOM1	-0.151677	1.25557
O15269	SPTLC1	-0.151667	3.68771
Q15036	SNX17	-0.151564	0.722615
Q8WVQ1	CANT1	-0.151516	2.04655
Q9HAF1	MEAF6	-0.151342	0.874349
P00519	ABL1	-0.151309	1.93122
P62753	RPS6	-0.151275	1.40265
Q9NZ63	C9orf78	-0.151245	1.47149
Q86VP1	TAX1BP1	-0.151128	1.24808
Q13129	RLF	-0.151081	1.30456
Q9UL46	PSME2	-0.15104	1.70107
Q6AI39	BICRAL	-0.151026	0.264447
Q9UQC2	GAB2	-0.150919	0.425345
Q9HD26	GOPC	-0.150649	0.747289
Q13310	PABPC4	-0.150634	2.00557
Q96HR8	NAF1	-0.150626	1.21063
Q9Y6B7	AP4B1	-0.150561	0.461528
P18124	RPL7	-0.150493	2.82345
Q86XL3	ANKLE2	-0.150359	1.977
Q9NUQ9	CYRIB	-0.1503	1.51268
Q15542	TAF5	-0.150216	1.6774
O95363	FARS2	-0.15007	0.490523
Q9Y467	SALL2	-0.149971	0.991639
P07108	DBI	-0.149922	1.28171
Q9NXR1	NDE1	-0.149863	1.30778
P58546	MTPN	-0.149795	0.621037
Q9NUL3	STAU2	-0.149794	1.22733
Q7Z3K3	POGZ	-0.149794	1.88723
Q96DF8	ESS2	-0.149793	2.00893
Q00341	HDLBP	-0.149581	2.52963
Q13561	DCTN2	-0.149479	3.24063
P19367	HK1	-0.149409	2.25687
Q13442	PDAP1	-0.149066	1.96475
P59998	ARPC4	-0.14891	1.03677
Q6YP21	KYAT3	-0.148902	1.64764
P06733	ENO1	-0.148756	4.30909
P62841	RPS15	-0.148721	2.07247
Q9UNX3	RPL26L1	-0.148618	1.04188
Q9HCH0	NCKAP5L	-0.148394	0.292355
O76021	RSL1D1	-0.148298	2.12804
O75688	PPM1B	-0.148225	1.12574
P42226	STAT6	-0.148146	0.510338
Q9BV68	RNF126	-0.147778	1.05758
A0AVI4	TMEM129	-0.147746	0.155071
Q96S55	WRNIP1	-0.147699	1.56097
P07602	PSAP	-0.147455	2.07144
Q68CR1	SEL1L3	-0.147368	0.220637
P68431	H3C1	-0.147103	0.405051
Q96GQ7	DDX27	-0.146755	3.61127
Q8IZ21	PHACTR4	-0.146575	0.902638
Q9NZJ4	SACS	-0.146531	0.243168
Q8NEY8	PPHLN1	-0.146483	0.897052
Q5T3J3	LRIF1	-0.146259	1.81747
Q99707	MTR	-0.1461	1.21906
P17612	PRKACA	-0.145975	1.63568
Q86VS8	HOOK3	-0.145882	1.54928
O00203	AP3B1	-0.145775	1.97755
O95379	TNFAIP8	-0.145445	0.336989
Q8N0X7	SPART	-0.145293	1.63508
O95487	SEC24B	-0.144667	2.0531
Q96HR9	REEP6	-0.144571	1.71165
P0C870	JMJD7	-0.144448	0.180634
P61916	NPC2	-0.144299	3.06486
P20339	RAB5A	-0.144291	1.32881
P36915	GNL1	-0.144236	2.26386
Q96KA5	CLPTM1L	-0.143919	1.90128
P61225	RAP2B	-0.143881	2.70178
O60239	SH3BP5	-0.143566	0.115356
Q96L91	EP400	-0.143461	3.00479
P18146	EGR1	-0.143438	0.243838
P46736	BRCC3	-0.14329	1.19683
P50454	SERPINH1	-0.143214	1.64824
P23588	EIF4B	-0.143191	0.853703
Q15274	QPRT	-0.143147	0.88423
Q4G0F5	VPS26B	-0.142933	0.73167
Q5QNW6;Q93079	H2BC18;H2BC9	-0.142931	1.35668
P28288	ABCD3	-0.142884	1.98006
Q9BR77	CCDC77	-0.142837	0.386471
P29590	PML	-0.142819	1.61989
Q86UW9	DTX2	-0.142816	0.14361
Q16822	PCK2	-0.142794	1.94824
P08195	SLC3A2	-0.142776	1.98119
O14657	TOR1B	-0.142772	1.6091
Q92619	ARHGAP45	-0.142322	0.385371
Q9H9Y2	RPF1	-0.142113	1.08923
Q9NVG8	TBC1D13	-0.142077	1.25671
Q9UPW6	SATB2	-0.142015	1.14691
P50897	PPT1	-0.141964	1.66977
P04156	PRNP	-0.141902	0.722782
P01116	KRAS	-0.141447	0.760974
Q13017	ARHGAP5	-0.14125	0.786798
Q9UHA2	SS18L2	-0.141199	0.91416
Q06323	PSME1	-0.141161	3.79478
Q9BT09	CNPY3	-0.141116	1.87457
Q16740	CLPP	-0.141069	3.73265
Q9NQ55	PPAN	-0.14103	1.61664
P38159	RBMX	-0.140736	2.55067
Q5JSZ5	PRRC2B	-0.140654	0.840349
Q99747	NAPG	-0.140543	1.9987
Q7Z3K6	MIER3	-0.140503	0.262174
Q15283	RASA2	-0.140503	0.30245
P62861	FAU	-0.140447	1.31463
Q9UJW0	DCTN4	-0.140406	1.01898
P49755	TMED10	-0.140363	3.63065
O15145	ARPC3	-0.140162	2.15377
P27707	DCK	-0.139872	0.999897
Q9UPY3	DICER1	-0.139763	1.23498
P25774	CTSS	-0.139752	0.132701
P13984	GTF2F2	-0.13959	1.84155
P23327	HRC	-0.139524	0.419576
Q15738	NSDHL	-0.139316	1.52192
Q9BRP8	PYM1	-0.139112	1.05868
B7ZW38;O60812;P0DMR1	HNRNPCL3;HNRNPCL1;HNRNPCL4	-0.139008	0.356075
Q9H4A5	GOLPH3L	-0.138992	0.987147
Q9H6L4	ARMC7	-0.138792	0.335657
Q13418	ILK	-0.138633	1.76656
O43815	STRN	-0.138629	2.10622
Q06203	PPAT	-0.138608	3.13299
Q7Z5K2	WAPL	-0.138442	1.33298
Q15126	PMVK	-0.138297	1.76269
Q9NSA3	CTNNBIP1	-0.138219	0.387129
Q15833	STXBP2	-0.138196	1.96359
P16989	YBX3	-0.13814	0.769143
Q02880	TOP2B	-0.137957	3.39736
Q9NPA0	EMC7	-0.137909	1.44797
O75937	DNAJC8	-0.137778	0.99211
Q9UJ41	RABGEF1	-0.137626	0.777641
Q8NB46	ANKRD52	-0.137568	0.583687
Q9NX24	NHP2	-0.137315	1.71136
P46776	RPL27A	-0.137231	3.30248
Q8WZA9	IRGQ	-0.137133	1.33189
Q6P5Z2	PKN3	-0.137102	1.74335
Q6UX65	DRAM2	-0.136974	0.371873
Q96MX6	DNAAF10	-0.136906	0.655001
P60468	SEC61B	-0.136848	1.94671
Q96T88	UHRF1	-0.136805	1.69002
P43007	SLC1A4	-0.136779	1.444
Q9Y3L3	SH3BP1	-0.136616	1.40063
P16070	CD44	-0.136466	1.15415
Q96I24	FUBP3	-0.136262	2.82014
P63261	ACTG1	-0.136242	2.42354
Q9BXS5	AP1M1	-0.136227	0.975186
P42575	CASP2	-0.136144	0.997696
Q6ZWJ1	STXBP4	-0.135972	1.17589
Q712K3	UBE2R2	-0.135947	1.01744
P57737	CORO7	-0.135912	1.05779
Q9NXJ5	PGPEP1	-0.135766	0.671206
O15144	ARPC2	-0.135712	1.21568
Q5JTH9	RRP12	-0.135692	2.08581
Q8NBS9	TXNDC5	-0.135683	2.19106
Q9NWU2	GID8	-0.135595	1.29521
Q8ND04	SMG8	-0.135578	1.35365
Q8N5D0	WDTC1	-0.135449	0.839105
Q9NXG2	THUMPD1	-0.13535	1.47886
Q9H074	PAIP1	-0.135338	1.88389
O15372	EIF3H	-0.135143	1.59732
Q8N567	ZCCHC9	-0.135045	0.738388
P56377	AP1S2	-0.135021	0.954814
P11274	BCR	-0.134997	1.49976
Q8NG08	HELB	-0.134987	0.168302
Q9NRX1	PNO1	-0.13493	1.05263
O00461	GOLIM4	-0.134883	0.852945
O14497	ARID1A	-0.134786	2.50376
Q86UL3	GPAT4	-0.134669	1.254
A6NJ78	METTL15	-0.134537	0.311603
P33527	ABCC1	-0.134457	1.46295
Q9UKV3	ACIN1	-0.134408	1.54582
O43747	AP1G1	-0.134239	1.16612
Q96B45	BORCS7	-0.133891	0.361233
P42898	MTHFR	-0.133883	1.83605
Q96ER9	CCDC51	-0.133859	0.766214
Q9BZL4	PPP1R12C	-0.133645	0.801559
Q5VTE6	ANGEL2	-0.133599	0.209852
Q2NKX8	ERCC6L	-0.13359	0.90438
Q96PC5	MIA2	-0.13357	2.62315
Q96RE7	NACC1	-0.133562	2.02679
P16401	H1-5	-0.133504	0.965214
Q92896	GLG1	-0.133405	1.0662
Q14739	LBR	-0.13335	2.38136
P13987	CD59	-0.133337	1.59289
O43447	PPIH	-0.133277	2.17906
Q96HJ9	FMC1	-0.13306	0.428646
Q96RG2	PASK	-0.132875	0.768973
Q8NC51	SERBP1	-0.132751	1.73482
Q9Y613	FHOD1	-0.132741	1.87957
Q53FV1	ORMDL2	-0.132724	0.311473
P67809	YBX1	-0.132709	1.34693
Q00403	GTF2B	-0.132689	1.86221
Q96JJ7	TMX3	-0.132679	0.82188
Q2M3D2	EXOC3L2	-0.132365	1.65148
Q6NUM9	RETSAT	-0.132328	0.532177
Q9H334	FOXP1	-0.13222	0.840135
Q9NQ88	TIGAR	-0.131809	0.112028
Q9ULC8	ZDHHC8	-0.131784	0.191767
Q96SB4	SRPK1	-0.131657	1.68551
Q9UKI8	TLK1	-0.13159	0.655512
Q658Y4	FAM91A1	-0.131585	1.33621
Q96T23	RSF1	-0.131479	1.70636
Q9NPI1	BRD7	-0.131315	1.30251
P60953	CDC42	-0.131287	1.43477
Q7Z4G4	TRMT11	-0.13113	0.999134
P11142	HSPA8	-0.131096	2.2682
Q9NVU7	SDAD1	-0.131037	2.45654
Q8NFC6	BOD1L1	-0.130776	0.623618
Q6UXH1	CRELD2	-0.130774	0.729771
Q9NRG0	CHRAC1	-0.130709	1.444
Q5VT25	CDC42BPA	-0.130657	0.961377
Q01130	SRSF2	-0.130519	0.711866
Q8WU76	SCFD2	-0.130517	1.07036
Q96HA1	POM121	-0.130486	1.67724
Q9NV35	NUDT15	-0.130441	0.376093
Q9C037	TRIM4	-0.130383	1.11651
P55197	MLLT10	-0.130314	0.287584
O75351	VPS4B	-0.1303	1.32118
Q01459	CTBS	-0.130296	0.157911
Q96S19	METTL26	-0.130265	0.221082
P09132	SRP19	-0.130253	0.803798
Q9BZJ0	CRNKL1	-0.13023	1.76004
P42858	HTT	-0.130096	0.561971
Q13951	CBFB	-0.129916	0.899064
Q7Z7M9	GALNT5	-0.129873	1.67426
Q96C86	DCPS	-0.129749	1.47897
Q6UW02	CYP20A1	-0.12958	0.682256
O75970	MPDZ	-0.129519	0.212691
O75663	TIPRL	-0.129497	1.78692
Q92576	PHF3	-0.129411	1.95187
P46783	RPS10	-0.129297	0.913073
P23381	WARS1	-0.12923	1.08223
Q9NU19	TBC1D22B	-0.128593	0.425306
Q86WP2	GPBP1	-0.12848	0.504483
Q9Y3A2	UTP11	-0.128381	0.442166
Q92785	DPF2	-0.128373	1.47536
Q9H1I8	ASCC2	-0.128332	1.22277
P25398	RPS12	-0.128193	2.37691
O60476	MAN1A2	-0.128107	2.16176
Q92558	WASF1	-0.128073	0.452379
Q9Y3B9	RRP15	-0.12805	0.573978
Q9H9B1	EHMT1	-0.128014	1.36077
Q14919	DRAP1	-0.128008	1.71954
O75379	VAMP4	-0.12793	0.132282
P04899	GNAI2	-0.127894	1.12563
Q15021	NCAPD2	-0.127502	2.0852
Q96C55	ZNF524	-0.127476	0.135911
P13861	PRKAR2A	-0.127405	1.67253
Q8NG11	TSPAN14	-0.127376	0.217116
Q9NRR3	CDC42SE2	-0.127351	0.538234
Q7Z333	SETX	-0.127192	0.812821
Q8NHG7	SVIP	-0.127064	0.895589
P83731	RPL24	-0.127063	3.01981
P27635	RPL10	-0.126972	1.9614
Q92698	RAD54L	-0.126912	0.223006
Q9UHA3	RSL24D1	-0.12691	1.39456
Q8IWX8	CHERP	-0.126819	2.39064
P55786	NPEPPS	-0.126794	3.85939
O95613	PCNT	-0.126585	2.00061
Q9HD42	CHMP1A	-0.126535	0.561928
Q92613	JADE3	-0.126463	0.240933
Q8WUB8	PHF10	-0.1264	2.6593
Q9P1Q0	VPS54	-0.126298	0.0866669
O95336	PGLS	-0.126156	1.31947
Q9HC44	GPBP1L1	-0.126117	0.324067
Q5JPI3	C3orf38	-0.126107	0.235963
P15880	RPS2	-0.126028	1.60523
Q5UCC4	EMC10	-0.125791	0.48908
O75976	CPD	-0.125536	1.37905
Q14344	GNA13	-0.125424	0.904645
P31943	HNRNPH1	-0.125347	2.04344
Q99708	RBBP8	-0.12519	0.0806376
Q9BXV9	GON7	-0.125086	0.623318
Q96HA8	NTAQ1	-0.125065	0.110182
P40222	TXLNA	-0.125018	1.24986
Q9NZC3	GDE1	-0.124942	0.23422
Q6KC79	NIPBL	-0.124851	3.00328
Q9BRR8	GPATCH1	-0.124309	0.598022
P25440	BRD2	-0.124298	0.882289
O60488	ACSL4	-0.124149	0.909975
Q14697	GANAB	-0.123903	2.18468
O15460	P4HA2	-0.123868	0.397957
O14734	ACOT8	-0.123803	0.225934
Q9H7Z6	KAT8	-0.123772	0.38888
Q9HBI1	PARVB	-0.123677	0.804228
P11166	SLC2A1	-0.123492	1.141
P35269	GTF2F1	-0.123468	0.955739
P49815	TSC2	-0.123449	0.400768
P26358	DNMT1	-0.123338	2.16669
Q9BVG9	PTDSS2	-0.12324	0.874567
P00367	GLUD1	-0.123178	2.21228
Q6NTE8	MRNIP	-0.123163	0.186049
Q9H2S9	IKZF4	-0.123091	0.667134
Q8IWV8	UBR2	-0.123032	2.9881
Q8ND56	LSM14A	-0.122889	1.12014
Q13426	XRCC4	-0.122829	0.500454
Q01813	PFKP	-0.122685	2.54007
Q96S38	RPS6KC1	-0.122679	0.562834
Q96AH0	NABP1	-0.122623	0.255851
Q96D71	REPS1	-0.122609	0.795797
Q8NBU5	ATAD1	-0.1226	1.05815
Q09472	EP300	-0.122588	3.43777
P30040	ERP29	-0.122577	2.34746
Q13643	FHL3	-0.12244	0.732434
Q96EF6	FBXO17	-0.122411	0.228683
Q9UJA5	TRMT6	-0.122403	1.12279
Q9Y5J1	UTP18	-0.122305	3.6284
Q8NI77	KIF18A	-0.122302	0.196938
Q96MT8	CEP63	-0.122216	0.102326
Q96T76	MMS19	-0.122161	1.623
Q8N684	CPSF7	-0.122038	2.65465
O60701	UGDH	-0.12202	1.29226
Q9BWJ5	SF3B5	-0.121946	1.24379
Q96B36	AKT1S1	-0.121878	0.668729
Q96CW1	AP2M1	-0.121709	0.835368
Q6ZVM7	TOM1L2	-0.121532	0.328874
P14735	IDE	-0.121476	2.19077
P06858	LPL	-0.121361	0.152015
Q8WU67	ABHD3	-0.121312	0.147426
Q99471	PFDN5	-0.12126	1.50213
Q9BTL3	RAMAC	-0.121168	0.865162
Q9NXF7	DCAF16	-0.121009	0.863881
Q9Y624	F11R	-0.120735	1.40922
Q6ZW49	PAXIP1	-0.120722	0.695115
Q9Y490	TLN1	-0.120637	2.3081
P29353	SHC1	-0.120608	1.4687
P06756	ITGAV	-0.120307	1.24086
Q9NV88	INTS9	-0.120256	1.06347
Q15758	SLC1A5	-0.120134	2.71373
Q08170	SRSF4	-0.120107	1.0982
O94925	GLS	-0.119568	2.56515
O00264	PGRMC1	-0.119555	0.628288
O00522	KRIT1	-0.119209	0.171734
Q9BQ04	RBM4B	-0.119089	1.49806
O95758	PTBP3	-0.118861	1.28261
Q14493	SLBP	-0.118846	0.604512
Q9NRW3	APOBEC3C	-0.118683	1.43583
P63010	AP2B1	-0.118523	0.740998
O75521	ECI2	-0.118439	1.99176
Q9GZT3	SLIRP	-0.118423	1.87379
Q9Y2A7	NCKAP1	-0.118388	2.75896
Q13614	MTMR2	-0.118367	0.489655
Q15043	SLC39A14	-0.118165	0.246524
Q9UI95	MAD2L2	-0.118135	0.530948
Q96HR3	MED30	-0.117875	0.982296
Q15599	SLC9A3R2	-0.117758	0.568421
E9PAV3;Q13765	NACA	-0.11764	1.42953
O43426	SYNJ1	-0.117531	0.727351
P29083	GTF2E1	-0.117518	0.925266
O00571	DDX3X	-0.117487	1.22336
Q9GZU1	MCOLN1	-0.117375	0.159764
Q92841	DDX17	-0.117373	3.428
P61160	ACTR2	-0.117176	2.69172
Q96BW5	PTER	-0.116757	1.74958
Q9H211	CDT1	-0.116751	0.165354
Q13459	MYO9B	-0.116511	1.10295
P50613	CDK7	-0.11602	0.551126
Q8N490	PNKD	-0.115922	0.870979
P60983	GMFB	-0.115686	1.6922
Q9NQW7	XPNPEP1	-0.115648	2.81679
Q8WW33	GTSF1	-0.115615	1.63831
Q6DT37	CDC42BPG	-0.115597	0.301701
Q9Y520	PRRC2C	-0.115592	1.75697
Q96SI9	STRBP	-0.115517	2.72166
P62829	RPL23	-0.115465	1.40306
Q7L273	KCTD9	-0.115418	0.707255
P31153	MAT2A	-0.115337	2.5219
Q9UEE9	CFDP1	-0.11519	0.771595
Q7Z7C8	TAF8	-0.114978	0.880908
Q9UEG4	ZNF629	-0.114954	0.472812
Q92542	NCSTN	-0.114937	1.10574
O94782	USP1	-0.114873	0.304238
Q9UDW3	ZMAT5	-0.11481	0.110051
Q96CM3	RPUSD4	-0.114807	0.383347
Q9HAH7	FBRS	-0.114571	0.430055
P62701	RPS4X	-0.114542	2.90344
P0C0S5;Q71UI9	H2AZ1;H2AZ2	-0.114445	0.808419
O43493	TGOLN2	-0.114407	0.456214
Q9Y324	FCF1	-0.114382	1.58163
Q9Y2G3	ATP11B	-0.114355	0.530686
P78549	NTHL1	-0.114203	0.564642
P81877	SSBP2	-0.11414	0.776625
Q9UJ14	GGT7	-0.114058	0.288325
Q9UQR1	ZNF148	-0.113979	0.835239
O95685	PPP1R3D	-0.113827	0.135284
Q10589	BST2	-0.113703	1.81946
Q92917	GPKOW	-0.113687	1.2938
P61224	RAP1B	-0.113544	1.21687
P0C7M4;Q9BQY4	RHOXF2B;RHOXF2	-0.113505	0.233277
P40429	RPL13A	-0.113389	1.65691
P62979	RPS27A	-0.113328	0.425379
P47756	CAPZB	-0.113299	1.99526
P62906	RPL10A	-0.113189	2.68887
Q8NFA0	USP32	-0.113103	1.04274
Q5T4F4	ZFYVE27	-0.113056	0.135671
P35221	CTNNA1	-0.113016	1.98882
Q8N2Y8	RUSC2	-0.112982	0.0600885
Q9UQ35	SRRM2	-0.112863	0.993059
O95159	ZFPL1	-0.112819	1.00456
Q5VWG9	TAF3	-0.112523	0.269204
Q9Y546	LRRC42	-0.112521	0.306147
Q9H2M9	RAB3GAP2	-0.112395	2.16478
Q9UL26	RAB22A	-0.112327	0.537011
O43432	EIF4G3	-0.111968	1.06304
Q0VDF9	HSPA14	-0.111959	1.75492
Q9BVP2	GNL3	-0.11195	1.89923
P84090	ERH	-0.111866	1.90605
P30626	SRI	-0.111806	0.838296
Q6PIY7	TENT2	-0.111796	0.797281
P30622	CLIP1	-0.111679	1.22931
Q9P2D3	HEATR5B	-0.11153	1.51263
Q8IY67	RAVER1	-0.111496	3.06098
Q9UHG3	PCYOX1	-0.11138	0.731988
Q8N9Q2	SREK1IP1	-0.111238	0.154345
Q9Y6D9	MAD1L1	-0.111044	1.4102
Q92925	SMARCD2	-0.110828	2.12402
Q9NVR2	INTS10	-0.110744	1.01611
Q92922	SMARCC1	-0.110681	2.70386
Q14141	SEPTIN6	-0.110619	0.899842
O95140	MFN2	-0.110569	1.72125
Q14671	PUM1	-0.110538	2.4144
P61978	HNRNPK	-0.110479	1.93822
Q6ZNE5	ATG14	-0.110473	0.0998355
Q9NYY8	FASTKD2	-0.110456	1.05812
Q13838	DDX39B	-0.110336	1.99032
Q9P013	CWC15	-0.110261	0.615298
Q7L775	EPM2AIP1	-0.110253	0.933024
P62269	RPS18	-0.110233	2.65269
O75175	CNOT3	-0.110211	1.67736
Q9H270	VPS11	-0.110125	1.51732
P08238	HSP90AB1	-0.110024	1.88879
P13639	EEF2	-0.109964	1.7418
Q8N3U4	STAG2	-0.109889	1.74123
Q8NEN9	PDZD8	-0.10988	0.330059
A2RRP1	NBAS	-0.109864	1.03546
Q9Y608	LRRFIP2	-0.109841	0.867269
Q07666	KHDRBS1	-0.109812	2.23617
P11413	G6PD	-0.109797	1.62565
Q9UIJ7	AK3	-0.109769	1.90197
P29597	TYK2	-0.10975	0.336004
O75818	RPP40	-0.109734	0.958147
Q32P44	EML3	-0.109732	0.797439
P27816	MAP4	-0.10966	1.30801
Q9Y4E5	ZNF451	-0.109572	0.57827
Q96DR4	STARD4	-0.109553	0.241378
Q9NYF8	BCLAF1	-0.109538	0.959771
P54687	BCAT1	-0.109518	0.983255
P46777	RPL5	-0.109468	2.44667
Q9Y657	SPIN1	-0.109438	0.846639
O43427	FIBP	-0.10942	0.28236
Q8NDD1	C1orf131	-0.109366	0.4527
Q96HW7	INTS4	-0.109309	0.734636
Q49A26	GLYR1	-0.109193	0.913104
Q9UJX6	ANAPC2	-0.109186	1.01507
O15355	PPM1G	-0.109158	1.38735
P49903	SEPHS1	-0.109135	1.67089
Q969H6	POP5	-0.109078	0.26726
P08962	CD63	-0.108914	1.2586
P07737	PFN1	-0.108899	1.06292
P17483	HOXB4	-0.108831	0.910384
Q07817	BCL2L1	-0.108792	1.56077
Q9NSY1	BMP2K	-0.108634	1.59307
Q15428	SF3A2	-0.108428	0.69618
Q659A1	ICE2	-0.108344	0.598322
Q07955	SRSF1	-0.108283	2.18341
Q9C0B1	FTO	-0.108203	1.35024
Q9GZY4	COA1	-0.10803	0.306244
P09110	ACAA1	-0.107924	2.96123
P00387	CYB5R3	-0.107855	1.29181
Q9P1W9	PIM2	-0.107658	0.16105
O94913	PCF11	-0.107643	1.00167
O15381	NVL	-0.107589	1.95704
Q86V48	LUZP1	-0.107521	0.765073
Q969G3	SMARCE1	-0.107163	1.00561
Q709C8	VPS13C	-0.107129	0.803346
Q96Q05	TRAPPC9	-0.106849	0.458935
Q969T9	WBP2	-0.106653	1.58288
P62424	RPL7A	-0.106596	2.02328
Q8TDY2	RB1CC1	-0.106574	0.93252
O76070	SNCG	-0.106494	1.17395
Q13137	CALCOCO2	-0.106313	1.2068
Q8NEZ2	VPS37A	-0.106295	0.513232
Q9NR77	PXMP2	-0.106261	0.531595
Q9Y6E0	STK24	-0.106258	1.78353
P50502	ST13	-0.10623	2.94431
Q92871	PMM1	-0.106203	1.56941
Q9BV20	MRI1	-0.106199	1.85642
Q13242	SRSF9	-0.10618	1.2653
P17252	PRKCA	-0.105957	1.19865
O94763	URI1	-0.105935	1.09575
Q96AT1	KIAA1143	-0.10578	0.18003
Q6UWB1	IL27RA	-0.105698	0.327779
Q14677	CLINT1	-0.105639	1.77566
Q9Y580	RBM7	-0.105614	0.71913
P30050	RPL12	-0.105526	2.08062
Q13362	PPP2R5C	-0.10549	1.53251
O14523	C2CD2L	-0.105418	0.706
Q03252	LMNB2	-0.105375	1.20788
P61106	RAB14	-0.105176	2.5701
P51571	SSR4	-0.105128	1.39156
P23246	SFPQ	-0.105088	2.46754
Q5VYK3	ECPAS	-0.105047	2.12398
Q9BWW4	SSBP3	-0.104947	0.221842
P16333	NCK1	-0.104928	1.53814
Q14061	COX17	-0.104894	0.269947
O75083	WDR1	-0.104791	1.1339
Q99436	PSMB7	-0.104774	2.74944
O00471	EXOC5	-0.104625	1.29758
Q9UQ84	EXO1	-0.104525	0.162869
Q13123	IK	-0.104178	0.890009
Q9UPT5	EXOC7	-0.104157	1.54238
Q9NVP2	ASF1B	-0.104024	0.285632
Q5JSH3	WDR44	-0.103997	0.762907
Q9UGM6	WARS2	-0.103935	0.610761
P62244	RPS15A	-0.103931	1.51766
P42574	CASP3	-0.103889	0.851486
Q99447	PCYT2	-0.103798	1.81063
Q96RT1	ERBIN	-0.103765	0.945501
Q8TCT9	HM13	-0.103542	2.51471
Q96P47	AGAP3	-0.103487	0.543265
Q14203	DCTN1	-0.103478	1.42482
Q9HBM6	TAF9B	-0.10342	0.472612
P83436	COG7	-0.103307	0.787208
P15311	EZR	-0.103285	1.51742
P26572	MGAT1	-0.103223	0.57161
Q99543	DNAJC2	-0.103004	3.24878
Q96GX2	ATXN7L3B	-0.103001	0.401466
Q15286	RAB35	-0.102929	1.09373
Q9UER7	DAXX	-0.102926	1.28717
Q9H0D6	XRN2	-0.102815	1.95582
P84085	ARF5	-0.102804	1.44559
Q9Y2T2	AP3M1	-0.10276	0.860571
Q92543	SNX19	-0.10265	0.138449
P62241	RPS8	-0.10261	2.94877
Q9UBC2	EPS15L1	-0.102586	1.93917
P26373	RPL13	-0.102466	1.06378
Q9NSI8	SAMSN1	-0.102425	1.31745
Q9BTD8	RBM42	-0.102374	1.03889
Q71UM5	RPS27L	-0.102355	2.27881
Q15287	RNPS1	-0.10234	0.910634
P22692	IGFBP4	-0.102226	0.172161
O95218	ZRANB2	-0.102214	2.02018
P32969	RPL9	-0.102203	1.69135
Q9Y6G3	MRPL42	-0.102105	0.240501
Q9ULR0	ISY1	-0.101994	0.810986
O14737	PDCD5	-0.101982	1.28443
Q96T51	RUFY1	-0.101794	1.73867
A5YKK6	CNOT1	-0.10168	2.20645
Q9UIF9	BAZ2A	-0.101587	1.02804
Q711Q0	CEFIP	-0.101576	0.186797
Q92844	TANK	-0.101538	0.264915
Q9UBF2	COPG2	-0.101436	3.7331
Q15506	SPA17	-0.101308	0.279141
Q9UG56	PISD	-0.1012	1.51933
Q8ND24	RNF214	-0.101196	1.91252
Q14247	CTTN	-0.101178	0.965041
Q9Y5J9	TIMM8B	-0.101016	1.10316
P63165	SUMO1	-0.101016	1.59296
O95707	POP4	-0.100998	0.497663
P20020	ATP2B1	-0.100998	1.863
Q2TB10	ZNF800	-0.100992	1.85488
Q07812	BAX	-0.100951	1.95762
Q6ZXV5	TMTC3	-0.100714	0.625562
Q9P2S5	WRAP73	-0.100651	0.460265
Q6ZN28	MACC1	-0.100608	0.204909
P18858	LIG1	-0.100572	2.28209
P25098	GRK2	-0.100543	1.07231
Q9NX40	OCIAD1	-0.100535	2.197
P0DPB5	POLR1D	-0.100472	0.206766
Q5BJF6	ODF2	-0.10024	0.622617
Q8TBX8	PIP4K2C	-0.100226	0.989069
Q86UX7	FERMT3	-0.100118	2.08319
P50914	RPL14	-0.100096	2.03801
Q8NI22	MCFD2	-0.100045	0.283746
Q8N2M8	CLASRP	-0.0999441	0.317317
O94973	AP2A2	-0.0998001	0.884409
Q9BRK5	SDF4	-0.0997412	1.09088
Q9NQR1	KMT5A	-0.0995531	0.515799
P14649	MYL6B	-0.0995128	1.53121
Q2M389	WASHC4	-0.0994635	0.871544
P53999	SUB1	-0.0993192	0.573059
Q96QD8	SLC38A2	-0.0992551	0.396391
P21333	FLNA	-0.0992332	1.5942
O75935	DCTN3	-0.0991871	0.416427
P29144	TPP2	-0.0991817	2.68599
Q14BN4	SLMAP	-0.0990355	1.42151
Q9H501	ESF1	-0.0989258	0.964648
Q13596	SNX1	-0.0988023	3.11389
O95155	UBE4B	-0.0987015	2.18108
O75400	PRPF40A	-0.0986962	1.61193
Q6UN15	FIP1L1	-0.0986724	1.6544
P36542	ATP5F1C	-0.098618	1.07953
Q8IXM6	NRM	-0.0986094	0.227259
Q01085	TIAL1	-0.0985723	0.89222
O43491	EPB41L2	-0.0985346	1.07071
Q15084	PDIA6	-0.0985193	2.5825
Q13435	SF3B2	-0.0985029	1.35414
Q96AE4	FUBP1	-0.098381	1.60904
Q9H6R4	NOL6	-0.0983281	2.04188
Q96P11	NSUN5	-0.0982795	1.16161
Q15276	RABEP1	-0.0980258	0.529174
O95793	STAU1	-0.0979686	2.05336
Q8N2U0	TMEM256	-0.0979301	0.218484
Q86V81	ALYREF	-0.0976932	1.90334
Q96K17	BTF3L4	-0.0976174	0.828727
Q9H4K7	MTG2	-0.097543	0.204122
P52789	HK2	-0.0974743	1.3069
Q6ZS17	RIPOR1	-0.0974061	0.244153
Q6P996	PDXDC1	-0.0973432	2.13151
Q8NB90	SPATA5	-0.0971398	1.11091
O75362	ZNF217	-0.0971181	0.732961
P00338	LDHA	-0.0969114	1.45741
Q92508	PIEZO1	-0.0968914	0.654004
Q96S59	RANBP9	-0.096812	1.39311
Q8NBZ7	UXS1	-0.0967746	0.259256
P62136	PPP1CA	-0.0967739	1.80778
P18850	ATF6	-0.0966592	0.410987
P82979	SARNP	-0.0963833	1.38248
Q15554	TERF2	-0.0963688	0.863979
Q15233	NONO	-0.0963354	2.47528
Q8WVT3	TRAPPC12	-0.0962851	0.795446
P15291	B4GALT1	-0.0962713	0.331633
Q13393	PLD1	-0.0962114	0.428871
Q86UP2	KTN1	-0.0961776	1.63507
P30101	PDIA3	-0.0961471	2.38938
O43808	SLC25A17	-0.0960965	0.419789
O00255	MEN1	-0.0960736	0.537665
Q9UN86	G3BP2	-0.0957623	1.49731
Q9H257	CARD9	-0.0956106	0.299323
P55212	CASP6	-0.0954525	0.747841
Q8N3P4	VPS8	-0.0952799	0.354496
Q9H0S4	DDX47	-0.095247	2.66736
Q9NUQ3	TXLNG	-0.0950351	1.01694
Q14644	RASA3	-0.0949228	0.282503
Q08357	SLC20A2	-0.0947958	0.448903
Q9Y2V7	COG6	-0.0947921	1.12826
Q8NE86	MCU	-0.0947196	0.590207
P60006	ANAPC15	-0.0946758	0.21731
P10644	PRKAR1A	-0.0946298	1.8401
Q9Y256	RCE1	-0.0946221	0.521704
P12814	ACTN1	-0.0946083	3.09611
P84077	ARF1	-0.0945559	1.13897
O00287	RFXAP	-0.0945249	0.320637
Q8TF01	PNISR	-0.0944746	0.488995
Q7Z478	DHX29	-0.0941119	1.88925
Q58A45	PAN3	-0.0940762	0.19894
O75150	RNF40	-0.094013	1.29324
P53365	ARFIP2	-0.0939124	0.392287
O94886	TMEM63A	-0.0939043	0.495686
P61758	VBP1	-0.0938876	1.68702
Q8IY37	DHX37	-0.0937099	2.09955
Q8N9T8	KRI1	-0.0935001	0.716344
Q9P0U3	SENP1	-0.0934091	0.753307
Q9BQE4	SELENOS	-0.0933676	0.334262
Q66PJ3	ARL6IP4	-0.0932565	0.462465
Q92545	TMEM131	-0.0931618	0.136856
Q9Y5Z4	HEBP2	-0.0931132	0.768278
P07814	EPRS1	-0.0930824	2.86353
Q9Y289	SLC5A6	-0.0930824	1.528
P17275	JUNB	-0.0929265	0.37299
Q9NQT8	KIF13B	-0.0927372	0.852156
Q9Y3A6	TMED5	-0.0924993	1.46895
P54727	RAD23B	-0.0924194	1.55801
O15226	NKRF	-0.0924189	1.10935
Q9UH17	APOBEC3B	-0.0923858	0.779507
Q9NY61	AATF	-0.0922232	0.920782
Q9NWV8	BABAM1	-0.0922215	0.870533
O14776	TCERG1	-0.0921383	1.27065
Q9H5Z1	DHX35	-0.0920913	0.708222
Q96MU7	YTHDC1	-0.0920269	0.695043
Q9P2N5	RBM27	-0.0919456	1.27608
Q9NRR5	UBQLN4	-0.0919352	0.859436
Q9BVC4	MLST8	-0.0918765	1.18714
P53680	AP2S1	-0.0918744	0.440005
P21291	CSRP1	-0.0918617	1.0546
Q5VT52	RPRD2	-0.0918224	1.14134
P82094	TMF1	-0.0917525	0.473657
Q9Y6K0	CEPT1	-0.0917268	0.194816
P50148	GNAQ	-0.0916417	2.02962
P09012	SNRPA	-0.091624	0.625786
Q9Y6D6	ARFGEF1	-0.0915313	1.73063
Q9H2U1	DHX36	-0.0914898	1.46834
Q15005	SPCS2	-0.0913351	1.57039
O94903	PLPBP	-0.0913086	0.892382
Q9NSK0	KLC4	-0.0911765	1.93506
P42356	PI4KA	-0.0910184	1.9191
Q92599	SEPTIN8	-0.0909216	0.802239
Q9H2J4	PDCL3	-0.0908737	1.09381
Q9UGY1	NOL12	-0.0908048	0.429014
Q96ST3	SIN3A	-0.0906739	0.862332
Q86YN1	DOLPP1	-0.0906484	1.10106
Q9BV10	ALG12	-0.0906465	0.235825
Q8IYU8	MICU2	-0.0906386	0.307717
Q8TAD8	SNIP1	-0.0906351	0.415873
Q9H4A4	RNPEP	-0.0906053	1.87878
Q9NR09	BIRC6	-0.0905895	1.68019
Q7Z6L1	TECPR1	-0.0905616	0.0676931
Q99733	NAP1L4	-0.0904179	1.66649
Q96BU1	S100PBP	-0.0903974	0.040541
P40763	STAT3	-0.0902927	2.28248
Q92804	TAF15	-0.0902832	0.579774
P62316	SNRPD2	-0.0902817	2.32249
Q9BVG8	KIFC3	-0.0902414	0.338563
P55209	NAP1L1	-0.0902104	1.00803
O75844	ZMPSTE24	-0.0901611	2.51778
O60869	EDF1	-0.0899825	0.89166
Q8WUI4	HDAC7	-0.0899823	0.7526
Q96DE5	ANAPC16	-0.0899394	0.614537
Q99829	CPNE1	-0.089751	1.00033
Q05086	UBE3A	-0.0895157	2.09618
P62917	RPL8	-0.0895128	1.28782
Q99504	EYA3	-0.0894945	0.526758
Q99584	S100A13	-0.089494	0.535286
Q9P0I2	EMC3	-0.0893557	0.872242
P68036	UBE2L3	-0.0892949	2.2149
P39023	RPL3	-0.0892081	1.60616
Q567V2	MPV17L2	-0.0891542	0.372745
Q9NTJ3	SMC4	-0.0891366	2.34753
[truncated: 5,250 more rows]

## Sheet: Sheet 2
Normalized to sgctrl water condition
Water			Inosine
sgctrl	sgPPAT		sgctrl	sgPPAT
0.882153	0.184388		0.825107	0.853268
0.761019	0.200183		0.886815	0.81172
0.856879	0.153485		0.853417	0.765022
1.13028	0.177521		1.22812	1.29243
1.08836	0.210828		1.14414	1.15749
1.09545	0.193659		1.2542	1.12006
