# Supplementary material for: Uridine-sensitized screening identifies demethoxy-coenzyme Q and NUDT5 as regulators of nucleotide synthesis
Source: Nat Metab. 2025 Nov 13;7(11):2221–35. doi: 10.1038/s42255-025-01419-2 (PMC12638251; doi:10.1038/s42255-025-01419-2)
Supplement: Supplementary file 22 — Statistical source data. [file 42255_2025_1419_MOESM22_ESM.xlsx]

## Sheet: Information
Source data associated with Extended Data Figure 5
Sheet name	Figure panel	Short description
Sheet 1	G	Complex dissociation in response to PRPP dose curve
Sheet 2	I	Quantification of NUDT5 as dimer or in complex with PPAT

## Sheet: Sheet 1
	PRPP (µM)	Log10 (PRPP) uM	% NUDT5 complex / total
Replicate			1	2
	0		31.6344	17.489
	0.01	-2	28.3079
	0.1	-1	26.6633
	1	0	26.9699
	10	1	28.4566
	100	2	18.1104	17.2712
	215	2.33244		8.30066
	464	2.66652		9.81341
	1000	3	2.12608	6.52767
	2154	3.33325		3.97081
	4642	3.66671		1.84706
	10000	4	0.986953	2.0745

## Sheet: Sheet 2
Cell line	% Fold-change (complex / dimer)
293T	55.7885
MCF7	32.0421
K562	29.4007
U2OS	19.1007
U937	15.1609
NDW	14.0835
HeLa	11.836
THP1	8.58389
UACC257	8.32224
Jurkat	6.22156
Mouse organ	% Fold-change (complex / dimer)
Gut	76.1741
Kidney	71.6378
Pancreas	51.1094
Brain	47.6323
Spleen	41.4293
Liver	40.4327
