# Supplementary material for: Uridine-sensitized screening identifies demethoxy-coenzyme Q and NUDT5 as regulators of nucleotide synthesis
Source: Nat Metab. 2025 Nov 13;7(11):2221–35. doi: 10.1038/s42255-025-01419-2 (PMC12638251; doi:10.1038/s42255-025-01419-2)
Supplement: Supplementary file 24 — Statistical source data. [file 42255_2025_1419_MOESM24_ESM.xlsx]

## Sheet: Information
Source data associated with Extended Data Figure 6
Sheet name	Figure panel	Short description
Sheet A	A	Correlation between gene expression and nucleobase analog resistance

## Sheet: Sheet A
		Correlation (Pearson's r)						Rank
gene_symbol		carmofur	5-fluorouracil	azathioprine	mercaptopurine	6-thioguanine		carmofur	5-fluorouracil	azathioprine	mercaptopurine	6-thioguanine
A1BG		-0.0448988	0.0925131	0.0209851	0.0528659	0.000518772		2950	16186	11024	14644	9229
A1CF		0.0676938	-0.0498316	0.0981	0.0656987	0.0155402		15564	2004	18034	15840	10959
A2M		0.0566599	0.113222	0.158725	0.18785	0.145704		14459	17493	19096	19167	18917
A2ML1		0.0349159	-0.023127	0.0262345	-0.039242	0.0187499		11954	3828	11702	4574	11358
A3GALT2		0.0182549	0.0394564	0.019645	-0.0167276	-0.0293648		9715	10908	10849	6697	6083
A4GALT		0.0274063	0.0363328	0.0890776	0.0861736	0.0929231		11016	10507	17586	17257	17567
A4GNT		0.0865596	-0.0339966	0.0925125	0.117396	0.0457552		17074	2991	17758	18518	14261
AAAS		-0.0835736	-0.0303324	-0.11826	-0.168022	-0.179792		1036	3246	473	149	74
AACS		0.0436012	-0.015607	0.0151467	0.0438595	-0.018539		13006	4482	10291	13678	7161
AADAC		-0.0264918	-0.132614	-0.00713349	-0.0175803	-0.0777376		4439	108	7421	6598	2331
AADACL2		-0.0320528	-0.0524884	-0.0448672	-0.0270259	-0.0432076		3960	1874	3513	5671	4839
AADACL3		0.0137432	-0.062635	0.0122409	0.00486512	0.0307804		9129	1457	9904	9113	12714
AADACL4		0.0141735	0.0214458	1.42111e-05	-0.0940044	-0.0946041		9185	8695	8340	1462	1499
AADAT		-0.0469672	0.050402	-0.0624857	-0.0243997	-0.0755544		2796	12124	2346	5951	2450
AAGAB		-0.0293606	0.0408625	-0.0204548	0.0115263	-0.0374067		4181	11097	5824	9911	5336
AAK1		0.0540441	0.140214	0.061641	0.0640673	0.076937		14200	18507	15650	15707	16735
AAMDC		0.194	0.208871	0.106927	0.0750648	0.0869339		19179	19168	18352	16526	17263
AAMP		-0.0145828	0.0517361	-0.0410094	-0.0198769	-0.0515862		5643	12274	3845	6394	4135
AANAT		0.00213616	-0.0729922	0.0244227	0.00245017	0.0356761		7631	1098	11451	8827	13246
AAR2		0.060725	0.120965	0.000435556	0.0162052	0.00769354		14862	17845	8397	10437	10042
AARD		0.0671017	0.0906795	0.0183842	-0.0269941	0.0336974		15513	16053	10699	5677	13024
AARS1		-0.0456352	-0.00733811	-0.119265	-0.116269	-0.0543732		2902	5302	458	825	3916
AARS2		-0.0512039	0.0361765	0.00917236	-0.0119158	-0.0748068		2538	10485	9534	7232	2489
AARSD1		-0.0845656	-0.0125607	-0.0812716	-0.0896185	-0.0904788		999	4761	1389	1634	1661
AASDH		-0.0164487	0.0234295	-0.00414157	-0.0195629	-0.0056338		5457	8946	7796	6419	8560
AASDHPPT		-0.0474344	0.0797537	-0.0222597	-0.0235656	-0.0542288		2760	15118	5622	6033	3927
AASS		-0.0549458	0.0350533	-0.0328395	-0.00472028	-0.0494682		2316	10353	4574	8051	4316
AATF		-0.0691586	0.0102418	-0.124625	-0.0827465	-0.0696662		1597	7279	379	1902	2828
AATK		0.0825108	0.0301734	0.0740325	0.0456826	0.0453929		16779	9753	16649	13885	14216
ABAT		0.0289897	-0.0191667	0.0656189	0.10543	0.12223		11219	4158	15969	18169	18531
ABCA1		-0.00983456	0.0408409	0.0655926	0.0886424	0.0637523		6191	11092	15967	17419	15811
ABCA10		-0.0346233	-0.0375543	-0.0343848	0.012315	-0.0894761		3722	2732	4418	9996	1693
ABCA12		0.0170619	-0.0740969	0.0158527	0.0355661	0.081984		9555	1059	10383	12725	17025
ABCA13		0.0272785	0.0175638	0.0371519	0.0889058	-0.00528464		10997	8207	13044	17429	8603
ABCA2		0.0594223	-0.0435893	0.0942802	0.0648616	-0.00051289		14724	2357	17851	15781	9114
ABCA3		0.0235266	0.0467737	-0.00520857	-0.0165167	-0.0344632		10468	11757	7658	6717	5600
ABCA4		0.120263	0.0193109	0.0232441	-0.0339456	0.0644205		18551	8430	11316	5046	15862
ABCA5		0.0367622	0.0750417	0.0733498	0.104814	0.0327391		12170	14712	16603	18145	12928
ABCA6		0.0546048	0.0186672	0.00871094	0.0211161	-0.0567856		14259	8358	9470	11028	3735
ABCA7		-0.0103843	-0.047781	0.0146121	0.036552	0.0194137		6131	2114	10230	12841	11445
ABCA8		0.0864321	0.123604	-0.0393247	-0.0116707	-0.0588051		17068	17967	3966	7255	3583
ABCA9		0.0128674	0.042883	-0.00282705	0.0326944	-0.00426839		9036	11323	7952	12439	8714
ABCB1		0.0675783	-0.0112406	0.077867	0.125694	0.027761		15548	4895	16919	18688	12380
ABCB10		-0.0511359	0.0546183	-0.0254692	-0.0500629	-0.0488593		2546	12585	5309	3716	4382
ABCB11		0.00846654	-0.0363176	-0.00866909	-0.00746833	0.0403315		8472	2811	7240	7729	13724
ABCB4		0.0497054	0.110074	0.115113	0.171547	0.126669		13731	17328	18572	19122	18633
ABCB5		0.0108455	0.151008	0.0810812	0.117718	0.12468		8763	18747	17121	18530	18598
ABCB6		0.0242992	0.0140213	0.0540232	0.0252762	-0.0404952		10571	7740	14916	11534	5062
ABCB7		-0.0583482	-0.0167016	-0.0564818	-0.0829756	-0.0537628		2114	4369	2694	1894	3973
ABCB8		0.0376315	0.0240448	0.0315801	-0.00320505	-0.0160507		12270	9024	12386	8220	7401
ABCB9		0.0157226	0.164797	0.0252049	0.0613578	0.0332853		9390	18966	11549	15469	12979
ABCC1		0.0299268	-0.0585669	-0.0329503	-0.0497209	-0.0344945		11326	1616	4563	3733	5597
ABCC10		0.0934894	0.0542537	0.00948811	0.0523561	0.0698845		17478	12552	9579	14591	16265
ABCC11		0.0778898	0.0857668	0.123605	0.117496	0.121812		16398	15602	18766	18520	18517
ABCC12		-0.0146543	0.0320701	0.0579152	0.0467574	0.0576578		5639	9979	15295	13986	15300
ABCC2		0.0106292	0.00596591	0.114667	0.0710711	0.0461029		8740	6778	18565	16232	14285
ABCC3		0.127984	-0.0517283	0.0767853	0.0910333	0.0979197		18737	1915	16853	17532	17785
ABCC4		-0.0303171	0.0132649	0.034521	-0.0064198	-0.00810748		4096	7651	12710	7849	8273
ABCC5		-0.0191701	-0.0178046	0.000668716	-0.009987	-0.00418194		5145	4280	8424	7431	8724
ABCC6		0.119716	-0.0571618	0.0692367	0.0356105	0.028421		18540	1671	16286	12730	12449
ABCC8		0.035194	0.0141686	0.0205855	0.0677968	0.0217063		11995	7754	10981	15998	11713
ABCC9		0.0105154	-0.0258349	-0.141683	-0.0854502	-0.0587663		8726	3603	189	1794	3587
ABCD1		0.14199	0.2364	0.182923	0.22342	0.201305		18952	19183	19164	19184	19168
ABCD2		-0.00482877	0.0211261	-0.0751693	-0.0835716	-0.14242		6772	8642	1661	1878	321
ABCD3		0.0495075	-0.00545491	0.0900285	0.0181521	0.044667		13701	5494	17636	10681	14141
ABCD4		-0.0119573	0.00744124	-0.0646846	-0.0707728	-0.090687		5940	6972	2189	2473	1655
ABCE1		-0.0394874	0.0262651	-0.091348	-0.110153	-0.0966644		3324	9297	1050	966	1419
ABCF1		-0.0826004	0.0440744	-0.113337	-0.0852129	-0.0812656		1064	11454	549	1807	2150
ABCF2		-0.0573285	0.023025	-0.036069	-0.0747941	-0.0782629		2175	8897	4256	2291	2306
ABCF2-H2BE1		0.0253663	0.0269812	-0.00992406	-0.0627081	-0.0371498		10719	9380	7073	2895	5362
ABCF3		0.0705477	0.0570095	-0.00946103	0.0133349	0.0347633		15811	12859	7136	10109	13136
ABCG1		0.0610716	-0.0118642	0.0460221	0.0996737	0.0149441		14906	4833	14131	17950	10891
ABCG2		-0.0852683	-0.0818981	0.0314757	0.0472108	-0.00819433		967	847	12371	14030	8264
ABCG4		-0.0766191	0.00774378	-0.0255353	-0.0176173	-0.0478332		1289	7001	5306	6591	4469
ABCG5		0.0413764	0.0956971	0.0681622	0.0690823	0.0607339		12749	16433	16199	16091	15559
ABCG8		0.0382612	0.0189169	0.03502	0.0305698	0.0317821		12349	8383	12772	12171	12814
ABHD1		0.0181964	0.030841	-0.0299961	-0.0257442	0.0332836		9704	9842	4865	5811	12978
ABHD10		0.00455804	0.041991	-0.0364957	-0.0241892	-0.0264709		7944	11216	4219	5977	6346
ABHD11		0.0489406	-0.0204177	0.0739569	0.0647561	0.0758854		13626	4055	16642	15769	16664
ABHD12		0.127925	0.0875461	0.159079	0.167434	0.176756		18734	15767	19100	19110	19114
ABHD12B		-0.0050743	-0.000677003	0.0147027	0.0180103	0.0324161		6735	5971	10241	10667	12885
ABHD13		0.0771061	0.0172416	0.17563	0.13353	0.076388		16337	8167	19157	18820	16700
ABHD14A		-0.03064	0.0723689	-0.0231032	-0.0730507	-0.0275894		4070	14434	5529	2361	6234
ABHD14A-ACY1		0.0448616	0.0084861	0.046878	-0.00478793	0.00534368		13146	7083	14220	8044	9776
ABHD14B		-0.0598251	0.0261844	-0.0419974	-0.0273915	0.000862094		2036	9290	3748	5634	9275
ABHD15		0.0114091	-8.15233e-05	0.0543709	0.0433703	-0.00677449		8839	6036	14939	13622	8430
ABHD16A		0.0771042	0.0126479	0.122718	0.112368	0.0665221		16336	7576	18743	18392	16018
ABHD16B		-0.0644164	0.0288443	-0.0997924	-0.0292756	-0.0447669		1805	9594	826	5450	4715
ABHD17A		0.0191242	0.121943	0.0256851	0.0748828	0.0113431		9851	17898	11625	16515	10446
ABHD17B		-0.041751	0.0167638	0.0174855	0.0246898	-0.0703493		3164	8101	10580	11458	2789
ABHD17C		0.012401	-0.0470792	-0.0273733	0.0166724	0.0438078		8982	2151	5130	10504	14065
ABHD18		0.0965849	0.0143045	0.015171	-0.0587157	0.0125663		17668	7774	10293	3143	10619
ABHD2		0.0663531	-0.0162311	0.0476253	0.0451431	0.0117596		15442	4410	14283	13823	10505
ABHD3		-0.0336398	-0.0521117	0.0476898	-0.0156518	0.0599569		3818	1891	14285	6809	15499
ABHD4		0.0280787	-0.0426593	0.030283	0.0215135	0.0680354		11091	2415	12216	11074	16138
ABHD5		-0.0350236	0.0579893	-0.0159415	0.0232017	0.138208		3684	12972	6353	11297	18815
ABHD6		0.014881	-0.013641	0.028476	-0.0216368	-0.0930937		9280	4648	11996	6225	1553
ABHD8		0.0389419	0.145916	0.0885847	0.0531227	0.0917411		12434	18645	17555	14674	17505
ABI1		0.0433845	-0.0143249	-0.0390995	-0.0428177	0.0147117		12984	4579	3985	4277	10860
ABI2		0.0667771	0.179368	-0.0356766	-0.0590113	-0.0887991		15482	19077	4288	3120	1727
ABI3		-0.0723157	0.0034129	-0.0320219	-0.0840387	-0.147751		1447	6458	4657	1854	265
ABI3BP		0.0843995	0.0935458	0.0137454	0.073194	0.0523615		16918	16266	10114	16405	14861
ABITRAM		-0.0431604	-0.0589537	0.0142115	-0.0159238	-0.135241		3075	1604	10170	6782	419
ABL1		0.00430984	0.0390165	-0.0234584	-0.0607198	-0.0919999		7898	10833	5488	3011	1601
ABL2		0.0433169	0.228258	-0.00477116	0.027352	0.0715707		12977	19179	7712	11766	16376
ABLIM1		0.067598	-0.0954352	0.0215362	-0.0195336	0.0339338		15552	557	11107	6423	13047
ABLIM2		0.0865041	-0.0344869	0.0369244	0.052576	-0.0421926		17069	2949	13016	14609	4929
ABLIM3		0.121307	0.0783937	0.0439427	0.1195	0.147847		18585	15017	13874	18564	18939
ABO		0.0373825	-0.118264	-0.018295	-0.00635809	-0.0211537		12242	235	6081	7857	6880
ABR		0.0462482	0.0375367	0.0565967	0.0220626	-0.00604998		13311	10647	15152	11141	8509
ABRA		0.0052164	-0.0636282	0.010965	-0.0469571	-0.0162846		8028	1420	9744	3957	7371
ABRACL		-0.0362507	-0.0456705	-0.0248537	-0.0404435	0.0133432		3578	2241	5366	4472	10707
ABRAXAS1		-0.00192799	0.0612017	-0.00702726	-0.108662	-0.100864		7124	13343	7437	1008	1276
ABRAXAS2		0.0419445	0.0722255	-0.0630211	-0.0974209	-0.0369387		12821	14422	2308	1332	5386
ABT1		-0.0715946	0.0398919	-0.0617486	-0.0625342	-0.061348		1482	10969	2389	2904	3404
ABTB1		0.0836488	0.0197648	0.0487311	0.0856699	0.0839019		16859	8487	14375	17223	17130
ABTB2		0.0131838	0.0646638	-0.0191875	0.021938	0.104614		9072	13683	5979	11123	18034
AC002456.2		0.011848	0.0116646	-0.00981336	0.0315753	-0.023864		8899	7444	7093	12288	6607
AC004593.2		-0.00286741	-0.000604176	0.0222554	-0.0295003	-0.0741102		7010	5977	11198	5430	2541
AC007906.2		-0.0463014	-0.10286	0.0470298	0.0222661	-0.0374644		2841	411	14229	11170	5331
AC008397.1		-0.000741462	-0.160539	-0.0492789	-0.0577843	-0.0479657		7288	18	3202	3200	4449
AC008687.4		-0.0495796	0.0111262	-0.0771784	-0.0255222	-0.053501		2620	7375	1576	5835	3990
AC008770.4		-0.039467	-0.015731	0.0270891	-0.0106378	0.0369954		3328	4467	11811	7356	13397
AC010255.2		-0.0225873	-0.00614511	-0.0281642	-0.0334634	-0.0470702		4805	5417	5052	5092	4543
AC013470.2		0.0066987	0.0139645	0.0347756	-0.000947	-0.00916841		8213	7731	12744	8441	8145
AC022414.1		0.00480495	-0.0327357	0.0103898	0.0139075	0.00526606		7977	3094	9681	10180	9760
AC055839.2		0.00606496	0.0329599	-0.0034704	0.0284613	-0.0265851		8137	10102	7875	11895	6335
AC069544.2		-0.0398118	0.0451039	-0.103085	-0.125034	-0.1136		3303	11595	748	631	872
AC090517.4		-0.0688935	0.00383158	0.0137753	0.0111902	-0.0257193		1611	6518	10119	9869	6415
AC092329.3		-0.0172158	-0.0243878	-0.0588287	-0.028755	-0.136378		5371	3726	2556	5508	404
AC093512.2		-0.0488766	0.0250107	-0.0665887	-0.116676	-0.0462443		2664	9121	2083	814	4608
AC098582.1		0.0154824	0.026309	0.0811677	0.114625	0.1181		9363	9303	17126	18452	18417
AC099489.1		0.0235408	0.0386123	-0.0229545	-0.022223	0.0283464		10472	10784	5548	6161	12438
AC113348.1		-0.0620762	-0.0128858	0.000145829	0.0278741	0.0314922		1927	4726	8362	11820	12782
AC131160.1		-0.0714803	-0.00136107	0.0151296	-0.0134206	-0.0100171		1488	5903	10289	7058	8034
AC140504.1		0.042698	0.0121112	-0.000119138	-0.0116062	-0.034962		12910	7501	8327	7259	5564
ACAA1		0.122875	0.0321091	0.130192	0.135088	0.12102		18629	9985	18875	18846	18492
ACAA2		0.0392243	0.0807731	0.0454655	-0.0140574	-0.0393204		12470	15201	14060	6976	5147
ACACA		-0.0299075	-0.0962096	-0.0887101	-0.113979	-0.041956		4132	537	1132	872	4946
ACACB		-0.00055549	0.0261784	-0.00190353	-0.0444506	-0.0748427		7316	9289	8089	4150	2484
ACAD10		-0.0362543	-0.0754028	-0.0265385	-0.041943	-0.0722643		3576	1017	5218	4351	2657
ACAD11		-0.00548716	0.0408123	-0.0148225	0.019212	0.015273		6673	11091	6486	10799	10920
ACAD8		0.0463506	-0.0100132	-0.040933	-0.0391065	-0.0722377		13325	5024	3852	4578	2659
ACAD9		0.00113724	-0.0126807	-0.0494321	-0.0663022	-0.0422368		7519	4747	3188	2695	4926
ACADL		0.0747881	-0.0547314	0.0306066	0.025645	0.0623479		16165	1771	12259	11572	15712
ACADM		-0.0702563	-0.0209488	0.0200146	-0.0293976	-0.0392117		1545	4012	10886	5440	5156
ACADS		0.0198548	-0.0970631	0.0653748	0.0782516	-0.00120806		9958	522	15944	16748	9037
ACADSB		-0.0279101	0.0389452	0.101856	0.0488788	0.0951251		4310	10827	18190	14214	17665
ACADVL		-0.0216779	-0.0328769	0.00838873	-0.00320701	-0.0296486		4902	3084	9427	8219	6051
ACAN		0.0517357	0.140345	0.0805613	0.0813393	0.119674		13970	18513	17078	16959	18458
ACAP1		-0.0454762	0.0688979	0.0505348	0.102113	0.0359939		2916	14087	14564	18053	13292
ACAP2		0.0249713	0.0731857	-0.00382117	0.0220886	-0.026257		10659	14517	7835	11145	6370
ACAP3		0.0823349	0.034604	0.0408808	0.0507373	-0.0423933		16762	10293	13509	14400	4913
ACAT1		-0.0804697	0.0279114	-0.0209371	-0.0450199	-0.0294616		1152	9487	5773	4112	6075
ACAT2		-0.02724	-0.0156721	0.0345904	-0.025577	0.0659211		4371	4473	12719	5827	15984
ACBD3		0.102137	0.153527	0.0515469	0.102747	0.100578		17932	18801	14677	18076	17881
ACBD4		0.0662753	0.0480666	0.0603421	0.0242573	0.0821008		15438	11890	15540	11400	17033
ACBD5		0.0550364	-0.00182981	0.0494146	-0.0236272	-0.0163557		14313	5854	14444	6024	7367
ACBD6		-0.0272474	0.00172691	-0.0567313	-0.0368065	-0.0545351		4370	6245	2677	4783	3906
ACBD7		0.0593518	0.0306391	-0.0377819	-0.0611941	-0.0226126		14714	9810	4097	2975	6722
ACCS		0.048888	0.116605	0.0810465	0.0350024	0.0666483		13618	17648	17120	12665	16025
ACCSL		1.77245e-05	0.0708366	0.0379029	0.0489696	0.0597765		7382	14268	13145	14227	15486
ACD		-0.108342	0.0706471	-0.139666	-0.0963714	-0.0862586		457	14249	212	1378	1868
ACE		0.134568	-0.00804548	0.100605	0.12854	0.0264023		18838	5226	18141	18745	12230
ACE2		0.066959	-0.086989	0.0720839	0.0867665	0.0593974		15499	709	16506	17296	15444
ACER1		0.0432964	0.01134	0.0373011	0.0540772	0.0491012		12974	7403	13065	14771	14561
ACER2		-0.0398559	-0.102644	-0.0375074	-0.0308366	-0.0139161		3296	417	4127	5318	7639
ACER3		0.0343977	0.0948229	0.00391034	-0.00245764	0.049358		11888	16367	8856	8291	14578
ACHE		0.0350143	0.0973932	0.123452	0.0927677	0.0856137		11974	16566	18763	17644	17206
ACIN1		-0.0415915	0.0144097	-0.112699	-0.123426	-0.104444		3175	7788	562	658	1153
ACKR1		0.0293645	0.0672057	-0.0205907	0.070729	0.00579639		11263	13916	5808	16207	9827
ACKR2		0.018831	-0.0209388	0.0608828	0.0537063	0.128831		9802	4013	15581	14739	18676
ACKR3		0.0304021	-0.0321451	0.010756	0.0392155	0.0433776		11386	3136	9727	13159	14022
ACKR4		0.0666764	0.0616608	0.0218031	0.0486179	0.0103679		15470	13387	11138	14183	10349
ACLY		-0.0142877	-0.000346839	-0.0623426	-0.100759	-0.042583		5675	6015	2354	1215	4897
ACMSD		0.0363377	-0.0402752	0.0555851	0.00662942	0.0218287		12120	2555	15065	9324	11723
ACO1		-0.00447876	0.0839394	-0.0269509	0.00277643	-0.0117569		6823	15445	5170	8873	7834
ACO2		-0.0399572	0.00634711	0.118106	0.0746984	0.0322425		3288	6823	18639	16501	12868
ACOD1		0.00811043	0.0606971	0.000726044	0.0334468	-0.00045686		8420	13281	8443	12519	9122
ACOT1		0.0199261	0.0716067	0.00973223	-0.0326008	0.0241082		9972	14346	9608	5166	11995
ACOT11		-0.0850743	-0.139035	-0.030598	-0.0390901	-0.0636593		976	71	4793	4581	3221
ACOT12		0.0611941	0.0419109	0.0514409	0.0580998	0.0432569		14919	11197	14666	15159	14000
ACOT13		-0.0245374	0.0481521	0.139533	0.0809862	0.0821341		4612	11896	18976	16926	17035
ACOT2		-0.031788	0.0696277	-0.0555988	-0.0755314	-0.0590953		3988	14158	2762	2254	3563
ACOT4		0.0491268	0.0164836	-0.00819165	0.0290319	0.0618043		13654	8069	7311	11972	15658
ACOT6		0.0639161	0.0367686	0.068809	0.102399	0.115999		15194	10555	16252	18067	18360
ACOT7		-0.0756265	0.0975014	-0.0102602	0.0119643	-0.0509269		1320	16579	7004	9951	4192
ACOT8		0.151668	0.126332	0.0858474	0.102569	0.0195817		19041	18086	17404	18072	11465
ACOT9		-0.069988	0.0430706	-0.058211	-0.044203	-0.0221714		1563	11346	2590	4171	6772
ACOX1		0.12385	0.0286092	0.0457604	0.0390495	0.0195203		18646	9567	14096	13141	11461
ACOX2		0.0361006	0.0516365	0.0386479	0.0306872	-0.0400986		12089	12265	13232	12193	5099
ACOX3		-0.0323812	0.044236	0.0369773	0.0174404	0.00349075		3936	11482	13026	10603	9559
ACOXL		0.0245472	-0.0110232	-0.0102901	0.0128859	0.0609171		10604	4915	7001	10060	15580
ACP1		0.0575801	0.110396	0.0761173	0.0266856	0.0321206		14544	17346	16802	11686	12854
ACP2		0.117828	0.0867235	0.0836036	0.11877	0.0521743		18486	15693	17282	18551	14849
ACP3		0.0419921	-0.101267	0.0153801	-0.0116625	-0.0162118		12824	438	10319	7256	7380
ACP4		-0.0114746	-0.0237154	0.0461644	-0.0067993	-0.042705		6012	3784	14146	7798	4883
ACP5		-0.013101	0.0737819	0.0772054	0.110691	0.0634569		5809	14582	16880	18347	15790
ACP6		-0.0292451	-0.0396691	-0.0184733	-0.0400593	0.00334008		4189	2586	6056	4500	9542
ACP7		0.0150758	0.0084358	-0.0631935	0.0135157	0.00231927		9308	7077	2291	10129	9430
ACR		0.0573263	0.0317881	0.0429297	-0.00283967	0.0544259		14518	9944	13748	8254	15039
ACRBP		-0.00615976	-0.070886	-0.000911086	-0.0423518	-0.0132192		6594	1165	8224	4317	7710
ACRV1		0.0649577	0.0819124	-0.0137233	-0.0716838	-0.0105025		15301	15289	6623	2424	7976
ACSBG1		-0.0592412	-0.069917	0.0128051	0.0176705	0.0121262		2066	1197	9998	10625	10559
ACSBG2		0.0512767	0.0866306	-0.0512365	-0.0171024	0.00549279		13910	15683	3077	6648	9793
ACSF2		0.0801059	-0.0162567	-0.0275982	-0.0188947	0.0596534		16562	4404	5113	6477	15474
ACSF3		-0.0430168	0.0160087	-0.0595689	-0.0621127	-0.0441586		3088	7999	2516	2922	4768
ACSL1		0.0273127	0.00326099	0.0123712	0.065027	0.0890449		11003	6446	9931	15797	17379
ACSL3		-0.0208029	0.0597567	0.0276673	0.0433724	0.0755788		4997	13176	11884	13623	16645
ACSL4		-0.0157415	0.079933	-0.0421947	0.0146377	0.0354236		5533	15135	3727	10252	13218
ACSL5		0.0585847	-0.0956254	-0.0230008	-0.0115874	-0.0152365		14644	554	5543	7261	7503
ACSL6		0.0812258	0.00180186	-0.00540586	0.0487157	-0.00333476		16665	6258	7635	14189	8817
ACSM1		0.0917674	0.0424825	0.172869	0.14959	0.185204		17379	11273	19151	19022	19138
ACSM2A		0.0616337	0.00946444	0.107987	0.116814	0.104195		14964	7198	18380	18502	18013
ACSM2B		0.0549713	0.0185825	0.109924	0.0984577	0.097083		14303	8344	18437	17900	17749
ACSM3		0.0652394	-0.0681959	0.115913	0.050427	0.0606363		15325	1253	18585	14372	15551
ACSM4		0.143041	0.0461811	0.0439904	0.103249	0.0787527		18962	11695	13878	18102	16858
ACSM5		0.0599309	0.082233	0.0935763	0.129775	0.101234		14784	15314	17814	18762	17898
ACSM6		0.00646324	-0.0519071	0.0200871	0.0816712	0.0740764		8182	1903	10896	16983	16538
ACSS1		0.0542174	0.0286508	0.122018	0.0954184	-0.037624		14218	9573	18732	17766	5315
ACSS2		0.0588833	0.0128834	0.00719481	0.0148592	0.0555246		14672	7607	9269	10271	15126
ACSS3		0.0650506	0.0599423	0.0461687	0.0241338	0.0343759		15305	13200	14147	11393	13103
ACTA1		0.169155	0.120321	0.118419	0.122042	0.114408		19136	17816	18649	18617	18312
ACTA2		0.045631	0.0552028	0.0133896	0.015268	-0.0106074		13249	12663	10072	10327	7961
ACTB		0.00769163	0.0435814	-0.0544412	-0.015094	0.017669		8358	11401	2849	6874	11219
ACTBL2		0.014009	-0.00357557	0.0415871	0.0842761	0.0628937		9165	5674	13588	17138	15754
ACTC1		0.0701459	0.0381411	0.04832	0.0572199	0.0581887		15780	10731	14343	15076	15347
ACTG1		-0.0127172	0.091674	-0.0589984	-0.0704952	-0.0209364		5844	16121	2548	2485	6914
ACTG2		0.109597	0.156113	0.111393	0.116698	0.0984841		18226	18844	18476	18499	17811
ACTL6A		-0.0410872	-0.019845	-0.0885537	-0.0839156	-0.0773418		3205	4102	1138	1862	2363
ACTL6B		0.0617339	0.0515118	-0.0115589	0.0114654	-0.0292101		14977	12245	6859	9902	6099
ACTL7A		-0.00929122	0.0241051	0.00828739	-0.0955338	-0.0469739		6253	9032	9417	1404	4549
ACTL7B		0.0184369	0.0195051	0.0192284	0.013664	-0.0399412		9746	8459	10793	10150	5113
ACTL8		-0.0123916	-0.0283691	-0.0430342	-0.0625624	-0.0647774		5877	3387	3659	2901	3154
ACTL9		0.0542043	0.0217795	-0.00167202	0.0429201	0.00659185		14217	8742	8113	13572	9919
ACTN1		-0.0326497	0.044944	-0.0721796	-0.020319	-0.00291765		3913	11576	1797	6352	8867
ACTN2		0.0040414	0.0534311	0.022919	-0.0389974	-0.0577153		7853	12470	11284	4586	3667
ACTN3		-0.144778	-0.100492	0.0127174	-0.030887	-0.0060154		106	452	9985	5311	8513
ACTN4		0.12816	0.0522636	0.0887766	0.0573154	0.118346		18743	12332	17569	15086	18426
ACTR10		0.0640704	0.121029	-0.00452805	-0.0119892	0.0304808		15210	17854	7749	7220	12683
ACTR1A		-0.0115134	0.0765075	-0.0258099	-0.0424305	-0.00677608		6007	14845	5289	4308	8429
ACTR1B		0.110823	0.0299478	0.0901742	0.0785088	0.0999079		18260	9733	17644	16763	17857
ACTR2		-0.0656209	0.0535544	-0.084729	-0.0879353	-0.0928571		1755	12486	1272	1698	1568
ACTR3		-0.0392662	0.101627	-0.00629373	0.0351558	-0.0371784		3344	16842	7526	12681	5359
ACTR3B		-0.000849228	-0.0432382	-0.0297857	-0.0783994	-0.0824545		7272	2387	4891	2106	2081
ACTR3C		0.0402222	-0.0691394	0.0182921	0.0225022	0.0848948		12605	1226	10682	11200	17175
ACTR5		-0.0343834	0.0208229	-0.116015	-0.109088	-0.130848		3750	8607	501	1002	486
ACTR6		-0.0363389	-0.0139988	-0.0279248	-0.0543212	-0.0696547		3565	4606	5081	3429	2829
ACTR8		0.0434716	0.070774	0.0121436	0.0329599	0.0334244		12992	14260	9892	12467	12996
ACTRT1		-0.0202188	-0.0412121	0.00979881	0.0104827	-0.0131466		5047	2499	9614	9786	7717
ACTRT2		0.00803245	-0.0696962	0.0080941	0.0381155	-0.000141723		8406	1207	9400	13025	9159
ACTRT3		0.0373241	0.0643886	-0.0364194	-0.0532792	0.00123407		12235	13662	4224	3497	9309
ACVR1		0.0695755	0.107438	0.0457139	0.0556843	0.0717544		15719	17177	14089	14928	16389
ACVR1B		0.0694183	-0.0670055	0.0101168	-0.0395328	-0.0731066		15704	1289	9645	4548	2604
ACVR1C		0.0376315	-0.0197671	-0.0387139	-0.022858	0.0277687		12271	4107	4018	6107	12382
ACVR2A		0.117387	0.0195602	0.0788941	0.0313376	-0.0062366		18473	8465	16979	12264	8495
ACVR2B		-0.0260985	-0.0158982	-0.0102982	-0.0510815	-0.0699872		4469	4447	6999	3646	2807
ACVRL1		0.0818131	0.0329055	0.0324139	0.0154145	-0.0508861		16715	10095	12491	10344	4199
ACY1		0.0226379	-0.0645515	0.0245465	0.0394237	0.0692026		10354	1384	11468	13181	16218
ACY3		0.1175	-0.0725072	0.121725	0.0823357	0.00351451		18475	1121	18725	17027	9564
ACYP1		-0.0500295	0.0426069	-0.0753466	-0.0776167	-0.117599		2598	11294	1651	2144	763
ACYP2		0.106225	0.0949618	0.135192	0.145619	0.127439		18098	16380	18936	18982	18646
ADA		-0.133518	-0.0417454	-0.0420093	-0.0527555	-0.0334137		165	2468	3746	3536	5711
ADA2		0.0219736	0.0229671	0.00949706	0.016562	0.0130808		10270	8880	9580	10485	10682
ADAD1		0.0561475	0.0292266	0.0361404	0.0438101	0.066221		14415	9636	12934	13675	15999
ADAD2		-0.0525774	-0.0843224	-0.019626	0.0305743	0.0315739		2456	776	5922	12173	12790
ADAL		0.0878808	0.18125	0.0757528	0.0889168	0.0716936		17151	19092	16776	17432	16386
ADAM10		0.0200758	0.0511438	0.0475412	0.067305	0.125808		9987	12197	14276	15956	18623
ADAM11		-0.0870531	0.0691953	-0.0654462	-0.0747155	-0.0616553		919	14112	2143	2296	3376
ADAM12		0.0427541	0.0346483	0.0511492	0.106161	0.0774542		12916	10297	14629	18186	16763
ADAM15		0.00959479	-0.0581311	-0.0794357	-0.0180905	0.024102		8615	1628	1464	6549	11992
ADAM17		-0.0320577	0.0366051	-0.00296688	-0.0273921	0.0300662		3959	10536	7940	5633	12631
ADAM18		0.0388327	0.075452	0.101399	0.0721682	0.0925349		12422	14750	18176	16327	17544
ADAM19		0.0154487	0.0555225	-0.0139266	0.0240718	-0.00495002		9355	12703	6600	11387	8640
ADAM2		-0.017155	-0.00708258	0.0483072	0.0241953	0.0166917		5377	5331	14340	11394	11097
ADAM20		-0.0160556	0.00618423	-0.00145641	0.0433502	0.0281961		5493	6797	8141	13617	12421
ADAM21		-0.0208523	-0.0671395	-0.0528487	-0.0500738	-0.0251165		4993	1286	2961	3713	6479
ADAM22		-0.0793408	0.0484055	-0.0511103	-0.0518326	-0.133661		1190	11924	3092	3595	447
ADAM23		-0.0939761	0.0266164	-0.0598718	-0.0109667	-0.115974		730	9342	2501	7322	804
ADAM28		0.0848697	0.01977	0.0959934	0.0968659	0.0378596		16956	8488	17935	17828	13480
ADAM29		0.0835647	-0.00644814	-0.013294	0.0579526	0.0161011		16853	5391	6658	15144	11034
ADAM30		0.0443241	0.0393112	0.0467404	0.0397865	0.0480221		13082	10885	14207	13222	14453
ADAM32		0.112248	0.117886	0.0279479	-0.0321236	0.00333144		18321	17702	11930	5212	9541
ADAM33		0.109328	0.0555389	0.0238323	0.0630658	0.0338406		18211	12704	11382	15623	13041
ADAM7		0.0120475	0.0205914	0.0502876	0.0334965	0.0364512		8927	8579	14536	12525	13341
ADAM8		0.0528387	-0.0289518	-0.0470334	-0.0112553	0.0122205		14085	3346	3361	7294	10574
ADAM9		0.0263624	0.111912	0.0293364	0.0394761	0.0670966		10852	17410	12102	13184	16059
ADAMDEC1		0.054071	0.00177719	-0.00206719	-0.00898682	0.00855581		14203	6254	8070	7550	10142
ADAMTS1		0.0195966	0.0991536	0.0191788	0.0178035	0.037648		9917	16676	10788	10639	13460
ADAMTS10		0.0583466	0.0956267	0.0336205	-0.00461565	0.000612465		14626	16426	12631	8069	9245
ADAMTS12		0.0284634	0.0676272	-0.0585785	0.0220164	0.034289		11144	13956	2567	11135	13093
ADAMTS13		0.0925042	0.0174204	0.0689075	0.0343717	0.0141166		17416	8187	16260	12611	10792
ADAMTS14		0.0701012	-0.0230869	-0.0172683	0.0138414	0.0401298		15777	3835	6203	10173	13703
ADAMTS15		0.11305	0.0496263	0.126615	0.133851	0.121603		18342	12036	18808	18824	18512
ADAMTS16		0.0445659	0.0725764	0.0152167	0.0547216	0.0500231		13110	14459	10301	14833	14643
ADAMTS17		0.0953065	0.0934585	0.0587752	0.0705638	0.0661068		17588	16260	15383	16195	15994
ADAMTS18		0.0282427	0.0537006	0.0817785	0.0971048	0.069106		11112	12494	17170	17842	16211
ADAMTS19		0.0633634	0.0274021	0.00208022	0.0534436	0.00197625		15131	9428	8603	14711	9392
ADAMTS2		0.0365966	0.0203294	0.0108715	0.0542624	0.0452079		12151	8547	9736	14787	14193
ADAMTS20		0.0309399	0.0244793	0.0154636	0.0193502	-0.00337837		11449	9068	10328	10823	8813
ADAMTS3		-0.0185615	0.0342455	-0.0186108	0.0288038	0.0128402		5212	10244	6042	11939	10653
ADAMTS4		0.0525591	0.0566703	-0.0194628	-0.0271358	-0.0449701		14052	12820	5947	5657	4697
ADAMTS5		0.066844	0.0515312	0.00698439	0.0423602	0.00702665		15491	12251	9240	13511	9970
ADAMTS6		-0.0455155	0.0588004	-0.0610879	-0.0181841	-0.08145		2910	13072	2434	6538	2140
ADAMTS7		0.0684818	0.0453769	0.0359675	0.0787427	0.0098904		15628	11624	12908	16779	10289
ADAMTS8		0.0301469	0.0594537	0.0674414	0.00456474	0.0688546		11356	13143	16146	9090	16193
ADAMTS9		0.0790009	0.0999743	0.0981129	0.137882	0.159323		16477	16733	18035	18888	19036
ADAMTSL1		-0.0155014	0.0897557	-0.0181734	0.013852	-0.0624751		5567	15968	6095	10174	3314
ADAMTSL2		0.123416	-0.00520159	0.056434	0.0284323	0.0435723		18639	5515	15139	11890	14039
ADAMTSL3		0.0196822	0.0278774	0.0224417	0.0132498	0.0431353		9932	9480	11228	10101	13989
ADAMTSL4		-0.0505192	-0.0215695	-0.0309363	0.010262	0.0257494		2574	3967	4756	9757	12158
ADAMTSL5		-0.0472802	0.000121536	-0.0136634	0.0207885	-0.00201292		2777	6064	6630	10994	8955
ADAP1		0.0265533	-0.12468	-0.0187653	0.0170737	-0.0120386		10885	169	6021	10564	7802
ADAP2		-0.0314191	-0.0383824	-0.0199286	-0.0358432	-0.0151156		4011	2662	5893	4869	7519
ADAR		-0.00259604	0.0103951	-0.0365633	-0.0829117	-0.0391737		7045	7289	4211	1896	5162
ADARB1		-0.0655784	0.0654292	-0.0584865	0.00201977	-0.0104296		1760	13765	2572	8784	7985
ADARB2		0.0125311	0.0166481	-0.000428073	-0.00708158	-0.0391749		9000	8084	8288	7770	5161
ADAT1		0.00785163	0.0985114	-0.00696924	0.00766678	0.00459019		8375	16638	7447	9439	9684
ADAT2		-0.0625043	-0.122327	-0.109893	-0.119954	-0.100779		1901	186	608	729	1279
ADAT3		-0.0230205	0.00509864	-0.00867231	0.0315469	-0.0155311		4753	6683	7239	12286	7473
ADCK1		0.000209291	-0.0546867	-0.0137057	-0.0104922	-0.00312198		7404	1775	6626	7375	8839
ADCK2		0.0433902	0.104783	0.0656215	0.0214183	0.0341128		12986	17045	15971	11064	13064
ADCK5		0.0678325	0.0145574	0.0660997	0.0883357	0.0631074		15578	7810	16014	17400	15769
ADCY1		-0.0579458	0.0163989	0.0117064	0.0409626	0.0042575		2139	8055	9831	13353	9643
ADCY10		0.0911962	0.0298203	0.0561017	0.0403291	0.0949466		17341	9715	15120	13276	17656
ADCY2		-0.000562643	0.0720657	0.11789	0.130432	0.104343		7314	14405	18632	18768	18021
ADCY3		-0.114285	-0.033672	-0.0916149	-0.0530534	-0.107782		351	3011	1042	3518	1044
ADCY4		0.0550831	-0.0806233	-0.00951573	-0.00869371	-0.0246129		14316	875	7128	7584	6527
ADCY5		0.0455354	0.0399957	0.0903614	0.0670036	0.123684		13231	10983	17658	15933	18568
ADCY6		0.176653	0.0181447	0.120224	0.13348	0.0934583		19158	8287	18697	18818	17593
ADCY7		-0.0322464	-0.0330806	-0.144699	-0.112446	-0.0947252		3944	3067	168	910	1493
ADCY8		0.0228288	0.0256614	0.0546321	0.0961299	-0.0154069		10379	9202	14973	17798	7488
ADCY9		0.11808	0.133588	0.0642377	0.101843	0.0873121		18494	18327	15864	18043	17284
ADCYAP1		0.100402	0.107754	0.0569988	0.0799613	0.0492875		17857	17201	15205	16849	14571
ADCYAP1R1		0.0159059	-0.00122826	-0.0670382	-0.0803684	-0.105663		9413	5914	2052	2010	1116
ADD1		0.0462261	0.103559	0.0260627	0.0360575	-0.0199611		13308	16975	11678	12784	7015
ADD2		-0.0476124	-0.0352054	-0.105519	-0.0838588	-0.112631		2744	2895	691	1866	904
ADD3		0.0887765	0.00584067	0.121425	0.0478849	0.0282577		17207	6762	18720	14101	12426
ADGB		-0.00955412	-0.0247794	-0.0129433	0.029061	-0.0131413		6222	3689	6701	11977	7718
ADGRA1		0.0298784	0.0161247	-0.00129922	-0.119856	-0.084286		11319	8016	8158	732	1978
ADGRA2		0.025874	0.0458616	0.00899655	0.00757233	-0.083339		10792	11668	9507	9428	2030
ADGRA3		-0.134094	0.0114983	-0.0358124	-0.0589998	-0.0462549		161	7422	4281	3122	4605
ADGRB1		-0.0685856	0.0615636	-0.0136317	0.0201942	-0.0739872		1628	13377	6634	10926	2550
ADGRB2		0.0198241	0.0418207	-0.0125881	-0.00361453	-0.0889107		9953	11191	6742	8183	1720
ADGRB3		0.0570628	-0.0147138	-0.0469587	-0.0851987	-0.0930054		14499	4546	3370	1809	1557
ADGRD1		-0.0174149	-0.0261105	0.0217715	0.0297124	-0.00752643		5350	3581	11134	12061	8334
ADGRD2		-0.0270803	-0.0644479	-0.0467325	-0.0149601	-0.0492492		4387	1391	3380	6884	4348
ADGRE1		-0.0759784	-0.0113768	-0.0246803	3.75251e-05	-0.058838		1309	4879	5383	8549	3580
ADGRE2		-0.067381	-0.0567284	-0.0474922	-0.0284696	0.0134503		1694	1691	3329	5533	10720
ADGRE3		-0.0239896	-0.0153823	-0.0617446	-0.0462323	-0.0351115		4671	4495	2390	4020	5549
ADGRE5		0.015869	-0.00955377	-0.017223	0.00732006	0.00254952		9408	5058	6206	9402	9457
ADGRF1		0.0115546	-0.0364226	-0.0357541	-0.0422033	0.0454566		8857	2804	4284	4330	14223
ADGRF2		0.00211087	-0.0212502	0.0464616	0.00782595	0.0321967		7628	3993	14177	9457	12862
ADGRF3		-0.0114573	0.0257595	-0.0719324	-0.119129	-0.0636473		6016	9219	1811	748	3222
ADGRF4		0.0106804	-0.0599218	-0.00831857	0.0249041	0.0638062		8747	1565	7294	11485	15818
ADGRF5		0.019924	0.054914	-0.00492337	-0.0213534	0.0212884		9971	12627	7694	6255	11674
ADGRG1		0.0232474	-0.0127507	0.0806898	0.11209	0.15141		10436	4738	17090	18385	18974
ADGRG2		0.0203695	-0.0258291	0.0647413	-0.0101197	-0.023071		10038	3605	15909	7411	6683
ADGRG3		-0.00472751	0.0248373	0.0147089	0.0183595	0.0135074		6781	9105	10244	10704	10730
ADGRG4		0.0630808	0.00622276	-0.0561754	0.00829535	0.0419401		15095	6805	2722	9513	13864
ADGRG5		0.0588148	-0.0542333	0.0451209	0.0271275	-0.00563304		14663	1798	14015	11748	8561
ADGRG6		-0.072754	0.0175159	0.0203036	0.0478043	0.0591198		1431	8197	10937	14094	15423
ADGRG7		0.0395414	0.0228248	0.0800253	0.0586649	-0.0221671		12518	8863	17046	15204	6773
ADGRL1		-0.0152286	0.011835	-0.0182306	-0.0315245	-0.0611979		5587	7470	6090	5259	3414
ADGRL2		0.0398911	0.099505	0.0194087	-0.0234573	0.0126763		12559	16707	10825	6047	10632
ADGRL3		0.0305964	-0.00300629	-0.0227325	0.0451895	-0.0648931		11407	5731	5576	13835	3144
ADGRL4		0.00401384	0.0508906	-0.0119957	0.0171637	-0.0525563		7849	12173	6814	10575	4052
ADGRV1		-0.0119637	-0.047982	0.0372663	0.0567198	0.018563		5939	2097	13059	15029	11337
ADH1A		0.0549899	-0.0122049	0.069075	0.0448845	0.0350818		14305	4794	16271	13798	13177
ADH1B		0.0774686	-0.0223499	0.0336119	0.0112952	0.021966		16363	3898	12630	9884	11738
ADH1C		0.050009	-0.0737215	-0.000430378	-0.040382	-0.0671164		13775	1073	8287	4479	2984
ADH4		0.0112396	0.0173441	0.0105006	-0.0054932	-0.000911535		8818	8183	9697	7957	9069
ADH5		-0.0954515	0.0768934	-0.0300858	-0.0283752	-0.0477558		707	14880	4853	5542	4477
ADH6		-0.000182451	-0.0981209	0.0342213	-0.000801789	-0.0156476		7354	497	12690	8451	7456
ADH7		-0.0664387	-0.065985	-0.0981072	-0.0554689	-0.0697674		1729	1324	858	3352	2822
ADHFE1		0.074687	0.0801919	0.0671159	0.0756034	0.104856		16159	15161	16118	16559	18044
ADI1		0.0741101	0.0444698	0.0725153	0.0493717	0.0728109		16114	11507	16541	14268	16464
ADIG		-0.0624427	-0.00528788	-0.00129334	0.00149466	0.00997841		1905	5507	8160	8728	10301
ADIPOQ		0.0142753	0.0293841	-0.0366519	-0.0233961	-0.00154307		9207	9660	4203	6054	9001
ADIPOR1		0.0342837	0.104842	0.0549339	0.0838175	0.0975098		11882	17048	15008	17111	17768
ADIPOR2		-0.0815522	-0.0584	-0.104156	-0.112042	-0.0689437		1104	1623	726	922	2869
ADIRF		0.0536303	-0.0788265	-0.0437233	0.0206885	0.00892794		14156	917	3598	10985	10180
ADK		-0.0714444	-0.0701404	-0.208099	-0.218328	-0.0773992		1492	1185	10	15	2359
ADM		-0.0483777	0.00106901	-0.0113157	0.0111085	-0.00398997		2694	6170	6885	9860	8744
ADM2		0.0938283	0.0255527	0.099718	0.0483148	0.110103		17507	9185	18096	14145	18189
ADM5		-0.0724191	-0.0580182	-0.0532026	-0.0558051	-0.0420839		1444	1638	2939	3332	4939
ADNP		0.0911976	0.0616759	-0.00984846	-0.0299753	-0.0632624		17342	13389	7086	5387	3254
ADNP2		-0.070408	0.0182027	-0.0331821	-0.0995633	-0.0583012		1537	8295	4535	1255	3619
ADO		0.0574062	0.0807075	0.021135	0.00130922	-0.013183		14527	15195	11049	8703	7714
ADORA1		0.0655246	0.0785849	0.0387507	0.0269858	0.069002		15353	15033	13246	11731	16204
ADORA2A		0.0944752	0.158658	0.0859971	0.0846397	0.0902073		17548	18881	17411	17158	17437
ADORA2B		-0.0278387	-0.00133805	-0.0655652	-0.0462371	-0.0189261		4319	5906	2134	4019	7115
ADORA3		0.0339944	-0.0108915	-0.0553344	-0.0144502	0.0135741		11850	4930	2783	6934	10737
ADPGK		-0.00288199	0.0346274	-0.0215612	-0.0012363	-0.0133429		7008	10296	5709	8413	7696
ADPRH		0.0985518	0.0921241	0.0485509	0.13536	0.140877		17767	16152	14360	18851	18851
ADPRHL1		0.076948	-0.0313081	0.0949274	0.0655063	0.0922136		16320	3177	17884	15831	17528
ADPRM		-0.0782038	0.00254783	-0.02592	-0.0429796	-0.0724439		1232	6358	5278	4267	2644
ADPRS		-0.0301785	0.0937593	-0.0323114	-0.0407873	-0.01829		4109	16278	4627	4441	7190
ADRA1A		-0.00933696	-0.0417609	0.0171181	-0.0700939	-0.10237		6245	2463	10540	2506	1214
ADRA1B		0.00158037	0.106975	0.0481227	0.0401487	0.121456		7575	17158	14327	13252	18506
ADRA1D		0.0176108	-0.00971101	0.0212686	-0.0613646	-0.0958864		9633	5039	11072	2967	1455
ADRA2A		0.0495803	-0.10122	0.0581467	0.0489477	-0.0223827		13716	439	15316	14224	6744
ADRA2B		0.0330564	-0.0506721	0.0154393	0.0408266	0.00969685		11706	1964	10326	13337	10265
ADRA2C		0.00514513	0.0396289	-0.0265637	-0.00059241	-0.0522718		8019	10926	5212	8470	4083
ADRB1		0.00955403	-0.0306546	0.00273303	-0.110141	-0.0770782		8613	3225	8691	967	2378
ADRB2		-0.0276772	0.0286482	-0.089532	-0.00322006	0.0141717		4334	9572	1102	8217	10800
ADRB3		-0.00752538	-0.0122259	0.037465	-0.0767072	-0.121978		6453	4788	13097	2188	646
ADRM1		-0.01502	0.0960378	-0.0514106	-0.00344076	-0.0883653		5604	16456	3059	8197	1751
ADSL		-0.154487	0.0166657	-0.0348139	-0.0707796	-0.0998048		68	8087	4363	2470	1311
ADSS1		0.00394025	-0.0343417	0.00727814	0.00627528	0.0574128		7839	2957	9282	9290	15281
ADSS2		0.0146395	0.0577536	0.00654034	-0.0365457	0.0174715		9253	12946	9179	4804	11191
ADTRP		-0.00965715	-0.0148995	-0.0847818	-0.0353571	-0.0676032		6210	4525	1269	4918	2951
AEBP1		0.0351677	0.0926227	0.0287032	0.0657406	-0.00859742		11990	16194	12030	15843	8219
AEBP2		-0.0637586	-0.0748465	-0.134182	-0.16175	-0.138075		1838	1040	270	195	387
AEN		-0.0539098	0.0586899	-0.0278906	-0.026364	-0.0535923		2379	13049	5085	5749	3982
AFAP1		0.0625498	0.0936627	-0.0095827	0.0199768	-0.0136738		15054	16271	7116	10897	7668
AFAP1L1		-0.0377204	0.0811937	0.00673997	0.0253581	0.0572777		3456	15231	9206	11551	15268
AFAP1L2		0.0485848	-0.0101866	0.0180481	0.0531849	0.101877		13576	5001	10647	14681	17924
AFDN		0.122464	0.0430279	0.103198	0.0835806	0.11813		18620	11339	18243	17093	18418
AFF1		0.115147	0.0725618	0.0424127	0.00670361	0.0536612		18396	14453	13673	9335	14970
AFF2		0.020531	0.0641705	0.0283756	0.0235425	-0.0443982		10069	13641	11986	11333	4742
AFF3		0.0651175	0.134195	0.0646574	0.117558	0.0872375		15312	18343	15901	18521	17279
AFF4		0.0841383	0.166963	0.0689354	0.0716656	0.0356488		16890	18983	16262	16292	13245
AFG1L		-0.0291151	0.0481568	0.0646614	0.0451738	0.0273232		4201	11898	15902	13830	12336
AFG3L2		-0.0338225	0.0351133	0.0279887	-0.0207845	-0.0206461		3803	10362	11936	6301	6944
AFM		0.0477745	0.0405145	-0.0069472	-0.00860072	-0.0152854		13485	11042	7449	7592	7496
AFMID		-0.014291	0.00699481	-0.0875645	-0.100488	-0.11592		5674	6915	1170	1226	809
AFP		0.0453766	-0.00309337	0.1008	0.0556112	0.0595302		13209	5717	18152	14920	15462
AFTPH		0.146856	0.0353411	0.0902496	0.0802168	0.0834314		18995	10386	17649	16869	17101
AGA		-0.0536001	0.0870147	0.0458993	0.0619747	0.0390913		2398	15716	14116	15527	13604
AGAP1		0.0860385	0.0889504	-0.00861607	-0.00513963	-0.0118143		17032	15900	7247	8006	7824
AGAP2		-0.0842421	-0.0415966	-0.0329953	0.00355228	-0.0756947		1012	2474	4558	8967	2438
AGAP3		0.0405659	0.00173917	0.0147781	0.0192793	-0.0274991		12645	6248	10250	10807	6247
AGAP4		0.0661182	0.0380788	-0.036866	-0.0446305	-0.0410405		15416	10712	4187	4143	5011
AGAP5		0.0464867	-0.0124701	-0.0361128	-0.0567296	-0.0412199		13344	4771	4253	3275	4999
AGAP6		0.0653863	0.0251566	-0.038228	-0.0418697	-0.0308366		15339	9133	4047	4354	5942
AGAP9		0.0516297	-0.0455454	-0.0158518	-0.0452611	-0.00835371		13958	2249	6367	4099	8244
AGBL1		-0.0603257	-0.00747613	-0.0188555	0.0482824	0.00183208		2015	5292	6013	14144	9380
AGBL2		-0.0238146	0.0585953	-0.000940336	0.00330164	-0.0649558		4685	13038	8218	8936	3141
AGBL3		0.147711	0.0969799	0.135593	0.102496	0.122371		19002	16532	18940	18069	18538
AGBL4		0.00254443	0.0151887	0.0426136	-0.0232415	-0.067625		7684	7887	13698	6076	2949
AGBL5		-0.0362813	0.0733445	-0.0150182	-0.0772667	-0.0835378		3573	14534	6470	2161	2017
AGER		0.00309155	0.0105231	-0.0283661	-0.0449932	-0.0815247		7748	7304	5029	4116	2137
AGFG1		-0.00769815	0.0471143	-0.0376781	-0.0598383	-0.0353679		6433	11798	4109	3059	5522
AGFG2		0.148106	0.152862	0.161882	0.148157	0.136736		19005	18786	19116	19014	18797
AGGF1		0.00740921	0.0812125	0.0398711	0.00533842	0.00341995		8320	15235	13385	9169	9548
AGK		-0.0219603	0.0938362	-0.00631174	-0.00181705	0.00512918		4878	16285	7525	8357	9743
AGL		-0.0266688	-0.0952348	-0.023354	-0.0661706	-0.0568563		4424	563	5502	2698	3729
AGMAT		0.0363423	-0.104991	-0.00934363	-0.0226536	-0.0777088		12122	382	7152	6120	2334
AGMO		0.0246219	0.0206392	0.110884	0.0746491	0.0627079		10610	8589	18461	16497	15741
AGO1		-0.0381533	0.0547838	-0.0114233	-0.0521629	-0.0770494		3420	12610	6873	3570	2379
AGO2		0.0265068	0.0736415	-0.0990734	-0.119327	-0.0819762		10875	14573	838	744	2106
AGO3		-0.00266393	0.13281	-0.113889	-0.115061	-0.0604159		7036	18301	542	848	3474
AGO4		-0.0193497	0.0850514	0.05111	-0.0218531	-0.00268783		5132	15546	14620	6201	8888
AGPAT1		0.00895087	0.122298	0.0140393	0.0409235	0.0120345		8533	17917	10151	13348	10544
AGPAT2		-0.034697	-0.0463019	0.0425729	0.00344047	0.00362758		3716	2201	13691	8946	9587
AGPAT3		0.0715781	0.0662593	0.0451008	0.0870362	0.0499119		15894	13841	14011	17311	14630
AGPAT4		-0.0408753	0.0362255	-0.0261099	-0.0349694	-0.00828655		3220	10494	5257	4949	8249
AGPAT5		-0.112143	-0.0208581	-0.163241	-0.151063	-0.15254		392	4021	93	291	214
AGPS		-0.0406291	0.0136635	-0.0258391	-0.0343471	-0.0305856		3235	7696	5286	5013	5967
AGR2		0.0338003	-0.133523	0.0299666	0.0186645	-0.00434967		11823	101	12177	10739	8699
AGR3		0.0396715	-0.139765	0.0900767	0.0308302	-0.00268576		12537	67	17640	12214	8889
AGRN		0.0464088	-0.0169884	0.0438393	0.0504397	0.0855724		13331	4353	13861	14375	17203
AGRP		0.0610467	0.027869	0.0191346	0.0685878	-0.00187976		14901	9479	10784	16061	8966
AGT		0.0400653	0.045599	0.0714012	0.0765108	0.0823969		12584	11642	16444	16612	17051
AGTPBP1		-0.00591622	0.0509828	0.0352696	-0.0514948	-0.0817124		6622	12181	12819	3619	2123
AGTR1		0.0520772	0.0868931	0.0296396	-0.0100611	0.0186875		13999	15706	12137	7423	11352
AGTR2		0.0217973	-0.0389828	0.0566846	0.0456506	0.0618049		10243	2622	15164	13880	15659
AGTRAP		-0.122345	0.015837	-0.0371718	-0.0647081	-0.0482558		253	7975	4159	2790	4425
AGXT		0.0155696	0.038332	0.0554507	0.0695971	0.0414343		9376	10755	15059	16132	13812
AGXT2		-0.0186303	0.0382985	0.0320743	-0.0151516	-0.00751556		5203	10749	12440	6867	8335
AHCTF1		-0.0244078	0.0679446	-0.103537	-0.130643	-0.113287		4622	13986	738	528	887
AHCY		-0.139901	-0.0402082	-0.0971958	-0.131151	-0.0879047		128	2561	877	518	1779
AHCYL1		-0.0328999	-0.0419794	-0.00838831	0.0330427	-0.00769187		3893	2452	7284	12475	8318
AHCYL2		0.0301753	-0.0580835	0.0748116	0.0294125	-0.0158089		11358	1631	16704	12023	7436
AHDC1		0.0380498	0.0186056	-0.0160073	0.0158891	-0.0366928		12334	8351	6343	10398	5410
AHI1		0.0349739	0.0648693	-0.020588	-0.0159053	-0.0108942		11966	13708	5809	6786	7927
AHNAK		0.0617295	0.0524956	0.0272685	0.0384887	0.0238606		14972	12370	11836	13067	11965
AHNAK2		-0.00717222	0.0403817	-0.00333665	-0.00927206	0.0480691		6484	11031	7894	7523	14460
AHR		0.135478	-0.0434604	0.0678647	0.104002	0.0987884		18859	2371	16176	18121	17821
AHRR		0.0798408	0.115594	0.0602875	0.123069	0.0392843		16543	17597	15537	18643	13619
AHSA1		-0.176586	-0.0683032	-0.214915	-0.198712	-0.178187		21	1249	8	46	80
AHSG		0.0135491	0.00190301	0.0513433	0.0132857	0.0226373		9114	6273	14654	10105	11821
AHSP		0.0207817	0.0124077	0.0658552	0.0713899	0.0260644		10107	7538	15995	16261	12187
AICDA		0.0282935	0.0104399	0.0623817	0.0334396	0.107771		11121	7294	15705	12515	18120
AIDA		-0.0335722	0.153145	-0.00920394	-0.00827932	-0.00372697		3827	18796	7176	7622	8775
AIF1		0.00556034	0.0181438	0.0369546	-0.0741839	-0.0721209		8071	8285	13021	2322	2668
AIF1L		0.0101876	0.0154478	0.0183178	-0.00809435	0.05374		8683	7925	10686	7649	14983
AIFM1		-0.0932316	0.0127167	-0.0049165	-0.0123823	0.033429		745	7585	7695	7182	12998
AIFM2		0.0631844	0.0172877	0.0220942	0.0386588	-0.0108863		15111	8177	11176	13091	7930
AIFM3		-0.0260982	-0.121566	-0.0150244	0.0435757	0.00351541		4470	192	6469	13648	9565
AIG1		-0.00149096	-0.0485492	-0.0402369	0.0216058	0.0936649		7185	2068	3898	11083	17603
AIM2		-0.108564	-0.0828364	-0.0860719	-0.0214462	-0.0227071		449	820	1222	6245	6707
AIMP1		-0.0522934	0.0323501	-0.00125391	0.0132781	-0.0269732		2470	10021	8168	10104	6301
AIMP2		-0.0475359	-0.0376788	-0.0387904	0.0154428	-0.0111309		2753	2725	4009	10351	7903
AIP		0.0503465	0.0909669	-0.0238821	-0.0248581	-0.0474487		13808	16073	5452	5902	4502
AIPL1		0.060399	0.00881396	0.0143072	0.0487876	0.00981232		14827	7125	10188	14196	10278
AIRE		0.0437994	0.00784826	0.0647164	0.0563592	0.10851		13030	7014	15907	14991	18151
AJAP1		-0.0289948	0.0234064	-0.012506	0.0393991	-0.00879859		4218	8945	6750	13178	8194
AJM1		0.0749299	0.0027683	0.110952	0.109727	0.0375427		16174	6384	18462	18310	13450
AJUBA		0.0439591	0.0177479	-0.0465088	-0.021893	0.028831		13040	8232	3393	6197	12488
AK1		0.0356045	0.0561511	-0.00120164	-0.0309793	-0.070472		12036	12758	8177	5304	2781
AK2		-0.088326	0.0123178	-0.0842081	-0.118186	-0.106435		874	7523	1287	775	1081
AK3		-0.0150745	-0.0362928	0.00652608	-0.0181747	-0.0631235		5599	2814	9175	6539	3263
AK4		-0.13692	-0.0203372	-0.0641876	-0.125921	-0.0368606		148	4061	2225	615	5394
AK5		0.0770916	0.0805135	0.0347469	0.0515153	0.0488732		16335	15186	12739	14488	14543
AK6		0.0222185	0.134334	0.0481011	0.0317931	-0.0102933		10301	18346	14324	12321	7998
AK7		-0.0221802	-0.0503231	0.0176503	-0.0568824	-0.0330442		4846	1985	10601	3266	5749
AK8		0.00751997	0.00519202	0.0381477	0.059008	-0.00523566		8337	6695	13176	15251	8608
AK9		0.118039	0.0419213	0.105854	0.0703887	0.0693483		18492	11199	18327	16186	16231
AKAIN1		0.0562007	0.00215134	0.0103181	0.0135456	-0.00826182		14425	6300	9669	10131	8254
AKAP1		0.00654926	-0.0709841	-0.0153314	-0.0433019	-0.0554622		8197	1161	6429	4238	3837
AKAP10		-0.058239	0.0217564	-0.00818095	-0.0442995	-0.0164052		2121	8738	7313	4164	7361
AKAP11		0.0935052	-0.0174754	0.0787043	0.101204	0.0415663		17481	4309	16967	18003	13828
AKAP12		-0.00933832	0.16774	-0.0270287	0.00758296	-0.028132		6244	18990	5163	9429	6194
AKAP13		0.122456	0.0126034	0.0337569	0.0112086	0.000526145		18619	7570	12650	9874	9230
AKAP14		-0.0282155	-0.0350055	-0.0158716	-0.0188158	-0.0764642		4276	2912	6364	6481	2402
AKAP17A		0.0310623	0.102005	0.0914104	0.0995905	0.075756		11466	16870	17711	17946	16657
AKAP3		0.00455588	0.0337422	-0.0245289	-0.0305384	0.0423362		7943	10188	5396	5337	13904
AKAP4		0.0525338	-0.0399761	0.00172093	0.0504853	-0.04361		14049	2572	8553	14379	4805
AKAP5		0.0107039	0.0302738	-0.0040746	-0.0802867	-0.0373936		8749	9761	7804	2017	5338
AKAP6		-0.0241728	0.0458607	0.080124	0.0475016	0.0340701		4653	11667	17051	14065	13060
AKAP7		-0.00987491	0.0895638	0.138323	0.0406345	6.04372e-05		6185	15953	18963	13321	9185
AKAP8		0.022475	0.045296	-0.0135137	-0.0204891	0.0178397		10340	11616	6641	6337	11244
AKAP8L		0.126135	0.040176	-0.0370528	-0.0224232	0.0163873		18699	11004	4169	6143	11065
AKAP9		0.133823	0.0527971	0.0973807	0.064095	0.063457		18825	12399	18003	15711	15791
AKIP1		-0.0299567	0.0948276	0.0547273	0.0944938	0.0231821		4127	16369	14987	17731	11883
AKIRIN1		-0.0501866	0.0825857	-0.0331217	-0.0618522	-0.063062		2586	15341	4544	2943	3267
AKIRIN2		-0.00816236	0.0256531	-0.0816562	-0.00809831	-0.0922423		6374	9201	1374	7648	1590
AKNA		0.0293421	-0.0213202	0.0321111	-0.0167749	-0.0226712		11260	3990	12444	6687	6715
AKNAD1		0.0222577	0.0712903	0.0341495	0.0352381	-0.047337		10308	14308	12684	12691	4515
AKR1A1		-0.0618705	-0.102073	0.0541458	-0.0333855	0.00972358		1935	423	14924	5097	10269
AKR1B1		-0.0215895	0.0883703	-0.0415836	0.00438676	0.0182903		4908	15848	3788	9072	11303
AKR1B10		-0.00700772	-0.123143	0.0376308	0.0243487	-0.0201548		6505	181	13116	11415	6991
AKR1B15		-0.036733	-0.133825	-0.00167451	-0.0294912	0.00687623		3532	98	8112	5431	9955
AKR1C1		0.0177573	-0.0824499	0.00593427	0.00781948	-0.0360686		9651	828	9109	9456	5464
AKR1C2		0.0167959	-0.0877721	0.047802	0.0335498	0.00899069		9518	692	14293	12532	10190
AKR1C3		0.0516733	-0.0989159	0.0351784	0.0140847	-0.0352066		13966	477	12802	10200	5543
AKR1C4		0.0647561	-0.0807777	0.062024	0.0252266	-0.0687934		15281	868	15678	11529	2876
AKR1C8P		0.000478787	-0.0642442	-0.0454387	-0.0799783	-0.0643999		7433	1396	3474	2032	3176
AKR1D1		0.0429982	0.0323219	0.0770294	0.0488334	0.111861		12942	10016	16870	14206	18242
AKR1E2		0.0177401	-0.00823946	-0.0518888	-0.0866336	-0.0737005		9648	5198	3025	1747	2571
AKR7A2		-0.015634	0.048144	0.0397151	0.0346074	0.00501472		5551	11894	13368	12628	9729
AKR7A3		0.0696898	-0.0778004	0.0863095	0.0639862	-0.0289726		15736	947	17427	15701	6120
AKT1		-0.00587624	0.0290947	-0.0138274	0.00629759	-0.00395816		6628	9624	6616	9291	8747
AKT1S1		-0.0273413	0.0593299	0.0116428	0.0107141	-0.0166934		4361	13125	9821	9813	7332
AKT2		0.0858878	0.0158659	0.0562854	-0.0128594	-0.0085718		17028	7979	15132	7122	8223
AKT3		0.00222768	0.154045	-0.0225063	0.00374479	-0.0256925		7645	18807	5596	8986	6421
AKTIP		0.0751782	0.078506	0.00494976	0.0455923	0.101083		16198	15024	8987	13873	17895
AL160269.1		0.00058695	0.0324978	0.114278	0.0769466	0.0301342		7447	10038	18556	16645	12643
AL162231.1		0.00508365	0.156764	0.0779714	0.0868752	-0.0150762		8015	18854	16925	17299	7522
AL353579.1		0.0679308	0.0687449	0.0575839	0.0512559	0.0791846		15590	14068	15263	14458	16887
AL354761.1		0.0122483	-0.01354	0.0156359	0.0387745	0.0737738		8958	4656	10349	13108	16520
AL441992.2		-0.0368871	0.00296151	-0.0604608	-0.0624506	-0.0635686		3520	6409	2469	2909	3228
AL445238.1		-0.00313618	-0.000900608	0.0631501	0.0421178	0.0233177		6978	5947	15772	13488	11900
AL445989.1		-0.0182168	-0.0782308	0.054779	0.0387517	-0.00236547		5260	935	14992	13103	8925
AL603764.2		-0.0969763	-0.0570687	-0.0253913	-0.0205541	-0.076527		670	1672	5314	6327	2398
AL845331.1		0.0159557	0.0211636	0.0612576	0.013905	0.0366544		9419	8649	15608	10178	13359
ALAD		0.13862	0.109403	0.150141	0.125577	0.0475326		18898	17292	19055	18686	14401
ALAS1		0.0141932	0.0129135	0.0333946	-0.0134428	-0.00792912		9195	7609	12600	7056	8292
ALAS2		-0.00472737	0.0179301	-0.00931309	-0.00791519	0.0565957		6782	8255	7159	7668	15214
ALB		0.0614749	0.00166421	0.0485959	0.00423639	0.01177		14949	6238	14364	9051	10508
ALCAM		0.0683032	0.0790843	0.0235058	0.0528859	0.110972		15615	15065	11346	14648	18216
ALDH16A1		-0.0135717	-0.0216791	0.00487985	0.00653054	-0.0373471		5759	3959	8979	9316	5342
ALDH18A1		-0.0231076	-0.0655641	-0.0132209	-0.0539302	0.00927864		4747	1337	6666	3462	10218
ALDH1A1		0.0327311	-0.0303453	0.0941464	0.0280526	-0.0409347		11663	3244	17845	11838	5024
ALDH1A2		0.0742156	0.071351	0.0665605	0.105009	0.20922		16118	14316	16061	18155	19176
ALDH1A3		0.0218567	0.052872	-0.00505449	0.0557164	0.111978		10255	12406	7676	14931	18243
ALDH1B1		-0.140105	-0.00789759	-0.0624655	-0.0626172	-0.0587723		127	5246	2347	2900	3585
ALDH1L1		0.0203915	-0.0513641	-0.0250955	-0.00860502	-0.0203039		10040	1932	5340	7591	6976
ALDH1L2		0.0401246	-0.0112066	-0.0684821	-0.0370166	-0.018721		12588	4900	1968	4763	7134
ALDH2		0.0632849	-0.130222	0.0213251	-0.024036	-0.0390089		15127	122	11085	5991	5180
ALDH3A1		-0.00466584	-0.155575	-0.0298454	-0.0355009	-0.0759198		6795	21	4883	4897	2425
ALDH3A2		-0.0191199	-0.0648593	0.0702316	0.0128829	-0.0226168		5153	1365	16361	10059	6721
ALDH3B1		0.145212	-0.00241475	0.0603979	0.0512052	0.118032		18980	5786	15546	14449	18413
ALDH3B2		0.0517025	-0.0177023	0.0603616	0.061332	0.116704		13968	4290	15542	15463	18378
ALDH4A1		-0.0261892	-0.0453376	0.0826471	0.0385051	0.0363583		4462	2264	17219	13069	13331
ALDH5A1		0.0155184	0.015965	0.0172706	-0.00703079	-0.0101078		9369	7990	10554	7775	8023
ALDH6A1		0.0369246	-0.064531	0.0278672	0.0162348	0.0699809		12189	1386	11918	10442	16273
ALDH7A1		0.0408849	0.114317	0.0558651	-0.0136447	0.0128566		12686	17549	15103	7027	10655
ALDH8A1		0.0479898	0.0186155	0.0754817	0.0663288	0.0166643		13507	8352	16748	15879	11091
ALDH9A1		-0.027807	0.0120041	0.0123135	-0.0546245	-0.0540346		4323	7489	9921	3408	3947
ALDOA		-0.0674719	0.0163765	0.00557021	-0.00705737	0.0414237		1685	8052	9056	7772	13809
ALDOB		0.0400616	-0.084993	-0.0185329	-0.0141885	-0.081977		12583	757	6048	6958	2105
ALDOC		-0.0595403	-0.0816219	-0.0729503	-0.0582989	-0.0253676		2053	856	1760	3167	6447
ALG1		-0.0272323	0.0402706	-0.031449	-0.00990816	-0.0160486		4372	11013	4716	7440	7402
ALG10		-0.0444102	0.0409289	-0.0540807	-0.103098	-0.0116727		2983	11101	2876	1151	7847
ALG10B		-0.00316113	0.0897171	-0.0147116	-0.0587409	0.0101018		6974	15963	6501	3140	10319
ALG11		0.067362	0.0369248	0.130702	0.138994	0.0828823		15537	10580	18884	18904	17077
ALG12		-0.0285572	-0.0486704	0.118162	0.0897048	0.047363		4249	2062	18641	17475	14386
ALG13		0.0211047	0.108363	0.0617199	0.0850532	0.0376362		10147	17231	15657	17183	13457
ALG14		0.0981203	0.0320489	0.118087	0.106588	0.0432736		17741	9976	18637	18206	14002
ALG1L		0.0678984	-0.0917849	0.0352643	0.0411641	0.00502811		15585	628	12818	13375	9731
ALG1L2		-0.0103306	-0.0095127	-0.0142486	0.0257941	0.00758786		6139	5062	6558	11597	10032
ALG2		0.0557613	0.0595288	0.0873441	0.0782341	0.0817116		14384	13153	17485	16747	17015
ALG3		0.00469307	0.0381003	0.0155329	0.0549987	0.0781115		7957	10720	10337	14860	16808
ALG5		0.000998266	-0.0703235	0.0976293	0.0924341	0.0487832		7501	1179	18014	17628	14528
ALG6		-0.0710257	0.0506742	0.0649454	-0.0102088	0.0225322		1511	12151	15920	7396	11808
ALG8		0.0122288	0.0729183	0.0127717	0.00330187	0.017841		8952	14492	9993	8937	11245
ALG9		0.0281755	0.0653951	-0.0100681	-0.0279881	-0.0262719		11102	13759	7043	5569	6366
ALK		0.0452237	0.0506158	-0.0149335	-0.0279467	-0.0667071		13189	12143	6479	5571	3018
ALKAL1		0.027404	0.0377914	-0.00785546	0.0186235	0.0411799		11014	10675	7348	10734	13794
ALKAL2		0.0507096	0.0300643	0.0240324	0.0531043	0.0613762		13840	9745	11402	14671	15620
ALKBH1		-0.0984028	-0.00227145	-0.158462	-0.177562	-0.15446		633	5800	110	111	199
ALKBH2		-0.0679735	0.0514056	-0.0858339	-0.111598	-0.0945468		1664	12224	1228	932	1501
ALKBH3		0.0688256	0.0591456	-0.0218222	0.0318543	-0.0414601		15656	13107	5683	12333	4981
ALKBH4		0.0297321	0.0499502	0.0318786	-0.0254461	-0.0523915		11301	12074	12420	5844	4070
ALKBH5		-0.052328	0.0135236	0.00317953	-0.0556151	-0.011916		2469	7677	8754	3344	7813
ALKBH6		0.0599628	0.0595932	0.057825	0.0692297	0.0670956		14787	13163	15284	16107	16058
ALKBH7		0.070751	0.0913974	0.112431	0.146806	0.107843		15830	16101	18507	19004	18124
ALKBH8		-0.0955449	0.0336127	-0.0586962	-0.0450161	-0.0771308		706	10174	2560	4113	2374
ALLC		0.0899181	0.0622036	0.102571	0.129905	0.0343518		17272	13458	18215	18764	13102
ALMS1		-0.0574208	0.0475728	-0.0682611	-0.0842176	-0.110564		2168	11843	1983	1845	961
ALOX12		-0.117832	-0.0689985	-0.0337917	0.0140439	-0.0247958		305	1228	4476	10193	6509
ALOX12B		-0.0699955	-0.0681535	-0.095579	-0.0648059	-0.064378		1562	1254	923	2783	3180
ALOX15		0.0183923	-0.0429788	0.00712599	0.0505589	0.0149005		9740	2399	9261	14384	10885
ALOX15B		0.0963979	0.0112693	0.0416473	0.0840076	0.0866654		17656	7394	13597	17121	17249
ALOX5		0.0411613	-0.0710829	0.0144352	0.0316723	0.0483959		12716	1156	10202	12303	14492
ALOX5AP		0.0997703	0.0441345	0.00458505	0.0641255	0.075915		17828	11465	8938	15717	16668
ALOXE3		-0.019089	-0.043487	-0.057686	-0.0120217	0.0327467		5158	2369	2620	7218	12929
ALPG		0.0911222	-0.0298452	0.0267121	0.0214131	0.0371537		17336	3284	11772	11063	13414
ALPI		0.0710778	-0.0630429	0.0207273	-0.000441924	-0.0532404		15857	1441	10995	8487	4007
ALPK1		0.081726	-0.0295206	0.044783	0.0506068	0.122359		16706	3308	13972	14388	18537
ALPK2		0.0602527	0.0636865	0.0670069	0.10607	0.142587		14813	13602	16102	18182	18877
ALPK3		0.0546163	-0.0497024	0.00377464	0.00488599	0.0620688		14262	2015	8834	9117	15684
ALPL		0.0636826	0.0965783	0.0564987	0.00246062	0.0612477		15173	16503	15147	8830	15611
ALPP		0.0727791	-0.0255389	-0.0173199	0.0152257	0.0639779		16004	3626	6198	10324	15833
ALS2		0.0660189	0.135764	0.0557646	0.0295483	-0.000870095		15409	18387	15089	12040	9073
ALS2CL		0.032079	-0.119529	-0.00532263	0.00691981	0.0890163		11590	217	7647	9360	17377
ALX1		-0.0310979	0.0546338	0.0490366	0.00771268	-0.00328815		4029	12587	14406	9445	8822
ALX3		0.0217353	0.0182932	0.0463501	0.0178207	7.87861e-05		10237	8310	14169	10642	9187
ALX4		0.0170273	-0.0193233	0.0491622	-0.0345	-0.0876635		9549	4148	14419	5001	1797
ALYREF		-0.0425302	0.0849843	-0.115769	-0.171948	-0.156762		3110	15539	505	132	183
AMACR		-0.00833946	-0.0315937	0.0716316	0.0757215	0.0546392		6355	3156	16465	16565	15065
AMBN		-0.0209292	0.0359888	0.00363868	-0.0486471	-0.0799637		4983	10460	8811	3834	2208
AMBP		0.075566	-0.00680367	0.0880288	0.0828001	0.0677611		16228	5356	17527	17055	16114
AMBRA1		-0.0174952	0.0629466	-0.0473134	-0.0453906	-0.107133		5342	13532	3344	4091	1064
AMD1		-0.103099	-0.00346581	-0.0387713	-0.0530637	-0.000449854		540	5682	4012	3517	9123
AMDHD1		0.0265633	0.0876255	-0.0437974	-0.0606393	-0.112069		10891	15776	3594	3016	925
AMDHD2		0.0191663	0.164152	0.0567965	0.0766298	0.0584797		9857	18959	15185	16619	15367
AMELX		0.084989	-0.00238941	-0.0201188	0.0631055	0.0111815		16966	5790	5870	15628	10428
AMELY		0.00144741	0.00976756	0.00908249	-0.0268514	-0.0220544		7562	7233	9525	5685	6790
AMER1		-0.0620611	0.0232596	-0.034495	-0.0542929	-0.0479518		1928	8926	4402	3432	4453
AMER2		0.00943749	-0.0184232	0.0192749	-0.106811	-0.110159		8598	4224	10800	1054	976
AMER3		0.0646982	0.0278927	0.059832	0.0853531	0.0295436		15276	9482	15492	17198	12572
AMFR		0.0143514	0.0888687	-0.0475948	-0.00103178	0.0710836		9214	15895	3321	8434	16345
AMH		-0.010712	-0.0185874	-0.0129277	0.0013865	-0.0161281		6085	4205	6705	8712	7391
AMHR2		0.0635159	0.0251498	0.100289	0.0701059	0.0349086		15149	9131	18122	16172	13151
AMIGO1		0.031394	0.116919	0.0426047	0.0434033	0.0117689		11513	17661	13697	13628	10507
AMIGO2		0.0108901	-0.0612634	-0.000179422	0.0267635	0.0453245		8772	1507	8314	11701	14209
AMIGO3		0.0612874	0.0731847	0.070431	0.0810854	0.0438027		14932	14516	16371	16939	14064
AMMECR1		0.0358904	0.0216399	-0.029493	-0.0157492	0.0555199		12066	8723	4922	6802	15125
AMMECR1L		0.0514275	0.148269	-0.00123609	-0.00360846	-0.022682		13930	18703	8173	8184	6711
AMN		0.00432838	-0.148639	-0.009904	-0.0340842	-0.0207286		7900	40	7078	5035	6940
AMN1		-0.022314	0.0749276	0.0346305	0.0172698	-0.0459055		4835	14693	12727	10582	4631
AMOT		0.10453	0.0390326	0.0849964	0.0891011	0.0949399		18033	10837	17363	17444	17655
AMOTL1		-0.0668997	0.0254608	-0.00760894	0.0536294	0.0556706		1714	9172	7378	14733	15134
AMOTL2		0.0953544	0.117805	-0.0105453	0.0438833	0.11134		17593	17700	6975	13679	18228
AMPD1		-0.0181857	0.0257055	0.0828633	-0.00658042	-0.0344983		5263	9209	17232	7821	5596
AMPD2		-0.0507433	0.0316677	-0.00765186	0.00405693	-0.0871414		2563	9925	7374	9030	1821
AMPD3		0.00861463	-0.0294758	-0.0117993	0.058387	0.0403191		8488	3309	6832	15182	13722
AMPH		0.0566465	0.0676024	0.0428451	0.0840996	0.0778676		14458	13953	13737	17130	16790
AMT		0.13069	0.0258695	0.0433324	0.0429782	0.0474512		18776	9243	13796	13579	14396
AMTN		-0.0463327	-0.0737617	0.0328227	0.078733	0.00979163		2839	1072	12544	16777	10276
AMY1A		0.031329	0.00199598	0.0620429	-0.032161	0.0328515		11501	6284	15680	5206	12936
AMY1B		0.0674205	-0.0231461	-0.00827943	-0.0370755	-0.0117489		15540	3827	7299	4761	7835
AMY1C		0.0440514	-0.0404908	-0.0192127	-0.0589196	-0.00165754		13052	2542	5976	3126	8992
AMY2A		-0.0239632	-0.045688	-0.0471225	-0.0434981	-0.0641508		4672	2237	3355	4225	3190
AMY2B		0.148042	-0.00511891	0.0394028	0.00272194	-0.0120157		19004	5525	13337	8864	7804
AMZ1		0.0830805	0.0374551	0.00258715	0.0713643	0.131139		16822	10640	8668	16259	18708
AMZ2		-0.0627332	0.065233	0.00988753	0.0358552	0.0360809		1893	13740	9623	12761	13301
ANAPC1		-0.0682088	0.0213647	-0.147616	-0.170829	-0.185895		1653	8682	156	137	59
ANAPC10		0.0335591	0.127861	0.0311691	0.0227852	-0.026641		11787	18141	12336	11242	6329
ANAPC11		0.103969	0.133486	0.0638647	0.0508933	0.0457711		18004	18321	15825	14425	14262
ANAPC13		0.0672986	0.0778124	0.0426271	0.036567	-0.00622082		15534	14959	13702	12845	8496
ANAPC15		-0.0279163	0.0390543	-0.0012873	0.0106272	0.00589045		4309	10846	8162	9808	9834
ANAPC16		0.0768605	0.00649606	0.069592	0.00827417	0.114683		16312	6847	16318	9508	18318
ANAPC2		0.0858589	0.0290538	0.0271714	-0.00142523	-0.0086969		17024	9622	11825	8391	8205
ANAPC4		-0.0976594	0.00390958	-0.0266454	-0.110605	-0.0295465		656	6525	5199	957	6063
ANAPC5		-0.043294	-0.0489095	-0.0569099	-0.0625221	-0.151081		3058	2048	2666	2905	234
ANAPC7		0.00367618	0.018994	-0.0647879	-0.103146	-0.117701		7812	8390	2184	1148	758
ANG		-0.0245806	-0.0692734	0.0657807	0.0188587	3.89873e-05		4604	1222	15983	10759	9183
ANGEL1		-0.0292546	-0.0696702	-0.0385296	-0.0965358	-0.0414666		4187	1210	4030	1372	4979
ANGEL2		-0.00467378	0.0376252	-0.00643582	-0.027259	-0.0392362		6792	10657	7509	5649	5155
ANGPT1		0.0204116	0.0223336	0.0250387	0.0529846	-0.0179055		10044	8803	11530	14656	7220
ANGPT2		0.0283839	0.0700079	-0.0184062	-0.0209676	-0.0507021		11133	14194	6066	6282	4213
ANGPT4		-0.0221734	0.0379717	0.0069473	0.0292524	-0.0525061		4848	10699	9234	12002	4060
ANGPTL1		-0.0123088	0.00466364	0.00649854	0.0174083	-0.0643959		5884	6622	9171	10595	3178
ANGPTL2		0.0606125	0.0227009	0.0241047	0.026994	-0.0176259		14850	8852	11415	11734	7245
ANGPTL3		0.0585761	0.0226936	0.0657668	0.0078389	0.039776		14643	8850	15980	9458	13662
ANGPTL4		0.0265077	0.0790287	-0.0184334	-0.0345363	0.02272		10876	15061	6062	4999	11831
ANGPTL5		0.0887354	0.054793	0.0125505	0.00959309	-0.0211691		17205	12615	9956	9687	6876
ANGPTL6		-0.0125979	0.0699862	0.0762927	0.0856301	0.0792003		5857	14191	16813	17219	16889
ANGPTL7		0.0115548	0.0565739	0.048773	0.0585737	0.0689623		8858	12809	14379	15196	16203
ANGPTL8		0.0130835	0.0168197	0.0495698	0.0536026	0.0508681		9059	8110	14457	14730	14731
ANHX		-0.0281917	0.0112194	0.0521844	0.0436793	-0.0209029		4279	7388	14739	13667	6920
ANK1		0.116432	0.0730196	0.10736	0.0906738	0.111752		18450	14501	18361	17517	18237
ANK2		-0.0160115	0.043397	0.0266544	0.00523396	0.000309068		5498	11382	11764	9158	9211
ANK3		0.052095	-0.0969042	-0.0151423	-0.0504469	-0.0372767		14002	525	6456	3695	5345
ANKAR		0.0841754	0.107671	0.0459909	0.0257121	0.0239728		16893	17191	14127	11585	11979
ANKDD1A		0.0708659	0.10871	0.0205071	0.0463435	0.00800227		15841	17256	10964	13948	10079
ANKDD1B		0.0265198	-0.0673678	0.0956876	0.0972086	0.159846		10877	1275	17923	17846	19040
ANKEF1		0.0285876	-0.0882513	0.0106787	-0.00705084	0.0316449		11167	683	9713	7773	12796
ANKFN1		0.00857004	0.0286034	0.0756749	0.0786655	0.104069		8485	9565	16764	16774	18006
ANKFY1		-0.0495367	0.00621538	-0.0530323	-0.0860108	-0.080407		2624	6804	2952	1774	2185
ANKH		0.0866327	-0.0166806	0.0376415	0.0640456	0.0160207		17079	4372	13117	15704	11023
ANKHD1		0.0878257	0.0881577	0.00134496	-0.0160325	-0.0229226		17145	15822	8519	6770	6691
ANKHD1-EIF4EBP3		-0.0494139	-0.00206997	-0.0131999	0.00985488	-0.00944726		2631	5824	6670	9709	8097
ANKIB1		0.110286	0.103737	0.0270899	0.0280268	0.0593394		18245	16989	11813	11833	15440
ANKK1		-0.0305862	-0.0300904	0.000669385	-0.0193495	-0.0667564		4076	3265	8425	6437	3013
ANKLE1		-0.102691	0.0217901	-0.088784	-0.132857	-0.130394		548	8744	1128	492	496
ANKLE2		0.00965531	0.00927132	-0.048146	-0.0597302	-0.0631982		8624	7174	3274	3070	3257
ANKMY1		-0.0119085	-0.0761743	0.00391018	0.00544511	-0.06101		5945	994	8855	9186	3432
ANKMY2		0.087526	0.00873896	0.0275682	0.0452628	-0.0162333		17128	7111	11877	13842	7377
ANKRA2		0.0755902	0.0678544	0.113985	0.13053	0.103257		16231	13973	18551	18769	17979
ANKRD1		0.132492	0.168104	0.0424057	0.0596334	0.134758		18802	18994	13671	15316	18765
ANKRD10		0.0971941	0.027804	0.108911	0.124859	0.161097		17698	9469	18414	18674	19051
ANKRD11		-0.0103802	0.0301242	-0.063861	-0.0471309	-0.0894187		6133	9749	2248	3940	1697
ANKRD12		0.15236	0.144633	0.0708828	0.0513542	0.0658391		19048	18621	16406	14465	15979
ANKRD13A		0.0556379	0.055416	-0.0181596	0.0308635	0.0392923		14368	12692	6098	12218	13620
ANKRD13B		-0.0741235	-0.0612429	-0.0826802	-0.0935842	-0.148237		1379	1509	1333	1476	256
ANKRD13C		0.0337195	0.101535	0.0135307	-0.0316494	0.0409826		11808	16835	10090	5248	13778
ANKRD13D		0.0467538	0.103279	0.0255317	0.0458647	0.0241327		13376	16955	11599	13899	11998
ANKRD16		-0.0237132	0.0498212	-0.0396618	-0.0805286	-0.0816099		4698	12052	3942	2001	2129
ANKRD17		-0.0280515	0.0175457	-0.0591861	-0.0659566	-0.0793788		4295	8203	2538	2713	2244
ANKRD18A		-0.0475993	0.0388646	-0.0193594	-0.0163179	0.0169004		2747	10822	5959	6737	11130
ANKRD18B		-0.0996914	0.00634332	-0.117315	-0.123987	-0.0819424		604	6822	482	651	2108
ANKRD2		-0.0461746	-0.0467265	-0.0252504	-0.0390541	0.0741749		2849	2174	5328	4585	16544
ANKRD20A1		-0.036564	0.143065	0.0804969	0.0294219	0.00760008		3546	18586	17074	12025	10033
ANKRD20A3P		0.00745258	0.14043	0.099083	0.0545139	0.0364127		8327	18520	18072	14807	13337
ANKRD22		0.00800805	-0.117224	-0.00896439	-0.0291192	0.0177271		8402	249	7206	5467	11229
ANKRD23		0.0555913	0.115904	0.0856956	0.0430228	0.0271619		14365	17611	17397	13585	12321
ANKRD24		0.00664245	0.011802	0.00606606	-0.0702938	-0.057779		8211	7466	9124	2492	3662
ANKRD26		0.0333592	0.0709482	-0.0231152	-0.0840168	-0.0832085		11750	14274	5527	1856	2039
ANKRD27		-0.0414959	-0.0227072	-0.056132	-0.0993708	-0.0353663		3179	3875	2725	1260	5523
ANKRD28		0.0282524	0.130888	0.0166269	0.035346	0.0727086		11116	18240	10475	12703	16457
ANKRD29		-0.00667442	-0.082222	-0.0247014	-0.0457025	0.00324877		6535	836	5381	4064	9532
ANKRD30A		0.033335	0.0290277	0.0834301	0.0774471	0.078672		11748	9618	17267	16688	16851
ANKRD30B		0.0620467	0.138159	0.0887662	0.160669	0.137276		15001	18462	17568	19078	18803
ANKRD30BL		0.0013805	0.0117014	0.032234	-0.0882203	-0.0565619		7555	7451	12462	1681	3747
ANKRD31		-0.0636771	0.0321085	0.061944	-0.00548437	0.0115063		1842	9984	15672	7959	10472
ANKRD33		-0.0112258	0.0366942	-0.0177016	0.00493086	0.0304535		6045	10546	6157	9123	12682
ANKRD33B		-0.0338685	0.055078	-0.0100245	-0.0312126	0.00134489		3801	12648	7055	5288	9322
ANKRD34A		-0.0511856	0.0621589	-0.0390504	-0.0885631	-0.117314		2541	13451	3988	1670	773
ANKRD34B		-0.037928	0.000443741	-0.00680907	-0.0297647	0.030916		3436	6091	7466	5404	12724
ANKRD34C		0.0321632	0.0367731	0.0116121	0.0220349	0.0593208		11602	10556	9812	11138	15436
ANKRD35		0.0794564	-0.0248308	0.0523305	0.0189385	0.0762588		16513	3681	14752	10765	16687
ANKRD36		0.037999	0.116458	-0.0473784	-0.0802843	-0.0587948		12324	17641	3336	2018	3584
ANKRD36B		0.0539393	0.0962502	-0.00961834	-0.0641617	-0.0117942		14194	16473	7112	2815	7828
ANKRD36C		0.0366662	0.106144	-0.0353035	-0.0837022	-0.0338053		12159	17115	4327	1871	5660
ANKRD37		0.0231728	0.074011	0.0462321	0.0890435	0.1037		10424	14605	14153	17438	17992
ANKRD39		-0.0413462	0.14908	0.0366907	0.0249335	0.00276045		3189	18717	12987	11489	9474
ANKRD40		0.0393247	0.163006	0.020042	-0.00599958	-0.0373945		12483	18941	10890	7905	5337
ANKRD40CL		0.074983	-0.12819	0.0574709	0.0375922	-0.0608459		16181	136	15257	12964	3448
ANKRD42		-0.0110575	0.0677647	-0.00123091	0.0148138	-0.00303646		6055	13969	8174	10267	8847
ANKRD44		0.0497955	0.157031	0.077355	0.0387935	0.0103216		13744	18858	16890	13114	10345
ANKRD45		-0.0744288	0.0208254	0.0389301	0.0167323	-0.0788067		1371	8608	13271	10511	2274
ANKRD46		0.0279251	-0.0421439	0.0440033	-0.0274882	-0.00378503		11072	2442	13882	5620	8767
ANKRD49		0.0640946	0.0378053	0.0649865	0.0803807	0.0523461		15213	10678	15923	16884	14860
ANKRD50		-0.049603	0.151154	0.0145385	0.0235965	-0.00298441		2619	18753	10220	11342	8856
ANKRD52		-0.00510343	0.0636722	0.00174615	-0.0074264	0.00270258		6730	13598	8557	7734	9471
ANKRD53		0.100078	0.039873	0.018546	0.050872	0.0493097		17845	10966	10719	14419	14575
ANKRD54		-0.0639943	0.141705	0.070645	0.0628714	-0.00176121		1826	18555	16391	15600	8980
ANKRD55		0.028424	0.0171161	0.0530841	0.0784149	0.0219221		11139	8144	14828	16755	11736
ANKRD6		-0.0949736	0.0212616	0.0996874	0.0519161	0.0561525		716	8664	18092	14536	15178
ANKRD60		0.00242614	0.0555036	0.0321973	0.021332	0.0217086		7665	12700	12458	11056	11714
ANKRD61		0.103655	0.0547083	0.00483224	0.025346	0.0511026		17987	12599	8972	11548	14757
ANKRD62		-0.00682374	0.0124153	-0.0616364	-0.106969	-0.0126635		6518	7541	2400	1050	7755
ANKRD63		-0.0529389	-0.00858592	-0.020152	-0.13614	-0.126206		2433	5157	5863	453	564
ANKRD65		-0.0891826	-0.119343	-0.0283273	0.00767566	-0.0336994		846	225	5035	9440	5675
ANKRD66		-0.00709586	0.0206451	0.0947477	0.0757251	0.0689014		6493	8590	17874	16566	16195
ANKRD7		-0.0112227	0.126187	0.0564067	0.050625	0.00113761		6046	18077	15137	14392	9298
ANKRD9		0.0524357	0.00736432	0.0217218	0.0275311	0.0057683		14038	6954	11128	11790	9823
ANKS1A		-0.000906716	-0.00670412	0.0289262	0.0540579	0.040492		7264	5367	12057	14768	13736
ANKS1B		0.100858	0.120633	0.108728	0.0993331	0.0885887		17875	17834	18406	17940	17352
ANKS3		0.0925865	0.0868951	0.0664464	0.0922036	0.0548297		17421	15707	16048	17616	15083
ANKS4B		0.0428152	-0.119105	0.0869986	0.0573994	-0.0449401		12922	227	17465	15091	4702
ANKS6		-0.0575556	-0.039136	-0.0483367	-0.119716	-0.0743285		2161	2613	3263	737	2523
ANKUB1		-0.0201575	-0.0155309	-0.0129454	0.00408518	-0.0201401		5053	4487	6700	9032	6995
ANKZF1		-0.00301833	-0.0380047	-0.00362252	0.00808316	0.0347705		6986	2692	7857	9487	13137
ANLN		0.0150668	0.0778652	0.0107086	0.0211161	0.07469		9307	14963	9721	11027	16577
ANO1		0.0231829	-0.0637209	-0.0457877	-0.0266818	0.0127874		10425	1417	3449	5706	10647
ANO10		0.00960351	0.0287953	-0.00277619	0.0358547	0.102694		8616	9588	7965	12760	17957
ANO2		0.076672	0.0284788	0.0384814	0.0957184	0.1329		16298	9549	13217	17779	18738
ANO3		-0.0820899	0.00109526	0.0526504	0.0382498	-0.0635614		1083	6175	14782	13041	3230
ANO4		-0.0620184	-0.00447433	0.0182945	0.0103177	-0.0113046		1930	5585	10683	9766	7884
ANO5		-0.0658794	0.0531672	0.0401362	0.0103826	-0.017741		1744	12438	13412	9773	7236
ANO6		0.0854265	0.0869581	0.0377964	0.0206423	0.0308532		16998	15713	13132	10980	12720
ANO7		-0.0168766	0.06588	0.0460974	0.0390452	0.0139055		5407	13801	14139	13139	10770
ANO8		0.111459	0.0592078	0.0692952	0.043574	0.0665002		18282	13115	16293	13647	16016
ANO9		0.0623963	-0.134153	-0.0205554	0.0162407	0.0598406		15035	97	5816	10444	15492
ANOS1		0.0714483	0.0742453	0.0528191	0.0765448	0.0863815		15885	14628	14800	16613	17235
ANP32A		-0.159105	-0.08192	-0.248067	-0.268389	-0.294087		53	845	4	3	1
ANP32B		-0.120812	-0.0526637	-0.156086	-0.206597	-0.234286		269	1867	117	28	4
ANP32D		-0.000496187	-0.0250735	-0.0693734	-0.0610079	-0.0568554		7324	3655	1924	2991	3730
ANP32E		-0.075255	0.00697319	-0.142783	-0.149811	-0.141089		1337	6910	181	310	342
ANPEP		0.088617	0.0643073	-0.00263487	0.0260215	-0.00229426		17199	13651	7984	11620	8932
ANTKMT		0.060177	0.159302	0.0341379	0.0687974	-0.00539471		14808	18892	12683	16075	8590
ANTXR1		-0.0187237	0.0956893	-0.00496708	0.0150366	-0.0189697		5196	16432	7686	10295	7108
ANTXR2		0.0333348	0.0525122	-0.0189432	-0.00347274	-0.0603201		11747	12372	6000	8194	3485
ANTXRL		-0.012284	0.0392652	0.00584161	-0.00791334	0.0301237		5892	10874	9092	7669	12640
ANXA1		-0.00616788	-0.00289535	-0.0460033	-0.0203546	-0.0369423		6593	5741	3430	6349	5385
ANXA10		-0.0473327	-0.103518	-0.0387781	-0.00319563	-0.0921263		2771	403	4011	8223	1594
ANXA11		0.0566667	-0.00858005	-0.0234949	-0.0346377	0.0446768		14462	5158	5487	4975	14144
ANXA13		0.0250671	-0.107013	0.13868	0.0754299	-0.030875		10678	356	18964	16548	5937
ANXA2		0.00709714	0.0190722	-0.0118435	0.00529003	-0.00400614		8274	8403	6829	9163	8741
ANXA2R		0.0794426	0.0910201	0.0211892	-0.0125965	0.00716148		16511	16076	11060	7148	9989
ANXA3		0.0597634	0.00643252	0.0161881	0.021	0.117056		14768	6839	10429	11015	18389
ANXA4		0.124882	0.00583679	0.188237	0.170664	0.176865		18669	6761	19172	19119	19115
ANXA5		-0.00261444	0.142036	0.0717093	0.0970563	0.0619177		7042	18569	16474	17836	15667
ANXA6		0.0790921	0.0897671	0.0216568	0.0490287	-0.0415777		16489	15971	11123	14234	4967
ANXA7		-0.00469837	0.00782561	-0.0833896	-0.0943608	0.0270201		6789	7010	1311	1449	12299
ANXA8		-0.0343817	-0.0702882	-0.0389156	0.0381705	0.0731988		3751	1181	3998	13034	16483
ANXA8L1		-0.0561257	-0.0892342	-0.0397831	0.0237474	0.0573104		2245	665	3936	11358	15271
ANXA9		0.0884415	-0.0675862	0.0463843	0.0331898	0.0973685		17190	1270	14172	12488	17764
AOAH		0.0225734	-0.0862157	-0.0365437	-0.000678312	-0.0478732		10346	731	4213	8459	4465
AOC1		0.124444	-0.0898982	0.058356	0.0595441	-0.0233627		18661	657	15336	15308	6658
AOC2		-0.100959	-0.00902502	-0.0785947	-0.0408014	-0.0221632		576	5116	1505	4438	6774
AOC3		-0.0805106	0.0157603	-0.0721043	-0.0461266	-0.04292		1149	7965	1800	4027	4861
AOPEP		0.0758406	-0.0268621	0.0851104	0.0940303	0.120939		16247	3519	17370	17706	18491
AOX1		0.00585528	0.0492519	-0.0159029	0.0344148	0.0214985		8115	11995	6361	12614	11693
AP000812.4		0.0531984	0.0326837	0.0113488	-0.00651524	-0.00731342		14117	10062	9787	7829	8364
AP001453.3		0.0252147	0.0280761	0.0104249	0.0372133	0.0472379		10703	9506	9691	12909	14370
AP002495.1		0.00131382	0.0263644	0.0116793	-0.0205908	-0.039004		7540	9309	9829	6322	5182
AP1AR		-0.0202802	0.0244961	0.000125081	-0.0260077	-0.0218176		5042	9071	8355	5787	6815
AP1B1		-0.013343	0.00886732	0.0607108	0.0264175	0.0130867		5791	7133	15569	11658	10684
AP1G1		0.025409	0.0402772	-0.0428502	-0.0348578	0.00995521		10725	11015	3672	4958	10297
AP1G2		-0.00417072	-0.0763207	-0.0224042	0.00151964	0.0676328		6863	992	5609	8733	16109
AP1M1		0.0170473	0.136757	0.0332018	0.0516515	-0.00914467		9552	18415	12587	14503	8151
AP1M2		0.0151876	-0.0928275	-0.017252	0.00411909	0.0757246		9320	609	6204	9038	16653
AP1S1		-0.0406824	-0.00298575	0.0324456	0.0487995	-0.0292498		3231	5732	12495	14200	6093
AP1S2		0.0658519	0.242761	0.097136	0.132025	0.10823		15392	19184	17984	18798	18139
AP1S3		-0.0199347	0.00748457	0.0469173	-0.0195123	0.0502227		5078	6978	14221	6425	14661
AP2A1		0.0410148	0.0894563	0.0792954	0.0826777	0.0751381		12701	15946	17000	17046	16609
AP2A2		0.0303585	0.0346799	-0.0275681	-0.0273728	-0.0826082		11379	10302	5117	5638	2070
AP2B1		-0.030917	-0.0067325	-0.0677216	-0.105475	-0.0539474		4044	5363	2013	1095	3955
AP2M1		0.0151582	0.0489538	-0.0267542	0.0294222	-0.0167805		9316	11972	5188	12026	7326
AP2S1		-0.0335185	0.0537847	-0.0244651	0.00185325	-0.0211176		3831	12503	5401	8767	6886
AP3B1		-0.0620778	-0.00960248	-0.0753714	-0.0659057	-0.113952		1926	5051	1649	2718	859
AP3B2		0.0150463	0.0528595	0.0249996	0.0318946	-0.00932186		9301	12404	11524	12338	8116
AP3D1		0.0168003	0.0339417	-0.0262207	0.0206901	0.0173717		9521	10212	5249	10986	11177
AP3M1		-0.0413623	0.0236815	-0.05182	-0.0995714	-0.0347446		3186	8964	3032	1254	5579
AP3M2		-0.00954143	0.133215	0.0097817	-0.0206246	0.00448882		6225	18316	9611	6317	9673
AP3S1		0.0142653	0.0748214	0.0373291	0.0589853	0.0513581		9205	14678	13072	15248	14778
AP3S2		0.0620056	0.0510457	0.0477878	0.0519127	0.00167867		14997	12188	14292	14533	9363
AP4B1		-0.0122726	0.0475762	-0.0823525	-0.118899	-0.165729		5895	11844	1346	759	119
AP4E1		0.0231931	0.0802121	-0.0562142	-0.0633007	-0.0612859		10426	15164	2717	2865	3406
AP4M1		0.0877638	0.085154	0.081586	0.0603585	-0.0209479		17142	15553	17158	15377	6912
AP4S1		-0.029058	0.0226105	-0.0831727	-0.132493	-0.0424127		4209	8838	1314	499	4911
AP5B1		-0.0718938	0.031478	0.0209626	-0.0187519	-0.0132338		1464	9908	11021	6485	7708
AP5M1		-0.00908781	-0.0340694	-0.0277161	-0.059145	-0.0304964		6275	2982	5101	3113	5975
AP5S1		0.0824459	0.119539	0.116208	0.116988	0.0696655		16771	17784	18590	18509	16253
AP5Z1		0.135009	0.104092	0.0940001	0.180117	0.113178		18846	17008	17839	19147	18273
APAF1		-0.0161494	-0.012979	0.0136623	-0.0301871	-0.0708013		5483	4719	10105	5371	2759
APBA1		0.126588	0.0687597	0.053659	0.0883531	0.0611248		18711	14071	14872	17401	15599
APBA2		-0.0348494	0.0167031	-0.0453665	-0.0289458	-0.0616138		3698	8093	3481	5481	3382
APBA3		0.0304395	0.042601	-0.0229844	0.0431838	0.0146637		11394	11293	5544	13600	10858
APBB1		0.0378162	0.1611	0.0415905	0.0120129	-0.0225006		12295	18917	13589	9957	6729
APBB1IP		0.00198008	0.00203038	-0.00687018	-0.0255801	0.00809627		7608	6286	7457	5826	10091
APBB2		0.0330012	0.14764	-0.0156273	0.00567765	0.0240385		11699	18689	6396	9210	11987
APBB3		0.0421698	0.0449428	0.0251168	0.0194732	-0.0143647		12841	11575	11538	10845	7599
APC		0.0218547	0.0762894	0.00110239	-0.00821876	-0.0307041		10253	14821	8488	7632	5954
APC2		-0.0445323	0.0715709	-0.0513845	-0.0186091	-0.112478		2972	14341	3061	6496	914
APCDD1		0.0876607	-0.0154182	0.0121048	-0.0300679	-0.0487888		17134	4493	9885	5379	4391
APCDD1L		-0.0249982	0.00736965	-0.0779039	0.00364426	0.010871		4555	6957	1541	8972	10393
APCS		0.0457377	0.0570074	0.0315923	0.0220634	0.0728228		13263	12858	12388	11142	16465
APEH		-0.0335111	-0.0156523	-0.0241979	-0.0139555	0.0257744		3832	4479	5424	6990	12161
APELA		0.0370425	0.0155919	0.0527098	-0.00699997	-0.0226542		12203	7939	14790	7777	6718
APEX1		-0.11456	-0.0749939	-0.202977	-0.217283	-0.162312		348	1033	16	18	140
APEX2		-0.0398389	0.0580141	-0.0764955	-0.0812047	0.0131337		3298	12976	1599	1966	10687
APH1A		-0.0110478	-0.0299598	-0.0497809	-0.0407006	0.00068014		6061	3275	3176	4450	9254
APH1B		-0.0172999	0.0971969	0.0301923	0.0387797	0.00445599		5364	16549	12206	13110	9671
API5		-0.0542203	-0.0131326	-0.0407854	-0.0651267	-0.118935		2360	4704	3860	2766	719
APIP		0.0153247	0.0645819	0.0150595	0.0423386	-0.0520551		9342	13679	10278	13509	4100
APLF		0.0634324	0.133092	0.0703542	0.0882942	0.0663528		15137	18313	16366	17397	16010
APLN		0.016784	0.0933227	0.0207702	0.0198415	-0.0208989		9516	16249	11004	10884	6921
APLNR		0.0431345	0.0147227	-0.00263717	-0.0110685	-0.0234297		12957	7832	7983	7309	6650
APLP1		0.0976561	0.142875	0.140636	0.0949235	0.061426		17720	18581	18986	17744	15625
APLP2		0.0849644	0.0820712	0.00480419	0.0125898	0.0807163		16964	15303	8965	10028	16961
APMAP		0.0508365	0.0531841	0.0558013	0.0734994	0.0596184		13854	12441	15095	16427	15471
APOA1		0.0583298	0.0317822	0.105461	0.0650129	0.0629585		14624	9943	18315	15795	15757
APOA2		0.0158143	-0.0188338	0.0296841	0.0415328	0.0329194		9400	4182	12144	13423	12944
APOA4		0.0167303	-0.0253644	0.0837842	0.0725551	0.0189735		9505	3635	17293	16358	11382
APOA5		0.0185692	0.054778	0.0281275	0.0480277	0.0473965		9765	12609	11956	14117	14388
APOB		0.0337017	0.0225885	0.0788196	0.0571369	0.0679561		11805	8831	16973	15067	16133
APOBEC1		0.0772115	-0.0954112	0.045542	0.0516422	-0.0280645		16343	558	14070	14502	6202
APOBEC2		0.0444678	0.019954	0.0510255	0.0290557	0.0891087		13096	8511	14608	11975	17382
APOBEC3A		0.0244267	-0.0473302	-0.0270365	0.00252626	-0.00550375		10586	2138	5162	8837	8576
APOBEC3B		-0.0379503	0.00355981	0.0237843	0.0597681	0.0610846		3433	6479	11376	15327	15597
APOBEC3C		-0.105729	0.0183783	-0.0323233	0.0266915	0.0185594		492	8321	4625	11688	11336
APOBEC3D		-0.100809	0.0567924	-0.0150059	0.00920843	-0.0629543		578	12833	6473	9633	3278
APOBEC3F		-0.0208577	0.05541	0.0630078	0.0938385	0.0644381		4992	12691	15756	17698	15864
APOBEC3G		0.0309222	0.0562612	0.0345376	0.111257	0.0133876		11445	12775	12712	18366	10713
APOBEC3H		-0.0518693	-0.0308959	0.0402879	0.0562797	0.0598769		2499	3202	13436	14987	15496
APOBEC4		0.0373507	-0.0726229	0.0116651	0.0496881	-0.0835537		12238	1115	9825	14299	2016
APOBR		-0.0145411	-0.0981863	-0.00282425	0.0262618	0.019881		5646	496	7953	11645	11511
APOC1		-0.0342178	-0.0299085	-0.0122228	-0.0834088	-0.0367687		3760	3279	6781	1882	5401
APOC2		0.026093	0.030705	0.112928	0.110087	0.085912		10820	9818	18525	18324	17216
APOC3		0.0415891	-0.00935282	0.0768821	0.0534178	0.048027		12773	5076	16862	14705	14455
APOC4		0.0481567	0.0597061	0.0715125	0.0374943	0.0872893		13524	13171	16460	12946	17282
APOD		0.0222158	0.0720301	0.156316	0.154909	0.119998		10300	14401	19088	19050	18472
APOE		0.0651181	0.100293	0.077057	0.0746018	0.0738398		15313	16752	16873	16491	16525
APOF		0.0655755	0.064541	0.0859706	0.0962132	0.104412		15361	13674	17409	17801	18025
APOH		0.0707092	-0.00852165	0.0984644	0.0670545	0.0253642		15825	5166	18044	15936	12119
APOL1		0.00258551	0.00248821	0.0330755	0.0519778	0.10833		7686	6347	12571	14541	18144
APOL2		-0.0254414	0.0586794	0.0694341	0.10091	0.110914		4517	13047	16307	17991	18214
APOL3		0.0232008	0.047354	-0.00574768	0.0647488	0.072336		10428	11824	7585	15767	16434
APOL4		-0.0384257	-0.0978436	-0.0542165	-0.0065913	-0.0330028		3406	503	2866	7819	5758
APOL5		0.033951	-0.0199168	0.0331559	0.0162911	0.00199805		11844	4093	12582	10449	9395
APOL6		0.0551343	0.0015628	0.0285438	0.0447959	0.0763366		14320	6228	12008	13781	16696
APOLD1		0.0761831	0.0915403	0.0453284	0.0568796	0.0653801		16266	16112	14045	15045	15941
APOM		0.0865403	0.0212764	0.100972	0.0648798	0.046958		17072	8667	18160	15783	14341
APOO		-0.0974345	0.0455949	0.0766055	0.0765888	0.0224997		661	11641	16835	16616	11805
APOOL		-0.0404126	0.0459133	-0.0167381	0.0177126	-0.021106		3255	11673	6261	10628	6890
APP		0.0661646	0.0684328	0.0372805	0.0644318	0.104536		15423	14041	13061	15741	18031
APPBP2		0.0775441	0.137675	0.0033	-0.00869645	0.00158348		16368	18444	8772	7583	9347
APPL1		-0.0416721	0.0467682	-0.00590219	-0.0617091	-0.0182852		3171	11755	7569	2948	7191
APPL2		0.0984079	0.0569687	0.0698861	0.064445	0.0152172		17760	12854	16341	15743	10916
APRT		-0.0526897	-0.0103931	-0.0567286	-0.0422705	0.00090399		2448	4978	2678	4327	9283
APTX		-0.103364	0.0170206	-0.051875	-0.0542195	-0.11212		534	8135	3027	3436	920
AQP1		0.163254	0.0587648	0.120958	0.0928282	0.0678263		19118	13062	18710	17647	16120
AQP10		0.0577102	0.0185817	0.0827918	0.114141	0.0398461		14558	8343	17227	18441	13672
AQP11		0.0928443	0.123483	0.0984412	0.0935405	0.0397746		17437	17963	18043	17679	13661
AQP12A		-0.0203993	-0.0325896	0.0579304	0.0387912	0.0239238		5030	3109	15296	13113	11974
AQP12B		-0.0151963	-0.02866	0.0497101	0.0381108	0.0357446		5592	3365	14475	13022	13253
AQP2		0.162333	-0.00512011	0.0282723	0.0231382	0.00974652		19113	5524	11976	11290	10272
AQP3		0.0103748	-0.139188	0.0340244	0.0489193	0.0513683		8707	69	12673	14221	14781
AQP4		0.0200774	0.0234523	0.0640469	0.046675	0.070622		9988	8947	15847	13977	16311
AQP5		0.12332	0.00682642	-0.00772934	-0.0532541	-0.0137648		18637	6897	7363	3502	7658
AQP6		0.0442299	0.0158557	0.00366218	0.00831133	0.0137686		13076	7977	8815	9516	10756
AQP7		0.0779232	-0.12932	0.0699162	0.0469524	0.00599117		16403	128	16343	14000	9843
AQP8		-0.0603681	-0.085982	-0.0380143	-0.0277789	-0.0856478		2006	741	4074	5586	1898
AQP9		0.0306722	0.0612516	0.00288033	0.0521599	0.0259635		11415	13348	8715	14561	12181
AQR		-0.0366882	-0.0151785	-0.152479	-0.164532	-0.14245		3535	4509	135	175	320
AR		0.0495675	-0.00318808	0.0661195	0.0530189	0.0472865		13712	5703	16017	14662	14376
ARAF		0.0754322	0.104337	0.0507112	0.0829618	0.0324371		16218	17021	14583	17062	12888
ARAP1		0.044158	0.0149998	-0.00532824	0.0256359	-0.0186753		13065	7863	7645	11571	7139
ARAP2		0.0977186	-0.0301021	-0.0135137	0.0208801	0.0826478		17724	3263	6642	11006	17066
ARAP3		0.018879	0.095794	-0.0112892	0.0565004	0.0143594		9811	16436	6888	15006	10824
ARC		0.0180604	-0.00421202	-0.0675332	-0.0407851	-0.145479		9689	5611	2018	4442	288
ARCN1		0.0676383	0.0909935	0.0072257	0.0380168	0.0399141		15557	16074	9273	13006	13681
AREG		0.0237546	-0.0472341	0.000499706	0.0387072	0.0757839		10500	2144	8407	13099	16659
AREL1		-0.0386624	0.0226652	-0.10185	-0.10298	-0.104607		3392	8847	787	1155	1147
ARF1		0.0690317	0.0999644	-0.0349649	0.00208258	-0.0215629		15673	16731	4352	8791	6830
ARF3		0.00890216	-0.00776684	-0.0374933	-0.0745162	-0.106722		8524	5260	4128	2307	1074
ARF4		0.0747912	0.13938	0.0668019	0.117922	0.141355		16166	18496	16079	18533	18860
ARF5		0.106546	0.060414	0.106071	0.0792506	0.0957222		18115	13251	18333	16811	17687
ARF6		0.0114529	0.0609098	-0.069918	-0.0974776	0.0120158		8848	13304	1905	1330	10540
ARFGAP1		0.0659238	0.102167	0.0632266	0.11095	0.048096		15400	16886	15781	18356	14462
ARFGAP2		0.0367235	0.0115506	-0.00724499	-0.00956188	-0.0725244		12162	7428	7413	7487	2640
ARFGAP3		0.0256129	0.103858	0.113497	0.0958253	0.144636		10762	16996	18540	17784	18906
ARFGEF1		0.0120511	-0.0362431	-0.0154596	-0.0299174	0.00931776		8928	2817	6417	5391	10224
ARFGEF2		0.100691	0.119952	0.0935633	0.0883687	0.0801681		17868	17797	17813	17403	16937
ARFGEF3		0.0882502	-0.0173841	0.112068	0.129027	0.142101		17176	4315	18498	18749	18870
ARFIP1		-0.00689957	-0.0109334	0.0201434	0.0338895	0.0133735		6513	4922	10904	12568	10710
ARFIP2		-0.0118267	0.043715	0.0476702	0.0870916	0.011395		5955	11417	14284	17314	10452
ARFRP1		0.106382	0.107479	0.0356329	0.0824306	0.0394458		18105	17180	12864	17032	13633
ARG1		-0.022576	-0.000380197	0.0511767	-0.0253968	0.024837		4808	6010	14637	5850	12063
ARG2		-0.0755535	-0.00672573	-0.0814207	-0.119906	-0.0845731		1322	5365	1382	730	1966
ARGFX		-0.0406577	-0.0461703	-0.0487239	-0.0717909	-0.0372154		3234	2210	3240	2416	5355
ARGLU1		0.0432266	-0.0209124	0.0406241	0.0565717	0.00206969		12967	4017	13479	15018	9406
ARHGAP1		0.0224831	0.0557477	0.0443608	0.0577231	0.0356371		10341	12725	13923	15114	13244
ARHGAP10		-0.0359701	0.033325	-0.0372472	0.0184058	0.034638		3603	10141	4153	10711	13122
ARHGAP11A		-0.0254774	0.0188132	-0.14095	-0.121495	-0.126705		4515	8375	198	698	554
ARHGAP11B		0.0369841	0.127301	-0.0657681	-0.0687053	-0.0813008		12196	18124	2120	2571	2147
ARHGAP12		0.0548744	-0.017603	0.0142642	-0.0300074	0.00965405		14288	4301	10181	5385	10259
ARHGAP15		0.0439246	0.0975532	0.0381654	0.0533844	0.0530542		13037	16582	13179	14699	14923
ARHGAP17		-0.00705155	0.0859807	-0.0194311	-0.0467787	-0.0874043		6498	15626	5953	3969	1807
ARHGAP18		0.0861149	0.119279	0.0458937	0.0653057	0.0186367		17041	17770	14112	15820	11346
ARHGAP19		-0.123088	0.00736615	-0.0977179	-0.163873	-0.130696		247	6955	868	182	488
ARHGAP20		0.0422549	0.0482185	0.00853363	0.000881397	0.047806		12856	11906	9444	8645	14429
ARHGAP21		0.0776385	0.0637967	-0.0250192	-0.0327443	0.0025118		16379	13614	5348	5145	9455
ARHGAP22		0.00907712	0.0647282	-0.0572825	-0.00320016	-0.0316791		8553	13687	2644	8221	5862
ARHGAP23		0.0658688	0.018368	-0.0966907	-0.0326305	-0.0651893		15396	8319	895	5162	3125
ARHGAP24		0.0577922	0.183489	0.0663183	0.0969037	0.120899		14568	19109	16035	17830	18490
ARHGAP25		0.0537528	0.0498618	0.0805875	0.0758217	-0.0148776		14175	12061	17084	16574	7546
ARHGAP26		0.0837373	0.00803065	0.0454791	0.0282224	0.0644144		16864	7040	14063	11865	15861
ARHGAP27		0.029557	-0.109653	0.0197932	0.0432867	0.0544284		11284	324	10864	13608	15040
ARHGAP28		-0.0635368	0.0224477	0.00230386	-0.00229314	-0.0443052		1851	8814	8633	8307	4754
ARHGAP29		0.0576807	0.10232	0.0299559	0.0351345	0.10461		14552	16898	12175	12679	18033
ARHGAP30		0.0214067	-0.0333222	0.00346491	-0.0179695	0.0230912		10190	3043	8786	6561	11870
ARHGAP31		0.0290673	0.145656	0.0354793	0.0684856	0.0226646		11227	18637	12845	16046	11824
ARHGAP32		0.0847367	-0.049741	0.0308526	0.0260363	-0.0252107		16935	2012	12293	11623	6464
ARHGAP33		0.115654	0.121309	0.0865597	0.0495109	0.0160353		18420	17873	17441	14280	11024
ARHGAP35		0.0993818	0.00949997	0.0308435	0.0152989	0.00877475		17809	7200	12292	10333	10162
ARHGAP36		0.0333343	0.0712859	-0.0363798	0.00703773	-0.0355724		11745	14307	4227	9378	5504
ARHGAP39		0.0561999	0.0263504	-0.0102247	-0.0179178	-0.037547		14424	9307	7010	6565	5325
ARHGAP4		-0.0338042	0.039918	-0.0674716	-0.0957608	-0.0958741		3805	10974	2024	1398	1456
ARHGAP40		0.0310993	0.013242	-0.0649903	-0.0270442	0.0752867		11471	7645	2169	5668	16619
ARHGAP42		0.0818032	0.0387447	0.104466	0.100342	0.141068		16713	10806	18284	17973	18855
ARHGAP44		-0.00272154	-0.00300769	0.0208195	0.00649506	0.0309095		7026	5729	11007	9312	12723
ARHGAP45		0.0163554	-0.00142791	0.0210418	0.0513477	0.0193131		9465	5896	11029	14464	11429
ARHGAP5		0.00835493	0.0597918	-0.00653458	-0.0341443	0.0379143		8451	13181	7502	5029	13488
ARHGAP6		0.01767	-0.024669	0.0818792	0.108308	0.0770539		9640	3699	17179	18259	16743
ARHGAP8		-0.00743748	-0.124825	-0.0183302	-0.0217404	0.0825752		6459	166	6075	6211	17064
ARHGAP9		0.0520872	0.113845	0.069861	0.0368847	0.0463833		14001	17524	16339	12874	14302
ARHGDIA		0.00859561	0.0962379	-0.0553365	-0.0321236	-0.0857695		8486	16472	2782	5211	1894
ARHGDIB		-0.0046291	0.000757662	-0.0616578	-0.0584193	0.0123609		6798	6128	2397	3160	10595
ARHGDIG		0.0106876	0.0162101	-0.0153366	-0.0108339	-0.0691284		8748	8033	6428	7332	2860
ARHGEF1		0.0891049	-0.00216981	0.0423022	-0.00207671	-0.0274292		17223	5817	13656	8329	6254
ARHGEF10		-0.00462904	0.0858982	-0.0299107	-0.00603096	0.00902888		6799	15620	4873	7897	10196
ARHGEF10L		0.153076	-0.0723164	0.0574992	0.0818953	0.0365371		19055	1125	15260	17000	13350
ARHGEF11		0.0499702	0.124803	0.0924447	0.086203	0.0752092		13769	18022	17756	17258	16615
ARHGEF12		0.0815302	0.0400371	-0.0119802	-0.0166302	-0.058993		16696	10990	6816	6706	3573
ARHGEF15		0.0248127	-0.0164601	0.017661	0.0640776	0.00775183		10631	4391	10603	15710	10047
ARHGEF16		0.0669324	-0.0939522	0.0491504	0.0444658	0.0617259		15496	588	14416	13748	15650
ARHGEF17		0.157058	0.147436	0.0534425	0.0429533	0.104894		19083	18681	14859	13576	18045
ARHGEF18		0.0755112	0.0581474	0.089949	0.0777738	0.130587		16224	12993	17632	16713	18702
ARHGEF19		0.0192405	0.00516771	-0.0758944	-0.0708964	-0.0714744		9868	6690	1628	2460	2710
ARHGEF2		0.0413145	0.00507872	-0.0250087	-0.0417721	-0.0665367		12738	6676	5350	4365	3028
ARHGEF25		-0.0122807	0.0907658	-0.0110421	0.0120942	-0.0477989		5894	16059	6917	9973	4472
ARHGEF26		-0.00240103	0.057944	0.0325087	-0.0244537	0.0471427		7068	12967	12507	5944	14362
ARHGEF28		0.0896821	0.126944	0.0132139	0.0807942	0.119414		17257	18113	10054	16906	18450
ARHGEF3		-0.00552398	-0.0217057	0.0313583	0.0326695	0.122331		6669	3955	12360	12435	18534
ARHGEF33		0.0141385	0.054788	0.049866	0.0150407	0.0106385		9182	12612	14495	10297	10380
ARHGEF35		0.0802896	-0.0708839	0.0881848	0.0915691	0.148136		16582	1166	17537	17569	18943
ARHGEF37		0.0935116	-0.0212472	0.0971869	0.0991261	0.0939631		17483	3994	17986	17928	17614
ARHGEF38		0.0720013	-0.0433844	0.0946254	0.0578932	0.0931863		15938	2378	17866	15132	17582
ARHGEF39		-0.013515	0.0187662	-0.00464927	-0.0674842	-0.0541752		5766	8371	7728	2638	3932
ARHGEF4		-0.0454403	-0.0489491	-0.0771505	-0.0524506	-0.0393833		2918	2046	1579	3557	5138
ARHGEF40		0.00456715	0.0495389	0.0102587	0.072236	-0.0490567		7945	12026	9660	16332	4367
ARHGEF5		0.0768566	-0.0726083	0.0704843	0.0673069	0.137297		16311	1118	16373	15957	18804
ARHGEF6		0.0447591	0.043661	0.0534688	0.0803906	0.0441429		13133	11409	14863	16885	14096
ARHGEF7		0.0548944	-0.0086614	0.0803813	0.0875291	0.0656167		14292	5148	17067	17341	15957
ARHGEF9		0.0699991	0.0597755	0.0595722	0.0595887	0.0859806		15768	13178	15455	15312	17219
ARID1A		-0.0468852	0.00790025	-0.0780126	-0.111993	-0.15129		2800	7019	1534	924	230
ARID1B		0.0316448	0.0354135	0.0322849	-0.000192483	-0.0364184		11541	10393	12471	8510	5438
ARID2		-0.0102325	-0.00792849	-0.0262106	-0.127919	-0.0973127		6150	5242	5250	571	1400
ARID3A		-6.54463e-05	0.0211733	0.0192741	0.0245305	-0.0134669		7367	8650	10799	11442	7689
ARID3B		-0.0921687	0.00589387	-0.0438286	-0.0730101	-0.0471846		772	6766	3589	2363	4528
ARID3C		0.0251955	0.020474	-0.00223685	-0.00707739	0.000866055		10700	8565	8040	7771	9277
ARID4A		0.135764	0.0900551	-0.016124	-0.0668738	-0.0101935		18863	15997	6332	2672	8014
ARID4B		0.159308	0.127881	0.0639079	0.0424283	0.0403687		19099	18142	15828	13518	13728
ARID5A		-0.00527907	0.0852957	0.054621	0.075983	0.102886		6705	15564	14971	16584	17961
ARID5B		0.0716494	0.0327125	0.0589258	0.0942412	0.00789008		15907	10064	15396	17720	10065
ARIH1		0.0577631	0.0636287	-0.0100379	0.0016963	-0.00499976		14562	13589	7050	8751	8630
ARIH2		0.0289886	0.0866122	-0.0212417	-0.00733557	-0.0193502		11218	15681	5738	7744	7069
ARL1		0.0609664	0.104116	0.096257	0.0947608	0.12256		14890	17009	17950	17736	18546
ARL10		-0.0124252	0.0417798	-0.0787559	-0.0748032	-0.0727774		5871	11184	1499	2289	2623
ARL11		0.036953	-0.0727893	0.00164765	0.0556786	0.0370736		12192	1104	8542	14926	13406
ARL13A		0.00356325	0.046271	0.00818833	0.0120383	-0.0293705		7797	11704	9411	9963	6081
ARL13B		-0.0195906	0.109148	-0.0603512	-0.030446	-0.0426155		5113	17274	2476	5347	4891
ARL14		0.0439061	-0.0700537	0.0130938	0.0242224	0.0162583		13035	1188	10036	11398	11044
ARL14EP		0.0322832	0.0980195	0.0534246	0.0685009	3.4199e-05		11619	16604	14858	16048	9182
ARL14EPL		-0.0351622	0.0557909	0.0272652	0.0533587	0.0566403		3667	12736	11834	14696	15216
ARL15		0.000775443	0.0124752	0.0803495	0.0553682	0.0421239		7469	7553	17065	14897	13882
ARL16		0.0352953	0.181436	0.0729639	0.0230389	0.0143463		12006	19095	16575	11280	10821
ARL17A		0.0473415	0.0183559	-0.0282733	-0.0551202	-0.0584617		13445	8317	5039	3371	3611
ARL17B		0.0629598	0.0601827	-0.0134678	-0.0636812	-0.0544618		15084	13227	6643	2842	3911
ARL2		-0.0520395	0.110016	-0.0541172	-0.0386536	-0.069819		2487	17327	2872	4624	2820
ARL2BP		0.0416912	0.182492	0.0522362	0.0754017	0.0807786		12794	19104	14742	16546	16962
ARL3		0.00610907	0.0945127	0.0467377	0.00304501	-0.00358009		8141	16337	14206	8905	8787
ARL4A		0.0833697	0.0189285	0.0566905	0.126234	0.065447		16836	8384	15166	18697	15944
ARL4C		0.0334397	0.0673534	0.0300915	0.0315276	0.0719507		11764	13932	12192	12285	16406
ARL4D		-0.0464503	-0.00830895	-0.0675738	-0.0234015	-0.0315141		2833	5191	2016	6052	5882
ARL5A		-0.0506207	0.0349241	-0.0379377	-0.0772148	-0.0678466		2570	10341	4081	2165	2929
ARL5B		0.0282207	-0.00283893	-0.0364844	-0.0801598	-0.0581521		11111	5746	4220	2025	3631
ARL5C		-0.0241297	0.0245859	-0.0855663	-0.10062	-0.0789946		4655	9080	1242	1220	2268
ARL6		-0.0293695	0.0841118	-0.0242352	0.0282146	-0.0224335		4179	15461	5421	11863	6734
ARL6IP1		0.120894	0.0669032	0.0276976	-0.00513721	0.103828		18571	13889	11886	8007	17999
ARL6IP4		0.00417021	0.0298629	0.00659599	0.0160301	-0.0519489		7874	9722	9185	10414	4107
ARL6IP5		0.0845715	0.0654053	0.0556582	0.0862287	0.130421		16926	13763	15079	17259	18697
ARL6IP6		0.0244376	0.0779826	-0.059015	-0.0923183	-0.0667131		10588	14974	2547	1517	3017
ARL8A		0.157914	0.140056	0.0685904	0.109149	0.0732699		19090	18505	16240	18290	16489
ARL8B		0.0634179	0.0921338	0.0546942	0.0846356	0.0756758		15135	16153	14981	17157	16651
ARL9		0.0279663	-0.0597614	0.0095754	0.0189863	0.0284344		11078	1572	9592	10773	12451
ARMC1		-0.0178591	0.0910713	0.00751565	-0.0185497	-0.0440182		5295	16081	9313	6505	4775
ARMC10		0.0396236	0.0454379	0.0504655	0.0148701	-0.0260216		12531	11630	14550	10273	6393
ARMC12		0.0348415	0.074924	0.0300122	-0.00727205	-0.0337311		11941	14692	12181	7751	5669
ARMC2		-0.0159449	0.0940243	0.0432008	-0.0135016	-0.0318391		5507	16300	13776	7047	5852
ARMC3		0.036375	0.0280538	0.00937225	-0.0137663	0.035009		12129	9503	9563	7009	13167
ARMC4		-0.0738135	0.0144238	-0.0779339	-0.0770503	-0.108884		1391	7790	1539	2172	1016
ARMC5		0.0472412	0.11118	-0.0128616	-0.000236927	-0.0632885		13435	17384	6713	8502	3250
ARMC6		-0.0159512	0.0784162	-0.0470124	-0.0461416	-0.0299409		5505	15020	3363	4025	6034
ARMC7		0.142181	0.0523274	0.0164399	0.0058771	0.013321		18955	12343	10454	9242	10704
ARMC8		0.127999	0.0653379	-0.0541057	-0.0350991	0.013245		18739	13753	2874	4938	10699
ARMC9		-0.0359894	0.077642	0.00931876	0.0616216	0.0194641		3600	14942	9554	15492	11453
ARMCX1		0.0212645	0.143102	-0.00606823	0.0605098	-0.0177765		10172	18590	7553	15396	7233
ARMCX2		0.00391133	0.0607716	-0.00417956	0.0238146	-0.0158579		7837	13288	7792	11363	7429
ARMCX3		0.0338235	0.0955218	0.0750714	0.136416	0.0883041		11828	16416	16725	18869	17333
ARMCX4		0.0561904	0.072023	-0.0276189	-0.00709103	-0.0489622		14422	14400	5110	7769	4375
ARMCX5		-0.0946736	0.042043	0.0242135	0.00647805	0.025495		722	11225	11431	9309	12137
ARMCX6		0.0123287	0.101362	0.0294719	0.0816673	0.0390735		8969	16827	12118	16981	13603
ARMH1		0.0864016	0.0352409	0.081477	0.031424	0.0503664		17067	10375	17150	12275	14673
ARMH2		0.0981621	0.0564607	0.00774811	-0.00425313	0.0569878		17746	12799	9347	8103	15249
ARMH3		-0.0489566	0.00402297	-0.0437978	-0.0428812	-0.0188059		2660	6539	3593	4274	7125
ARMH4		0.0237807	0.0317765	0.0473368	0.0369999	0.0610052		10502	9941	14261	12891	15588
ARMS2		0.0942731	0.0464471	0.0369312	0.0395487	0.0596972		17533	11723	13017	13193	15476
ARMT1		-0.0199795	0.00609971	0.072006	0.0638852	0.0572165		5073	6790	16495	15688	15261
ARNT		0.0009918	0.0498215	-0.0473334	-0.0590955	-0.0312288		7499	12053	3341	3114	5912
ARNT2		0.0854256	0.139932	0.0970738	0.145922	0.133768		16997	18502	17981	18993	18753
ARNTL		0.0782042	0.0685488	0.0630735	0.0855592	0.0209995		16420	14052	15761	17210	11647
ARNTL2		-0.0355496	-0.0411578	-0.122654	-0.128224	-0.0827072		3631	2502	403	567	2068
ARPC1A		0.00571723	0.0833206	0.037755	0.00605679	-0.0181635		8101	15398	13128	9265	7199
ARPC1B		-0.00411585	0.0792543	0.052025	0.0911423	0.0818948		6873	15080	14721	17537	17021
ARPC2		-0.0194201	0.0714746	-0.0638187	-0.003432	-0.0445484		5125	14330	2251	8200	4734
ARPC3		-0.0320415	-0.00571092	0.0209821	0.00746718	-0.0308566		3963	5471	11023	9415	5940
ARPC4		0.0271526	0.0140908	-0.00421608	0.0152764	-0.021933		10983	7746	7787	10328	6803
ARPC4-TTLL3		-0.00134313	0.006953	-0.00920763	0.00712459	-0.0139666		7202	6909	7175	9385	7632
ARPC5		0.0555685	0.110714	0.0224549	0.0439401	-0.0306296		14360	17357	11230	13685	5964
ARPC5L		-0.00713279	0.0589953	-0.0438733	-0.0684901	-0.0927222		6489	13092	3583	2579	1572
ARPIN		0.0482627	0.00421706	-0.038794	-0.0384363	-0.0634576		13537	6563	4008	4635	3237
ARPIN-AP3S2		0.0875385	0.12761	0.00104222	-0.00535708	-0.0265049		17130	18134	8480	7976	6342
ARPP19		-0.0253982	0.0687557	-0.019162	0.00872105	-0.0524199		4521	14070	5982	9578	4065
ARPP21		0.0286426	0.0662753	0.0179313	-0.0260314	-0.00054854		11174	13842	10635	5785	9106
ARR3		-0.0412229	-0.00449946	0.0214436	0.0202266	0.0210788		3197	5581	11097	10934	11652
ARRB1		0.0715012	0.0651836	0.0762306	0.0589816	0.070794		15887	13735	16808	15246	16322
ARRB2		-0.0674167	-0.0462002	-0.0554304	-0.0904348	-0.157743		1692	2207	2771	1599	168
ARRDC1		0.0837457	-0.0668788	0.0522255	0.0428372	0.0958689		16865	1293	14741	13562	17694
ARRDC2		-0.00932197	-0.0773581	-0.032132	-0.0744292	-0.0150597		6247	956	4643	2312	7524
ARRDC3		0.110862	0.10526	0.149001	0.0736503	0.122189		18263	17066	19048	16435	18530
ARRDC4		0.0598186	0.0229906	0.163658	0.21099	0.128639		14777	8887	19122	19181	18671
ARRDC5		0.0212069	-0.0289185	-0.0273121	-0.0263379	0.0211768		10165	3347	5139	5753	11667
ARSA		0.0334499	0.0469728	0.152243	0.153533	0.154433		11768	11784	19064	19043	19000
ARSB		-0.0325617	0.162719	0.0423017	0.0333902	0.0189243		3920	18938	13655	12512	11377
ARSD		0.120916	0.0813801	0.171842	0.191822	0.174037		18572	15246	19149	19171	19105
ARSF		0.0349338	0.00698599	0.0565965	0.0473047	-0.0183429		11957	6913	15151	14046	7185
ARSG		0.0657294	0.0573182	0.0277103	0.0626467	0.0672057		15381	12901	11888	15578	16075
ARSH		0.106434	0.00940018	0.0870059	0.0871323	0.10509		18108	7191	17466	17316	18051
ARSI		0.00191221	-0.00713055	-0.00162914	0.0589232	0.0287622		7601	5323	8118	15233	12476
ARSJ		0.0857711	0.109691	0.0651704	0.0743473	0.0721086		17020	17312	15937	16472	16420
ARSK		-0.0734202	0.0802854	0.00176517	0.0184238	-0.0205228		1409	15172	8562	10713	6958
ARSL		0.0733771	0.0272223	0.158302	0.136252	0.0931184		16061	9411	19092	18864	17576
ART1		0.0622472	-0.00703076	0.0853297	0.07903	0.0950639		15020	5335	17383	16796	17661
ART3		-0.0786966	0.0218638	0.0327543	0.0190559	0.00870081		1207	8756	12534	10776	10154
ART4		0.0229982	0.0114521	0.0176041	0.00216578	0.0338315		10401	7414	10588	8803	13039
ART5		-0.0020793	-0.025288	0.0398641	0.0277783	0.0511268		7107	3638	13384	11810	14759
ARTN		-0.0923765	-0.0800632	-0.0831393	-0.118755	-0.0682141		767	889	1315	762	2908
ARV1		-0.00572375	0.0906655	0.0659908	0.0395395	-0.00653		6644	16052	15999	13190	8462
ARVCF		0.0491065	0.0211537	0.041228	0.0460038	0.0332253		13653	8647	13540	13917	12973
ARX		-0.047887	-0.00594704	0.0212661	-0.00618978	-0.0541934		2721	5443	11071	7871	3929
AS3MT		0.104425	0.0784565	0.0221696	0.00422467	0.0144533		18025	15021	11183	9049	10831
ASAH1		0.0694977	0.10489	0.141756	0.164319	0.218227		15709	17050	18996	19098	19182
ASAH2		-0.0138248	-0.00728955	0.0104753	-0.0204146	-0.0171341		5725	5307	9694	6343	7288
ASAH2B		0.0407192	-0.0141742	0.0116757	-0.00524974	0.0175811		12658	4591	9827	7990	11204
ASAP1		0.0512905	0.178371	0.0118503	0.0184701	0.0137438		13913	19071	9849	10717	10752
ASAP2		0.112088	0.104616	0.0989326	0.113826	0.135745		18310	17036	18067	18427	18786
ASAP3		0.0381876	0.0294907	-0.010229	-0.0288217	-0.0379671		12342	9676	7009	5502	5282
ASB1		-0.0218568	0.0798782	-0.119916	-0.0715449	-0.14225		4886	15125	450	2428	323
ASB10		0.039483	0.0625814	-0.00927704	-0.00417891	-0.0122232		12505	13491	7165	8113	7788
ASB11		-0.063331	0.00993613	0.00382498	0.000152272	-0.0260372		1861	7252	8840	8559	6392
ASB12		0.0737233	0.0227363	0.0376055	-0.00561464	0.00349855		16085	8855	13114	7946	9560
ASB13		-0.0377946	-0.0413846	-0.107516	-0.138217	-0.100643		3449	2487	655	433	1285
ASB14		0.0579886	0.0792071	0.0343289	0.0151371	0.0346332		14591	15078	12698	10313	13121
ASB15		0.0491993	0.0555724	0.0486222	0.047293	0.0939363		13661	12707	14367	14043	17612
ASB16		0.0939698	0.100884	0.0744357	0.0713403	0.0564722		17515	16785	16684	16255	15204
ASB17		0.0805765	-0.056366	0.161787	0.149679	0.103066		16606	1706	19113	19024	17968
ASB18		-0.0946753	-0.0714433	-0.0699632	-0.155524	-0.0616764		721	1146	1903	252	3374
ASB2		0.00246633	0.0748309	0.0612658	0.120543	0.0903349		7676	14679	15609	18589	17441
ASB3		0.0311506	0.0665138	-0.0434197	-0.0561543	-0.0477644		11476	13862	3627	3315	4476
ASB4		0.0066277	-0.00411399	-0.0598	-0.0110817	-0.0250297		8205	5615	2503	7307	6485
ASB5		0.08026	0.0704651	0.0855101	0.0779774	0.103112		16577	14227	17391	16726	17972
ASB6		0.0653669	0.0956637	-0.00736585	-0.0477645	-0.0814121		15337	16428	7404	3900	2143
ASB7		0.038919	0.0647802	-0.0552918	-0.0527076	-0.0777914		12430	13692	2786	3541	2328
ASB8		0.104933	0.110288	0.0973323	0.0553428	0.0172428		18046	17341	18000	14888	11158
ASB9		-0.0168095	0.0620359	0.119253	0.120955	0.148274		5412	13432	18671	18599	18948
ASCC1		-0.0400327	0.0576833	-0.0483503	-0.106625	0.0360669		3285	12937	3262	1058	13300
ASCC2		0.0133053	0.0263366	0.0453457	0.0434583	0.0277121		9082	9306	14047	13639	12377
ASCC3		-0.0979999	-0.0944257	-0.0318368	0.000445387	-0.0395622		643	579	4674	8591	5131
ASCL1		0.0176064	0.018929	0.0158342	0.045904	-0.0161715		9632	8385	10377	13906	7385
ASCL2		0.0210763	-0.139124	-0.0374483	0.0238483	-0.0580572		10146	70	4132	11368	3639
ASCL3		-0.0371592	0.0503001	0.0427455	0.0220042	0.00276261		3507	12111	13719	11134	9476
ASCL4		0.074425	0.0588286	0.0720869	0.08697	0.0892749		16133	13076	16508	17306	17391
ASCL5		0.0204344	-0.0742534	0.0223486	-0.0408781	-0.0530173		10051	1054	11210	4427	4021
ASDURF		-0.0361458	0.0404985	0.0496826	-0.0200308	0.0264419		3587	11040	14469	6380	12234
ASF1A		-0.0213188	0.0139407	-0.0232019	-0.0884185	-0.070479		4947	7728	5514	1674	2780
ASF1B		0.000284897	0.00358453	-0.0494083	-0.0824534	-0.0174844		7416	6481	3191	1914	7261
ASGR1		-0.000222636	0.00654983	-0.0120834	-0.0612312	-0.0767497		7350	6857	6794	2971	2394
ASGR2		0.0254397	0.0162421	0.0766711	0.0495298	0.0591898		10728	8034	16844	14281	15427
ASH1L		0.119356	0.0367048	0.0149128	-0.00922765	0.000567625		18531	10549	10260	7526	9237
ASH2L		-0.00742205	0.109088	-0.00580329	-0.0212167	-0.0305584		6460	17273	7579	6261	5970
ASIC1		-0.0285986	-0.0417581	-0.04128	-0.083908	-0.129854		4245	2464	3816	1863	503
ASIC2		-0.0203475	-0.0223948	0.0135208	-0.017864	-0.107927		5036	3896	10087	6573	1040
ASIC3		0.0484914	0.0604915	0.0778267	0.0605766	-0.0150331		13565	13257	16918	15403	7529
ASIC4		0.0834068	0.0211521	-0.0361504	-0.0261526	-0.0540872		16838	8645	4249	5772	3943
ASIC5		-0.00383491	0.0147175	0.0537604	0.0157103	-0.00380776		6908	7830	14883	10378	8764
ASIP		-0.0784893	-0.0435463	-0.0297856	-0.0797302	-0.0666806		1218	2362	4892	2046	3020
ASL		0.0628431	-0.0213296	0.0558663	0.0762154	0.0623516		15076	3989	15104	16597	15713
ASMT		0.0609262	0.0343269	0.0869453	0.0925476	0.120885		14884	10258	17460	17630	18489
ASMTL		-0.0439555	0.0452779	0.0173997	-0.000840146	0.0428459		3018	11611	10570	8447	13946
ASNS		0.00293345	-0.00496253	-0.000987647	-0.0557117	-0.00245497		7725	5538	8210	3338	8911
ASNSD1		0.0256612	0.116713	0.0654797	0.00459305	-0.0257435		10766	17652	15957	9096	6414
ASPA		0.0642018	0.0973265	0.083564	0.0793295	0.0434695		15229	16559	17278	16813	14033
ASPDH		0.0532438	0.0603077	-0.0639977	-0.0323055	-0.0331801		14122	13240	2234	5191	5734
ASPG		0.0407344	-0.0797289	-0.0256373	-0.0587236	-0.0423775		12662	895	5300	3142	4915
ASPH		-0.0182646	-0.0361383	-0.0456415	-0.00955089	0.0326873		5256	2825	3459	7489	12918
ASPHD1		0.103567	0.132296	0.0666878	0.0689683	0.102161		17985	18284	16073	16083	17937
ASPHD2		0.00933285	0.0387336	0.0440139	0.061641	0.0823651		8589	10803	13883	15494	17047
ASPM		0.0392405	0.0837159	-0.0493269	-0.109331	-0.0795716		12473	15428	3197	995	2236
ASPN		0.0809289	-0.0082857	0.0534745	0.0740723	0.02892		16631	5194	14864	16457	12500
ASPRV1		0.00250537	-0.140668	-0.0475859	-0.0222992	-0.032744		7681	62	3323	6152	5785
ASPSCR1		0.104526	0.0839592	-0.0037866	-0.00863223	-0.0367564		18031	15449	7836	7588	5402
ASRGL1		0.0464778	0.10458	0.0538623	0.0134277	-0.0294901		13342	17032	14899	10120	6068
ASS1		0.0842636	-0.0962925	-0.00571195	0.032284	-0.0054042		16906	535	7592	12392	8588
ASTE1		0.0460956	0.00748196	-0.0260302	-0.0183478	-0.0323794		13294	6977	5266	6531	5809
ASTL		0.0145603	-0.0193981	-0.0355451	-0.00834455	-0.0122558		9241	4140	4299	7613	7786
ASTN1		0.0424691	0.0616356	-0.019591	0.0563801	-0.0132156		12886	13385	5930	14994	7711
ASTN2		0.0227649	0.0634989	0.120376	0.0920287	0.0672005		10370	13580	18698	17606	16073
ASXL1		0.0796931	0.194068	-0.0210188	-0.0406299	-0.0526679		16534	19144	5766	4458	4045
ASXL2		-0.0107882	0.0709842	-0.0372076	-0.0496151	-0.0727932		6080	14278	4155	3743	2622
ASXL3		-0.0377518	0.0144568	-0.0301073	-0.0494955	-0.0659572		3454	7793	4849	3757	3065
ASZ1		0.0478161	-0.00326594	0.00203462	0.00607426	-0.0137763		13489	5695	8595	9268	7654
ATAD1		0.0424224	0.0606696	-0.0297173	-0.0138829	0.0333207		12878	13277	4898	6997	12984
ATAD2		0.0374747	0.111173	-0.072066	-0.0958776	-0.0534048		12250	17383	1804	1395	3998
ATAD2B		0.0695781	0.0106667	0.00725849	-0.0562989	-0.0512953		15720	7324	9279	3306	4153
ATAD3A		-0.0688199	0.0143968	-0.113102	-0.118375	-0.107645		1615	7787	555	772	1049
ATAD3B		-0.0460134	0.0508263	-0.0636079	-0.0841615	-0.0879868		2867	12164	2263	1849	1773
ATAD3C		0.0207636	0.00577572	0.0158328	0.0860028	0.0574012		10103	6758	10376	17240	15280
ATAD5		-0.0124191	0.0231286	-0.0689728	-0.130934	-0.079997		5872	8908	1949	523	2206
ATAT1		0.0281209	0.0656913	-0.00431921	0.000491854	-0.0541853		11096	13785	7773	8599	3931
ATCAY		-0.0158433	0.052532	-0.0441019	-0.0354461	-0.0872132		5518	12375	3569	4910	1815
ATE1		0.0129019	-0.035439	0.00445656	-0.0404194	-0.0427623		9039	2878	8923	4474	4876
ATF1		0.0580408	0.0447586	-0.0643798	-0.0887921	-0.0937194		14598	11554	2208	1663	1532
ATF2		0.0643922	0.136707	0.0181892	-0.004535	-0.0241719		15248	18413	10670	8076	6571
ATF3		0.0782789	0.037011	0.0355222	0.0558589	0.0859396		16425	10587	12852	14951	17218
ATF4		-0.0283465	-0.015113	0.0143318	-0.0170349	-0.0260478		4266	4511	10191	6657	6389
ATF5		0.00768765	0.0841174	-0.0168851	-0.0798924	-0.0973178		8357	15464	6246	2039	1399
ATF6		0.012336	0.0721771	-0.0520785	-0.0361265	-0.000599643		8970	14412	3015	4840	9099
ATF6B		0.0228794	0.0131794	-0.0139139	0.021928	0.058746		10387	7636	6603	11121	15387
ATF7		0.0680579	0.0592082	-0.00026714	-0.0585544	-0.0657474		15597	13116	8303	3152	3078
ATF7IP		0.034959	0.0292544	-0.0631805	-0.0964086	-0.0671135		11962	9642	2293	1377	2985
ATF7IP2		-0.0180671	0.0156279	-0.0407186	-0.0962845	-0.0488762		5274	7943	3865	1380	4380
ATG10		-0.126187	0.0326434	0.0164854	-0.0514631	-0.0578615		219	10054	10463	3623	3656
ATG101		0.0260738	0.129204	0.0301602	0.0340334	0.02925		10815	18185	12202	12579	12539
ATG12		0.0606917	0.159002	0.0836825	0.10176	0.0713792		14860	18886	17286	18035	16364
ATG13		0.0278708	0.0977698	0.0151917	0.0193324	-0.0777284		11061	16590	10298	10819	2332
ATG14		0.01391	0.0579823	-0.0395698	-0.0580884	-0.00351519		9149	12970	3952	3183	8794
ATG16L1		0.017997	0.029777	0.0250054	-0.0259807	-0.028487		9680	9712	11525	5791	6161
ATG16L2		0.0270202	0.0399229	-0.00763973	-1.66458e-05	0.0142399		10957	10975	7376	8540	10813
ATG2A		0.0935725	0.0422361	-0.0228181	-0.00599045	-0.00535239		17490	11249	5565	7907	8595
ATG2B		0.0834121	0.05438	0.0127381	-0.0156863	0.00912627		16840	12566	9989	6808	10206
ATG3		-0.00717199	0.0419507	-0.0576585	-0.0208282	-0.0792145		6485	11205	2622	6298	2257
ATG4A		0.081457	0.0414935	0.123193	0.134915	0.147733		16683	11157	18756	18843	18938
ATG4B		0.0548741	0.0329684	-0.0341033	0.00349376	-0.069242		14287	10104	4440	8952	2853
ATG4C		-0.0967754	-0.0288648	-0.0739189	-0.156287	-0.145232		675	3351	1709	246	293
ATG4D		0.0809541	0.0941906	0.11224	0.127656	0.0899479		16636	16311	18500	18724	17427
ATG5		-0.00105028	0.0380862	0.0413057	0.0548103	0.0336014		7245	10716	13551	14841	13013
ATG7		0.0070379	0.0512013	-0.0702924	-0.00910259	-0.0209236		8267	12205	1885	7538	6917
ATG9A		0.0272951	0.0205198	0.00593458	0.00468175	-0.0122134		11001	8571	9110	9100	7790
ATG9B		0.0276676	-0.0288068	-0.0266601	-0.0441538	0.0193964		11042	3356	5196	4176	11442
ATIC		-0.0973535	0.0145658	-0.129942	-0.151439	-0.112495		663	7813	313	285	912
ATL1		0.0834889	0.0877502	-0.012888	-0.0119221	-0.00835474		16848	15785	6710	7231	8243
ATL2		-0.0456976	0.0413077	-0.0727661	-0.0883797	-0.0784276		2895	11142	1768	1677	2294
ATL3		-0.0268471	0.146471	-0.0134079	-0.0335142	0.0394405		4412	18660	6651	5085	13631
ATM		0.00170191	0.130017	0.0174073	0.0213001	-0.0118638		7586	18207	10571	11048	7819
ATMIN		0.0289153	0.0954575	0.00244922	-0.026828	0.0442536		11210	16411	8649	5688	14102
ATN1		0.0192061	0.0247986	-0.0965359	-0.101132	-0.125245		9862	9102	901	1207	578
ATOH1		0.00116931	-0.105978	0.0374501	0.036217	-0.105721		7525	372	13095	12809	1113
ATOH7		-0.00273696	0.00159137	-0.0942786	-0.126642	-0.0667934		7022	6231	959	602	3008
ATOH8		0.0421763	0.0749293	-0.0108997	0.019567	0.0382193		12842	14694	6932	10858	13513
ATOX1		-0.041793	0.150759	0.0464911	0.086134	0.0638172		3162	18742	14179	17253	15819
ATP10A		0.00853489	0.0457051	0.0194897	0.0127853	0.0976819		8483	11655	10834	10050	17777
ATP10B		-0.00824388	0.00264347	0.0511602	0.073336	-0.0222149		6362	6370	14631	16420	6763
ATP10D		-0.0175453	0.0463799	0.0395504	0.0600296	0.0832381		5332	11714	13354	15345	17089
ATP11A		0.00587701	-0.0274673	0.0941675	0.0418761	0.0794424		8118	3459	17847	13465	16904
ATP11B		0.0524175	0.0506458	0.0160916	0.00386812	0.0325391		14037	12146	10411	9001	12900
ATP11C		0.01301	0.0606252	-0.0596837	-0.12062	-0.0829897		9053	13268	2509	715	2050
ATP12A		0.0202895	-0.0281087	0.056999	0.00933811	0.0112177		10022	3408	15206	9653	10431
ATP13A1		-0.00676636	0.0580687	0.011079	0.000736896	0.0402695		6526	12985	9757	8631	13717
ATP13A2		0.0205371	0.0386246	0.0489656	0.0606794	0.0226789		10071	10785	14397	15408	11826
ATP13A3		0.0536104	0.0965068	0.0168088	0.0411328	0.0705556		14153	16497	10507	13370	16308
ATP13A4		0.0953096	-0.0257866	0.0830713	0.0514429	0.0683814		17589	3609	17245	14477	16155
ATP13A5		-0.00110965	-0.00810806	0.000394892	-0.0119838	-0.00136849		7237	5217	8386	7221	9016
ATP1A1		-0.0119106	0.0246456	0.0352006	-0.000121268	-0.0248667		5944	9086	12808	8520	6499
ATP1A2		-0.00332992	-0.0351133	0.0106867	0.0856265	0.132877		6955	2903	9715	17216	18735
ATP1A3		0.0204137	-0.0364087	-0.065243	-0.106583	-0.0712515		10045	2807	2151	1060	2724
ATP1A4		0.0129505	-0.0895347	0.0104243	0.0623469	0.0718295		9044	661	9689	15552	16395
ATP1B1		0.139762	-0.0148731	0.0801552	0.110666	0.134853		18921	4528	17053	18345	18770
ATP1B2		-0.0477006	-0.0379938	-0.00442952	-0.0354164	-0.133204		2737	2695	7765	4912	453
ATP1B3		-0.0573435	0.0133265	-0.0849168	-0.0202529	-0.0314534		2174	7657	1263	6357	5889
ATP1B4		0.0213742	0.0342278	0.0928108	0.0727914	0.113879		10185	10242	17775	16369	18293
ATP23		0.0322945	0.0575819	0.0482235	-0.000149093	0.0191971		11620	12922	14334	8514	11420
ATP2A1		-0.010325	-0.0379604	-0.0496314	-0.0905962	-0.0661459		6140	2699	3183	1589	3054
ATP2A2		-0.0639798	-0.0688746	-0.0499914	-0.0653052	-0.0635628		1828	1233	3158	2753	3229
ATP2A3		0.0772243	-0.0272128	0.108881	0.0723897	0.0447475		16345	3485	18412	16346	14152
ATP2B1		0.0538642	-0.00144157	0.0065684	0.00740138	-0.0280116		14188	5894	9181	9410	6204
ATP2B2		0.143837	0.0350717	0.022974	-0.034496	0.0647865		18967	10354	11286	5002	15890
ATP2B3		0.0235649	0.0190588	-0.0629175	-0.14378	-0.114633		10478	8401	2314	370	840
ATP2B4		0.0395297	0.165463	0.0508689	0.0609322	0.0653008		12514	18976	14594	15424	15938
ATP2C1		0.0847754	0.0306776	-0.0283259	-0.00665168	0.0814769		16942	9815	5036	7811	17000
ATP2C2		0.0119498	-0.076343	-0.00298381	0.00176082	0.0648416		8912	991	7937	8756	15896
ATP4A		-0.0498526	0.0186743	0.0470782	0.0169806	-0.0102656		2608	8359	14232	10549	8003
ATP4B		0.00125282	0.0324997	0.106205	0.101768	0.0816315		7534	10039	18336	18036	17010
ATP5F1A		-0.143223	-0.0448047	-0.0346969	-0.121721	-0.0804409		115	2295	4379	690	2183
ATP5F1B		-0.0992394	-0.0767071	-0.0932291	-0.14104	-0.139567		612	985	991	396	366
ATP5F1C		-0.0151989	-0.0282358	-0.00804324	-0.026008	-0.0580618		5590	3395	7330	5786	3638
ATP5F1D		-0.0878901	-0.108487	-0.0841349	-0.0509184	-0.0974497		887	340	1291	3663	1394
ATP5F1E		0.0917081	0.160514	0.0769225	0.128523	0.0372738		17374	18910	16865	18744	13427
ATP5IF1		-0.0114702	-0.0107728	0.0326854	-0.0222011	-0.0034836		6013	4937	12525	6167	8799
ATP5MC1		-0.0596772	0.0124193	0.0546636	0.025239	0.0126911		2042	7542	14977	11530	10634
ATP5MC2		-0.0191659	-0.00936607	-0.00526606	-0.0599814	-0.102955		5146	5074	7652	3056	1196
ATP5MC3		-0.0683762	0.0209307	0.0448957	-0.00524109	-0.0757189		1645	8625	13988	7993	2436
ATP5MD		-0.0756048	0.0237043	0.0324838	-0.00668036	0.00246473		1321	8968	12503	7810	9447
ATP5ME		-0.0993837	-0.00681131	0.0552063	0.0229744	-0.0338472		610	5355	15033	11272	5657
ATP5MF		-0.012341	0.032432	0.0384523	0.00237205	-0.00227024		5883	10028	13213	8819	8935
ATP5MF-PTCD1		0.0584867	0.040854	0.0853154	0.014888	0.0221938		14639	11096	17380	10278	11769
ATP5MG		0.0272803	0.0837306	0.0311564	0.0354535	-0.00382441		10998	15430	12334	12716	8762
ATP5MGL		0.0292035	0.0382082	0.0236146	0.0337293	-0.0158594		11242	10741	11359	12550	7428
ATP5MPL		-0.083746	-0.0245816	-0.0325073	-0.078879	-0.105228		1027	3705	4612	2086	1132
ATP5PB		-0.0739637	-0.00851724	-0.000180081	-0.00692305	-0.0654907		1388	5168	8313	7784	3106
ATP5PD		0.0433006	0.0980098	0.0367695	0.00155129	0.00123123		12976	16603	12998	8739	9308
ATP5PF		-0.0887091	0.0138299	0.0351538	0.0577792	-0.0208877		863	7711	12798	15120	6922
ATP5PO		-0.0468936	-0.0353168	0.0227044	-0.0339339	-0.00434454		2799	2888	11259	5048	8702
ATP6AP1		0.160774	0.182188	0.102995	0.116822	0.194775		19106	19101	18229	18504	19156
ATP6AP1L		0.0719427	0.00411815	0.0569062	0.0673734	0.0423717		15930	6551	15196	15962	13906
ATP6AP2		0.114622	0.190862	0.141824	0.181145	0.211817		18388	19135	18997	19152	19177
ATP6V0A1		0.0929456	0.0381075	0.061296	0.0501978	0.0657123		17445	10724	15613	14345	15963
ATP6V0A2		0.0703808	0.0728505	-0.00265606	-0.0259618	-0.0486592		15799	14484	7981	5793	4401
ATP6V0A4		0.0312496	0.12266	0.0996262	0.13476	0.171045		11488	17932	18091	18839	19091
ATP6V0B		-0.00102557	0.0852984	0.100348	0.105405	0.0757841		7248	15565	18127	18167	16660
ATP6V0C		0.0665229	0.115117	0.0283522	0.0809485	0.042975		15453	17582	11982	16923	13969
ATP6V0D1		0.00324163	0.0616156	-0.00721566	0.0441244	0.0291776		7762	13382	7416	13714	12528
ATP6V0D2		0.030858	0.0433486	0.0686028	0.0523325	0.0973418		11440	11375	16242	14587	17762
ATP6V0E1		0.0586049	0.16612	0.11941	0.142999	0.131388		14647	18982	18677	18958	18713
ATP6V0E2		0.0643939	0.168696	0.111478	0.0774669	0.0639995		15249	19000	18477	16691	15835
ATP6V1A		0.125639	0.0354519	0.0161149	0.00526807	0.0442004		18687	10399	10416	9161	14100
ATP6V1B1		0.0610513	-0.0123728	0.0338912	0.0289619	0.0598597		14902	4779	12664	11959	15494
ATP6V1B2		0.00905296	0.112982	0.0176415	0.0473583	0.0380799		8549	17479	10600	14053	13502
ATP6V1C1		0.00577623	0.201129	0.0318108	0.0159041	0.0668585		8107	19157	12415	10399	16046
ATP6V1C2		0.0364183	-0.0855883	-0.00320955	-0.00626134	-0.0155587		12133	747	7908	7862	7468
ATP6V1D		-0.0010721	0.120806	-0.0349578	0.0105709	-0.0375793		7244	17841	4354	9797	5321
ATP6V1E1		0.0547431	0.148842	0.124083	0.180177	0.169744		14269	18714	18777	19148	19088
ATP6V1E2		-0.13239	0.0137854	-0.00212989	-0.0296181	-0.00237327		178	7708	8059	5420	8923
ATP6V1F		0.081984	0.140987	0.107848	0.131247	0.092667		16731	18532	18374	18787	17553
ATP6V1FNB		0.124903	0.0441342	0.0768148	0.0790135	0.123661		18670	11464	16854	16795	18567
ATP6V1G1		0.0990415	0.157981	0.187724	0.183949	0.118947		17793	18869	19170	19158	18440
ATP6V1G2		0.0772432	0.0738944	-0.0101062	-0.0330062	-0.0329086		16348	14592	7034	5127	5762
ATP6V1G3		0.104204	0.0881591	0.0546463	0.0796518	0.0573907		18012	15823	14975	16830	15279
ATP6V1H		0.0589768	0.108521	0.0493539	0.0937146	0.0566328		14679	17246	14437	17690	15215
ATP7A		0.035781	0.101826	0.108933	0.0775913	0.0311767		12055	16853	18416	16698	12750
ATP7B		-0.0235285	-0.0180588	0.120474	0.0790452	0.0386803		4710	4260	18702	16799	13562
ATP8A1		0.050706	-0.0381657	0.012403	-0.0161597	-0.0515561		13838	2674	9937	6753	4137
ATP8A2		0.0421499	0.0406286	0.0268714	0.0476805	0.0689391		12838	11062	11789	14084	16198
ATP8B1		0.0915862	-0.0333693	0.0272752	0.0227701	0.0814927		17368	3034	11837	11240	17001
ATP8B2		-0.0224948	0.11953	0.0119542	0.0150317	-0.0209176		4818	17782	9869	10292	6919
ATP8B3		0.00754435	0.091315	0.027751	0.0195405	0.00390612		8343	16097	11896	10854	9612
ATP8B4		0.0293338	0.0340991	-0.0251063	-0.00692321	-0.0127127		11257	10228	5339	7783	7753
ATP9A		0.0648499	-0.0077348	-0.00848449	0.0243798	0.0208117		15289	5265	7267	11419	11616
ATP9B		0.0703241	0.0498222	0.12881	0.0539323	0.0587838		15797	12054	18852	14756	15391
ATPAF1		-0.0365977	-0.0165605	-0.00456494	-0.0505838	-0.0484476		3541	4385	7743	3677	4415
ATPAF2		-0.0923687	-0.0250971	-0.00481493	-0.0844755	-0.0744808		768	3652	7706	1837	2515
ATPSCKMT		0.0244756	0.0203848	-0.00306051	-0.034671	-0.0568987		10597	8555	7925	4968	3720
ATR		0.0111962	-0.0137821	-0.0640154	-0.086119	-0.0672416		8809	4628	2231	1770	2975
ATRAID		0.0396684	0.100105	0.0922661	0.0526011	0.068189		12536	16738	17751	14611	16143
ATRIP		-0.0288569	0.0429167	-0.0706498	-0.083349	-0.0476018		4227	11327	1867	1883	4489
ATRN		0.0168667	0.0829102	0.0820683	0.0891944	0.133555		9528	15367	17190	17450	18750
ATRNL1		0.0273649	0.128519	0.0728831	0.0458729	0.0874964		11009	18161	16570	13901	17291
ATRX		-0.00667734	0.102961	0.0203427	-0.00213522	-0.0159353		6533	16936	10944	8319	7418
ATXN1		0.119503	0.0355492	0.0376496	0.0865297	0.0504606		18537	10410	13121	17285	14685
ATXN10		0.00629386	0.0335718	0.0380479	0.0147897	0.0562101		8164	10169	13169	10266	15183
ATXN1L		0.0558893	0.0562177	-0.0106847	-0.0351785	0.0168587		14399	12769	6962	4934	11124
ATXN2		0.0397704	0.0596055	-0.0931734	-0.0908166	-0.0771455		12546	13164	993	1581	2373
ATXN2L		0.0156647	0.0796383	-0.0628037	-0.100747	-0.0641115		9383	15111	2324	1216	3191
ATXN3		-0.0710165	0.0261756	-0.107308	-0.147659	-0.060941		1512	9286	658	335	3439
ATXN3L		-0.045487	0.015401	0.0103327	-0.00795982	-0.00105906		2914	7918	9671	7663	9052
ATXN7		0.0490643	0.123856	-0.0276102	-0.0206668	0.0066896		13649	17983	5112	6312	9932
ATXN7L1		0.122526	0.121135	0.113402	0.0426911	0.00504921		18621	17859	18536	13546	9733
ATXN7L2		-0.026012	0.00879912	-0.0865102	-0.0645823	-0.139116		4475	7122	1201	2796	373
ATXN7L3		0.0308845	0.0237286	-0.0580508	-0.0445274	-0.0833206		11441	8973	2600	4148	2032
ATXN7L3B		0.0533663	-0.0390792	-0.0152002	-0.0693136	-0.122695		14132	2615	6445	2548	630
AUH		0.0545492	-0.0503833	0.0616991	-0.00255088	-0.0538679		14254	1982	15656	8281	3963
AUNIP		-0.10376	-0.0215382	-0.128746	-0.153251	-0.0861312		527	3973	327	270	1874
AUP1		-0.0578592	0.05321	-0.0122572	0.0193853	-0.0155923		2143	12444	6778	10834	7461
AURKA		-0.0527647	0.049889	-0.0782234	-0.0763529	-0.0475056		2442	12064	1524	2207	4499
AURKAIP1		-0.0449035	0.0876483	-0.0380671	-0.0449461	-0.0490302		2948	15779	4069	4121	4369
AURKB		-0.124625	0.0180181	-0.164277	-0.184507	-0.121349		230	8270	87	88	665
AURKC		0.11038	0.0328989	0.0535097	0.0580239	0.0368534		18248	10092	14866	15152	13382
AUTS2		0.0990636	-0.0439962	0.024707	0.0150214	-0.0336561		17795	2334	11488	10289	5683
AVEN		0.0616637	0.0348865	-0.0384923	-0.00487696	0.0184089		14967	10335	4032	8034	11321
AVIL		0.0715761	0.0218762	0.0592831	0.0301853	0.0284072		15893	8758	15432	12122	12447
AVL9		0.0775817	-0.0244971	0.0617443	0.0817718	0.00380046		16374	3717	15658	16989	9603
AVP		-0.034906	-0.0229179	0.0330222	-0.0160438	-0.00631266		3692	3852	12564	6764	8485
AVPI1		-0.0195433	-0.0119517	-0.0196834	0.000745118	0.0895595		5116	4820	5917	8633	17409
AVPR1A		0.0796294	0.0549496	0.056699	0.049577	0.037367		16524	12633	15169	14287	13436
AVPR1B		0.0517707	0.0374207	0.0341867	0.00154774	0.0724794		13973	10635	12686	8736	16447
AVPR2		0.0263123	0.0343913	-0.0371741	-0.0576121	-0.028458		10844	10267	4158	3216	6167
AWAT1		-0.00915362	-0.0265485	0.0698316	0.00276479	0.0499303		6269	3542	16336	8870	14634
AWAT2		-0.065765	-0.00694231	-0.0950368	-0.00316341	-0.0400564		1751	5338	939	8225	5103
AXDND1		-0.0916972	-0.0436256	-0.0168492	-0.0270731	-0.0401638		783	2354	6251	5665	5093
AXIN1		0.0226448	0.0429773	-0.0331222	-0.0233436	-0.0726141		10355	11335	4543	6063	2637
AXIN2		0.123831	-0.0358046	-0.00771842	-0.0410213	-0.0898015		18645	2853	7365	4420	1679
AXL		0.053647	0.133927	-0.0433623	0.00606529	0.040281		14160	18338	3632	9267	13719
AZGP1		0.122221	0.00692075	0.130191	0.106682	0.103651		18614	6906	18874	18210	17990
AZI2		0.0153118	0.113013	0.00791464	0.016853	-0.00862974		9338	17482	9370	10529	8214
AZIN1		0.029144	0.090027	-0.0589421	-0.0638123	0.031856		11234	15995	2551	2831	12823
AZIN2		-0.00912816	0.117322	0.0292999	0.00667136	-0.0284221		6271	17686	12098	9329	6169
AZU1		0.0509385	0.051923	0.034649	0.00428176	-0.00897602		13866	12292	12729	9058	8169
B2M		0.0793327	0.0412417	-0.00364858	0.00827553	0.00258408		16505	11135	7856	9509	9465
B3GALNT1		0.0550929	0.0292508	-0.00988852	-0.00748853	0.0733633		14318	9641	7081	7724	16494
B3GALNT2		-0.011984	0.0308409	-0.0958456	-0.112974	-0.05439		5936	9841	915	892	3914
B3GALT1		-0.0348137	0.06236	0.0254036	0.00238714	-0.0571136		3703	13471	11577	8822	3702
B3GALT2		0.0564445	0.127506	0.110135	0.144214	0.0524104		14444	18132	18446	18971	14868
B3GALT4		0.0612115	-0.0114049	0.0297128	0.0393651	0.0515443		14921	4874	12148	13175	14796
B3GALT5		0.0927779	0.0181606	0.055765	0.0703733	0.0616512		17434	8289	15090	16185	15642
B3GALT6		0.0618622	0.0395107	-0.00508338	-0.0131934	-0.0445905		14986	10914	7675	7085	4732
B3GAT1		0.088216	0.0987361	0.0325191	0.0403542	0.0157442		17174	16655	12510	13280	10985
B3GAT2		-0.0180712	-0.00267209	-0.0808437	-0.0898613	-0.0568951		5273	5760	1406	1619	3721
B3GAT3		0.00530833	0.133489	0.0616914	0.0922366	0.026147		8037	18322	15654	17617	12194
B3GLCT		0.0558469	0.0986475	0.0884539	0.0757848	0.0985256		14393	16645	17549	16572	17813
B3GNT2		0.0667375	-0.00225264	0.0412206	0.0665884	0.091548		15474	5804	13539	15900	17496
B3GNT3		0.0452597	-0.0953027	0.0047317	-0.0284389	0.0605508		13197	560	8956	5536	15542
B3GNT4		-0.0581397	-0.0377965	-0.0431545	-0.0363252	0.0190589		2128	2713	3646	4819	11397
B3GNT5		-0.0578019	-0.0516202	-0.0318906	-0.0158399	-0.0203313		2146	1922	4668	6794	6973
B3GNT6		0.0374621	0.0299881	0.0623483	0.0116672	0.043291		12249	9738	15702	9926	14010
B3GNT7		0.0588977	0.0605158	0.024883	0.0404638	0.108279		14674	13258	11511	13299	18141
B3GNT8		0.066157	-0.125002	0.0306954	0.0163998	-0.0303838		15420	164	12268	10461	5992
B3GNT9		0.108716	0.0162625	0.0191278	0.06697	0.0354484		18190	8039	10782	15931	13221
B3GNTL1		-0.0783759	0.0346486	-0.0353839	-0.0481869	-0.121184		1222	10298	4319	3869	669
B4GALNT1		-0.0844723	0.0346702	-0.0328527	-0.0259295	-0.0913374		1004	10301	4573	5795	1624
B4GALNT2		0.00232221	0.019011	0.0631337	0.0329263	0.085182		7654	8393	15769	12462	17188
B4GALNT3		0.0204874	-0.0648085	0.0306112	-0.0253855	0.00784433		10064	1369	12260	5853	10060
B4GALNT4		-0.0297606	0.0199722	0.0133127	0.00533094	0.0106243		4145	8514	10064	9167	10379
B4GALT1		0.030117	-0.043173	0.0459602	0.0218734	0.107036		11350	2390	14123	11110	18099
B4GALT2		-0.0491292	0.0394399	-0.0641827	-0.081208	-0.0686259		2650	10905	2226	1964	2884
B4GALT3		0.0097661	0.0251586	-0.0593619	-0.0781886	-0.0624879		8634	9134	2530	2120	3312
B4GALT4		0.0653501	-0.0177836	0.0865831	0.126892	0.167673		15334	4281	17443	18713	19076
B4GALT5		0.072994	0.0905145	-0.0114321	-0.00986452	-0.0289389		16023	16039	6872	7449	6124
B4GALT6		-0.014032	0.130779	0.00863824	-0.0129677	-0.0671328		5696	18238	9461	7109	2981
B4GALT7		0.0541999	0.148385	0.0625222	0.0961287	0.0762865		14216	18707	15713	17797	16691
B4GAT1		0.0488103	0.105964	0.0570729	0.0102196	-0.0439605		13608	17101	15215	9754	4778
B9D1		-0.0925609	0.00322267	-0.0180677	-0.0426291	-0.0685949		759	6437	6114	4290	2886
B9D2		-0.0314934	-0.00354355	0.043686	0.00112108	-0.0656452		4008	5677	13843	8673	3087
BAALC		0.00826051	0.0265544	0.085324	0.125368	0.0516508		8437	9334	17382	18683	14808
BAAT		0.0459081	-0.0648758	0.0537823	0.00826668	0.0508805		13281	1362	14888	9505	14733
BABAM1		-0.00174969	0.0982803	0.0040329	-0.00253567	0.0362397		7154	16623	8874	8283	13314
BABAM2		-0.0361721	0.044017	0.00936479	-0.00202086	0.0543101		3586	11444	9562	8335	15026
BACE1		0.0893741	0.0824582	0.0212972	0.0654158	-0.0151372		17243	15331	11077	15829	7516
BACE2		0.0300276	0.0327734	0.0172085	0.0451605	0.0671036		11342	10073	10551	13828	16061
BACH1		-0.0206799	0.0288424	-0.030684	0.00151485	-0.0266593		5004	9592	4782	8732	6327
BACH2		0.0785255	0.122799	0.00596528	0.0248203	0.0537067		16444	17939	9115	11477	14976
BAD		0.0871029	0.151496	0.0674394	0.0816697	0.0245254		17105	18761	16145	16982	12031
BAG1		0.0211584	-0.00146486	-0.00155985	-0.00268017	-0.0458007		10157	5890	8128	8268	4635
BAG2		-0.127849	-0.0330392	-0.0931236	-0.113045	-0.140971		210	3070	996	891	346
BAG3		-0.107067	0.00153545	-0.114327	-0.0597591	-0.00508888		474	6222	530	3067	8625
BAG4		-0.0473702	0.0992711	-0.0769609	-0.129206	-0.0756572		2767	16691	1585	556	2442
BAG5		0.00642753	0.00818111	-0.0635855	-0.112335	-0.0372168		8177	7054	2265	913	5353
BAG6		0.00268537	0.116398	-0.0734795	-0.0315811	-0.0610725		7702	17634	1736	5254	3426
BAHCC1		0.0302605	0.086768	0.0619071	0.0349298	-0.0328253		11367	15699	15668	12658	5770
BAHD1		0.0199037	0.0078952	-0.0565259	-0.066691	-0.0984224		9967	7018	2692	2677	1353
BAIAP2		0.0740427	0.0296527	0.000248662	0.039701	0.106848		16108	9701	8372	13215	18092
BAIAP2L1		-0.0169851	-0.0151536	0.0471424	0.0155452	0.0789432		5396	4510	14239	10364	16875
BAIAP2L2		-0.00911221	-0.0271967	0.0839271	0.076951	0.0443299		6273	3488	17305	16647	14109
BAIAP3		0.0884462	0.050987	0.0804103	0.0958462	0.0827272		17191	12182	17069	17785	17070
BAK1		-0.0860344	-0.0327155	0.0104232	0.0256538	-0.0178425		947	3097	9688	11576	7224
BAMBI		0.135664	0.0927295	0.188215	0.167512	0.124717		18861	16203	19171	19112	18599
BANF1		-0.0600316	0.0511467	-0.113096	-0.107553	-0.115229		2028	12198	556	1038	820
BANF2		0.0322329	0.00154262	0.0308713	0.0140574	0.0363526		11612	6225	12296	10195	13329
BANK1		0.102087	0.00989468	0.00834996	0.000473749	0.0746097		17931	7247	9423	8598	16570
BANP		-0.00478043	0.0839376	-0.0808405	-0.033635	-0.0361598		6778	15444	1407	5077	5453
BAP1		-0.0149569	0.0814491	-0.00744001	-0.00306247	-0.0311461		5608	15252	7392	8233	5916
BARD1		0.0648935	0.119694	-0.0200783	-0.0930261	0.0143495		15296	17791	5876	1491	10822
BARHL1		0.039083	-0.010883	-0.0602115	-0.0571741	-0.00918576		12453	4932	2486	3244	8143
BARHL2		-0.0169619	0.0136358	-0.0125452	-0.14568	-0.114414		5400	7692	6748	353	846
BARX1		-0.0492041	-0.0172351	0.0294183	-0.00200653	-0.010262		2644	4328	12111	8339	8005
BARX2		0.0677557	-0.0313351	0.0278977	-0.0307792	0.0111396		15568	3175	11924	5320	10425
BASP1		-0.0265839	-0.0156761	-0.0630647	-0.0399778	-0.0775366		4429	4472	2303	4504	2352
BATF		0.0998455	-0.00908165	0.0359828	0.0400503	0.0745575		17832	5111	12910	13244	16569
BATF2		-0.0372028	0.0411117	-0.0227485	-0.0217507	-0.0963343		3502	11120	5571	6210	1434
BATF3		-0.123331	0.0554164	-0.0561565	-0.0732254	-0.11594		244	12693	2724	2356	807
BAX		-0.0600933	0.00196737	-0.0333647	-0.00580592	-0.0565948		2025	6280	4516	7929	3746
BAZ1A		-0.0581905	-0.0259433	-0.182777	-0.20523	-0.177773		2125	3592	43	32	82
BAZ1B		-0.0431516	0.0342374	-0.0601472	-0.0645492	-0.13049		3076	10243	2488	2797	492
BAZ2A		0.0504246	0.0176582	-0.0175749	-0.0791171	-0.0660042		13815	8224	6168	2078	3061
BAZ2B		0.0519374	0.0176373	-0.016399	-0.0337438	-0.0576798		13991	8220	6304	5067	3670
BBC3		0.0538522	0.0166386	0.0618929	0.0930228	0.0479308		14186	8082	15666	17659	14439
BBIP1		0.0346607	0.111587	0.0591069	0.0578524	0.0191431		11921	17403	15407	15128	11410
BBOF1		0.000660572	0.0729651	0.0720039	0.0488586	0.0504179		7458	14497	16494	14212	14680
BBOX1		0.0511201	-0.0360328	0.0639197	0.0543848	0.0579882		13891	2835	15829	14796	15332
BBS1		0.0847371	0.0375737	0.0706591	0.0521513	0.0221054		16936	10651	16392	14560	11758
BBS10		0.00876823	0.119607	0.0894114	0.0223621	0.0739719		8506	17786	17597	11181	16531
BBS12		-0.023343	0.111937	0.0885918	0.079125	0.0737587		4729	17413	17556	16801	16519
BBS2		-0.0508557	0.0652817	-0.0732776	-0.0254241	-0.0201036		2559	13748	1741	5848	6999
BBS4		0.0071637	0.0482045	0.0741036	0.0266627	0.00755664		8288	11904	16652	11682	10029
BBS5		-0.0222049	0.0902595	0.00626974	0.0230133	-0.0305483		4843	16015	9146	11276	5972
BBS7		-0.0721647	0.128116	-0.0184855	-0.0816101	-0.0554543		1453	18147	6055	1948	3840
BBS9		0.0244101	0.0390563	0.0613488	0.0553586	0.0433232		10585	10847	15617	14895	14015
BBX		0.00730646	0.062654	-0.0520397	-0.0395168	-0.00675271		8305	13498	3019	4549	8434
BCAM		0.0986647	0.0338252	0.0870775	0.0943762	0.12673		17776	10199	17471	17726	18637
BCAN		-0.0229586	0.0883897	0.0583968	0.0626436	0.0274668		4765	15849	15344	15577	12353
BCAP29		0.00652474	0.133744	0.0440902	0.037534	0.0434663		8192	18335	13899	12952	14032
BCAP31		0.0349795	0.116015	0.0665356	0.109404	0.144521		11969	17616	16056	18299	18903
BCAR1		0.124379	0.129256	0.00970381	0.0352455	0.0235872		18660	18189	9605	12692	11927
BCAR3		0.0149063	0.00851321	-0.0591534	0.0115488	0.0590322		9281	7088	2541	9915	15417
BCAS1		0.0628489	-0.0610959	0.11891	0.109537	0.140162		15077	1516	18661	18304	18841
BCAS2		-0.0956569	0.0617578	-0.0611461	-0.0501008	-0.0475524		705	13403	2430	3712	4498
BCAS3		-0.0514225	0.0627914	0.0170923	0.0531982	0.00553281		2526	13515	10538	14682	9796
BCAS4		-0.0138946	0.0713141	0.0426533	-0.0156916	0.0215395		5716	14309	13707	6806	11696
BCAT1		-0.0472338	0.0154261	-0.0839845	-0.057724	-0.0904794		2778	7922	1297	3203	1660
BCAT2		-0.0959677	-0.173916	-0.067086	-0.0868555	-0.0834269		690	5	2047	1739	2025
BCCIP		-0.107128	-0.0130608	-0.128692	-0.161437	-0.128856		473	4710	329	196	519
BCDIN3D		0.0555658	-0.0570268	0.0615865	0.0193743	-0.00958776		14359	1676	15647	10832	8076
BCHE		0.0248792	0.0471836	0.0360436	0.0667465	0.00398684		10640	11805	12918	15913	9616
BCKDHA		0.0459224	-0.0792288	0.0400036	-0.0130012	0.0358637		13284	911	13397	7104	13269
BCKDHB		0.0647512	0.016457	0.088931	0.0456373	0.0554111		15279	8065	17576	13878	15117
BCKDK		-0.00276514	0.0626892	0.0157524	0.0205877	0.0365575		7021	13502	10363	10974	13355
BCL10		-0.0205682	0.00342129	-0.0536079	-0.0686497	-0.0256493		5013	6460	2904	2573	6428
BCL11A		-0.0726279	-0.136643	-0.0589622	-0.0315836	-0.125595		1436	82	2549	5253	573
BCL11B		-0.0225766	-0.105709	-0.0609482	-0.144206	-0.154426		4807	376	2440	364	200
BCL2		-0.00837185	0.080017	0.00542634	0.0174221	0.00451361		6349	15141	9033	10598	9677
BCL2A1		-0.0617473	0.0973112	0.020529	0.0639595	0.0198708		1943	16557	10969	15698	11508
BCL2L1		0.174885	0.0851175	0.0999668	0.0769282	0.152162		19155	15549	18102	16642	18985
BCL2L10		0.0765454	-0.0146573	-0.027652	-0.0153327	-0.0271852		16290	4553	5106	6842	6280
BCL2L11		0.0788347	0.0787472	0.0423717	-0.0149217	0.0711691		16463	15045	13665	6890	16352
BCL2L12		-0.0916674	-0.00260657	-0.0917283	-0.117962	-0.0555047		785	5764	1032	782	3832
BCL2L13		0.0259867	0.130389	0.11097	0.125929	0.135227		10804	18221	18463	18691	18774
BCL2L14		0.0643275	-0.140267	0.0288259	0.0321525	-0.0542911		15243	64	12045	12366	3921
BCL2L15		0.110594	-0.0407904	-0.0119961	-0.0388387	-0.0561146		18253	2521	6813	4600	3791
BCL2L2		0.00316464	0.0521182	-0.0240652	-0.0188811	0.00698074		7755	12317	5440	6479	9964
BCL2L2-PABPN1		-0.130597	-0.0295956	-0.145943	-0.128629	-0.137327		193	3299	163	561	396
BCL3		0.0803529	0.0236196	0.0703694	0.0791869	0.092302		16586	8959	16368	16803	17532
BCL6		0.0719371	0.0928447	0.0837761	0.0860449	0.114543		15927	16211	17292	17244	18316
BCL6B		-0.0158189	0.0583138	-0.112515	-0.121215	-0.114234		5520	13006	567	700	852
BCL7A		-0.0427228	-0.0469866	-0.0781029	-0.125074	-0.142257		3098	2155	1531	630	322
BCL7B		0.0333819	0.0981347	0.00384677	-0.00282015	-0.0343918		11758	16613	8845	8256	5609
BCL7C		0.0241932	0.122292	0.0337553	0.00126867	0.0120836		10553	17916	12649	8695	10552
BCL9		-0.0429646	0.00649522	0.00647448	-0.0255882	-0.0309576		3090	6845	9168	5825	5928
BCL9L		0.0737772	0.00886133	-0.00545666	0.0286205	0.0313292		16089	7131	7630	11920	12763
BCLAF1		-0.00545696	0.0456251	-0.0379637	-0.0599641	-0.0682685		6679	11645	4079	3057	2904
BCLAF3		0.0677374	0.0869937	0.0604318	0.0838039	0.0414294		15567	15715	15550	17107	13810
BCO1		0.0484803	-0.0413918	0.118519	0.0628459	0.0811138		13564	2485	18652	15595	16975
BCO2		0.0103556	0.0621738	0.0290595	0.0512168	0.0234814		8702	13453	12070	14452	11914
BCOR		0.0425413	0.0403347	0.0198589	-0.00781086	0.0136009		12894	11025	10872	7680	10741
BCORL1		9.51104e-05	0.0452922	-0.0242415	-0.0456771	-0.0256851		7391	11613	5420	4067	6423
BCR		0.0278399	-0.0426367	0.0556497	-0.0174135	0.0150137		11056	2416	15078	6619	10896
BCS1L		-0.0796087	0.0040579	-0.0966658	-0.109535	-0.144452		1178	6544	897	989	301
BDH1		-0.0340018	-0.065822	-0.00801524	0.0201011	-0.0143036		3782	1328	7333	10914	7609
BDH2		0.0307977	0.0309431	0.0611325	-0.0270664	0.00983547		11431	9852	15599	5666	10283
BDKRB1		0.0758238	0.0293214	-0.0115618	0.0691134	0.0328666		16246	9652	6858	16098	12939
BDKRB2		0.0929864	-0.0341958	0.0193635	0.089945	0.0483905		17452	2970	10820	17482	14491
BDNF		0.0695072	0.1123	-0.0368002	0.0136292	-0.023496		15710	17436	4192	10141	6643
BDP1		-0.00850202	0.03563	-0.0327652	-0.135843	-0.122251		6331	10421	4585	456	639
BEAN1		0.0912411	0.0121397	0.038858	0.0801286	0.114979		17347	7507	13263	16864	18335
BECN1		-0.0327229	0.0487524	0.0105755	0.0605761	0.0456176		3904	11959	9706	15402	14244
BECN2		-0.0211083	0.0146867	0.00550649	-0.010519	-0.0506094		4963	7827	9046	7371	4220
BEGAIN		0.0417183	-0.00948459	-0.0435197	0.0272798	-0.0403121		12798	5066	3617	11761	5082
BEND2		-0.0246573	-0.0733677	0.0150468	-0.0263855	-0.0282075		4596	1089	10275	5745	6187
BEND3		-0.0472227	-0.0548448	-0.0456667	-0.096478	-0.0609103		2779	1767	3456	1375	3441
BEND4		-0.0972311	-0.00995018	-0.0757184	-0.0893053	-0.154078		664	5029	1635	1644	202
BEND5		0.0121132	0.00665459	0.0291043	0.0031543	-0.0399518		8937	6870	12076	8917	5112
BEND6		0.0285581	0.0789836	0.00328875	-0.00524808	0.0108039		11163	15059	8770	7991	10389
BEND7		0.0408211	0.0932822	0.012821	-0.0402282	0.0106588		12676	16246	10001	4493	10383
BEST1		0.0944912	0.165294	0.0981355	0.119957	0.0922408		17550	18973	18036	18573	17530
BEST2		0.0847543	-0.0111389	0.0476113	0.0689098	0.119988		16941	4906	14281	16080	18470
BEST3		0.0304709	0.0793243	0.0537888	0.0265058	0.0400437		11399	15083	14889	11664	13697
BEST4		0.0625531	-0.0275162	0.0139001	0.0443295	0.0471095		15055	3453	10137	13731	14356
BET1		0.0927628	0.128914	0.120597	0.0839605	0.0960112		17431	18178	18704	17118	17698
BET1L		0.0789271	0.0262599	0.0568231	0.0864775	0.0353219		16472	9296	15190	17282	13202
BEX1		0.0443428	0.0694495	0.0020057	0.0494634	-0.0435696		13085	14135	8590	14276	4810
BEX2		0.000915241	0.0552587	0.0268293	0.00903163	0.0376432		7488	12674	11784	9608	13459
BEX3		-0.00180236	0.0933512	-0.0494095	-0.0135804	-0.0341483		7143	16253	3190	7041	5627
BEX4		0.0412947	0.0645418	0.0572737	0.0494885	0.0590748		12734	13675	15234	14279	15420
BEX5		0.0136213	-0.00281541	0.0261921	0.0556599	0.0454335		9118	5747	11696	14925	14219
BFAR		0.0198681	0.117401	0.0644333	0.0875942	0.0737282		9959	17687	15880	17346	16517
BFSP1		0.0883102	0.0904205	0.158439	0.106925	0.16565		17180	16031	19093	18218	19067
BFSP2		0.0279246	0.0770426	0.0644818	0.0782835	0.0577715		11071	14889	15885	16750	15317
BGLAP		0.111925	-0.0132503	-0.026105	0.001688	0.00902636		18303	4691	5258	8750	10195
BGN		0.150161	0.122254	0.0203562	0.0744594	-0.00464078		19026	17914	10945	16477	8671
BHLHA15		0.0910082	-0.0359369	0.0403457	0.0322493	0.0488322		17331	2844	13443	12386	14537
BHLHA9		0.0146148	0.0331245	0.0434351	0.0404257	0.010102		9252	10121	13807	13295	10320
BHLHB9		-0.00657891	0.00879126	-0.020413	-0.042832	-0.0544735		6547	7118	5826	4276	3910
BHLHE22		0.0109412	-0.00486268	-0.0186165	-0.125187	-0.0892273		8778	5545	6041	625	1707
BHLHE23		0.00181957	-0.0279969	0.0647984	0.0488449	0.0173449		7594	3415	15912	14208	11174
BHLHE40		0.0133378	0.0158451	0.0926497	0.117077	0.166316		9089	7976	17767	18513	19072
BHLHE41		0.0601699	0.0771117	0.05065	0.101807	0.0967067		14805	14894	14572	18039	17733
BHMG1		-0.0794869	0.0362046	0.0513683	0.0658153	0.0702962		1182	10490	14657	15847	16289
BHMT		0.0804015	0.0663587	0.0394118	-0.012193	0.00404747		16591	13846	13338	7201	9626
BHMT2		0.0508845	0.0621241	0.0426653	0.00993114	0.0192346		13861	13445	13708	9720	11424
BICC1		0.144815	0.092343	0.144692	0.114925	0.177983		18978	16173	19020	18464	19120
BICD1		0.0252307	0.152056	0.0219219	-0.00784584	-0.00370061		10705	18773	11158	7677	8778
BICD2		-0.104665	0.0315002	-0.0588425	-0.0547101	-0.0654557		510	9911	2555	3397	3111
BICDL1		0.0702935	-0.0555087	0.0644543	0.0651183	0.0906916		15792	1739	15884	15806	17457
BICDL2		0.0548033	-0.112177	-0.0193257	-0.00675117	0.0494847		14277	298	5964	7805	14589
BICRA		0.0855246	0.117464	0.0155221	0.00578273	-0.00905357		17002	17690	10336	9229	8164
BICRAL		0.118736	0.0433701	0.0784645	0.0467471	0.0235854		18515	11378	16954	13984	11925
BID		-0.0118665	-0.0307933	-0.117888	-0.0670987	-0.0455416		5953	3213	476	2653	4656
BIK		0.0167989	-0.105494	-0.0178918	0.0114871	0.0532898		9520	380	6132	9903	14938
BIN1		0.022388	0.00250479	0.0249062	-0.0252945	-0.0747858		10321	6351	11514	5860	2492
BIN2		0.0632134	0.0611585	0.0473707	0.0608528	0.0501654		15116	13334	14264	15419	14656
BIN3		-0.0446071	0.0495649	0.04273	0.0916322	0.0141725		2967	12030	13717	17573	10802
BIRC2		-0.0117705	0.10528	-0.00493135	0.0467556	0.0771622		5962	17068	7692	13985	16748
BIRC3		0.0521337	0.0943148	0.010313	0.0532721	0.130313		14004	16325	9668	14691	18695
BIRC5		-0.0437745	0.0980888	-0.0875271	-0.117852	-0.0940944		3033	16609	1171	784	1517
BIRC6		0.0634129	0.0813896	-0.00929583	-0.026938	-0.0214873		15134	15247	7162	5681	6834
BIRC7		0.0209701	0.0776455	0.102354	0.129404	0.109742		10128	14943	18211	18758	18178
BIVM		0.00247485	0.0274376	0.0777317	0.10611	0.0595107		7677	9433	16915	18183	15458
BIVM-ERCC5		0.0122535	-0.0341191	0.0461205	0.0321996	0.0223726		8961	2977	14141	12374	11792
BLCAP		0.0314089	-0.0457585	-0.0203916	0.0547566	0.0123912		11514	2229	5830	14836	10600
BLID		-0.0225134	0.00474205	-0.104715	-0.0872956	-0.101455		4816	6633	706	1727	1252
BLK		0.00553151	0.0725608	-0.0622465	-0.0202279	-0.0868652		8061	14452	2363	6359	1832
BLM		-0.0464714	0.0517487	-0.0662188	-0.109581	-0.100858		2832	12276	2099	987	1277
BLMH		-0.0933637	-0.00428691	-0.0945984	-0.088196	-0.069548		742	5600	949	1685	2834
BLNK		0.0161492	-0.0839453	0.0444452	0.0270895	0.0543508		9437	787	13936	11744	15030
BLOC1S1		0.00825136	-0.00712946	0.0574426	0.0244928	-0.00396757		8435	5324	15255	11436	8746
BLOC1S2		-0.0484305	-0.0161814	0.0442161	0.0238348	0.0147177		2691	4416	13911	11366	10863
BLOC1S3		0.16603	0.0393716	0.0590851	0.0837667	0.169305		19129	10892	15405	17105	19085
BLOC1S4		-0.0775741	0.0037913	-0.0388741	-0.0533031	-0.0485633		1255	6512	4001	3495	4409
BLOC1S5		0.022051	0.0872747	0.0897036	0.0317039	0.0591113		10283	15737	17611	12309	15422
BLOC1S6		0.0134622	0.0930393	0.00500649	0.00542103	-0.0657286		9107	16224	8995	9182	3082
BLVRA		0.017469	0.0670724	0.0622472	0.0957452	0.0706331		9610	13902	15694	17780	16313
BLVRB		0.0387068	-0.0180721	0.112483	0.0709908	0.105276		12408	4258	18508	16227	18059
BLZF1		0.0937827	0.150105	0.0529735	0.0661002	0.112896		17503	18728	14814	15864	18266
BMERB1		-0.00662339	0.0468514	-0.0105693	-0.00136635	-0.0617729		6538	11767	6972	8398	3366
BMF		0.163887	0.035583	0.122213	0.0772975	0.0735823		19121	10412	18734	16678	16511
BMI1		-0.0248547	0.0303989	-0.0586646	-0.113368	-0.0546006		4574	9773	2564	883	3897
BMP1		0.0219389	0.0401605	0.0384856	0.0885384	0.0893662		10266	11003	13219	17414	17397
BMP10		-0.00295704	0.00394834	-0.0180788	-0.0240395	-0.0251823		6992	6529	6111	5990	6467
BMP15		-0.0701589	-0.0484556	0.0361321	0.0164483	-0.0166069		1548	2072	12931	10470	7342
BMP2		0.0489831	-0.00927851	-0.00103711	0.016849	-0.0101304		13632	5088	8199	10528	8020
BMP2K		0.0884184	0.137898	0.0254674	0.0288223	0.0741031		17187	18450	11588	11941	16539
BMP3		-0.0721658	-0.0686594	-0.0845102	-0.0356993	-0.0711893		1452	1242	1276	4884	2729
BMP4		0.17879	0.0142426	0.0453697	0.0598996	0.0486294		19163	7767	14050	15334	14513
BMP5		0.045178	0.0779394	0.0287848	0.0141538	-0.0384201		13184	14966	12037	10208	5230
BMP6		-0.071982	0.00369284	0.0214184	-0.0249182	-0.0172326		1461	6497	11093	5892	7283
BMP7		0.0331824	-0.0749425	0.0252571	0.0143298	-0.0435218		11729	1037	11554	10223	4817
BMP8A		0.00910241	0.0245544	0.07288	-0.00166683	0.0377762		8558	9079	16568	8370	13474
BMP8B		-0.0249112	0.028134	0.0496875	0.051021	0.0735387		4569	9511	14472	14432	16503
BMPER		0.00325342	0.0640104	0.0260749	0.0363624	0.0117614		7764	13630	11679	12821	10506
BMPR1A		0.00140064	0.0308814	-0.0217322	-0.0806444	0.00261465		7558	9845	5692	1996	9467
BMPR1B		0.0142538	0.0137648	0.00446909	-0.0161701	-0.0468027		9202	7704	8925	6751	4562
BMPR2		0.109821	0.15346	0.0427909	0.01135	0.059503		18234	18800	13727	9888	15455
BMS1		-0.104025	-0.0241152	-0.147249	-0.175892	-0.118191		520	3749	158	117	745
BMT2		0.0989837	0.123552	0.0966356	0.0881416	0.11334		17790	17965	17965	17386	18279
BMX		-0.043281	0.0421039	0.101427	0.0989723	0.0563774		3062	11237	18178	17921	15198
BNC1		-0.0395824	-0.0354075	-0.130031	-0.0516887	-0.104223		3316	2883	310	3603	1158
BNC2		0.0285544	0.178819	0.0662086	0.0596437	0.0484976		11162	19073	16027	15317	14500
BNIP1		-0.0207668	0.0916793	-0.0192197	-0.00945368	-0.0484752		4998	16122	5975	7505	4413
BNIP2		0.0249872	0.0878	0.00829328	0.0174302	-0.0106241		10662	15792	9418	10601	7958
BNIP3		-0.115635	0.049631	-0.0071296	0.00127597	0.0268232		333	12038	7422	8696	12280
BNIP3L		0.0418879	0.112854	0.0469902	0.0350441	0.0670028		12815	17471	14227	12669	16052
BNIP5		0.0732893	-0.124791	0.0100548	0.0299502	-0.0774304		16051	167	9641	12096	2357
BNIPL		0.0258163	-0.0548958	0.00753066	0.0309993	0.0607012		10779	1764	9315	12239	15554
BOC		-0.00661382	-0.0135031	-0.0186667	-0.00527889	0.00519195		6539	4660	6035	7986	9752
BOD1		0.0774114	0.140626	0.0176755	0.0341891	0.0245257		16360	18525	10604	12597	12032
BOD1L1		0.0127669	0.0963285	0.00142104	-0.0356129	-0.0347026		9023	16478	8522	4889	5585
BOD1L2		0.05162	0.0144714	0.0736086	0.0801454	-0.0231012		13956	7796	16618	16865	6678
BOK		0.0228923	0.0174657	-0.0656666	-0.0106081	0.0203697		10390	8189	2125	7362	11566
BOLA1		0.0174063	0.0698351	0.0348901	0.000819823	0.0181377		9602	14177	12756	8642	11285
BOLA2		-0.0758622	0.024339	0.0235453	0.01194	-0.0166675		1312	9055	11351	9948	7334
BOLA2-SMG1P6		-0.0976607	0.064224	0.00784833	-0.014048	-0.0353509		655	13646	9356	6979	5524
BOLA2B		-0.0715308	0.0265153	0.0521627	0.0360978	0.0153098		1485	9327	14735	12791	10923
BOLA3		-0.100776	0.0508441	0.0138294	0.013654	-0.027235		580	12165	10125	10147	6274
BOLL		0.0623167	0.0253669	0.0556486	0.0635299	0.0538641		15029	9163	15076	15658	14988
BOP1		-0.0848702	-0.0173472	-0.138861	-0.116573	-0.11814		985	4318	218	816	747
BORA		-0.0633251	-0.0979942	-0.0217046	-0.0520484	-0.0752973		1862	500	5699	3578	2465
BORCS5		-0.0807184	-0.0408509	-0.0344681	-0.00271214	-0.0822936		1141	2517	4408	8266	2091
BORCS6		-0.0119146	-0.0101224	0.0126252	0.0234765	0.0295538		5943	5010	9968	11325	12575
BORCS7		0.109128	0.0447019	0.143792	0.0717738	0.0728943		18207	11543	19012	16298	16467
BORCS8		0.0630818	0.174656	0.0698971	0.0647269	0.0768923		15096	19043	16342	15765	16729
BPGM		0.0686686	0.0916555	0.106705	0.123314	0.13963		15643	16120	18348	18650	18833
BPHL		0.00426848	0.00586468	0.0766569	-0.0135048	0.0357026		7888	6764	16842	7044	13248
BPI		0.0810555	0.0229258	0.0235147	0.052256	0.0382946		16644	8872	11347	14575	13525
BPIFA1		0.0223384	-0.0736387	-0.0469629	-0.0169395	0.0137648		10313	1076	3369	6666	10755
BPIFA2		0.0285591	-0.0466311	0.0059099	-0.00933927	0.0472971		11164	2177	9105	7512	14379
BPIFA3		0.0722003	-0.00452899	0.0229905	0.011501	0.0273907		15954	5575	11289	9908	12347
BPIFB1		0.072801	-0.0389803	0.0415713	0.0657602	0.0951992		16007	2623	13584	15845	17669
BPIFB2		0.026404	0.0675162	0.0967455	0.112275	0.10213		10858	13943	17970	18388	17935
BPIFB3		-0.112645	-0.082334	-0.03421	-0.0581896	-0.0196961		381	831	4432	3176	7042
BPIFB4		-0.0228465	-0.0375222	-0.0429347	0.00292635	0.0210045		4778	2734	3668	8886	11648
BPIFB6		-0.0380124	0.0212298	0.0663103	0.0672309	0.0530467		3427	8654	16034	15949	14922
BPIFC		0.0468126	-0.0324655	0.00952231	-0.0327235	0.0834138		13385	3120	9584	5151	17098
BPNT1		0.0579493	0.0933801	0.0830675	0.0334401	0.00849745		14584	16258	17244	12516	10135
BPNT2		0.0270918	0.0899753	0.0309341	0.0702056	0.0484989		10971	15988	12307	16176	14501
BPTF		0.0252438	0.0467871	-0.107596	-0.137473	-0.153456		10706	11758	651	440	209
BPY2		-0.00470152	0.00439831	0.043932	0.0322121	0.0199167		6787	6588	13872	12379	11515
BPY2B		-0.00470152	0.00439831	0.043932	0.0322121	0.0199167		6787	6588	13872	12379	11515
BPY2C		-0.00470152	0.00439831	0.043932	0.0322121	0.0199167		6787	6588	13872	12379	11515
BRAF		0.0823625	0.113063	-0.0145004	-0.0576707	-0.0291444		16765	17483	6524	3208	6103
BRAP		-0.0234248	0.0116689	-0.0297867	-0.0341908	-0.0905855		4719	7446	4890	5024	1658
BRAT1		0.000698607	-0.00291537	-0.0173618	0.0168974	-0.0314415		7463	5737	6193	10537	5891
BRCA1		-0.102188	-0.00929006	-0.0803311	-0.0920155	-0.0888205		555	5087	1434	1532	1725
BRCA2		0.00180925	0.00758433	0.0146935	-0.0439495	0.00343791		7591	6984	10239	4195	9551
BRCC3		-0.013878	0.0397734	-0.0342126	-0.0496571	0.0348948		5719	10947	4431	3738	13146
BRD1		0.0709173	0.0160344	0.0435456	-0.00986609	0.00679155		15845	8001	13824	7448	9945
BRD2		-0.0110573	0.0230021	-0.104367	-0.0653199	-0.110454		6057	8890	720	2752	966
BRD3		0.0425253	-0.0288741	-0.00988675	-0.0673951	-0.0786223		12890	3350	7082	2645	2282
BRD3OS		-0.0161103	0.109335	-0.00878962	-0.03232	-0.0589712		5487	17285	7226	5186	3575
BRD4		0.0820381	0.114374	-0.00164231	1.82594e-05	0.00942269		16736	17555	8116	8546	10235
BRD7		-0.0105041	0.0600204	-0.121362	-0.147579	-0.075181		6114	13209	420	336	2470
BRD8		0.00731263	0.0917126	-0.0204072	-0.0321568	-0.0538835		8306	16123	5829	5209	3962
BRD9		-0.0249825	0.0258128	-0.107563	-0.0750921	-0.107788		4556	9233	652	2280	1043
BRDT		-0.0182471	0.0158162	-0.0079642	-0.0513933	0.039921		5258	7973	7338	3629	13683
BRF1		0.0128178	0.0468116	-0.0448282	-0.068293	-0.0571352		9028	11762	3516	2592	3701
BRF2		0.0636541	0.164913	0.0255553	-0.00996152	0.00612242		15163	18968	11604	7434	9862
BRI3		0.15331	0.179378	0.130158	0.126687	0.104454		19056	19078	18873	18707	18028
BRI3BP		-0.0813027	-0.113851	-0.0260559	-0.0724568	-0.0872969		1116	283	5260	2390	1812
BRICD5		0.139114	0.0857184	0.0457408	0.0281865	0.0814156		18908	15596	14092	11857	16995
BRINP1		0.0337524	0.0206172	0.0122745	-0.022464	0.0319451		11814	8581	9911	6137	12835
BRINP2		0.0958236	0.0840227	0.0435348	0.0374666	0.0669165		17625	15453	13822	12942	16047
BRINP3		-0.0209256	0.022085	0.0157748	0.0127964	-0.0467806		4984	8777	10367	10053	4564
BRIP1		-0.0139575	0.114149	-0.0604012	-0.113819	-0.0626128		5707	17538	2472	877	3306
BRIX1		-0.117419	-0.0408686	-0.105321	-0.0836551	-0.13599		309	2516	694	1873	409
BRK1		0.0795242	0.0908818	0.0495104	0.0472259	0.0456919		16518	16069	14452	14032	14253
BRMS1		-0.0452394	0.0574139	-0.0419501	-0.0137507	-0.0345505		2932	12911	3755	7016	5591
BRMS1L		-0.0567745	0.0175908	-0.108749	-0.141101	-0.0946748		2204	8209	637	395	1496
BROX		0.0496447	0.0745136	-0.001623	0.0254238	0.0421814		13725	14656	8119	11556	13888
BRPF1		0.0644366	0.0652375	-0.0385729	-0.0450137	-0.0547842		15250	13741	4027	4115	3886
BRPF3		0.0925713	0.13179	0.0111363	0.00125243	0.00939649		17420	18267	9766	8690	10232
BRS3		0.042625	-0.0264644	-0.0183074	0.00866721	-0.122881		12904	3551	6079	9573	625
BRSK1		0.0166723	0.136609	0.00878957	0.0102135	-0.030952		9497	18410	9485	9752	5929
BRSK2		0.0482115	0.0874152	0.0430076	0.0602618	-0.0421419		13533	15756	13753	15371	4934
BRWD1		0.11803	0.0521707	0.0402331	0.0403319	0.085578		18491	12325	13428	13278	17204
BRWD3		-0.0633898	0.00546351	-0.0704891	-0.111113	-0.0586194		1859	6725	1874	945	3596
BSCL2		0.0572323	0.0337543	0.105759	0.116014	0.0359216		14512	10190	18324	18485	13279
BSDC1		0.110234	0.0749483	0.0613492	0.0728761	0.0603291		18244	14698	15618	16380	15526
BSG		-0.00657577	-0.0201644	-0.0938115	-0.0258941	-0.0398124		6548	4075	977	5800	5118
BSN		0.0510788	0.0343436	-0.00458057	0.00253496	-0.024142		13888	10261	7737	8838	6574
BSND		-0.000759796	-0.0029394	0.00939257	0.00931364	0.000303083		7285	5736	9569	9651	9209
BSPH1		0.0261886	0.021043	0.0168152	0.0709673	0.0399017		10832	8633	10508	16224	13677
BSPRY		0.0356214	-0.0754032	0.00258367	-0.0282259	0.0781173		12039	1016	8667	5552	16809
BST1		0.0578545	0.135043	0.0705322	0.134742	0.119749		14575	18368	16379	18838	18463
BST2		-0.0295416	0.0366706	0.00821689	0.0069412	-0.00922794		4169	10544	9413	9365	8133
BSX		0.010885	0.102573	-0.00773577	-0.00833523	0.0315268		8770	16912	7362	7615	12786
BTAF1		0.025526	-0.0132695	-0.0367327	-0.0619829	-0.0239908		10743	4689	4199	2932	6593
BTBD1		-0.0218627	0.0359514	-0.0167563	-0.0275449	-0.0678827		4885	10458	6258	5614	2927
BTBD10		-0.0032232	0.0237126	-0.0327334	0.00995041	0.0206023		6964	8970	4587	9724	11596
BTBD11		-0.0450999	-0.0648319	-0.023153	-0.00832634	-0.00340781		2936	1367	5520	7616	8805
BTBD16		0.0222328	-0.0285271	0.128533	0.151233	0.125256		10304	3373	18846	19029	18612
BTBD17		-0.00549833	0.0163457	0.0502503	-0.0619478	-0.0611314		6671	8047	14532	2934	3421
BTBD18		0.0676202	-0.0017414	0.0860586	0.0801859	0.0180663		15555	5867	17413	16867	11274
BTBD19		0.0726985	0.0709286	0.104684	0.11597	0.0312637		15999	14272	18291	18484	12758
BTBD2		0.00809201	-0.0801547	-0.0777256	-0.0370535	-0.0486165		8417	885	1548	4762	4404
BTBD3		0.0474698	0.113776	0.123709	0.0940534	0.0479399		13454	17518	18769	17708	14441
BTBD6		0.0039774	-0.0265441	-0.0284737	-0.0593771	-0.0116946		7842	3544	5019	3097	7845
BTBD7		-0.0065739	-0.0560108	-0.0691758	-0.112505	-0.0452562		6549	1721	1932	906	4674
BTBD8		0.00135284	-0.0825409	0.0280407	-0.00138526	-0.0174042		7549	826	11944	8396	7271
BTBD9		0.0598025	0.0801866	0.0708718	0.102024	0.0386412		14773	15158	16405	18048	13557
BTC		0.0607886	-0.0227877	-0.0371521	-0.0214311	0.0545003		14871	3868	4160	6248	15049
BTD		0.0471392	0.0967451	0.0710428	0.120524	0.115133		13423	16514	16422	18587	18337
BTF3		-0.103562	-0.0143499	-0.112141	-0.127189	-0.149705		531	4576	577	586	246
BTF3L4		-0.0286928	0.0434273	-0.0361483	-0.0928479	-0.00909511		4235	11388	4250	1495	8160
BTG1		0.0832953	0.0536233	0.0644419	0.0771714	0.123985		16833	12490	15882	16666	18578
BTG2		-0.0173752	-0.140637	0.0566974	0.0648294	-0.000912982		5354	63	15167	15775	9068
BTG3		0.0391497	0.113358	-0.0229345	-0.0253426	0.010274		12462	17501	5552	5857	10339
BTG4		-0.0384955	0.00637581	-0.0337316	0.00993509	-0.0165224		3402	6828	4488	9722	7351
BTK		0.00529511	0.0928194	0.0355084	0.0499288	0.0270395		8036	16208	12849	14322	12302
BTLA		-0.000528937	0.00283621	0.0110167	-0.00859408	4.84788e-05		7317	6391	9748	7594	9184
BTN1A1		0.0474359	0.0256436	0.0525096	0.0040582	-0.0106124		13450	9198	14762	9031	7959
BTN2A1		0.134229	0.188675	0.086575	0.0949399	0.0711615		18835	19123	17442	17745	16350
BTN2A2		0.0149109	0.162118	0.0438061	0.0374288	0.0341612		9282	18928	13858	12933	13076
BTN3A1		-0.0121288	0.0202532	0.0312437	0.0364804	0.0213845		5913	8540	12349	12832	11682
BTN3A2		-0.0380672	-0.0205062	0.0158481	0.0170554	0.0144801		3424	4049	10381	10558	10839
BTN3A3		-0.00429757	0.0238553	0.00857555	0.0286906	0.0322649		6849	8990	9453	11928	12872
BTNL2		0.0167667	0.0777571	0.0356081	0.00609574	-0.00719023		9513	14951	12860	9272	8377
BTNL3		0.0435045	-0.117231	-0.00702469	0.00947265	-0.0515187		13000	248	7438	9668	4139
BTNL8		0.0709976	-0.0750193	0.0654482	0.0762856	-0.0554972		15849	1032	15952	16601	3833
BTNL9		-0.0636014	-0.0682218	-0.0222056	-0.0102584	-0.139996		1845	1252	5630	7393	357
BTRC		-0.0426149	0.0178163	-0.024481	-0.040707	0.0133614		3102	8241	5400	4449	10708
BUB1		-0.0522395	0.0830301	-0.10467	-0.144582	-0.0845429		2474	15376	710	361	1968
BUB1B		-0.0613242	0.038698	-0.116553	-0.151725	-0.11921		1963	10796	492	281	711
BUB3		-0.0726757	0.00638702	-0.168585	-0.149876	-0.0987039		1432	6830	75	309	1344
BUD13		0.0120363	0.0171618	-0.135181	-0.12708	-0.135103		8925	8152	260	588	423
BUD23		-0.0692748	-0.0160896	-0.0449676	-0.0333987	-0.0626551		1593	4427	3502	5096	3302
BUD31		0.0546852	0.099428	0.0365886	0.0115191	0.00554494		14267	16704	12972	9909	9797
BVES		0.0290042	0.127828	0.0489315	0.102811	-0.00921441		11221	18140	14393	18079	8136
BX276092.9		-0.0166382	-0.00855804	0.0463499	0.0257512	0.00837364		5437	5161	14168	11591	10122
BYSL		-0.0337812	0.0487998	-0.0673801	-0.0837384	-0.0772132		3809	11963	2030	1869	2367
BZW1		-0.0798929	0.0883618	-0.0437199	-0.0617118	-0.0214439		1168	15847	3599	2947	6842
BZW2		0.0113104	-0.0977266	-0.0976364	-0.0448972	-0.0690801		8826	507	871	4125	2863
C10orf105		0.0154593	-0.0308425	-0.00567617	-0.029035	-0.0331655		9358	3209	7597	5471	5737
C10orf120		0.0609161	0.000492476	0.00727057	0.0391611	0.0492388		14883	6094	9281	13152	14569
C10orf143		0.0706069	-0.0602025	0.0695567	0.0588669	0.0235588		15818	1555	16315	15228	11921
C10orf53		-0.00239986	0.0167463	0.0308319	-0.11614	-0.0352465		7069	8096	12288	827	5538
C10orf62		-0.00804134	-0.0348915	-0.0169059	0.0227015	0.0607767		6393	2920	6243	11230	15562
C10orf67		0.0579757	0.0822973	0.0191422	0.0775336	0.0617384		14589	15318	10785	16692	15652
C10orf71		0.00138245	-0.0663015	0.0123904	-0.0171806	0.0368925		7556	1311	9935	6642	13385
C10orf82		0.0465482	0.00381671	-0.00150613	-0.00461837	0.0371124		13351	6517	8133	8068	13407
C10orf88		0.0185823	0.163886	-0.00832317	-0.0285519	0.0329758		9767	18954	7293	5529	12947
C10orf90		0.00231469	0.118233	0.080774	0.126119	0.104838		7653	17722	17101	18695	18042
C10orf95		0.00594822	-0.0994618	-0.0492892	-0.104104	0.00701245		8125	467	3200	1126	9968
C10orf99		0.0143742	-0.0773306	0.00219243	0.0370811	0.0143739		9216	958	8622	12898	10825
C11orf1		0.0518928	0.0620493	0.111765	0.0799729	0.107243		13989	13433	18489	16852	18106
C11orf16		0.0520854	-0.00403633	0.0533483	0.0135121	0.0382542		14000	5622	14847	10126	13520
C11orf21		0.0932035	-0.026537	-0.104041	-0.0117346	-0.106191		17464	3545	728	7249	1093
C11orf24		0.0120707	0.118672	0.0405486	0.054008	0.0746615		8930	17745	13465	14762	16574
C11orf42		0.0575156	-0.0219492	0.0353739	-0.00215359	-0.0828019		14539	3932	12830	8316	2059
C11orf45		-0.016167	-0.0472675	-0.0586599	-0.0439289	-0.0391684		5481	2142	2565	4197	5163
C11orf49		0.0553683	0.0184297	0.0311189	0.042563	-0.0878942		14337	8327	12329	13533	1781
C11orf52		0.132663	-0.0476839	0.118843	0.0750671	0.134509		18809	2117	18658	16527	18762
C11orf53		0.0199661	-0.134164	-0.0636519	-0.041477	-0.0878541		9975	96	2261	4384	1785
C11orf54		0.0804968	0.0644976	0.076853	0.0425591	0.0693264		16598	13669	16860	13530	16228
C11orf58		0.0115595	0.109661	0.020107	0.0611656	-0.0256508		8860	17308	10899	15444	6427
C11orf65		-0.0334421	0.0239774	0.020137	0.0166711	-0.00739252		3837	9013	10902	10502	8356
C11orf68		0.0271555	0.157052	-0.0581211	-0.000665765	0.0247924		10984	18859	2597	8462	12058
C11orf71		0.0115329	0.0718916	0.0608948	0.0647027	0.0539641		8855	14377	15583	15761	14995
C11orf80		0.0112732	0.0451449	0.0273919	-0.0412303	0.027343		8821	11600	11853	4401	12339
C11orf86		-0.0372167	-0.0473508	0.0404216	-0.0568719	-0.0186263		3499	2137	13449	3269	7147
C11orf87		0.0187291	0.0161017	0.014485	0.00868457	-0.00651798		9789	8013	10209	9574	8464
C11orf91		-0.0115391	0.100253	-0.021288	0.00373157	-0.037944		6001	16747	5733	8981	5284
C11orf94		0.0550137	0.0346171	0.0706362	0.047407	-0.0109458		14309	10295	16390	14057	7921
C11orf95		0.0478062	0.114154	-0.0350597	-0.0726854	-0.112692		13488	17539	4342	2377	902
C11orf96		0.0750528	0.147051	0.0389473	0.0951359	0.0319879		16186	18674	13272	17756	12841
C11orf97		0.0240645	0.0347959	0.00950629	-0.0107232	0.0514762		10540	10318	9581	7346	14789
C11orf98		-0.106379	0.0213491	-0.0720111	-0.109915	-0.114739		483	8680	1806	977	833
C12orf29		-0.0597093	-0.0126433	-0.0612196	-0.0591856	-0.103086		2040	4753	2425	3111	1188
C12orf4		-0.0291347	0.0381152	-0.00485968	-0.0339791	-0.0132367		4199	10725	7697	5041	7707
C12orf40		0.0189548	0.0345827	0.0635864	0.0360545	-0.00862309		9822	10290	15803	12783	8215
C12orf42		0.00407987	-0.0715313	0.0557579	0.0795771	0.0537129		7859	1142	15088	16825	14977
C12orf43		-0.0539424	0.00625262	-0.100545	-0.0969883	-0.184436		2373	6807	813	1345	63
C12orf45		-0.11447	-0.0171113	-0.108659	-0.139257	-0.128645		349	4341	640	424	525
C12orf50		-0.0208711	0.00603022	-0.000703137	0.0141763	0.0428526		4989	6784	8259	10211	13948
C12orf54		-0.0768644	-0.0757906	-0.0608209	-0.0206295	-0.0320194		1281	1003	2448	6316	5840
C12orf56		-0.0565145	-0.024943	0.0198869	0.0194313	-0.0137258		2222	3663	10877	10840	7664
C12orf57		0.00453986	0.0416949	-0.0088718	-0.0321637	-0.0779025		7939	11176	7220	5205	2322
C12orf60		-0.0382075	0.00142539	-0.0091294	-0.0125256	-0.0144005		3416	6212	7187	7161	7592
C12orf65		-0.0641132	-0.00251519	-0.0727225	-0.055247	-0.105636		1822	5773	1771	3361	1118
C12orf66		-0.0507276	-0.0877194	0.0115854	-0.0364667	-0.039321		2564	694	9808	4809	5146
C12orf71		0.011482	-0.039494	0.00660386	-0.0161125	-0.0352504		8850	2599	9186	6760	5536
C12orf73		0.0188457	0.0844764	-0.00549545	-0.0335753	-0.0677361		9805	15494	7622	5081	2938
C12orf75		0.0776688	0.0881656	0.077723	0.054142	0.0395491		16381	15824	16913	14775	13641
C12orf76		0.0490111	0.0794681	0.0357462	0.0356852	0.00986366		13638	15098	12880	12739	10286
C13orf42		0.0290314	-0.0274316	0.011584	-0.00826869	0.00210448		11225	3464	9806	7625	9408
C13orf46		0.0537988	0.0601173	0.0721569	0.0856271	0.0188692		14178	13220	16512	17218	11372
C14orf119		-0.0273789	0.0493744	-0.0672518	-0.0725845	0.0157751		4358	12007	2037	2382	10992
C14orf132		0.0998211	0.0884634	0.0366326	0.0793664	0.036341		17831	15856	12975	16815	13327
C14orf180		0.026619	-0.013773	-0.0957502	-0.0783204	-0.0428656		10899	4629	921	2113	4865
C14orf28		0.10594	0.12132	0.0682271	0.0616948	0.108301		18082	17874	16206	15501	18142
C14orf39		-0.0155386	0.0524646	0.0269885	-0.00497103	-0.0240405		5562	12367	11800	8026	6588
C14orf93		0.0188679	-0.0359333	-0.0724937	-0.0948526	-0.124054		9808	2845	1788	1431	601
C15orf39		0.0437744	-0.037765	0.00207824	-0.0423173	0.0189417		13028	2718	8602	4324	11380
C15orf40		-0.0026848	0.0990351	0.00787389	0.0278384	-0.0366291		7032	16669	9360	11815	5418
C15orf48		0.026743	0.0230976	-0.0198968	0.0117653	0.0561849		10919	8904	5900	9935	15181
C15orf61		0.0410165	0.105246	-0.0391877	0.000209557	-0.0415599		12702	17065	3976	8566	4971
C15orf62		0.13758	-0.0206955	-0.0165718	-0.014179	-0.0299924		18888	4036	6282	6960	6030
C15orf65		0.0638139	0.0425857	0.112862	0.0649636	-0.0164724		15187	11288	18521	15789	7354
C16orf46		-0.03288	0.0463897	-0.0712996	-0.0395541	-0.0116778		3894	11719	1840	4547	7846
C16orf54		0.00689739	-0.0444796	-0.0158583	-5.08737e-05	0.00355271		8243	2309	6366	8534	9574
C16orf70		-0.0329941	0.000692313	-0.0847328	-0.0910931	-0.0531411		3884	6119	1271	1569	4014
C16orf71		0.0792537	0.103187	0.112552	0.139032	0.113962		16496	16951	18514	18906	18295
C16orf72		0.0472074	0.0898592	-0.0220562	-0.00733899	0.0228156		13431	15981	5653	7743	11842
C16orf74		-0.0879418	-0.0838207	-0.102796	-0.0923871	-0.0293177		882	790	755	1514	6086
C16orf78		0.0101234	0.00783845	-0.00840404	0.00277492	0.00617529		8679	7012	7279	8872	9868
C16orf82		0.0282198	0.00414696	0.06418	0.0347564	0.0215185		11110	6557	15856	12645	11694
C16orf86		-0.0115635	0.0801848	0.0300455	0.0746651	0.0579071		5998	15157	12187	16499	15327
C16orf87		0.0575188	0.0856184	0.025672	-0.0214566	-0.0150223		14542	15587	11622	6242	7531
C16orf89		0.0905204	0.0700428	0.0713686	0.0714468	0.0772795		17300	14196	16442	16266	16754
C16orf90		0.034435	0.0336005	-0.0051666	-0.0170219	-0.00984177		11895	10173	7663	6658	8050
C16orf91		-0.0379227	0.0590325	-0.0249953	-0.0403732	-0.0430867		3437	13097	5351	4480	4848
C16orf92		0.0833461	0.0456471	-0.0198735	-0.0277113	0.010282		16835	11650	5903	5594	10340
C16orf95		0.0242156	0.128812	-0.000129992	0.0232964	0.0595211		10559	18172	8324	11305	15460
C16orf96		-0.0640649	0.0107618	-0.0159922	-0.0156979	-0.0219531		1824	7334	6344	6804	6800
C17orf100		-0.0306138	0.0447896	0.00625579	-0.0281891	-0.0252653		4072	11558	9144	5555	6456
C17orf107		0.0904088	0.0425844	0.0491311	-0.00839667	0.0273436		17294	11287	14413	7606	12340
C17orf113		0.0646055	-0.0641356	-0.0500907	-0.0549774	-0.0649606		15269	1400	3154	3379	3140
C17orf49		-0.141543	-0.0229935	-0.0830677	-0.0612306	-0.0370778		121	3844	1318	2972	5369
C17orf50		0.045181	0.0110046	0.0187153	0.0178823	-0.00530211		13185	7361	10744	10648	8600
C17orf58		-0.071864	0.0424229	0.00190155	-0.0276858	-0.0461025		1467	11265	8583	5597	4616
C17orf64		0.0921269	0.0451268	0.0331179	0.0193534	0.00554681		17397	11597	12577	10825	9798
C17orf67		0.0150548	0.115392	-0.0448413	-0.0851935	-0.0622322		9303	17589	3515	1811	3333
C17orf75		-0.0195634	0.0133919	-0.0602181	-0.034872	-0.0525612		5115	7662	2485	4957	4051
C17orf78		0.062088	-0.00766941	-0.0141546	0.0346965	0.0407737		15007	5273	6574	12637	13764
C17orf80		-0.00976518	0.124437	-0.00732987	-0.0569409	-0.0443807		6200	18007	7407	3261	4745
C17orf97		-0.068981	-0.0493481	0.0155437	0.016879	-0.024242		1605	2030	10339	10532	6565
C17orf98		-0.0180132	0.0187329	0.0427712	0.0251718	0.0115369		5281	8367	13723	11521	10476
C17orf99		-0.0459487	-0.0699431	0.000800984	0.0336377	0.0247908		2875	1194	8450	12540	12057
C18orf21		-0.0978602	0.0106577	-0.0280895	-0.108762	-0.0655558		648	7322	5064	1007	3101
C18orf25		-0.0783138	0.0750116	-0.0488052	-0.15597	0.0278497		1225	14708	3229	248	12392
C18orf32		0.00912896	0.0621694	0.137448	0.0917475	0.09879		8562	13452	18955	17586	17822
C18orf54		-0.0417485	0.10127	-0.0536153	-0.104555	-0.0358683		3165	16816	2903	1115	5479
C18orf63		0.0099309	0.0595668	0.147112	0.107181	0.124526		8658	13157	19037	18229	18595
C19orf12		0.0169208	0.16335	0.0818442	0.0549227	0.0233684		9534	18948	17177	14850	11903
C19orf18		0.0420591	0.0643078	0.080677	0.0192089	0.066707		12831	13652	17088	10798	16034
C19orf25		0.00167402	0.00859773	0.00741532	0.0780087	-0.0013396		7584	7101	9301	16729	9019
C19orf33		0.0452262	-0.0595964	0.0186182	-0.00289547	0.0495389		13190	1582	10731	8248	14595
C19orf38		0.0285063	0.0166269	0.0840214	0.0766852	0.0766		11152	8080	17309	16627	16712
C19orf44		0.0134038	0.0579913	-0.000190077	-0.00742726	-0.062009		9097	12973	8311	7733	3346
C19orf47		0.0730548	0.0751674	0.0545358	-0.0235621	0.00604412		16029	14725	14956	6034	9852
C19orf53		-0.00216609	0.115712	-0.00151198	0.0191067	0.0347565		7101	17602	8132	10783	13134
C19orf54		0.0529756	-0.0215708	0.0566091	0.00743533	0.036705		14092	3966	15154	9412	13365
C19orf57		0.054923	0.0886285	0.0149267	0.000374835	0.0218427		14295	15875	10261	8583	11725
C19orf67		0.0996761	0.0659865	0.0999018	0.102533	0.0736658		17823	13816	18101	18071	16516
C19orf71		0.0191466	0.132607	0.0439906	0.10613	0.110149		9854	18293	13879	18184	18194
C19orf73		0.00987741	0.0440916	0.0386476	0.0541163	0.0270713		8649	11456	13231	14774	12309
C19orf81		-0.134065	-0.00576139	-0.0110548	-0.0328396	-0.101944		162	5464	6915	5140	1227
C19orf84		-0.0912508	-0.0230394	-0.0110328	-0.058219	-0.0565376		800	3842	6920	3174	3749
C1D		0.0340638	0.112142	0.0160545	-0.00768694	0.00188794		11857	17426	10406	7701	9387
C1GALT1		0.108753	0.0194023	0.039313	0.114627	0.111556		18191	8444	13328	18453	18232
C1GALT1C1		0.0456726	0.124664	0.110128	0.128499	0.140809		13255	18013	18445	18742	18850
C1GALT1C1L		0.11738	0.0890527	0.0179222	0.0179466	0.0100107		18472	15905	10633	10657	10307
C1orf100		0.0536427	0.0799189	0.0761866	0.0663905	0.113861		14159	15132	16805	15885	18291
C1orf105		0.0269535	-0.0219096	0.0626432	0.0586878	0.0767673		10943	3937	15722	15205	16719
C1orf109		-0.0459515	0.045863	-0.0815295	-0.100545	-0.0864999		2874	11669	1377	1223	1855
C1orf112		-0.0605235	0.0514901	-0.0584696	-0.103238	-0.0535205		1999	12237	2574	1146	3988
C1orf115		0.0661483	0.0106635	0.128329	0.116848	0.0943021		15418	7323	18840	18505	17627
C1orf116		0.0296756	-0.126143	-0.024456	-0.0349229	0.0599151		11294	156	5402	4953	15498
C1orf122		0.0241543	0.160088	0.043475	0.0530837	0.068174		10546	18900	13812	14667	16142
C1orf127		0.0248997	-0.00959487	0.0430976	-0.0290759	-0.0476165		10648	5052	13757	5470	4487
C1orf131		-0.0156342	-0.0484155	0.010514	-0.000186747	-0.0611167		5550	2074	9698	8511	3423
C1orf141		0.0982616	-0.00933524	0.100454	0.0594228	0.0232724		17752	5080	18135	15298	11895
C1orf146		0.00522418	-0.0189129	-0.0379558	-0.00121792	0.0454371		8030	4177	4080	8417	14221
C1orf158		0.0192203	-0.0478272	0.0684744	0.0515009	0.0527251		9864	2113	16223	14486	14898
C1orf159		0.029252	0.0139668	0.0100296	0.0149664	0.00121132		11248	7732	9638	10285	9306
C1orf162		0.0866841	0.025646	0.0239524	0.0415013	0.0292233		17082	9199	11394	13419	12536
C1orf167		0.0483454	-0.0157269	0.0229881	0.0651033	0.0240411		13550	4468	11288	15804	11988
C1orf174		-0.0727712	-0.00847461	-0.102574	-0.0966235	-0.0821188		1430	5173	762	1362	2097
C1orf185		0.0498874	0.0865141	0.0724978	0.0831026	0.0604901		13757	15670	16539	17066	15536
C1orf189		-0.0222679	0.0245529	-0.0171593	-0.0492857	0.000201988		4838	9078	6216	3784	9199
C1orf194		0.0535168	0.0342188	0.00172203	-0.00198316	0.0195897		14146	10240	8554	8342	11468
C1orf198		0.103369	0.11116	0.0352578	0.0558906	0.0428656		17974	17378	12817	14954	13951
C1orf21		-0.000329475	0.00934325	0.0795953	0.0841355	-0.0250822		7336	7183	17022	17134	6481
C1orf210		0.0470242	-0.0974373	0.0323255	0.0200663	0.0663162		13414	514	12483	10908	16005
C1orf216		-0.00546475	0.141555	0.0248226	-0.00176887	-0.0368968		6677	18552	11498	8364	5389
C1orf226		0.084876	-0.034102	0.0607625	0.0135502	0.0295888		16957	2979	15576	10132	12577
C1orf232		-0.0771148	0.00337315	-0.00736707	-0.0326012	-0.0112167		1270	6456	7403	5165	7891
C1orf35		0.00792844	0.103197	-0.0230218	-0.0253682	-0.0384042		8383	16952	5537	5855	5231
C1orf43		0.0512363	0.0503429	0.0631794	0.0421916	0.0393084		13903	12117	15776	13495	13622
C1orf50		0.0707848	0.103614	0.0335916	0.0186243	0.0190062		15834	16980	12623	10736	11388
C1orf52		0.00846559	0.0659804	-0.0404722	-0.0771798	-0.0749687		8471	13815	3876	2168	2480
C1orf53		-0.0124045	0.074766	0.0347733	-0.00609678	-0.0077581		5875	14674	12743	7885	8310
C1orf54		0.0124685	-0.0498942	-0.0473467	-0.0945728	-0.0859868		8988	2001	3338	1439	1882
C1orf56		0.0115287	0.0487069	-0.0318213	0.0155667	0.000865602		8854	11953	4676	10367	9276
C1orf68		-0.0163963	-0.0248039	-0.0761873	-0.027467	-0.0482658		5465	3685	1618	5622	4423
C1orf74		-0.0347592	-0.0708815	-0.0367956	-0.0225453	-0.034208		3706	1168	4193	6128	5623
C1orf87		0.0592568	0.0139027	0.0517392	0.012131	0.0503908		14704	7723	14702	9980	14677
C1orf94		0.0760329	0.0429873	-0.0157134	0.0257217	0.02223		16257	11336	6386	11587	11776
C1QA		0.0313048	-0.00586019	-0.0157139	0.0585184	0.0322176		11497	5453	6385	15192	12864
C1QB		0.0302527	-0.00622932	-0.0171648	0.0685265	0.0287573		11365	5413	6213	16050	12472
C1QBP		-0.242157	-0.0700762	-0.128193	-0.155338	-0.177656		1	1187	330	253	83
C1QC		0.0271224	-0.00602752	-0.0180304	0.0848795	0.0281212		10976	5431	6118	17168	12415
C1QL1		0.0235385	0.0840367	0.0228394	0.0446455	0.0225927		10470	15456	11278	13769	11817
C1QL2		0.0142053	-0.0126103	0.0521461	-0.00830308	-0.039357		9196	4756	14729	7619	5141
C1QL3		0.129188	0.0648455	0.067319	0.0305726	0.0958423		18760	13705	16134	12172	17692
C1QL4		-0.0738614	0.0623638	-0.0346514	-0.0534411	-0.118434		1390	13473	4382	3488	730
C1QTNF1		0.139935	0.10132	0.0245149	0.125003	0.0410492		18923	16824	11464	18678	13787
C1QTNF12		0.0255006	0.0161599	-0.0192464	0.0157384	-0.0114732		10740	8025	5972	10382	7865
C1QTNF2		0.106513	0.089434	0.0147073	0.0367818	0.0702421		18114	15944	10243	12867	16287
C1QTNF3		0.0716478	0.0117581	0.0728793	0.0711831	0.0422799		15906	7460	16567	16245	13896
C1QTNF4		0.0162663	0.105887	0.0538405	0.0451468	0.0242113		9454	17097	14894	13824	12005
C1QTNF5		0.102886	0.0927131	0.0254107	0.0887545	0.0768281		17956	16201	11579	17423	16723
C1QTNF6		-0.0393379	-0.0504703	0.0392426	0.0334823	0.0782527		3338	1974	13320	12523	16817
C1QTNF7		0.0202368	-0.0357496	0.00280368	0.0403334	-0.0289079		10010	2855	8701	13279	6128
C1QTNF8		-0.0192964	-0.0902295	-0.000627242	-0.0246242	-0.120456		5135	653	8267	5926	689
C1QTNF9		-0.00476395	0.000449478	0.0292078	0.00537605	0.0245669		6779	6092	12084	9175	12036
C1QTNF9B		0.0383491	0.0201629	0.0550163	0.00546404	0.00458751		12358	8534	15020	9188	9683
C1R		0.0487915	0.0557882	0.00577334	0.069898	0.0281498		13605	12734	9082	16153	12417
C1RL		-0.0249647	-0.091796	-0.00697061	0.0207712	0.00150267		4563	627	7446	10991	9336
C1S		0.0596718	0.0523544	0.0438553	0.112521	0.0799351		14755	12347	13865	18396	16923
C2		0.0554892	-0.0360412	0.0284645	0.0677573	0.0109585		14349	2832	11994	15995	10406
C20orf141		-0.0544479	0.0135723	-0.0124363	0.0125876	0.0180877		2344	7683	6761	10027	11279
C20orf144		0.0306578	0.0933759	0.0483202	0.0507401	-0.0135503		11412	16257	14344	14402	7680
C20orf173		0.0417067	0.000570682	0.0161535	-0.0303734	0.0521562		12796	6105	10423	5351	14847
C20orf194		0.0231714	0.13511	0.0630953	0.0406524	0.0820605		10423	18369	15765	13325	17030
C20orf202		0.0511878	-0.0533237	0.0556895	0.0105406	0.00179426		13899	1831	15083	9792	9376
C20orf203		-0.00461354	0.00300204	-0.000322614	0.0493947	0.0191582		6802	6414	8296	14272	11414
C20orf204		0.0405384	0.0576987	0.066558	0.0939098	0.0462849		12640	12939	16060	17701	14296
C20orf27		-0.0640033	-0.016598	-0.0751249	-0.0953708	-0.0755905		1825	4380	1664	1409	2445
C20orf85		-0.0106532	0.0135777	-0.0107135	0.0300975	-0.0100802		6095	7684	6956	12107	8025
C20orf96		-0.0242192	0.00291079	0.019216	-0.0614094	-0.077646		4648	6399	10791	2965	2339
C21orf58		0.054179	0.0379385	0.0250958	-0.0171607	-0.046461		14214	10693	11536	6643	4582
C21orf62		0.010017	0.0348288	0.0588823	0.0733047	0.0219763		8670	10326	15391	16413	11741
C21orf91		0.0394155	0.0858543	0.0209572	0.0445003	0.0477292		12495	15612	11019	13754	14423
C22orf15		0.00627138	-0.049778	0.0322709	-0.0754887	-0.109208		8161	2008	12468	2258	1008
C22orf23		0.0699548	0.155713	0.0354523	0.0747417	0.0482638		15758	18839	12841	16503	14478
C22orf31		-0.0258258	-0.0404921	-0.0187295	-0.0303075	-0.0200568		4491	2541	6026	5358	7003
C22orf39		0.0325693	0.0687623	0.0932618	0.0663857	0.0458639		11646	14072	17795	15884	14269
C22orf42		-0.0683839	0.00965337	0.0601619	0.0639755	0.0268108		1644	7217	15522	15700	12278
C2CD2		0.00795179	-0.05471	-0.00810541	0.0240646	-0.00391186		8389	1773	7320	11385	8754
C2CD2L		0.120973	0.117913	0.0599462	0.0574858	0.0446831		18574	17703	15500	15099	14146
C2CD3		0.0519692	0.125687	-0.0256865	-0.0166363	0.00283652		13993	18054	5295	6703	9490
C2CD4A		0.0610393	-0.0183889	0.105911	0.0814634	0.0946134		14900	4228	18329	16964	17638
C2CD4B		0.00822921	-0.0361024	0.0639417	0.0818946	0.052038		8432	2827	15834	16999	14834
C2CD4C		-0.0206389	0.0728995	0.0232787	0.0418912	-0.0457343		5010	14489	11320	13467	4639
C2CD4D		0.0261359	-0.0490979	0.00313042	-0.0127531	0.050851		10829	2041	8749	7131	14727
C2CD5		0.00900592	-0.0509172	-0.0397171	-0.114143	-0.112576		8540	1952	3940	869	908
C2CD6		0.00679831	0.0593422	0.0170711	0.0508144	0.0144465		8229	13127	10536	14414	10829
C2orf15		0.109024	-0.042323	0.0966624	0.0617087	0.119638		18200	2432	17966	15502	18456
C2orf16		0.178318	0.173003	0.0305048	0.0188335	-0.00112773		19161	19032	12243	10756	9047
C2orf42		0.0397986	0.0755584	0.04453	0.0542945	-0.0150537		12550	14758	13945	14788	7525
C2orf49		0.0750157	0.153365	-0.0408891	-0.0273908	-0.0322767		16182	18798	3853	5635	5821
C2orf50		0.102782	0.0806234	0.0202374	-0.00324796	0.0191382		17953	15192	10921	8215	11409
C2orf66		0.00717722	0.0131092	0.0671698	0.04413	-0.0161081		8292	7631	16121	13716	7393
C2orf68		0.0965267	0.0956816	0.0296729	0.0028217	0.00770609		17666	16429	12142	8876	10043
C2orf69		-0.0166521	0.126825	-0.00436549	-0.0487861	-0.0343454		5434	18106	7770	3820	5615
C2orf72		0.0521641	-0.0220155	0.189713	0.0923545	0.0432895		14007	3927	19173	17625	14008
C2orf73		0.0878514	0.0546622	0.0765451	0.0256856	0.0662821		17148	12594	16834	11582	16003
C2orf74		0.0722787	0.077584	0.0706073	0.0577754	0.0399851		15960	14936	16387	15119	13691
C2orf76		-0.00191517	0.113261	0.0642508	0.0717596	0.0462344		7128	17496	15868	16295	14295
C2orf78		-0.0132941	0.0452929	0.00405427	-0.00489256	0.023064		5794	11614	8876	8031	11869
C2orf80		-0.0891982	-0.116472	-0.0352933	-0.0389109	-0.0719974		844	260	4329	4594	2679
C2orf81		0.0313406	0.061226	-0.00994799	-0.00918725	-0.0467016		11502	13346	7070	7531	4568
C2orf83		0.0318128	0.029889	0.0946119	0.0272487	0.0504692		11555	9729	17865	11755	14687
C2orf88		0.0704038	0.057638	0.145984	0.0592424	0.0720634		15802	12929	19030	15277	16412
C2orf92		0.130079	0.0619095	0.0835764	0.0770212	0.10849		18770	13420	17279	16651	18149
C3		0.0673078	0.0692099	0.000951561	0.0386089	0.118969		15535	14114	8467	13083	18442
C3AR1		-0.0114336	0.0334178	0.0230383	0.0612944	0.0186901		6019	10153	11291	15457	11353
C3orf14		0.0651501	0.100431	0.115914	0.149496	0.113816		15317	16762	18586	19021	18290
C3orf18		0.0425344	0.0735708	0.0274039	0.0508352	-0.0402009		12892	14562	11856	14416	5090
C3orf20		0.0579752	0.091571	0.0371781	0.0226253	0.00153427		14588	16114	13047	11214	9339
C3orf22		0.0656508	0.000694196	0.0871537	0.0516764	0.0823866		15371	6122	17477	14507	17050
C3orf33		-0.0120944	0.0628537	0.0156117	-0.0519266	0.0131055		5916	13522	10344	3587	10685
C3orf38		0.0810441	0.0713849	0.0349275	0.0203663	0.0721617		16643	14320	12763	10952	16423
C3orf49		-0.0669267	-0.0823585	-0.0303144	-0.020549	-0.105693		1712	830	4829	6329	1114
C3orf52		0.0575083	0.0114737	0.0295813	0.0509918	0.118164		14538	7416	12130	14430	18421
C3orf56		0.0300571	-0.034588	0.0401445	0.0999382	0.0928919		11343	2942	13414	17959	17564
C3orf62		0.00273101	0.0464123	0.0482104	0.0515458	0.0197805		7708	11721	14333	14494	11497
C3orf70		0.00354013	0.058911	0.0483237	0.0720495	0.0424765		7793	13089	14345	16319	13916
C3orf80		0.0382039	-0.0202401	0.0393652	0.0419166	-0.0478459		12345	4066	13332	13468	4466
C3orf84		0.0204346	0.0299297	0.0586337	0.0570105	0.0116102		10052	9732	15367	15051	10485
C3orf85		0.0947527	-0.0518241	0.0529763	0.0273915	0.016221		17563	1907	14817	11777	11040
[truncated: 17,195 more rows]
